# Supplementary material for: Anti-inflammatory and pro-proliferative effects of fasudil in human trisomy 21 neural progenitor cells
Source: bioRxiv. 2026 Mar 20:2026.03.19.712922. Preprint. [Version 1] doi: 10.64898/2026.03.19.712922 (PMC13015371; doi:10.64898/2026.03.19.712922)
Supplement: Supplement 4 — Supplemental Table S4. Comparison of gene expression in untreated T21 vs. untreated euploid NPCs. [file media-4.xlsx]

## Sheet: S4a
Supplemental Table S4a. DEGs identified between untreated T21 NPCs and untreated Eup NPCs from the fasudil 6-well experiment.
Gene Symbol	Description	Gene ID	Alias	Fold Change	Log Fold Change	p-Value	p-Adj	Average Log2 Expression
KRT7	keratin 7	3855	CK7, K2C7, K7, SCL	3618.31	11.8211	0	0	12.461
INHBA	inhibin subunit beta A	3624	EDF, FRP	1324.01	10.3707	0	0	14.0283
NCF2	neutrophil cytosolic factor 2	4688	NCF-2, NOXA2, P67-PHOX, P67PHOX	1207.83	10.2382	0	0	8.6773
C5orf46	chromosome 5 open reading frame 46	389336	AP-64, SSSP1	1077.67	10.0737	0	0	8.7271
MAP3K7CL	MAP3K7 C-terminal like	56911	C21ORF7, HC21ORF7, TAK1L, TAKL, TAKL-1, TAKL-2, TAKL-4	1030.48	10.0091	0	0	12.2627
CGB8	chorionic gonadotropin subunit beta 8	94115	-	600.87	9.23091	0	1.4e-45	6.6904
NPR3	natriuretic peptide receptor 3	4883	ANP-C, ANPR-C, ANPRC, BOMOS, C5ORF23, GUCY2B, NPR-C, NPRC	570.855	9.15698	0	0	12.173
KISS1	KiSS-1 metastasis suppressor	3814	HH13, KISS-1	542.019	9.0822	0	0	7.9197
KRT80	keratin 80	144501	KB20	498.203	8.96059	0	0	10.6825
GBP3	guanylate binding protein 3	2635	-	428.271	8.74238	0	0	9.8801
FOXC2	forkhead box C2	2303	FKHL14, LD, MFH-1, MFH1	424.909	8.73101	0	0	11.4762
CFH	complement factor H	3075	AHUS1, AMBP1, ARMD4, ARMS1, CFHL3, FH, FHL1, HF, HF1, HF2, HUS	412.643	8.68875	0	0	12.2058
TGM2	transglutaminase 2	7052	G(H), TG(C), TGC, HTG2, TTG	403.549	8.6566	0	0	14.1308
IL11	interleukin 11	3589	AGIF, IL-11	343.429	8.42387	0	0	12.7422
PTHLH	parathyroid hormone like hormone	5744	BDE2, HHM, PLP, PTHR, PTHRP	336.271	8.39348	0	0	9.746
CDKN2B	cyclin dependent kinase inhibitor 2B	1030	CDK4I, INK4B, MTS2, P15, TP15, P15INK4B	270.175	8.07775	0	0	14.2851
DYSF	dysferlin	8291	FER1L1, LGMD2B, LGMDR2, MMD1	257.365	8.00767	0	0	13.0297
KCTD4	potassium channel tetramerization domain containing 4	386618	BA321C24.3	243.83	7.92973	0	0	6.4199
EHD2	EH domain containing 2	30846	PAST2	241.649	7.91677	0	0	13.1564
TNC	tenascin C	3371	150-225, DFNA56, GMEM, GP, HXB, JI, TN, TN-C	224.235	7.80887	0	0	17.4751
KRTAP2-3	keratin associated protein 2-3	730755	KAP2.3, KAP2.4, KRTAP2-4, KRTAP2.3, KRTAP2.4	211.208	7.72252	0	0	7.2795
MICAL2	microtubule associated monooxygenase, calponin and LIM domain containing 2	9645	EBITEIN1, MICAL-2, MICAL2PV1, MICAL2PV2, MICALCL, MICAL-CL	186.458	7.54271	0	0	14.1691
MFAP5	microfibril associated protein 5	8076	AAT9, MAGP-2, MAGP2, MFAP-5, MP25	178.934	7.48328	0	0	12.3905
STC2	stanniocalcin 2	8614	STC-2, STCRP	170.957	7.41749	0	0	14.6296
RUNX1	RUNX family transcription factor 1	861	AML1, AML1-EVI-1, AMLCR1, CBF2ALPHA, CBFA2, EVI-1, PEBP2AB, PEBP2ALPHA	170.523	7.41382	0	0	12.3039
SYNPO	synaptopodin	11346	SYNPO1	164.978	7.36613	0	0	13.8675
SEMA3E	semaphorin 3E	9723	M-SEMAH, M-SEMAK, SEMAH, COLL-5	164.755	7.36418	0	0	11.1105
GREM1	gremlin 1, DAN family BMP antagonist	26585	C15DUPQ, CKTSF1B1, CRAC1, CRCS4, DAND2, DRM, DUP15Q, GREMLIN, HMPS, HMPS1, IHG-2, MPSH, PIG2	161.733	7.33747	0	0	15.6689
COL1A1	collagen type I alpha 1 chain	1277	CAFYD, EDSARTH1, EDSC, OI1, OI2, OI3, OI4	159.794	7.32007	0	0	18.9843
ADAMTSL5	ADAMTS like 5	339366	THSD6	157.834	7.30226	0	0	7.3293
ANGPTL4	angiopoietin like 4	51129	ARP4, FIAF, HARP, HFARP, NL2, PGAR, TGQTL, UNQ171, PP1158	157.676	7.30082	0	0	8.3625
LYPD6B	LY6/PLAUR domain containing 6B	130576	CT116, LYPD7	152.9	7.25644	0	0	10.9516
CCDC9B	coiled-coil domain containing 9B	388115	C15ORF52	151.927	7.24723	0	0	9.9818
ADAMTS5	ADAM metallopeptidase with thrombospondin type 1 motif 5	11096	ADAM-TS 11, ADAM-TS 5, ADAM-TS5, ADAMTS-11, ADAMTS-5, ADAMTS11, ADMP-2	151.187	7.24019	0	0	12.8779
IL7R	interleukin 7 receptor	3575	CD127, CDW127, IL-7R-ALPHA, IL-7RALPHA, IL7RA, IL7RALPHA, ILRA, IMD104, LNC-IL7R, SIL-7R	128.81	7.0091	0	0	9.6132
LTBP2	latent transforming growth factor beta binding protein 2	4053	C14ORF141, GLC3D, LTBP3, MSPKA, MSTP031, WMS3	128.509	7.00572	0	0	14.3858
COL12A1	collagen type XII alpha 1 chain	1303	BA209D8.1, BTHLM2, COL12A1L, DJ234P15.1, EDSMYP, UCMD2	126.713	6.98542	0	0	15.294
THBD	thrombomodulin	7056	AHUS6, BDCA-3, BDCA3, CD141, THPH12, THRM, TM	124.638	6.9616	0	0	10.9808
TRPM2	transient receptor potential cation channel subfamily M member 2	7226	EREG1, KNP3, LTRPC2, LTRPC-2, NUDT9H, NUDT9L1, TRPC7	116.52	6.86443	0	0	6.5709
HNF1B	HNF1 homeobox B	6928	ADTKD3, FJHN, HNF-1-BETA, HNF-1B, HNF1BETA, HNF2, HPC11, LF-B3, LFB3, MODY5, RCAD, T2D, TCF-2, TCF2, VHNF1	116.006	6.85805	0	0	9.1995
OLFML2A	olfactomedin like 2A	169611	PRO34319	110.4	6.78659	0	0	14.1157
PDCD1LG2	programmed cell death 1 ligand 2	80380	B7DC, BTDC, CD273, PD-L2, PDCD1L2, PDL2, BA574F11.2	108.447	6.76084	0	0	8.2884
PLEKHN1	pleckstrin homology domain containing N1	84069	CLPABP	108.4	6.76022	0	2.8e-45	6.7897
ITK	IL2 inducible T cell kinase	3702	EMT, LPFS1, LYK, PSCTK2	105.571	6.72207	0	0	7.3258
ULBP2	UL16 binding protein 2	80328	ALCAN-ALPHA, N2DL2, NKG2DL2, RAET1H, RAET1L	101.194	6.66098	0	0	7.0378
ARSJ	arylsulfatase family member J	79642	ASJ	100.294	6.64809	0	0	12.1671
CREB3L1	cAMP responsive element binding protein 3 like 1	90993	C16DELP11.2, DEL16P11.2, OASIS, OI16	99.5915	6.63795	0	0	12.3857
ELFN2	extracellular leucine rich repeat and fibronectin type III domain containing 2	114794	LRRC62, PPP1R29	93.113	6.54091	0	0	10.6372
LUM	lumican	4060	LDC, SLRR2D	91.6276	6.51771	0	0	13.6859
NRK	Nik related kinase	203447	NESK	91.3397	6.51317	0	0	13.2492
AHNAK2	AHNAK nucleoprotein 2	113146	C14ORF78	88.882	6.47382	0	0	14.5932
BHLHE40	basic helix-loop-helix family member e40	8553	BHLHB2, CLAST5, DEC1, HLHB2, SHARP-2, SHARP2, STRA13, STRA14	87.8548	6.45705	0	0	12.7741
ABI3BP	ABI family member 3 binding protein	25890	NESHBP, TARSH	86.7703	6.43913	0	0	9.0424
TGFB2	transforming growth factor beta 2	7042	G-TSF, LDS4, TGF-BETA2	86.3312	6.43181	0	0	15.0316
GDF6	growth differentiation factor 6	392255	BMP-13, BMP13, CDMP2, KFM, KFS, KFS1, KFSL, SGM1, SYNS4	84.3771	6.39878	0	0	12.6873
MBP	myelin basic protein	4155	-	82.4381	6.36524	0	0	11.2538
BDNF	brain derived neurotrophic factor	627	ANON2, BULN2	79.8826	6.31981	0	0	11.3264
ACTG2	actin gamma 2, smooth muscle	72	ACT, ACTA3, ACTE, ACTL3, ACTSG, MMIHS5, VSCM, VSCM1	78.3092	6.29111	0	0	14.2811
SSC5D	scavenger receptor cysteine rich family member with 5 domains	284297	S5D-SRCRB	76.567	6.25865	0	0	12.0511
MARCHF4	membrane associated ring-CH-type finger 4	57574	MARCH-IV, MARCH4, RNF174	73.2187	6.19414	0	0	12.5114
DIO2	iodothyronine deiodinase 2	1734	5DII, D2, DIOII, SELENOY, SELY, TXDI2	69.9097	6.12742	0	0	11.0156
CPA4	carboxypeptidase A4	51200	CPA3	66.6046	6.05755	0	0	10.9397
SYNC	syncoilin, intermediate filament protein	81493	SYNC1, SYNCOILIN	66.3861	6.05281	0	0	11.1814
LOX	lysyl oxidase	4015	AAT10	66.0607	6.04572	0	0	15.0598
FRMD7	FERM domain containing 7	90167	NYS, NYS1, XIPAN	64.1492	6.00336	0	2.8e-45	7.5695
PHLDA2	pleckstrin homology like domain family A member 2	7262	BRW1C, BWR1C, HLDA2, IPL, TSSC3	61.592	5.94467	0	0	11.2581
PADI2	peptidyl arginine deiminase 2	11240	PAD-H19, PAD2, PDI2	60.1983	5.91165	0	0	10.8372
TGFB1	transforming growth factor beta 1	7040	CED, DPD1, IBDIMDE, LAP, TGF-BETA1, TGFB, TGFBETA	58.932	5.88098	0	0	12.6857
PTGER4	prostaglandin E receptor 4	5734	EP4, EP4R	57.9867	5.85765	0	0	9.5549
ITGA3	integrin subunit alpha 3	3675	CD49C, FRP-2, GAP-B3, GAPB3, ILNEB, JEB7, MSK18, VCA-2, VL3A, VLA3A	55.8939	5.80462	0	0	14.9566
CD274	CD274 molecule	29126	ADMIO5, B7-H, B7H1, PD-L1, PDCD1L1, PDCD1LG1, PDL1, HPD-L1	55.1642	5.78566	0	0	10.3301
COL5A1	collagen type V alpha 1 chain	1289	EDSC, EDSCL1, FMDMF	54.4436	5.76669	0	0	17.061
ANKRD1	ankyrin repeat domain 1	27063	ALRP, C-193, CARP, CVARP, MCARP, BA320F15.2	53.8151	5.74994	0	1.4e-45	16.3682
TMEM184A	transmembrane protein 184A	202915	SDMG1, SLC51C1	50.8322	5.66767	0	0	8.18
ADGRA2	adhesion G protein-coupled receptor A2	25960	GPR124, TEM5	50.5605	5.65994	0	0	12.3393
SLITRK6	SLIT and NTRK like family member 6	84189	DFNMYP	50.2642	5.65146	0	0	11.5164
TUBA4A	tubulin alpha 4a	7277	ALS22, CMYO26, FTDALS9, H2-ALPHA, OZEMA23, SPAX11, TUBA1	48.0575	5.58669	0	0	8.0866
SLC16A3	solute carrier family 16 member 3	9123	MCT 3, MCT 4, MCT-3, MCT-4, MCT3, MCT4	46.8111	5.54878	0	0	11.4412
SERPINE1	serpin family E member 1	5054	PAI, PAI-1, PAI1, PLANH1	46.6214	5.54292	0	0	14.4214
KCNMA1	potassium calcium-activated channel subfamily M alpha 1	3778	BKTM, CADEDS, IEG16, KCA1.1, LIWAS, MAXIK, PNKD3, SAKCA, SLO, SLO-ALPHA, SLO1, BA205K10.1, HSLO, MSLO1	46.2827	5.5324	0	0	12.1197
LIF	LIF interleukin 6 family cytokine	3976	CDF, DIA, HILDA, MLPLI	45.1392	5.49631	0	0	12.1072
COL8A1	collagen type VIII alpha 1 chain	1295	C3ORF7	42.7597	5.41818	0	4.2e-45	16.3962
HBEGF	heparin binding EGF like growth factor	1839	DTR, DTS, DTSF, HEGFL	42.6265	5.41368	0	0	14.0166
PLP2	proteolipid protein 2	5355	A4, A4LSB	41.7331	5.38312	0	0	11.8926
AMIGO2	adhesion molecule with Ig like domain 2	347902	ALI1, AMIGO-2, DEGA	38.9783	5.2846	0	0	14.159
EPS8L2	EPS8 signaling adaptor L2	64787	DFNB106, EPS8R2	38.9667	5.28417	0	0	12.3549
HOPX	HOP homeobox	84525	CAMEO, HOD, HOP, LAGY, NECC1, OB1, SMAP31, TOTO	38.7786	5.27719	0	0	8.2949
SLC16A4	solute carrier family 16 member 4	9122	MCT4, MCT5	38.4377	5.26445	0	0	9.8919
FSTL3	follistatin like 3	10272	FLRG, FSRP	37.1549	5.21548	0	0	13.4338
F2RL1	F2R like trypsin receptor 1	2150	GPR11, PAR2	36.8568	5.20386	0	0	12.6114
GADD45B	growth arrest and DNA damage inducible beta	4616	GADD45BETA, MYD118	36.0981	5.17385	0	0	12.1114
IL31RA	interleukin 31 receptor A	133396	CRL, CRL3, GLM-R, GLMR, GPL, IL-31RA, PLCA2, PRO21384, HGLM-R, ZCYTOR17	35.8539	5.16406	0	0	8.9002
MVP	major vault protein	9961	LRP, VAULT1	34.5181	5.10928	0	0	12.5294
ANO4	anoctamin 4	121601	TMEM16D	34.433	5.10572	0	0	13.1376
LIPH	lipase H	200879	AH, ARWH2, HYPT7, LAH2, LPDLR, PLA1B, MPA-PLA1	34.1651	5.09445	0	0	7.2066
GXYLT2	glucoside xylosyltransferase 2	727936	GLT8D4	33.8781	5.08228	0	0	9.853
MXRA5	matrix remodeling associated 5	25878	-	32.7629	5.03399	0	0	14.715
TM4SF1	transmembrane 4 L six family member 1	4071	H-L6, L6, M3S1, TAAL6	32.6819	5.03042	0	0	11.6318
HSPB8	heat shock protein family B (small) member 8	26353	CMT2L, DHMN2, E2IG1, H11, HMN2, HMN2A, HMND2, HSP22, HSPB8-N1, HSPB8-N2, MFM13	32.0131	5.00059	0	0	12.1663
FGF1	fibroblast growth factor 1	2246	AFGF, ECGF, ECGF-BETA, ECGFA, ECGFB, FGF-1, FGF-ALPHA, FGFA, GLIO703, HBGF-1, HBGF1	31.7239	4.9875	0	0	8.7299
CDKN1A	cyclin dependent kinase inhibitor 1A	1026	CAP20, CDKN1, CIP1, MDA-6, P21, SDI1, WAF1, P21CIP1	31.4026	4.97281	0	0	15.4941
TRIM22	tripartite motif containing 22	10346	GPSTAF50, RNF94, STAF50	30.0962	4.91151	0	0	13.0248
ALCAM	activated leukocyte cell adhesion molecule	214	CD166, MEMD	30.0631	4.90992	0	0	15.1112
GALNT5	polypeptide N-acetylgalactosaminyltransferase 5	11227	GALNAC-T5, GALNACT5	29.7921	4.89686	0	0	9.7898
PROCR	protein C receptor	10544	CCCA, CCD41, EPCR	29.7657	4.89558	0	0	9.7268
BIRC3	baculoviral IAP repeat containing 3	330	AIP1, API2, CIAP2, HAIP1, HIAP1, IAP-1, MALT2, MIHC, RNF49, C-IAP2	29.4225	4.87885	0	0	9.0183
EDN1	endothelin 1	1906	ARCND3, ET1, HDLCQ7, PPET1, QME	29.3092	4.87328	0	0	12.5869
EFNA1	ephrin A1	1942	B61, ECKLG, EFL1, EPLG1, GMAN, LERK-1, LERK1, TNFAIP4	28.9749	4.85673	0	0	9.0895
COL4A1	collagen type IV alpha 1 chain	1282	BSVD, BSVD1, COL4A1S, PADMAL, RATOR	28.617	4.8388	0	0	18.3851
FOXL1	forkhead box L1	2300	FKH6, FKHL11, FREAC7, OTSC11	28.1681	4.81599	0	0	9.8774
ADAM12	ADAM metallopeptidase domain 12	8038	ADAM12-OT1, CAR10, MCMP, MCMPMLTNA, MLTN, MLTNA	27.9125	4.80284	0	0	12.5998
ITGA1	integrin subunit alpha 1	3672	CD49A, VLA1	27.7659	4.79524	0	0	14.0135
ARSI	arylsulfatase family member I	340075	ASI, SPG66	27.4476	4.77861	0	0	11.6938
NABP1	nucleic acid binding protein 1	64859	NABP1-OT1, OBFC2A, SOSS-B2, SSB2	26.4717	4.72638	0	0	12.2736
PDGFA	platelet derived growth factor subunit A	5154	PDGF-A, PDGF1	26.302	4.7171	0	0	9.003
NKX3-1	NK3 homeobox 1	4824	BAPX2, NKX3, NKX3.1, NKX3A	26.1658	4.70961	0	0	7.5731
TNFRSF9	TNF receptor superfamily member 9	3604	4-1BB, CD137, CDW137, ILA, IMD109	25.7943	4.68898	0	0	11.0083
CAVIN1	caveolae associated protein 1	284119	CAVIN, CGL4, FKSG13, PTRF, CAVIN-1	25.239	4.65758	0	0	14.9957
MET	MET proto-oncogene, receptor tyrosine kinase	4233	AUTS9, DA11, DFNB97, HGFR, RCCP2, C-MET	25.2374	4.65749	0	0	12.0139
LOXL4	lysyl oxidase like 4	84171	LOXC	24.6843	4.62552	0	0	10.9845
ASPHD1	aspartate beta-hydroxylase domain containing 1	253982	-	24.2567	4.60031	0	0	8.8994
RHBDF2	rhomboid 5 homolog 2	79651	RHBDL5, RHBDL6, TOC, TOCG, IRHOM2	23.6892	4.56616	0	0	10.273
TNS1	tensin 1	7145	MST091, MST122, MST127, MSTP091, MSTP122, MSTP127, MXRA6, PPP1R155, TNS	23.6088	4.56125	0	0	13.3365
SELPLG	selectin P ligand	6404	CD162, CLA, PSGL-1, PSGL1	23.2378	4.5384	0	0	8.7064
GLIPR1	GLI pathogenesis related 1	11010	CRISP7, GLIPR, RTVP1	23.2259	4.53766	0	0	14.6461
CYTL1	cytokine like 1	54360	C17, C4ORF4	23.0055	4.52391	0	0	10.7572
CLDN6	claudin 6	9074	-	22.9885	4.52284	0	0	12.5993
DEPP1	DEPP autophagy regulator 1	11067	C10ORF10, DEPP, FIG, FSEG	22.8977	4.51713	0	0	9.2719
SFXN3	sideroflexin 3	81855	BA108L7.2, SFX3, SLC56A3	22.3255	4.48062	0	0	12.8139
SLC17A9	solute carrier family 17 member 9	63910	C20ORF59, POROK8, VNUT	21.6508	4.43635	0	0	8.9502
LOXL1	lysyl oxidase like 1	4016	LOL, LOXL	21.5371	4.42875	0	0	14.0846
MYRF	myelin regulatory factor	745	11ORF9, C11ORF9, CUGS, MMERV, MRF, NNO1, NDT80, PQN-47	20.9521	4.38902	0	0	13.3473
SYNPO2	synaptopodin 2	171024	-	20.6187	4.36588	0	0	7.2998
SHISA9	shisa family member 9	729993	CKAMP44	20.0326	4.32428	0	0	12.2628
PLCH2	phospholipase C eta 2	9651	PLC-L4, PLC-ETA2, PLCL4, PLCETA2	19.8776	4.31307	0	0	9.7904
NGF	nerve growth factor	4803	BETA-NGF, HSAN5, NGFB	19.7737	4.30551	0	0	7.5977
FILIP1L	filamin A interacting protein 1 like	11259	DOC-1, DOC1, GIP130, GIP90	19.0739	4.25353	0	0	13.613
ADAMTS16	ADAM metallopeptidase with thrombospondin type 1 motif 16	170690	ADAMTS16S	18.8248	4.23456	0	0	10.6668
TAGLN2	transgelin 2	8407	HA1756	18.607	4.21777	0	0	15.7353
RCAN1	regulator of calcineurin 1	1827	ADAPT78, CSP1, DSC1, DSCR1, MCIP1, RCN1	18.5968	4.21698	0	0	14.5833
COL25A1	collagen type XXV alpha 1 chain	84570	AMY, CFEOM5, CLAC, CLAC-P, CLACP	18.0248	4.17191	0	0	12.7097
DHRS2	dehydrogenase/reductase 2	10202	HEP27, SDR25C1	18.0004	4.16996	0	0	7.1825
KCNH1	potassium voltage-gated channel subfamily H member 1	3756	EAG, EAG1, K(V)10.1, KV10.1, TMBTS, ZLS1, H-EAG, HEAG, HEAG1	17.7128	4.14672	0	0	11.3233
CRIM1	cysteine rich transmembrane BMP regulator 1	51232	CRIM-1, S52	17.6098	4.13831	0	0	15.5953
GPR155	G protein-coupled receptor 155	151556	DEP.7, DEPDC3, LYCHOS, PGR22	17.4813	4.12774	0	0	10.2096
CCDC3	coiled-coil domain containing 3	83643	-	17.2251	4.10644	0	0	9.2917
ITGAV	integrin subunit alpha V	3685	CD51, MSK8, VNRA, VTNR	16.5868	4.05196	0	0	17.152
PIK3IP1	phosphoinositide-3-kinase interacting protein 1	113791	HGFL, TRIP, HHGFL(S)	16.4316	4.0384	0	0	10.9138
CLDN4	claudin 4	1364	CPE-R, CPER, CPETR, CPETR1, WBSCR8, HCPE-R	16.4294	4.03821	0	0	9.2533
SLC46A3	solute carrier family 46 member 3	283537	FKSG16	16.4155	4.03699	0	0	9.2177
PRSS23	serine protease 23	11098	SIG13, SPUVE, ZSIG13	16.2454	4.02196	0	0	16.588
ALS2CL	ALS2 C-terminal like	259173	RN49018	16.0796	4.00716	0	0	9.0344
AFAP1L1	actin filament associated protein 1 like 1	134265	-	15.6129	3.96467	0	0	9.6829
CLCF1	cardiotrophin like cytokine factor 1	23529	BSF-3, BSF3, CISS2, CLC, NNT-1, NNT1, NR6	15.5821	3.96182	0	0	9.3422
SLC35F2	solute carrier family 35 member F2	54733	HSNOV1	15.4029	3.94513	0	0	10.7904
KLF5	KLF transcription factor 5	688	BTEB2, CKLF, IKLF	15.285	3.93404	0	0	10.9558
SGK1	serum/glucocorticoid regulated kinase 1	6446	SGK	15.2373	3.92954	0	0	11.7677
DENND3	DENN domain containing 3	22898	-	15.1256	3.91892	0	0	11.3648
PLD1	phospholipase D1	5337	CVDD, CVDP1	14.7218	3.87988	0	0	10.4967
DKK3	dickkopf Wnt signaling pathway inhibitor 3	27122	CRRL, REIC, RIG	14.7016	3.8779	0	0	14.7412
FOSL1	FOS like 1, AP-1 transcription factor subunit	8061	FRA, FRA1, FRA-1	14.2937	3.83731	0	0	10.6741
MCAM	melanoma cell adhesion molecule	4162	CD146, HEMCAM, METCAM, MUC18, MELCAM	14.183	3.82609	0	0	13.7634
LAMA5	laminin subunit alpha 5	3911	BBDS2, NPHS26	13.9174	3.79882	0	0	15.2141
JUNB	JunB proto-oncogene, AP-1 transcription factor subunit	3726	AP-1	13.704	3.77653	0	2.8e-45	11.4703
LRRC8E	leucine rich repeat containing 8 VRAC subunit E	80131	-	13.5931	3.7648	0	0	8.8505
CCDC85A	coiled-coil domain containing 85A	114800	-	13.3529	3.73908	0	0	9.453
CALD1	caldesmon 1	800	CDM, H-CAD, HCAD, L-CAD, LCAD, NAG22, H-CD	13.0929	3.71071	0	0	17.74
TNFRSF12A	TNF receptor superfamily member 12A	51330	CD266, FN14, TWEAKR	13.069	3.70808	0	1.4e-45	12.8438
PPIC	peptidylprolyl isomerase C	5480	CYPC	12.9405	3.69382	0	0	10.6324
PRR16	proline rich 16	51334	DSC54, LARGEN	12.8762	3.68663	0	0	9.9471
ALDH1L2	aldehyde dehydrogenase 1 family member L2	160428	MTFDH	12.7258	3.66969	0	0	10.6913
FLNC	filamin C	2318	ABP-280, ABP280A, ABPA, ABPL, ARVC15, CMH26, FLN2, MFM5, MPD4, RCM5	12.5825	3.65335	0	0	15.7676
KDELR3	KDEL endoplasmic reticulum protein retention receptor 3	11015	ERD23, ERD2L3	12.5824	3.65334	0	0	11.2879
ANXA4	annexin A4	307	ANX4, HEL-S-274, P32.5, PAP-II, PIG28, PP4-X, ZAP36	12.5608	3.65086	0	0	11.8394
TPM1	tropomyosin 1	7168	C15ORF13, CMD1Y, CMH3, HEL-S-265, HTM-ALPHA, LVNC9, TMSA	12.1725	3.60555	0	0	18.0216
FRMD6	FERM domain containing 6	122786	C14ORF31, EX1, WILLIN, C14_5320	12.0126	3.58648	0	0	14.6161
TAGLN	transgelin	6876	SM22, SM22-ALPHA, SMCC, TAGLN1, TGLN, WS3-10	11.5609	3.53118	0	0	17.4643
KRT18	keratin 18	3875	CK-18, CYK18, K18	11.463	3.51891	0	0	14.5058
WIPI1	WD repeat domain, phosphoinositide interacting 1	55062	ATG18, ATG18A, WIPI49	11.4584	3.51833	0	0	11.7797
ANXA3	annexin A3	306	ANX3	11.2585	3.49294	0	0	12.4497
OR2W3	olfactory receptor family 2 subfamily W member 3	343171	OR2W3P, OR2W8P, OST718	11.1988	3.48527	0	0	8.0316
ST3GAL5	ST3 beta-galactoside alpha-2,3-sialyltransferase 5	8869	SATI, SIAT9, SIATGM3S, SPDRS, ST3GAL V, ST3GALV	11.0322	3.46365	0	0	12.6352
GGT1	gamma-glutamyltransferase 1	2678	CD224, D22S672, D22S732, GGT, GGT 1, GGTD, GTG	10.9581	3.45393	0	0	9.4899
TNFRSF10D	TNF receptor superfamily member 10d	8793	CD264, DCR2, TRAIL-R4, TRAILR4, TRUNDD	10.937	3.45114	0	0	13.7572
PIK3CD	phosphatidylinositol-4,5-bisphosphate 3-kinase catalytic subunit delta	5293	APDS, IMD14, IMD14A, IMD14B, P110DELTA, PI3K, ROCHIS, P110D	10.9304	3.45027	0	0	11.3672
LPCAT2	lysophosphatidylcholine acyltransferase 2	54947	AGPAT11, AYTL1, LPLAT9, LYSOPAFAT	10.9108	3.44768	0	0	13.1758
ME1	malic enzyme 1	4199	HUMNDME, MES	10.9033	3.44669	0	0	12.3945
SGMS2	sphingomyelin synthase 2	166929	CDL, SMS2	10.871	3.44241	0	0	10.926
GDF15	growth differentiation factor 15	9518	GDF-15, HG, MIC-1, MIC1, NAG-1, PDF, PLAB, PTGFB	10.8005	3.43302	0	0	10.0386
ARHGAP18	Rho GTPase activating protein 18	93663	MACGAP, SENEX, BA307O14.2	10.738	3.42466	0	0	11.8106
CPEB2	cytoplasmic polyadenylation element binding protein 2	132864	CPE-BP2, CPEB-2, HCPEB-2	10.5491	3.39905	0	0	11.5203
TRIM58	tripartite motif containing 58	25893	BIA2	10.4439	3.38459	0	0	11.5906
NEGR1	neuronal growth regulator 1	257194	DMML2433, IGLON4, KILON, NTRA	10.4299	3.38265	0	0	12.4967
KIFC3	kinesin family member C3	3801	-	10.3958	3.37793	0	0	12.969
LOXL2	lysyl oxidase like 2	4017	LOR, LOR2, WS9-14	10.3638	3.37348	0	0	15.4385
DKK2	dickkopf Wnt signaling pathway inhibitor 2	27123	DKK-2	10.2794	3.36168	0	0	10.4239
ABCA12	ATP binding cassette subfamily A member 12	26154	ARCI4A, ARCI4B, ICR2B, LI2	10.2554	3.35831	0	0	7.6586
CHPF	chondroitin polymerizing factor	79586	CHPF1, CHSY2, CSS2	10.1595	3.34476	0	0	13.3355
ANXA1	annexin A1	301	ANX1, LPC1	10.0109	3.3235	0	0	15.3721
FBLIM1	filamin binding LIM protein 1	54751	CAL, FBLP-1, FBLP1	10.0024	3.32227	0	0	13.3493
P4HA3	prolyl 4-hydroxylase subunit alpha 3	283208	-	9.78539	3.29063	0	0	6.3589
PHLDA3	pleckstrin homology like domain family A member 3	23612	TIH1	9.66286	3.27245	0	0	12.0162
MYL9	myosin light chain 9	10398	LC20, MLC-2C, MLC2, MMIHS4, MRLC1, MYRL2	9.65476	3.27124	0	0	16.2731
TGFB1I1	transforming growth factor beta 1 induced transcript 1	7041	ARA55, HIC-5, HIC5, TSC-5	9.50832	3.24919	0	0	12.5218
THBS3	thrombospondin 3	7059	TSP3	9.36072	3.22662	0	0	13.3182
COL7A1	collagen type VII alpha 1 chain	1294	EBD1, EBDCT, EBR1, NDNC8	9.33351	3.22242	0	0	13.1598
ZMAT3	zinc finger matrin-type 3	64393	PAG608, WIG-1, WIG1	9.18564	3.19938	0	0	13.5911
CARD10	caspase recruitment domain family member 10	29775	BIMP1, CARMA3, IMD89	9.0866	3.18374	0	0	11.2377
LMNA	lamin A/C	4000	CDCD1, CDDC, CMD1A, CMT2B1, EMD2, FPL, FPLD, FPLD2, HGPS, IDC, LDP1, LFP, LGMD1B, LMN1, LMNC, LMNL1, MADA, PRO1	8.96871	3.1649	0	0	14.5823
BMP1	bone morphogenetic protein 1	649	OI13, PCOLC, PCP, PCP2, TLD	8.90793	3.15509	0	0	14.3362
PFKP	phosphofructokinase, platelet	5214	ATP-PFK, PFK-C, PFK-P, PFKF	8.76984	3.13255	0	0	14.2945
FAM114A1	family with sequence similarity 114 member A1	92689	NOXP20	8.71131	3.12289	0	0	12.9436
GPRC5C	G protein-coupled receptor class C group 5 member C	55890	RAIG-3, RAIG3	8.61356	3.10661	0	0	11.5559
NHERF2	NHERF family PDZ scaffold protein 2	9351	E3KARP, NHE3RF2, NHERF-2, OCTS2, SIP-1, SIP1, SLC9A3R2, TKA-1	8.55039	3.09599	0	0	10.5525
OPTN	optineurin	10133	ALS12, FIP2, GLC1E, HIP7, HYPL, NRP, TFIIIA-INTP	8.32413	3.0573	0	0	13.6212
NIBAN2	niban apoptosis regulator 2	64855	C9ORF88, FAM129B, MEG-3, MINERVA, OC58, BA356B19.6	8.30034	3.05317	0	0	14.4644
ELF4	E74 like ETS transcription factor 4	2000	AIFBL2, ELFR, MEF	8.26595	3.04718	0	0	11.0534
OSBPL10	oxysterol binding protein like 10	114884	ORP10, OSBP9	8.23649	3.04203	0	0	10.8582
MYH9	myosin heavy chain 9	4627	BDPLT6, DFNA17, EPSTS, FTNS, MATINS, MHA, NMHC-II-A, NMMHC-IIA, NMMHCA	8.2006	3.03573	0	0	18.0289
CCN1	cellular communication network factor 1	3491	CYR61, GIG1, IGFBP10	8.1285	3.02299	0	0	14.9266
PDGFC	platelet derived growth factor C	56034	FALLOTEIN, SCDGF	7.87948	2.9781	0	0	13.6891
CDC42EP3	CDC42 effector protein 3	10602	BORG2, CEP3, UB1	7.75255	2.95467	0	0	13.9927
STARD13	StAR related lipid transfer domain containing 13	90627	ARHGAP37, DLC2, GT650, LINC00464	7.73296	2.95102	0	0	11.5811
NTN4	netrin 4	59277	PRO3091	7.58968	2.92404	0	0	11.9216
AXL	AXL receptor tyrosine kinase	558	ARK, AXL3, JTK11, TYRO7, UFO	7.51712	2.91018	0	0	14.0259
BST1	bone marrow stromal cell antigen 1	683	CD157, CADPR2	7.36824	2.88132	0	0	10.868
MYC	MYC proto-oncogene, bHLH transcription factor	4609	MRTL, MYCC, BHLHE39, C-MYC	7.28349	2.86463	0	0	11.6044
SLC7A5	solute carrier family 7 member 5	8140	4F2LC, CD98, D16S469E, E16, LAT1, MPE16	7.26005	2.85998	0	0	14.4444
DUSP1	dual specificity phosphatase 1	1843	CL100, HVH1, MKP-1, MKP1, PTPN10	7.13103	2.83411	0	0	12.7224
ABCA1	ATP binding cassette subfamily A member 1	19	ABC-1, ABC1, CERP, HDLCQTL13, HDLDT1, HPALP1, TGD	7.04276	2.81614	0	0	13.4037
LPP	LIM domain containing preferred translocation partner in lipoma	4026	-	7.02253	2.81199	0	0	15.3051
CREB5	cAMP responsive element binding protein 5	9586	CRE-BPA, CREB-5, CREBPA	6.95736	2.79854	0	0	11.9426
SPARC	secreted protein acidic and cysteine rich	6678	BM-40, OI17, ON, ONT	6.94946	2.7969	0	0	18.4911
SLC12A4	solute carrier family 12 member 4	6560	CTC-479C5.17, KCC1, HKCC1	6.93199	2.79327	0	0	12.9926
MAFK	MAF bZIP transcription factor K	7975	NFE2U, P18	6.92844	2.79253	0	0	11.4995
GADD45A	growth arrest and DNA damage inducible alpha	1647	DDIT1, GADD45	6.88693	2.78386	0	0	12.3655
PDLIM1	PDZ and LIM domain 1	9124	CLIM1, CLP-36, CLP36, HEL-S-112, HCLIM1	6.87829	2.78205	0	0	13.5581
NIPAL1	NIPA like domain containing 1	152519	NIPA3, NPAL1, SLC57A3	6.80573	2.76675	0	0	7.9754
ACHE	acetylcholinesterase (Yt blood group)	43	ACEE, ARACHE, N-ACHE, YT	6.80526	2.76665	0	0	8.9707
AFAP1	actin filament associated protein 1	60312	AFAP, AFAP-110, AFAP110	6.74945	2.75477	0	0	14.0264
ACTN1	actinin alpha 1	87	BDPLT15	6.52763	2.70656	0	0	16.6386
ARID5B	AT-rich interaction domain 5B	84159	DESRT, MRF-2, MRF2	6.49937	2.7003	0	0	13.4775
ADAMTS1	ADAM metallopeptidase with thrombospondin type 1 motif 1	9510	C3-C5, METH1	6.49613	2.69958	0	0	13.4272
ELOVL1	ELOVL fatty acid elongase 1	64834	CGI-88, IKSHD, SSC1	6.48726	2.69761	0	0	12.6111
SPR	sepiapterin reductase	6697	SDR38C1	6.396	2.67717	0	0	8.6121
HIVEP3	HIVEP zinc finger 3	59269	KBP-1, KBP1, KRC, SHN3, SCHNURRI-3, ZAS3, ZNF40C	6.30017	2.65539	0	0	10.7923
SEC24D	SEC24 homolog D, COPII component	9871	CLCRP2	6.28856	2.65273	0	0	13.7918
ADARB1	adenosine deaminase RNA specific B1	104	ADAR2, DRABA2, DRADA2, NEDHYMS, RED1	6.2183	2.63652	0	0	12.7944
FABP3	fatty acid binding protein 3	2170	FABP11, H-FABP, M-FABP, MDGI, O-FABP	6.11469	2.61228	0	9.81e-45	10.6721
RUSC2	RUN and SH3 domain containing 2	9853	IPORIN, MRT61	6.07755	2.60349	0	0	12.8067
MXRA7	matrix remodeling associated 7	439921	-	6.02616	2.59124	0	1.4e-45	14.6746
IQCJ-SCHIP1	IQCJ-SCHIP1 readthrough	100505385	-	5.98135	2.58047	0	0	10.5885
PTPRM	protein tyrosine phosphatase receptor type M	5797	PTPRL1, R-PTP-MU, RPTPM, RPTPU, HR-PTPU	5.9683	2.57732	0	0	13.6213
FSTL1	follistatin like 1	11167	FRP, FSL1, MIR198, OCC-1, OCC1, TSC36	5.70161	2.51137	0	0	17.4481
HACD1	3-hydroxyacyl-CoA dehydratase 1	9200	CAP, CMYO11, CMYP11, MYONP, PTPLA	5.6962	2.51	0	4.2e-45	11.6153
FNDC3B	fibronectin type III domain containing 3B	64778	FAD104, PRO4979, YVTM2421	5.63381	2.49411	0	0	14.5739
AIFM2	AIF family member 2	84883	AMID, FSP1, PRG3	5.59799	2.48491	0	0	10.523
RRBP1	ribosome binding protein 1	6238	ES/130, ES130, RRP, HES, P180	5.56326	2.47593	0	2.8e-45	14.1717
CPEB4	cytoplasmic polyadenylation element binding protein 4	80315	CPE-BP4, HCPEB-4	5.50629	2.46108	0	0	12.3229
PRKAG2	protein kinase AMP-activated non-catalytic subunit gamma 2	51422	AAKG, AAKG2, CMH6, H91620P, WPWS	5.45202	2.44679	0	0	12.2284
GPR176	G protein-coupled receptor 176	11245	HB-954	5.41548	2.43709	0	0	11.3422
NCEH1	neutral cholesterol ester hydrolase 1	57552	AADACL1, NCEH	5.39439	2.43146	0	0	10.638
STX3	syntaxin 3	6809	DIAR12, MVID2, RDMVID, STX3A	5.38457	2.42883	0	0	11.6781
FLNB	filamin B	2317	ABP-278, ABP-280, AOI, FH1, FLN-B, FLN1L, LRS1, SCT, TABP, TAP	5.30315	2.40685	0	0	15.8513
NRG1	neuregulin 1	3084	ARIA, GGF, GGF2, HGL, HRG, HRG1, HRGA, MST131, MSTP131, NDF, NRG1-IT2, SMDF	5.28616	2.40222	0	0	11.4688
C3orf52	chromosome 3 open reading frame 52	79669	HYPT15, TTMP	5.26145	2.39546	0	0	10.6369
UGCG	UDP-glucose ceramide glucosyltransferase	7357	GCS, GLCT1	5.25489	2.39366	0	0	13.6485
OVCH2	ovochymase 2	341277	OVTN	5.24179	2.39006	0	0	7.7383
CSRP1	cysteine and glycine rich protein 1	1465	CRP, CRP1, CSRP, CYRP, D1S181E, HEL-141, HEL-S-286	5.1792	2.37273	0	0	15.3022
SSH1	slingshot protein phosphatase 1	54434	SSH1L	5.04656	2.3353	0	1.26e-44	14.0794
INPP4B	inositol polyphosphate-4-phosphatase type II B	8821	-	4.98015	2.31619	0	0	11.4461
MXD1	MAX dimerization protein 1	4084	BHLHC58, MAD, MAD1	4.96984	2.3132	0	0	10.6284
CLIP4	CAP-Gly domain containing linker protein family member 4	79745	RSNL2	4.94808	2.30687	0	0	10.8102
VMP1	vacuole membrane protein 1	81671	EPG3, TANGO5, TMEM49	4.91588	2.29745	0	0	14.4757
SQSTM1	sequestosome 1	8878	A170, DMRV, EBIAP, FTDALS3, NADGP, OSIL, PDB3, ZIP3, P60, P62, P62B	4.86672	2.28295	0	0	14.2594
HERPUD1	homocysteine inducible ER protein with ubiquitin like domain 1	9709	HERP, HERPUD1-IT1, MIF1, SUP	4.86571	2.28265	0	7.01e-45	12.6041
ZYX	zyxin	7791	ESP-2, HED-2	4.8522	2.27864	0	0	14.4965
PRNP	prion protein (Kanno blood group)	5621	ASCR, ALTPRP, CD230, CJD, GSS, KURU, PRIP, PRP, PRP27-30, PRP33-35C, PRPC, P27-30	4.78003	2.25702	0	0	12.6032
TNS3	tensin 3	64759	TEM6, TENS1	4.75663	2.24994	0	0	13.9466
MMP2	matrix metallopeptidase 2	4313	CLG4, CLG4A, MMP-2, MMP-II, MONA, TBE-1	4.74846	2.24746	0	0	15.0044
SERPINB8	serpin family B member 8	5271	C18ORF53, CAP2, PI-8, PI8, PSS5	4.72417	2.24006	0	0	10.6295
ARHGEF3	Rho guanine nucleotide exchange factor 3	50650	GEF3, STA3, XPLN	4.71001	2.23573	0	2.8e-45	10.3325
FAM174A	family with sequence similarity 174 member A	345757	HGS_RE408, NS5ATP6, TMEM157, UNQ1912	4.70792	2.23509	0	0	9.624
REXO2	RNA exonuclease 2	25996	CGI-114, REX2, RFN, SFN	4.70055	2.23283	0	0	12.282
RSU1	Ras suppressor protein 1	6251	RSP-1	4.65364	2.21836	0	0	13.7004
LIMS1	LIM zinc finger domain containing 1	3987	PINCH, PINCH-1, PINCH1	4.62566	2.20966	0	0	14.0913
SYNJ2	synaptojanin 2	8871	INPP5H	4.58573	2.19715	0	0	12.2994
ACTN4	actinin alpha 4	81	ACTININ-4, FSGS, FSGS1	4.51482	2.17467	0	0	16.1673
UBASH3B	ubiquitin associated and SH3 domain containing B	84959	STS-1, STS1, TULA-2, TULA2, P70	4.51245	2.17391	0	0	11.7804
RBMS2	RNA binding motif single stranded interacting protein 2	5939	SCR3	4.50635	2.17196	0	0	12.9811
MTCL1	microtubule crosslinking factor 1	23255	CCDC165, KIAA0802, SOGA2	4.4855	2.16527	0	0	13.0866
TRAM2	translocation associated membrane protein 2	9697	-	4.4755	2.16205	0	0	14.2167
PALLD	palladin, cytoskeletal associated protein	23022	CGI-151, CGI151, MYN, PNCA1, SIH002	4.46673	2.15922	0	0	16.2396
GLIPR2	GLI pathogenesis related 2	152007	C9ORF19, GAPR-1, GAPR1, GLIPR 2	4.35659	2.1232	0	0	12.9389
MYL12A	myosin light chain 12A	10627	HEL-S-24, MLC-2B, MLCB, MRCL3, MRLC3, MYL2B	4.34402	2.11903	0	0	15.0444
ARHGAP42	Rho GTPase activating protein 42	143872	AD031, GRAF3, TMEM133	4.31943	2.11084	0	0	12.062
DRAM1	DNA damage regulated autophagy modulator 1	55332	DRAM	4.27751	2.09677	0	0	10.8464
CD164	CD164 molecule	8763	DFNA66, MGC-24, MGC-24V, MUC-24, ENDOLYN	4.22555	2.07914	0	0	14.5981
EHD4	EH domain containing 4	30844	PAST4	4.20557	2.0723	0	0	13.4829
SORT1	sortilin 1	6272	GP95, LDLCQ6, NT3, NTR3	4.20548	2.07227	0	0	15.2513
LCAT	lecithin-cholesterol acyltransferase	3931	-	4.16293	2.0576	0	0	9.5063
SYNM	synemin	23336	DMN, SYN	4.15149	2.05363	0	0	12.4925
CD2AP	CD2 associated protein	23607	CMS	4.11066	2.03937	0	0	13.1655
PVR	PVR cell adhesion molecule	5817	CD155, HVED, NECL5, NECL-5, PVS, TAGE4	4.10744	2.03824	0	4.2e-45	11.9774
NCOA7	nuclear receptor coactivator 7	135112	ERAP140, ESNA1, NCOA7-AS, NBLA00052, NBLA10993, TLDC4, DJ187J11.3	4.07271	2.02599	0	0	11.0544
FOXN3	forkhead box N3	1112	C14ORF116, CHES1, PRO1635	4.0673	2.02407	0	0	14.0533
ASAH1	N-acylsphingosine amidohydrolase 1	427	AC, ACDASE, ASAH, PHP, PHP32, SMAPME	4.04321	2.0155	0	0	13.7558
PGM2L1	phosphoglucomutase 2 like 1	283209	BM32A, NEDHFS, PMMLP	4.03048	2.01095	0	0	12.8996
CLN8	CLN8 transmembrane ER and ERGIC protein	2055	C8ORF61, EPMR, TLCD6	3.96472	1.98722	0	0	11.7047
STK10	serine/threonine kinase 10	6793	LOK, PRO2729	3.95547	1.98385	0	0	12.3767
FAT1	FAT atypical cadherin 1	2195	CDHF7, CDHR8, FAT, ME5, HFAT1	3.93466	1.97624	0	0	16.9512
OAT	ornithine aminotransferase	4942	GACR, HOGA, OATASE, OKT	3.90253	1.96441	0	0	13.1379
TMEM263	transmembrane protein 263	90488	C12ORF23	3.88149	1.95661	0	0	13.5806
TAF13	TATA-box binding protein associated factor 13	6884	MRT60, TAF(II)18, TAF2K, TAFII-18, TAFII18	3.85275	1.94589	0	0	12.0473
PPP3CC	protein phosphatase 3 catalytic subunit gamma	5533	CALNA3, CNA3, PP2BGAMMA	3.83233	1.93822	0	0	10.9028
KCTD16	potassium channel tetramerization domain containing 16	57528	-	3.76662	1.91327	0	0	9.0718
KLF6	KLF transcription factor 6	1316	BCD1, CBA1, COPEB, CPBP, GBF, PAC1, ST12, ZF9	3.72172	1.89597	0	0	13.4203
TLN1	talin 1	7094	ILWEQ, TLN, TALIN-1	3.70992	1.89139	0	0	15.8498
CSTB	cystatin B	1476	CPI-B, CST6, EPM1, EPM1A, PME, STFB, ULD	3.70992	1.89139	0	0	12.8105
FLNA	filamin A	2316	ABP-280, ABPX, CSBS, CVD1, FGS2, FLN, FLN-A, FLN1, FMD, MNS, NHBP, OPD, OPD1, OPD2, XLVD, XMVD	3.70058	1.88775	0	0	18.3201
OSGIN2	oxidative stress induced growth inhibitor family member 2	734	C8ORF1, HT41	3.66441	1.87358	0	0	12.2112
EPHA2	EPH receptor A2	1969	ARCC2, CTPA, CTPP1, CTRCT6, ECK	3.64354	1.86534	0	0	13.931
SEMA3F	semaphorin 3F	6405	SEMA-IV, SEMA4, SEMAK	3.6362	1.86243	0	0	11.825
PRRG1	proline rich and Gla domain 1	5638	PRGP1	3.58683	1.84271	0	0	11.075
USP53	ubiquitin specific peptidase 53	54532	PFIC7	3.57378	1.83745	0	0	11.8953
RIPOR1	RHO family interacting cell polarization regulator 1	79567	FAM65A	3.5688	1.83544	0	0	12.7077
IQGAP1	IQ motif containing GTPase activating protein 1	8826	HUMORFA01, SAR1, P195	3.52463	1.81747	0	0	15.2756
ARF4	ARF GTPase 4	378	ARF2	3.45293	1.78782	0	0	15.0877
IRS2	insulin receptor substrate 2	8660	IRS-2	3.44248	1.78345	0	0	12.3303
CAP1	cyclase associated actin cytoskeleton regulatory protein 1	10487	CAP, CAP1-PEN	3.41451	1.77168	0	0	15.8486
IDS	iduronate 2-sulfatase	3423	ID2S, MPS2, SIDS	3.39514	1.76347	0	0	13.7914
CALB1	calbindin 1	793	CALB, D-28K	3.39093	1.76168	0	0	10.5518
MATN3	matrilin 3	4148	DIPOA, EDM5, HOA, OADIP, OS2, SEMDBCD	3.37812	1.75622	0	0	10.7263
MICALL1	MICAL like 1	85377	MICAL-L1, MIRAB13	3.3556	1.74657	0	0	13.2341
MAP1LC3B	microtubule associated protein 1 light chain 3 beta	81631	ATG8F, LC3B, MAP1A/1BLC3, MAP1LC3B-A	3.34496	1.74199	0	0	14.0004
MYL12B	myosin light chain 12B	103910	MLC-B, MRLC2	3.33325	1.73693	0	0	14.5255
BAG3	BAG cochaperone 3	9531	BAG-3, BIS, CAIR-1, CMD1HH, CMT2JJ, HMND15, MFM6	3.3329	1.73678	0	0	12.0975
IKBIP	IKBKB interacting protein	121457	IKIP	3.31744	1.73007	0	0	12.8887
OSTM1	osteoclastogenesis associated transmembrane protein 1	28962	GIPN, GL, HSPC019, OPTB5	3.31631	1.72958	0	0	12.6245
RIC1	RIC1 partner of RAB6A GEF complex	57589	CATIFA, CIP150, KIAA1432, BA207C16.1	3.30702	1.72553	0	0	13.3373
EIF5A2	eukaryotic translation initiation factor 5A2	56648	EIF-5A2, EIF5AII	3.28985	1.71802	0	0	10.3579
FKBP14	FKBP prolyl isomerase 14	55033	EDSKMH, EDSKSCL2, FKBP22, IPBP12	3.28363	1.71529	0	0	12.7327
TEAD3	TEA domain transcription factor 3	7005	DTEF-1, ETFR-1, TEAD-3, TEAD5, TEF-5, TEF5	3.27908	1.71329	0	0	12.7537
LEPROT	leptin receptor overlapping transcript	54741	LEPR, OB-RGRP, OBRGRP, VPS55	3.27213	1.71023	0	0	13.8191
TIGAR	TP53 induced glycolysis regulatory phosphatase	57103	C12ORF5, FR2BP	3.26785	1.70834	0	0	12.0637
SBDS	SBDS ribosome maturation factor	51119	CGI-97, SDO1, SDS, SWDS	3.26721	1.70806	0	2.8e-45	12.8573
SSR3	signal sequence receptor subunit 3	6747	TRAPG	3.26101	1.70532	0	0	14.9707
NRP2	neuropilin 2	8828	NP2, NPN2, PRO2714, VEGF165R2	3.23176	1.69232	0	0	14.8591
MDM2	MDM2 proto-oncogene	4193	ACTFS, HDMX, LSKB, HDM2	3.22997	1.69152	0	0	14.5687
TRIO	trio Rho guanine nucleotide exchange factor	7204	ARHGEF23, MEBAS, MRD44, MRD63, TGAT	3.22312	1.68846	0	0	15.1093
ACOX1	acyl-CoA oxidase 1	51	ACOX, AOX, MITCH, PALMCOX, SCOX	3.22199	1.68795	0	0	12.4027
PLK3	polo like kinase 3	1263	CNK, FNK, PLK-3, PRK	3.22147	1.68772	0	0	11.0351
ATP6V1E1	ATPase H+ transporting V1 subunit E1	529	ARCL2C, ATP6E, ATP6E2, ATP6V1E, P31, VMA4	3.21037	1.68274	0	0	13.3084
SDC4	syndecan 4	6385	SYND4	3.20064	1.67836	0	2.8e-45	12.8543
CTTN	cortactin	2017	EMS1	3.17772	1.66799	0	0	14.6846
EDEM2	ER degradation enhancing alpha-mannosidase like protein 2	55741	C20ORF31, C20ORF49, BA4204.1	3.14154	1.65147	0	0	11.2465
SNRPN	small nuclear ribonucleoprotein polypeptide N	6638	HCERN3, PWCR, RT-LI, SM-D, SMN, SNRNP-N, SNURF-SNRPN, SM-N	3.12919	1.64579	0	0	10.7971
DDAH1	dimethylarginine dimethylaminohydrolase 1	23576	DDAH, DDAH-1, DDAHI, HEL-S-16	3.12791	1.6452	0	0	14.5798
IFNAR1	interferon alpha and beta receptor subunit 1	3454	AVP, IFN-ALPHA-REC, IFNAR, IFNBR, IFRC, IMD106	3.12783	1.64516	0	0	13.2289
GOLGA3	golgin A3	2802	GCP170, MEA-2	3.10532	1.63474	0	0	13.4836
NOMO2	NODAL modulator 2	283820	NOMO, PM5	3.08673	1.62608	0	0	12.1293
HGSNAT	heparan-alpha-glucosaminide N-acetyltransferase	138050	HGNAT, MPS3C, RP73, TMEM76	3.06386	1.61535	0	0	12.7992
DDA1	DET1 and DDB1 associated 1	79016	C19ORF58, PCIA1	3.04757	1.60766	0	0	12.9668
PEA15	proliferation and apoptosis adaptor protein 15	8682	HMAT1, HUMMAT1H, MAT1, MAT1H, PEA-15, PED, PED-PEA15, PED/PEA15	3.03772	1.60299	0	0	15.5818
FAM177A1	family with sequence similarity 177 member A1	283635	C14ORF24, NEDWMG	3.03181	1.60018	0	0	12.6348
RND3	Rho family GTPase 3	390	ARHE, RHO8, RHOE, MEMB	3.01902	1.59408	0	0	14.0927
LUZP1	leucine zipper protein 1	7798	LUZP	3.00087	1.58538	0	0	14.134
CAP2	cyclase associated actin cytoskeleton regulatory protein 2	10486	CMD2I	2.97944	1.57504	0	0	13.7339
MBNL2	muscleblind like splicing regulator 2	10150	MBLL, MBLL39, PRO2032	2.97047	1.57069	0	0	12.5953
KDELR2	KDEL endoplasmic reticulum protein retention receptor 2	11014	ELP-1, ELP1, ERD2.2, OI21	2.94588	1.5587	0	0	14.644
ABL2	ABL proto-oncogene 2, non-receptor tyrosine kinase	27	ABLL, ARG	2.92363	1.54776	0	0	13.7374
NCS1	neuronal calcium sensor 1	23413	FLUP, FREQ	2.90752	1.53979	0	0	13.3327
PTPRJ	protein tyrosine phosphatase receptor type J	5795	CD148, DEP1, HPTP ETA, HPTPETA, R-PTP-ETA, R-PTP-J, SCC1, THC10	2.86986	1.52098	0	0	12.5754
GALNT7	polypeptide N-acetylgalactosaminyltransferase 7	51809	GALNAC-T7, GALNACT7	2.85965	1.51584	0	0	13.9272
COPG1	coat protein complex I subunit gamma 1	22820	COPG, IMD128	2.85067	1.5113	0	0	14.4381
KIRREL1	kirre like nephrin family adhesion molecule 1	55243	KIRREL, NEPH1, NPHS23	2.83955	1.50566	0	0	15.4837
RAI14	retinoic acid induced 14	26064	NORPEG, RAI13	2.81899	1.49518	0	0	15.2189
DNAJC3	DnaJ heat shock protein family (Hsp40) member C3	5611	ACPHD, ERDJ6, HP58, P58, P58IPK, PRKRI, P58(IPK)	2.81759	1.49446	0	0	13.1112
ACBD3	acyl-CoA binding domain containing 3	64746	GCP60, GOCAP1, GOLPH1, PAP7	2.81093	1.49105	0	1.4e-45	12.9755
EHD1	EH domain containing 1	10938	H-PAST, HPAST1, PAST, PAST1	2.78997	1.48025	0	0	13.7309
APP	amyloid beta precursor protein	351	AAA, ABETA, ABPP, AD1, APPI, CTFGAMMA, CVAP, PN-II, PN2, ALPHA-SAPP, PREA4	2.78806	1.47926	0	0	16.9648
PMM2	phosphomannomutase 2	5373	CDG1, CDG1A, CDGS, PMI, PMI1, PMM 2	2.7846	1.47747	0	0	11.9138
FAM200B	family with sequence similarity 200 member B	285550	C4ORF53	2.75589	1.46252	0	0	12.8471
SEC61A1	SEC61 translocon subunit alpha 1	29927	ADTKD5, CVID15, HNFJ4, HSEC61, SEC61, SEC61A	2.75505	1.46208	0	0	15.608
SPTBN1	spectrin beta, non-erythrocytic 1	6711	DDISBA, ELF, HEL102, SPTB2, BETASPII	2.74495	1.45678	0	0	15.7328
FBN2	fibrillin 2	2201	CCA, DA9, EOMD	2.7382	1.45323	0	0	16.3867
SHOC2	SHOC2 leucine rich repeat scaffold protein	8036	NSLH1, SIAA0862, SOC2, SUR8	2.73735	1.45278	0	0	13.0561
SHTN1	shootin 1	57698	KIAA1598, SHOOTIN-1	2.73104	1.44945	0	0	12.8753
NADSYN1	NAD synthetase 1	55191	VCRL3	2.70069	1.43333	0	0	12.4756
RNF14	ring finger protein 14	9604	ARA54, HFB30, HRIHFB2038, TRIAD2	2.68822	1.42665	0	0	12.7544
PICALM	phosphatidylinositol binding clathrin assembly protein	8301	CALM, CLTH, LAP	2.6598	1.41132	0	0	14.8292
SEC31A	SEC31 homolog A, COPII component	22872	ABP125, ABP130, HPBKS, HSPC275, HSPC334, NEDSOSB, SEC31L1	2.65185	1.407	0	0	15.2838
STX12	syntaxin 12	23673	STX13, STX14	2.63781	1.39934	0	0	12.5112
YBX3	Y-box binding protein 3	8531	CSDA, CSDA1, DBPA, ZONAB	2.62577	1.39274	0	0	13.9519
BTN2A1	butyrophilin subfamily 2 member A1	11120	BK14H9.1, BT2.1, BTF1, BTN2.1, DJ3E1.1	2.61302	1.38572	0	0	12.3628
SYDE1	synapse defective Rho GTPase activating protein 1	85360	7H3, SYD1	2.61132	1.38478	0	0	12.518
MAPK12	mitogen-activated protein kinase 12	6300	ERK-6, ERK3, ERK6, MAPK 12, P38GAMMA, PRKM12, SAPK-3, SAPK3	2.59188	1.374	0	0	11.6645
FRMD5	FERM domain containing 5	84978	NEDEMA	2.58481	1.37006	0	0	10.4339
NPDC1	neural proliferation, differentiation and control 1	56654	CAB, CAB-, CAB-1, CAB1, NPDC-1	2.58295	1.36902	0	0	11.2195
NEK6	NIMA related kinase 6	10783	SID6-1512	2.57626	1.36528	0	0	13.5837
SGTB	small glutamine rich tetratricopeptide repeat co-chaperone beta	54557	SGT2	2.5673	1.36025	0	0	12.0307
SLC25A30	solute carrier family 25 member 30	253512	KMCP1	2.56594	1.35949	0	0	10.6777
MICAL1	microtubule associated monooxygenase, calponin and LIM domain containing 1	64780	MICAL, MICAL-1, NICAL	2.5475	1.34908	0	0	12.7742
GOLT1B	golgi transport 1B	51026	CGI-141, GCT2, GOT1, GOT1B, YMR292W	2.54566	1.34804	0	0	13.064
CD63	CD63 molecule	967	AD1, HOP-26, ME491, MLA1, OMA81H, PLTGP40, TSPAN30	2.54534	1.34786	0	4.2e-45	14.9173
RAB6A	RAB6A, member RAS oncogene family	5870	RAB6	2.53415	1.3415	0	0	14.2161
SCHIP1	schwannomin interacting protein 1	29970	SCHIP-1	2.52653	1.33716	0	0	9.7281
ARMCX3	armadillo repeat containing X-linked 3	51566	ALEX3, GASP6, DJ545K15.2	2.51112	1.32833	0	0	13.7708
SACS	sacsin molecular chaperone	26278	ARSACS, DNAJC29, PPP1R138, SPAX6	2.50778	1.32641	0	0	15.569
LASP1	LIM and SH3 protein 1	3927	LASP-1, MLN50	2.49664	1.31999	0	0	15.4235
WSB2	WD repeat and SOCS box containing 2	55884	SBA2	2.46159	1.29959	0	0	13.6778
PIP5K1C	phosphatidylinositol-4-phosphate 5-kinase type 1 gamma	23396	LCCS3, PIP5K-GAMMA, PIP5K1-GAMMA, PIP5KGAMMA	2.45884	1.29798	0	0	13.11
CSGALNACT2	chondroitin sulfate N-acetylgalactosaminyltransferase 2	55454	CHGN2, CHGN-2, GALNACT-2, GALNACT2, PRO0082, BETA4GALNACT	2.45818	1.29759	0	0	12.1601
RTCA	RNA 3'-terminal phosphate cyclase	8634	RPC, RTC1, RTCD1	2.4242	1.27751	0	0	12.3893
SMIM13	small integral membrane protein 13	221710	C6ORF228	2.42177	1.27606	0	0	12.1292
MAP4	microtubule associated protein 4	4134	-	2.40014	1.26312	0	0	15.7844
CNN2	calponin 2	1265	-	2.39974	1.26288	0	7.01e-45	15.4306
CDR2	cerebellar degeneration related protein 2	1039	CDR62, YO	2.37186	1.24602	0	0	12.2266
SLC9D1	solute carrier family 9 member D1	55002	C13ORF11, TMCO3	2.36548	1.24213	0	0	13.1552
MAP3K20	mitogen-activated protein kinase kinase kinase 20	51776	AZK, CNM6, MLK7, MLT, MLTK, MLTKALPHA, MLTKBETA, MRK, SFMMP, ZAK, MLKLAK, PK	2.3554	1.23597	0	0	13.0613
BCL2L1	BCL2 like 1	598	BCL-XL/S, BCL2L, BCLX, BCL-X, PPP1R52	2.31851	1.2132	0	0	13.6529
RIPK1	receptor interacting serine/threonine kinase 1	8737	AIEFL, IMD57, RIP, RIP-1, RIP1	2.3086	1.20702	0	0	12.1307
PPP1R15A	protein phosphatase 1 regulatory subunit 15A	23645	GADD34	2.27931	1.1886	0	0	12.2884
ILK	integrin linked kinase	3611	HEL-S-28, ILK-1, ILK-2, P59, P59ILK	2.26855	1.18177	0	0	14.1591
TGOLN2	trans-golgi network protein 2	10618	TGN38, TGN46, TGN48, TGN51, TTGN2, HTGN46, HTGN48, HTGN51	2.24836	1.16887	0	0	14.4529
RNF19A	ring finger protein 19A, RBR E3 ubiquitin protein ligase	25897	RNF19	2.24446	1.16637	0	1.4e-45	12.5297
LLGL2	LLGL scribble cell polarity complex component 2	3993	HGL, HUGL-2, LGL2	2.23842	1.16248	0	0	9.906
RRAS2	RAS related 2	22800	NS12, TC21	2.23366	1.15941	0	0	13.0622
ACTG1	actin gamma 1	71	ACT, ACTG, DFNA20, DFNA26, HEL-176	2.22371	1.15297	0	0	19.2293
UCHL1	ubiquitin C-terminal hydrolase L1	7345	HEL-117, HEL-S-53, NDGOA, PARK5, PGP 9.5, PGP9.5, PGP95, SPG79, SPG79A, UCHL-1, UCH-L1	2.22023	1.15071	0	0	15.4881
ANKLE2	ankyrin repeat and LEM domain containing 2	23141	KIAA0692, LEMD7, LEM4, MCPH16	2.218	1.14926	0	0	14.1376
EDEM1	ER degradation enhancing alpha-mannosidase like protein 1	9695	EDEM	2.21722	1.14875	0	0	12.2148
FAM219A	family with sequence similarity 219 member A	203259	C9ORF25	2.2003	1.1377	0	0	12.2549
ACTB	actin beta	60	BKRNS, BNS, BRWS1, CSMH, DDS1, PS1TP5BP1, THC8	2.17175	1.11886	0	0	19.2863
TMED5	transmembrane p24 trafficking protein 5	50999	CGI-100, P24G2, P28	2.16216	1.11247	0	0	13.7265
LRRFIP1	LRR binding FLII interacting protein 1	9208	FLAP-1, FLAP1, FLIIAP1, GCF-2, GCF2, HUFI-1, TRIP	2.16163	1.11212	0	0	13.1263
ACTR3	actin related protein 3	10096	ARP3	2.15345	1.10665	0	0	15.637
SLC30A1	solute carrier family 30 member 1	7779	ZNT1, ZRC1	2.15047	1.10465	0	0	12.6857
ZNF827	zinc finger protein 827	152485	-	2.13588	1.09483	0	0	12.9796
RAB5A	RAB5A, member RAS oncogene family	5868	RAB5	2.13431	1.09377	0	0	13.0684
ARHGDIA	Rho GDP dissociation inhibitor alpha	396	GDIA1, HEL-S-47E, NPHS8, RHOGDI, RHOGDI-1	2.12124	1.08491	0	0	14.9114
ARCN1	archain 1 coat protein complex I subunit delta	372	COPD, SRMMD, SSMG	2.11919	1.08351	0	2.8e-45	14.9178
PHLDB2	pleckstrin homology like domain family B member 2	90102	LL5B, LL5BETA	2.10735	1.07543	0	0	14.3915
SELENOS	selenoprotein S	55829	AD-015, ADO15, SBBI8, SELS, SEPS1, VIMP	2.10102	1.07109	0	0	12.0819
CCSER2	coiled-coil serine rich protein 2	54462	FAM190B, GCAP14, KIAA1128, BA486O22.1	2.07873	1.0557	0	0	12.8959
KLHL2	kelch like family member 2	11275	ABP-KELCH, MAV, MAYVEN	2.07831	1.05541	0	0	11.448
TXNDC11	thioredoxin domain containing 11	51061	EFP1	2.07747	1.05483	0	0	11.3433
ALS2	alsin Rho guanine nucleotide exchange factor ALS2	57679	ALS2CR6, ALSJ, IAHSP, PLSJ	2.0734	1.052	0	0	13.5806
BTBD10	BTB domain containing 10	84280	GMRP-1, GMRP1	2.07162	1.05076	0	0	12.4107
EXT1	exostosin glycosyltransferase 1	2131	EXT, LGCR, LGS, TRPS2, TTV	2.06755	1.04792	0	0	14.0226
EEA1	early endosome antigen 1	8411	MST105, MSTP105, ZFYVE2	2.05646	1.04016	0	0	12.683
CFL2	cofilin 2	1073	NEM7	2.03688	1.02636	0	0	13.6307
EIF6	eukaryotic translation initiation factor 6	3692	CAB, EIF3A, ITGB4BP, B(2)GCN, EIF-6, P27(BBP), P27BBP	2.03568	1.02551	0	0	12.6975
TXNRD2	thioredoxin reductase 2	10587	GCCD5, SELZ, TR, TR-BETA, TR3, TRXR2, TXNR2	2.03203	1.02292	0	0	11.112
SLC25A4	solute carrier family 25 member 4	291	AAC1, ANT, ANT 1, ANT1, MTDPS12, MTDPS12A, PEO2, PEO3, PEOA2, T1	2.01876	1.01347	0	0	11.8433
TRAPPC10	trafficking protein particle complex subunit 10	7109	EHOC-1, EHOC1, GT334, NEDMISS, TMEM1, TRS130, TRS30	2.01843	1.01323	0	0	12.4889
TIMM17A	translocase of inner mitochondrial membrane 17A	10440	TIM17, TIM17A	2.01292	1.00929	0	0	13.4305
ZDHHC5	zDHHC palmitoyltransferase 5	25921	DHHC5, ZNF375	2.00655	1.00472	0	0	13.2558
ACSL3	acyl-CoA synthetase long chain family member 3	2181	ACS3, FACL3, LACS 3, LACS3, PRO2194	1.98718	0.990723	0	0	14.492
COPB1	coat protein complex I subunit beta 1	1315	BARMACS, COPB	1.9782	0.984185	0	0	14.6298
GMIP	GEM interacting protein	51291	ARHGAP46	1.97655	0.982984	0	0	10.9621
TMTC3	transmembrane O-mannosyltransferase targeting cadherins 3	160418	LIS8, SMILE	1.9717	0.979438	0	0	13.0702
PLEKHB2	pleckstrin homology domain containing B2	55041	EVT2	1.96883	0.977342	0	0	13.9103
USB1	U6 snRNA biogenesis phosphodiesterase 1	79650	C16ORF57, HVSL1, MPN1, PN, HMPN1, HUSB1	1.96489	0.97445	0	1.4e-45	13.0349
HSPA13	heat shock protein family A (Hsp70) member 13	6782	STCH	1.96378	0.973635	0	0	14.2229
UFM1	ubiquitin fold modifier 1	51569	BM-002, C13ORF20, HLD14	1.94357	0.95871	0	0	13.3759
PRRC1	proline rich coiled-coil 1	133619	-	1.94243	0.957866	0	0	13.7845
ERO1A	endoplasmic reticulum oxidoreductase 1 alpha	30001	ERO1-L, ERO1-L-ALPHA, ERO1-ALPHA, ERO1L, ERO1LA, ERO1ALPHA	1.93307	0.950897	0	0	12.8106
HYOU1	hypoxia up-regulated 1	10525	GRP-170, GRP170, HSP12A, IMD59, ORP-150, ORP150	1.93109	0.949418	0	0	15.309
PGM3	phosphoglucomutase 3	5238	AGM1, IMD23, PAGM, PGM 3	1.92093	0.941808	0	2.8e-45	13.5585
SLC35F6	solute carrier family 35 member F6	54978	ANT2BP, C2ORF18, TANGO9	1.90847	0.932418	0	0	11.4832
RIC8A	RIC8 guanine nucleotide exchange factor A	60626	RIC8	1.89703	0.923742	0	0	13.9313
LRRC59	leucine rich repeat containing 59	55379	PRO1855, P34	1.89436	0.921709	0	0	14.2822
NEDD4L	NEDD4 like E3 ubiquitin protein ligase	23327	NEDD4-2, NEDD4.2, PVNH7, RSP5, HNEDD4-2	1.89229	0.920135	0	0	13.0527
BPNT2	3'(2'), 5'-bisphosphate nucleotidase 2	54928	GPAPP, IMP 3, IMP-3, IMPA3, IMPAD1	1.88153	0.911906	0	0	13.8284
EIF1	eukaryotic translation initiation factor 1	10209	A121, EIF-1, EIF1A, ISO1, SUI1	1.84792	0.885906	0	0	15.188
SLC3A2	solute carrier family 3 member 2	6520	4F2, 4F2HC, 4T2HC, CD98, CD98HC, MDU1, NACAE	1.84491	0.883551	0	0	13.863
MORC3	MORC family CW-type zinc finger 3	23515	NXP2, ZCW5, ZCWCC3	1.83819	0.878283	0	0	12.3529
ENTPD7	ectonucleoside triphosphate diphosphohydrolase 7	57089	LALP1	1.82625	0.868885	0	0	11.4281
PTBP3	polypyrimidine tract binding protein 3	9991	ROD1	1.81416	0.859305	0	0	13.4885
TMED2	transmembrane p24 trafficking protein 2	10959	P24A, RNP24, P24, P24B1, P24BETA1	1.79202	0.841588	0	0	14.6366
GXYLT1	glucoside xylosyltransferase 1	283464	GLT8D3	1.76971	0.823512	0	0	12.9412
MED10	mediator complex subunit 10	84246	L6, NUT2, TRG20	1.75212	0.809099	0	0	11.6125
URB1	URB1 ribosome biogenesis factor	9875	C21ORF108, NPA1	1.7402	0.799251	0	0	13.0897
AEN	apoptosis enhancing nuclease	64782	ISG20L1, PP12744	1.73821	0.797605	0	1.4e-45	13.0803
USP38	ubiquitin specific peptidase 38	84640	HP43.8KD	1.73438	0.79442	0	0	12.4895
INPP5A	inositol polyphosphate-5-phosphatase A	3632	5PTASE	1.72669	0.788006	0	0	12.3828
PPP2CB	protein phosphatase 2 catalytic subunit beta	5516	PP2ABETA, PP2CB	1.72108	0.783315	0	0	13.8615
MSANTD3	Myb/SANT DNA binding domain containing 3	91283	C9ORF30, L8	1.72065	0.782957	0	0	12.3759
YTHDF1	YTH N6-methyladenosine RNA binding protein F1	54915	C20ORF21, DF1	1.71928	0.781805	0	0	13.3156
OTUD6B	OTU deubiquitinase 6B	51633	CGI-77, DUBA-5, DUBA5, IDDFSDA	1.71551	0.778639	0	0	11.9973
MYO9B	myosin IXB	4650	CELIAC4, MYR5	1.71244	0.776051	0	0	14.1799
SOD1	superoxide dismutase 1	6647	ALS, ALS1, HEL-S-44, IPOA, SOD, STAHP, HSOD1, HOMODIMER	1.69049	0.757441	0	0	14.188
SAR1B	secretion associated Ras related GTPase 1B	51128	ANDD, CMRD, GTBPB, SARA2	1.68905	0.756215	0	0	12.2458
BNIP3	BCL2 interacting protein 3	664	HABON, NIP3	1.68742	0.754815	0	0	11.5093
ZNHIT6	zinc finger HIT-type containing 6	54680	BCD1, C1ORF181, NY-BR-75	1.65526	0.727057	0	0	12.2955
GARS1	glycyl-tRNA synthetase 1	2617	CMT2D, DSMAV, GARS, GLYRS, HMN5, HMN5A, HMND5, SMAD1, SMAJI	1.64447	0.717621	0	0	14.4101
TPM3	tropomyosin 3	7170	CAPM1, CFTD, CMYO4A, CMYO4B, CMYP4A, CMYP4B, HEL-189, HEL-S-82P, NEM1, OK/SW-CL.5, TM-5, TM3, TM30, TM30NM, TM5, TPM3NU, TPMSK3, TRK, HSCP30	1.63929	0.713067	0	0	15.7541
TRPC4	transient receptor potential cation channel subfamily C member 4	7223	HTRP-4, HTRP4, TRP4	1.63772	0.711691	0	4.2e-45	11.3616
PTP4A1	protein tyrosine phosphatase 4A1	7803	HH72, PRL-1, PRL1, PTP(CAAX1), PTPCAAX1	1.6149	0.691447	0	0	14.5938
CANX	calnexin	821	CNX, IP90, P90	1.59562	0.674118	0	0	16.8795
USP16	ubiquitin specific peptidase 16	10600	UBP-M, UBPM	1.59391	0.672569	0	0	13.4286
CSRNP2	cysteine and serine rich nuclear protein 2	81566	C12ORF2, C12ORF22, FAM130A1, PPP1R72, TAIP-12	1.58973	0.668786	0	0	12.6432
FAM91A1	family with sequence similarity 91 member A1	157769	-	1.56963	0.650427	0	0	12.9766
ZNF655	zinc finger protein 655	79027	VIK, VIK-1	1.56368	0.644941	0	0	13.0015
KCTD5	potassium channel tetramerization domain containing 5	54442	-	1.54348	0.626188	0	2.8e-45	12.2191
PSMD2	proteasome 26S subunit ubiquitin receptor, non-ATPase 2	5708	P97, RPN1, S2, TRAP2	1.53824	0.621281	0	0	15.567
TMEM181	transmembrane protein 181	57583	GPR178, KIAA1423	1.51934	0.603444	0	0	12.8143
WDFY3	WD repeat and FYVE domain containing 3	23001	ALFY, BCHS, MCPH18, ZFYVE25	1.51832	0.602474	0	0	13.6834
TRAF4	TNF receptor associated factor 4	9618	CART1, MLN62, RNF83	1.51279	0.597215	0	0	13.5103
DDX17	DEAD-box helicase 17	10521	P72, RH70	-1.5	-0.584966	0	0	16.7031
CFAP36	cilia and flagella associated protein 36	112942	BARTL1, CCDC104	-1.50483	-0.589601	0	0	11.7933
SRSF5	serine and arginine rich splicing factor 5	6430	HRS, SFRS5, SRP40	-1.52927	-0.61284	0	0	14.9229
ELP6	elongator acetyltransferase complex subunit 6	54859	C3ORF75, TMEM103	-1.53468	-0.617936	0	0	11.8063
DCUN1D4	defective in cullin neddylation 1 domain containing 4	23142	DCNL4	-1.58166	-0.661442	0	0	13.3625
ZSCAN21	zinc finger and SCAN domain containing 21	7589	NY-REN-21, ZNF38, ZIPRO1	-1.587	-0.666305	0	0	10.5991
RAD51C	RAD51 paralog C	5889	BROVCA3, FANCO, R51H3, RAD51L2	-1.59566	-0.674155	0	0	11.2894
AASDH	aminoadipate-semialdehyde dehydrogenase	132949	ACSF4, LYS2, NRPS1098, NRPS998	-1.6091	-0.686254	0	0	10.7917
RNF26	ring finger protein 26	79102	-	-1.61838	-0.694551	0	0	12.7383
CSTF2T	cleavage stimulation factor subunit 2 tau variant	23283	CSTF-64T	-1.62343	-0.699041	0	0	12.6877
ZNF740	zinc finger protein 740	283337	ZFP740	-1.62966	-0.704573	0	0	12.4227
PNISR	PNN interacting serine and arginine rich protein	25957	C6ORF111, HSPC306, SFRS18, SRRP130, BA98I9.2	-1.63837	-0.71226	0	0	14.8528
ZCCHC7	zinc finger CCHC-type containing 7	84186	AIR1, HSPC086	-1.65867	-0.730023	0	0	11.7229
HDAC3	histone deacetylase 3	8841	HD3, KDAC3, RPD3, RPD3-2	-1.66051	-0.731627	0	0	13.0527
MED28	mediator complex subunit 28	80306	1500003D12RIK, EG1, MAGICIN	-1.66873	-0.738747	0	0	13.5024
FBXW9	F-box and WD repeat domain containing 9	84261	FBW9, MEC-15	-1.68105	-0.749362	0	0	10.4219
SLC18B1	solute carrier family 18 member B1	116843	C6ORF192, VPAT, DJ55C23.6	-1.68441	-0.752241	0	2.8e-45	10.947
ARGLU1	arginine and glutamate rich 1	55082	-	-1.69044	-0.757395	0	0	14.4434
TCEANC2	transcription elongation factor A N-terminal and central domain containing 2	127428	C1ORF83	-1.69204	-0.758766	0	0	10.9383
CSTPP1	centriolar satellite-associated tubulin polyglutamylase complex regulator 1	79096	C11ORF49	-1.69297	-0.759557	0	0	12.1826
BTBD2	BTB domain containing 2	55643	-	-1.69419	-0.760593	0	0	13.3588
H3-3A	H3.3 histone A	3020	BRYLIB1, H3-3B, H3.3A, H3F3, H3F3A	-1.70721	-0.771637	0	1.68e-44	15.0441
DRC9	dynein regulatory complex subunit 9	84223	CFAP122, IQCG	-1.72681	-0.788107	0	0	10.6552
FAHD2B	fumarylacetoacetate hydrolase domain containing 2B	151313	-	-1.75013	-0.80746	0	0	10.1343
SIRT3	sirtuin 3	23410	SIR2L3	-1.75622	-0.812473	0	1.54e-44	11.073
ARL2	ARF like GTPase 2	402	ARFL2, MRCS1	-1.7765	-0.829037	0	0	11.0117
THYN1	thymocyte nuclear protein 1	29087	HSPC144, MDS012, MY105, THY28, THY28KD	-1.78785	-0.838227	0	0	12.0281
RBM15B	RNA binding motif protein 15B	29890	HUMAGCGB, HSOTT3, OTT3	-1.79941	-0.847523	0	0	14.0098
RNF220	ring finger protein 220	55182	C1ORF164, HLD23	-1.7995	-0.847596	0	0	12.8633
KAT8	lysine acetyltransferase 8	84148	LIGOWS, MOF, MYST1, ZC2HC8, HMOF	-1.81574	-0.86056	0	0	11.8597
DISP1	dispatched RND transporter family member 1	84976	DISPA, HPE10	-1.82978	-0.871673	0	0	10.3743
BOD1	biorientation of chromosomes in cell division 1	91272	FAM44B	-1.83601	-0.876571	0	0	13.3219
DHX40	DEAH-box helicase 40	79665	ARG147, DDX40, PAD	-1.84204	-0.881301	0	0	13.6527
POLR1H	RNA polymerase I subunit H	30834	A12.2, HTEX-6, HTEX6, RPA12, TCTEX6, TEX6, ZNRD1, ZR14, HZR14, TCTEX-6	-1.84274	-0.881853	0	0	10.7828
ZC3H10	zinc finger CCCH-type containing 10	84872	ZC3HDC10	-1.84462	-0.883327	0	1.4e-45	10.4967
ZNF76	zinc finger protein 76	7629	D6S229E, ZNF523, ZFP523	-1.87478	-0.906722	0	0	11.8496
WDR19	WD repeat domain 19	57728	ATD5, CED4, CFAP66, DYF-2, FAP66, IFT144, NPHP13, ORF26, OSEG6, PWDMP, SPGF72, SRTD5	-1.90515	-0.929905	0	0	12.4177
THAP11	THAP domain containing 11	57215	CTG-B43A, CTG-B45D, HRIHFB2206, MAHCL, RONIN, SCA51	-1.90614	-0.930656	0	1.4e-45	11.6037
SRR	serine racemase	63826	ILV1, ISO1	-1.90722	-0.931471	0	0	12.0265
ZNF691	zinc finger protein 691	51058	ZFP691	-1.91467	-0.937096	0	0	10.2277
USP21	ubiquitin specific peptidase 21	27005	USP16, USP23	-1.91508	-0.937403	0	0	11.4914
PRDM5	PR/SET domain 5	11107	BCS2, PFM2	-1.92454	-0.944514	0	0	10.8597
MKS1	MKS transition zone complex subunit 1	54903	BBS13, JBTS28, MES, MKS, POC12	-1.96607	-0.975313	0	0	11.2119
ZNF584	zinc finger protein 584	201514	-	-1.97415	-0.981232	0	0	10.4869
PDCD7	programmed cell death 7	10081	59K, ES18, HES18	-1.977	-0.983315	0	0	11.7516
C2orf68	chromosome 2 open reading frame 68	388969	HCRCN81	-1.9952	-0.99653	0	0	11.9726
EPHX2	epoxide hydrolase 2	2053	ABHD20, CEH, SEH	-1.99574	-0.996922	0	0	10.675
ELP5	elongator acetyltransferase complex subunit 5	23587	C17ORF81, DERP6, HSPC002, MST071, MSTP071	-2.01556	-1.01118	0	0	12.2894
TMCO6	transmembrane and coiled-coil domains 6	55374	PRO1580	-2.04874	-1.03474	0	0	10.2549
B9D1	B9 domain containing 1	27077	B9, EPPB9, JBTS27, MKS9, MKSR-1, MKSR1	-2.06941	-1.04922	0	7.01e-45	10.1936
NRARP	NOTCH regulated ankyrin repeat protein	441478	-	-2.13938	-1.09719	0	0	10.9338
XRCC1	X-ray repair cross complementing 1	7515	RCC, SCAR26	-2.14233	-1.09918	0	0	12.1128
TMEM218	transmembrane protein 218	219854	JBTS39	-2.17183	-1.11891	0	0	11.4084
RIDA	reactive intermediate imine deaminase A	10247	HRSP12, P14.5, PSP, UK114, HP14.5	-2.18024	-1.12449	0	0	10.8561
KCTD17	potassium channel tetramerization domain containing 17	79734	-	-2.2041	-1.14019	0	2.8e-45	12.3745
IQCE	IQ motif containing E	23288	1700028P05RIK, PAPA7	-2.21117	-1.14481	0	0	11.7188
PYGO1	pygopus family PHD finger 1	26108	-	-2.21473	-1.14713	0	0	12.105
PABIR3	PABIR family member 3	159091	FAM122C	-2.21786	-1.14917	0	0	9.1519
JAM2	junctional adhesion molecule 2	58494	C21ORF43, CD322, IBGC8, JAM-B, JAMB, PRO245, VE-JAM, VEJAM	-2.22444	-1.15344	0	0	12.9845
CEP68	centrosomal protein 68	23177	KIAA0582	-2.2458	-1.16723	0	0	12.3728
NOVA1	NOVA alternative splicing regulator 1	4857	NOVA-1	-2.3727	-1.24653	0	0	12.2466
BTBD3	BTB domain containing 3	22903	DJ742J24.1	-2.39333	-1.25902	0	0	13.4068
OSGEPL1	O-sialoglycoprotein endopeptidase like 1	64172	OSGEPL, QRI7	-2.52347	-1.33541	0	0	10.7852
IFT57	intraflagellar transport 57	55081	ESRRBL1, HIPPI, MHS4R2, OFD18	-2.68189	-1.42325	0	0	12.5901
NPHP1	nephrocystin 1	4867	JBTS4, NPH1, SLSN1	-2.69632	-1.43099	0	0	10.1134
IFT70B	intraflagellar transport 70B	150737	IFT70, TTC30B, FLEER	-2.69809	-1.43194	0	0	10.2077
TRIM45	tripartite motif containing 45	80263	RNF99	-2.72654	-1.44707	0	0	11.174
TMEM107	transmembrane protein 107	84314	GRVS638, JBTS29, MKS13, PRO1268	-2.72727	-1.44746	0	0	10.4281
AGBL5	AGBL carboxypeptidase 5	60509	CCP5, RP75	-2.80877	-1.48994	0	0	12.863
MDM1	Mdm1 nuclear protein	56890	-	-2.81544	-1.49336	0	0	11.5717
MACROD1	mono-ADP ribosylhydrolase 1	28992	LRP16	-2.81993	-1.49566	0	0	9.2525
ARHGEF25	Rho guanine nucleotide exchange factor 25	115557	GEFT, P63RHOGEF	-2.87012	-1.52111	0	0	11.2686
GNG7	G protein subunit gamma 7	2788	HG3B	-2.98227	-1.57641	0	0	9.2942
SLITRK5	SLIT and NTRK like family member 5	26050	LRRC11, BA364G4.2	-3.00643	-1.58805	0	0	12.3652
METRN	meteorin, glial cell differentiation regulator	79006	C16ORF23, C380A1.2	-3.18846	-1.67286	0	0	12.8847
GPRC5B	G protein-coupled receptor class C group 5 member B	51704	MLC3, RAIG-2, RAIG2	-3.27372	-1.71093	0	0	12.8049
DNALI1	dynein axonemal light intermediate chain 1	7802	P28, SPGF83, DJ423B22.5, HP28	-3.35211	-1.74507	0	0	11.9034
ARSL	arylsulfatase L	415	ARSE, ASE, CDPX, CDPX1, CDPXR	-3.40456	-1.76747	0	0	9.4152
SDK2	sidekick cell adhesion molecule 2	54549	-	-3.53713	-1.82258	0	0	13.3775
NDRG2	NDRG family member 2	57447	SYLD	-3.6196	-1.85583	0	0	10.6866
IQCK	IQ motif containing K	124152	-	-3.63388	-1.86151	0	0	10.8399
KLHL13	kelch like family member 13	90293	BKLHD2	-3.66644	-1.87438	0	0	10.6666
ZNRF3	zinc and ring finger 3	84133	BK747E2.3, RNF203	-3.68836	-1.88298	0	0	12.1404
SHF	Src homology 2 domain containing F	90525	-	-3.93444	-1.97616	0	0	10.7679
PIH1D2	PIH1 domain containing 2	120379	DNAAF15	-3.95682	-1.98434	0	0	8.4813
LRRC34	leucine rich repeat containing 34	151827	-	-4.13097	-2.04648	0	0	9.6024
CACHD1	cache domain containing 1	57685	-	-4.51254	-2.17394	0	0	14.182
FAM78A	family with sequence similarity 78 member A	286336	C9ORF59	-4.55111	-2.18622	0	0	7.9441
ODAD2	outer dynein arm docking complex subunit 2	55130	ARMC4, CILD23, GUDU	-4.72266	-2.2396	0	0	10.4953
HLA-DOA	major histocompatibility complex, class II, DO alpha	3111	HLA-DNA, HLA-DZA, HLADZ	-5.13776	-2.36114	0	0	8.3407
C17orf113	chromosome 17 open reading frame 113	110806298		-5.14839	-2.36412	0	0	7.9145
SEMA6B	semaphorin 6B	10501	EPM11, SEM-SEMA-Y, SEM-SEMA-Z, SEMA-VIB, SEMAN, SEMAZ	-5.45826	-2.44844	0	0	10.7905
TMEM38B	transmembrane protein 38B	55151	C9ORF87, D4ERTD89E, OI14, TRIC-B, TRICB, BA219P18.1	-5.52494	-2.46596	0	0	11.753
CFAP300	cilia and flagella associated protein 300	85016	C11ORF70, CILD38, DNAAF17, FBB5	-6.27811	-2.65033	0	0	8.7524
DNAH7	dynein axonemal heavy chain 7	56171	CILD50	-6.52813	-2.70667	0	0	8.2218
NKD1	NKD inhibitor of Wnt signaling pathway 1	85407	NAKED1	-7.08879	-2.82554	0	0	12.8149
ANGPT2	angiopoietin 2	285	AGPT2, ANG2, LMPHM10	-8.09185	-3.01647	0	0	8.3273
SPARCL1	SPARC like 1	8404	MAST 9, MAST9, PIG33, SC1	-8.66764	-3.11564	0	0	10.6273
CFAP47	cilia and flagella associated protein 47	286464	CHDC2, CXORF22, CXORF30, CXORF59, SPGF52, SPGFX3	-8.69153	-3.11961	0	0	7.3823
TPBG	trophoblast glycoprotein	7162	5T4, 5T4AG, M6P1, WAIF1	-9.2047	-3.20237	0	0	14.5626
FOXJ1	forkhead box J1	2302	CILD43, FKHL13, HFH-4, HFH4	-10.2467	-3.35709	0	0	10.2634
CLYBL	citramalyl-CoA lyase	171425	CLB	-11.0005	-3.4595	0	0	11.0244
WNT10B	Wnt family member 10B	7480	SHFM6, STHAG8, WNT-12	-11.1727	-3.4819	0	0	9.1222
CFAP126	cilia and flagella associated protein 126	257177	C1ORF192, FLATTOP, FLTP	-13.6821	-3.77422	0	0	6.2751
CACNA1G	calcium voltage-gated channel subunit alpha1 G	8913	CA(V)T.1, CAV3.1, NBR13, SCA42, SCA42ND	-17.9159	-4.16317	0	0	8.3923
CLXN	calaxin	79645	CILD53, EFCAB1, ODAD5	-19.0524	-4.2519	0	0	8.5737
APCDD1	APC down-regulated 1	147495	B7323, DRAPC1, FP7019, HHS, HTS, HYPT1	-21.5347	-4.42859	0	0	12.6139
WDR49	WD repeat domain 49	151790	CFAP337	-23.8714	-4.57721	0	0	8.5411
ADCYAP1R1	ADCYAP receptor type I	117	PAC1, PAC1R, PACAPR, PACAPRI	-25.0405	-4.64619	0	2.8e-45	10.0284
CDH18	cadherin 18	1016	CDH14, CDH14L, CDH24	-28.7271	-4.84434	0	0	9.1785
CFAP276	cilia and flagella associated protein 276	127003	C10ORF194, C1ORF194	-29.177	-4.86676	0	0	5.5788
EN1	engrailed homeobox 1	2019	ENDOVESLB	-30.5017	-4.93082	0	0	11.0846
GMNC	geminin coiled-coil domain containing	647309	GEMC1	-35.4187	-5.14644	0	0	8.8667
KCNK10	potassium two pore domain channel subfamily K member 10	54207	K2P10.1, PPP1R97, TREK-2, TREK2	-37.8211	-5.24112	0	0	11.417
CFAP77	cilia and flagella associated protein 77	389799	C9ORF171	-43.2569	-5.43486	0	0	8.3373
SERPINI2	serpin family I member 2	5276	MEPI, PANCPIN, PI14, TSA2004	-52.0069	-5.70063	0	0	6.3533
FZD10	frizzled class receptor 10	11211	CD350, FZ-10, FZ10, FZE7, HFZ10	-53.9473	-5.75348	0	0	9.9551
RSPO2	R-spondin 2	340419	CRISTIN2, HHRRD, TETAMS2	-99.617	-6.63832	0	0	10.1297
HES3	hes family bHLH transcription factor 3	390992	BHLHB43	-103.064	-6.68739	0	0	5.7099
TFAP2B	transcription factor AP-2 beta	7021	AP-2B, AP-2BETA, AP2-B, PDA2	-119.914	-6.90586	0	0	7.6678
WNT8B	Wnt family member 8B	7479	-	-261.535	-8.03086	0	0	14.3498
TMEM156	transmembrane protein 156	80008	-	322.561	8.33343	1.4e-45	2.38e-44	8.1121
SPOCD1	SPOC domain containing 1	90853	PPP1R146	71.4885	6.15964	1.4e-45	3.92e-44	10.8442
GATA6	GATA binding protein 6	2627	-	27.124	4.7615	1.4e-45	4.06e-44	8.3073
TLR6	toll like receptor 6	10333	CD286	24.5394	4.61703	1.4e-45	4.62e-44	8.2953
PIEZO1	piezo type mechanosensitive ion channel component 1 (Er blood group)	9780	DHS, ER, FAM38A, LMPH3, LMPHM6, MIB	21.9671	4.45727	1.4e-45	2.24e-44	14.0069
SCN1B	sodium voltage-gated channel beta subunit 1	6324	ATFB13, BRGDA5, DEE52, EIEE52, GEFSP1	10.6113	3.40753	1.4e-45	4.06e-44	8.0621
RPS27L	ribosomal protein S27 like	51065	-	4.14497	2.05136	1.4e-45	5.32e-44	13.6861
SLC16A7	solute carrier family 16 member 7	9194	MCT2	3.75333	1.90817	1.4e-45	1.96e-44	9.9685
ATP1B1	ATPase Na+/K+ transporting subunit beta 1	481	ATP1B	3.23849	1.69532	1.4e-45	3.5e-44	13.2439
VPS26C	VPS26 endosomal protein sorting factor C	10311	DCRA, DSCR3, DSCRA	2.09218	1.06501	1.4e-45	2.24e-44	12.806
ZNF517	zinc finger protein 517	340385	-	-1.82249	-0.865909	1.4e-45	4.48e-44	9.2003
SLC37A4	solute carrier family 37 member 4	2542	CDG2W, G6PT, G6PT1, G6PT2, G6PT3, GSD1B, GSD1C, GSD1D, PRO0685, SPX4, TRG-19, TRG19	-3.09912	-1.63186	1.4e-45	4.34e-44	12.2478
HEYL	hes related family bHLH transcription factor with YRPW motif like	26508	HESR3, HEY3, HRT3, BHLHB33	-3.49659	-1.80595	1.4e-45	4.9e-44	8.6513
CFAP221	cilia and flagella associated protein 221	200373	CILD55, FAP221, PCDP1	-4.90567	-2.29445	1.4e-45	2.52e-44	8.2318
DTX4	deltex E3 ubiquitin ligase 4	23220	RNF155	-5.35012	-2.41957	1.4e-45	2.66e-44	14.0192
CHIC2	cysteine rich hydrophobic domain 2	26511	BTL	3.38902	1.76087	2.8e-45	6.17e-44	10.5571
ARPC5	actin related protein 2/3 complex subunit 5	10092	ARC16, IMD113, DJ127C7.3, P16-ARC	2.45959	1.29842	2.8e-45	8.97e-44	14.5851
CARS1	cysteinyl-tRNA synthetase 1	833	CARS, CYSRS, MCDDBH, MDBH, MGC:11246	1.79202	0.841589	2.8e-45	7.43e-44	13.1678
EIF2AK3	eukaryotic translation initiation factor 2 alpha kinase 3	9451	PEK, PERK, WRS	1.63541	0.709651	2.8e-45	8.97e-44	12.0187
METTL24	methyltransferase like 24	728464	C6ORF186	-4.2945	-2.10249	2.8e-45	6.59e-44	9.1895
PRKCQ	protein kinase C theta	5588	PRKCT, NPKC-THETA	-6.1759	-2.62665	2.8e-45	6.87e-44	9.3944
COQ10B	coenzyme Q10B	80219	-	5.19711	2.37771	4.2e-45	1.14e-43	11.4261
JUN	Jun proto-oncogene, AP-1 transcription factor subunit	3725	AP-1, AP1, C-JUN, CJUN, P39	3.4507	1.78689	4.2e-45	1.14e-43	12.6816
DNAJC1	DnaJ heat shock protein family (Hsp40) member C1	64215	DNAJL1, ERDJ1, HTJ1, MTJ1	2.77905	1.47459	4.2e-45	9.53e-44	12.6927
AFF4	ALF transcription elongation factor 4	27125	AF5Q31, CHOPS, MCEF	2.48074	1.31077	4.2e-45	9.53e-44	14.9724
POLI	DNA polymerase iota	11201	RAD30B, RAD3OB, ETA2	-1.87649	-0.908038	4.2e-45	1.06e-43	12.3851
TNIP1	TNFAIP3 interacting protein 1	10318	ABIN-1, NAF1, VAN, NIP40-1	4.76643	2.25291	5.61e-45	1.39e-43	13.3713
WDR47	WD repeat domain 47	22911	-	3.06354	1.6152	5.61e-45	1.63e-43	11.9412
IFT140	intraflagellar transport 140	9742	CED5, MZSDS, PKD9, RP80, SRTD9, WDTC2, C305C8.4, C380F5.1, GS114	-2.6617	-1.41235	5.61e-45	1.53e-43	12.318
FOXRED2	FAD dependent oxidoreductase domain containing 2	80020	ERFAD	-2.85502	-1.5135	5.61e-45	1.57e-43	12.012
PPP1R12C	protein phosphatase 1 regulatory subunit 12C	54776	AAVS1, LENG3, MBS85, P84, P85	1.69811	0.763928	9.81e-45	2.77e-43	12.3293
UCN2	urocortin 2	90226	SRP, UCN-II, UCNI, UR, URP	21.449	4.42284	1.12e-44	3.08e-43	7.6038
RNF144B	ring finger protein 144B	255488	IBRDC2, PIR2, BA528A10.3, P53RFP	20.7052	4.37192	1.12e-44	2.8e-43	9.5798
IPO9	importin 9	55705	IMP9	-1.5878	-0.667025	1.12e-44	3.11e-43	14.7907
SERPINH1	serpin family H member 1	871	ASTP3, CBP1, CBP2, HSP47, OI10, PIG14, PPROM, RA-A47, SERPINH2, GP46	2.43142	1.2818	1.26e-44	3.19e-43	15.9168
GAS2	growth arrest specific 2	2620	DFNB125, GAS-2	-8.18544	-3.03306	1.26e-44	3.39e-43	7.8817
SRPX	sushi repeat containing protein X-linked	8406	DRS, ETX1, HEL-S-83P, SRPX1	3.42207	1.77487	1.4e-44	3.59e-43	9.6913
IL32	interleukin 32	9235	IL-32ALPHA, IL-32BETA, IL-32DELTA, IL-32GAMMA, NK4, TAIF, TAIFA, TAIFB, TAIFC, TAIFD	29.8202	4.89822	1.54e-44	4.06e-43	12.3793
MEF2C	myocyte enhancer factor 2C	4208	C5DELQ14.3, DEL5Q14.3, NEDHSIL	5.4153	2.43704	1.68e-44	4.37e-43	10.1252
KDM8	lysine demethylase 8	79831	JMJD5	-1.90966	-0.933317	1.68e-44	4.43e-43	9.7346
HAGHL	hydroxyacylglutathione hydrolase like	84264	-	4.06544	2.02341	1.82e-44	4.86e-43	8.6832
CEP350	centrosomal protein 350	9857	CAP350, GM133	-1.52706	-0.610758	1.82e-44	4.85e-43	13.3766
C22orf15	chromosome 22 open reading frame 15	150248	N27C7-3	-7.89353	-2.98067	1.82e-44	4.61e-43	7.7932
SPACA6	sperm acrosome associated 6	147650	LET7EH, LINC00085, NCRNA00085, SPACA6P	3.25643	1.70329	1.96e-44	5e-43	9.7384
UBE3C	ubiquitin protein ligase E3C	9690	HECTH2, NDSMBA, NEDSMBA, RAUL	1.90342	0.928596	2.1e-44	5.63e-43	13.674
STX7	syntaxin 7	8417	-	2.01859	1.01335	2.24e-44	5.75e-43	13.0344
TMEM120B	transmembrane protein 120B	144404	-	1.91422	0.936756	2.66e-44	6.95e-43	11.3916
TGFBI	transforming growth factor beta induced	7045	BIGH3, CDB1, CDG2, CDGG1, CSD, CSD1, CSD2, CSD3, EBMD, LCD1	48.7642	5.60775	2.8e-44	7.41e-43	13.5872
AP1M2	adaptor related protein complex 1 subunit mu 2	10053	AP1-MU2, HSMU1B, MU-1B, MU1B, MU2	15.3854	3.94349	2.8e-44	7.3e-43	9.4364
PPP1R13B	protein phosphatase 1 regulatory subunit 13B	23368	ASPP1, P53BP2-LIKE, P85	2.40911	1.2685	2.94e-44	7.79e-43	9.3745
ITGB1	integrin subunit beta 1	3688	CD29, FNRB, GPIIA, MDF2, MSK12, VLA-BETA, VLAB	5.13552	2.36051	3.36e-44	8.73e-43	17.1817
SLC25A16	solute carrier family 25 member 16	8034	D10S105E, GDA, GDC, HGT.1, ML7, HGP, HML7	2.88792	1.53003	3.92e-44	1.02e-42	11.0369
TMED3	transmembrane p24 trafficking protein 3	23423	C15ORF22, P24B, P24G4, P24GAMMA4, P26	3.29407	1.71987	4.9e-44	1.25e-42	12.783
NIPAL4	NIPA like domain containing 4	348938	ARCI6, ICHTHYIN, ICHYN, NIPA4, SLC57A6	35.7676	5.16058	5.04e-44	1.3e-42	9.6021
FGFRL1	fibroblast growth factor receptor like 1	53834	FGFR-5, FGFR5, FHFR	3.95227	1.98268	5.47e-44	1.39e-42	12.9967
CDK5RAP3	CDK5 regulatory subunit associated protein 3	80279	C53, HSF-27, IC53, LZAP, MST016, OK/SW-CL.114, PP1553	-1.71926	-0.781789	5.89e-44	1.52e-42	13.3204
MRC2	mannose receptor C-type 2	9902	CD280, CLEC13E, ENDO180, UPARAP	7.7526	2.95468	6.45e-44	1.65e-42	14.8743
TMX3	thioredoxin related transmembrane protein 3	54495	PDIA13, TXNDC10	1.80817	0.854529	7.15e-44	1.83e-42	13.6601
PTPN11	protein tyrosine phosphatase non-receptor type 11	5781	BPTP3, CFC, JMML, METCDS, NS1, PTP-1D, PTP2C, SH-PTP2, SH-PTP3, SHP2	1.52537	0.609161	7.71e-44	1.96e-42	14.4413
NUDT7	nudix hydrolase 7	283927	-	-2.39639	-1.26086	7.71e-44	1.97e-42	8.6583
PLEKHA3	pleckstrin homology domain containing A3	65977	FAPP1	1.75614	0.812411	8.13e-44	2.06e-42	11.4233
WDR1	WD repeat domain 1	9948	AIP1, HEL-S-52, NORI-1, PFITS	3.14637	1.65369	9.81e-44	2.51e-42	15.9018
GAL3ST3	galactose-3-O-sulfotransferase 3	89792	GAL3ST-3, GAL3ST2	-2.87241	-1.52226	9.81e-44	2.48e-42	9.1246
C1orf56	chromosome 1 open reading frame 56	54964	MENT	-2.26784	-1.18132	1.12e-43	2.84e-42	8.7367
TPM4	tropomyosin 4	7171	BDPLT25, HEL-S-108	2.36385	1.24114	1.22e-43	3.09e-42	16.9455
ENKD1	enkurin domain containing 1	84080	C16ORF48, DAKV6410, FBB11	-3.33369	-1.73712	1.29e-43	3.27e-42	10.3642
SPTAN1	spectrin alpha, non-erythrocytic 1	6709	DEE5, DEVEP, EIEE5, HMN11, HMND11, NEAS, SPG91, SPTA2	3.53314	1.82095	1.35e-43	3.39e-42	16.1383
SLC8A1	solute carrier family 8 member A1	6546	NCX1	9.06426	3.18019	1.43e-43	3.62e-42	12.5676
AAK1	AP2 associated kinase 1	22848	-	2.20895	1.14336	1.54e-43	3.88e-42	12.709
CYFIP2	cytoplasmic FMR1 interacting protein 2	26999	DEE65, EIEE65, PIR121	1.64647	0.719374	1.54e-43	3.87e-42	14.1419
CENPC	centromere protein C	1060	CENP-C, CENPC1, MIF2, HCP-4	-1.81072	-0.856567	1.61e-43	4.04e-42	12.0527
LOC730098	uncharacterized LOC730098	730098	-	-2.76148	-1.46544	1.85e-43	4.64e-42	8.4884
RUNX2	RUNX family transcription factor 2	860	AML3, CBF-ALPHA-1, CBFA1, CCD, CCD1, CLCD, OSF-2, OSF2, PEA2AA, PEBP2AA	32.862	5.03835	2.09e-43	5.23e-42	11.5989
NDFIP2	Nedd4 family interacting protein 2	54602	N4WBP5A	2.72915	1.44845	2.31e-43	5.78e-42	12.2212
EXOC8	exocyst complex component 8	149371	EXO84, EXO84P, NEDMISB, SEC84	1.81013	0.856092	2.47e-43	6.17e-42	11.1247
JDP2	Jun dimerization protein 2	122953	JUNDM2	4.84972	2.2779	2.75e-43	6.86e-42	9.1746
LTN1	listerin E3 ubiquitin protein ligase 1	26046	C21ORF10, C21ORF98, RNF160, ZNF294	1.55087	0.633074	2.91e-43	7.27e-42	13.5112
USP51	ubiquitin specific peptidase 51	158880	-	-2.3802	-1.25108	2.94e-43	7.31e-42	10.3069
TMEM39B	transmembrane protein 39B	55116	-	-1.95271	-0.965481	3.01e-43	7.5e-42	11.1021
TGFB3	transforming growth factor beta 3	7043	ARVD, ARVD1, LDS5, RNHF, TGF-BETA3	9.73952	3.28385	3.15e-43	7.83e-42	10.944
VSTM2L	V-set and transmembrane domain containing 2 like	128434	C20ORF102, DJ1118M15.2	-2.40322	-1.26497	3.17e-43	7.85e-42	9.3315
GOLGA2	golgin A2	2801	DEDHMB, GM130	2.58173	1.36834	3.31e-43	8.18e-42	12.8512
HKDC1	hexokinase domain containing 1	80201	RP92	46.3311	5.53391	3.39e-43	8.39e-42	8.5315
SEC61G	SEC61 translocon subunit gamma	23480	SSS1	2.08354	1.05904	3.52e-43	8.68e-42	12.7947
AHNAK	AHNAK nucleoprotein	79026	AHNAK1, AHNAKRS, PM227	12.6025	3.65564	3.73e-43	9.17e-42	16.6194
FBXL5	F-box and leucine rich repeat protein 5	26234	FBL4, FBL5, FLR1	2.42116	1.2757	4.4e-43	1.08e-41	14.3967
CD44	CD44 molecule (IN blood group)	960	CDW44, CSPG8, ECM-III, ECMR-III, H-CAM, HCELL, HUTCH-1, HUTCH-I, HERMES-1, LHR, MC56, MDU2, MDU3, MIC4, PGP1	20.5557	4.36147	4.64e-43	1.14e-41	12.5123
ZRANB3	zinc finger RANBP2-type containing 3	84083	4933425L19RIK, AH2	-2.04894	-1.03488	4.74e-43	1.16e-41	11.1274
EDA2R	ectodysplasin A2 receptor	60401	EDA-A2R, EDAA2R, TNFRSF27, XEDAR	4.12831	2.04555	4.85e-43	1.19e-41	11.7201
ATAD1	ATPase family AAA domain containing 1	84896	AFDC1, FNP001, HKPX4, MSP1, THORASE, HATAD1	1.91357	0.936263	5.8e-43	1.42e-41	13.2057
TAL2	TAL bHLH transcription factor 2	6887	-	-21.1278	-4.40107	5.86e-43	1.43e-41	7.7763
ANKRD52	ankyrin repeat domain 52	283373	ANKRD33, ARSC	2.95793	1.56459	6.29e-43	1.54e-41	14.528
FZD9	frizzled class receptor 9	8326	CD349, FZD3	-2.34575	-1.23005	7.05e-43	1.72e-41	8.7253
PCDHB14	protocadherin beta 14	56122	PCDH-BETA14	3.81798	1.93281	7.6e-43	1.85e-41	10.6658
CEP70	centrosomal protein 70	80321	BITE	-2.43164	-1.28193	7.64e-43	1.85e-41	11.6648
ITIH3	inter-alpha-trypsin inhibitor heavy chain 3	3699	H3P, ITI-HC3, SHAP	39.7202	5.3118	1e-42	2.44e-41	7.1028
P4HA2	prolyl 4-hydroxylase subunit alpha 2	8974	MYP25, LNCRNA-PE	16.8838	4.07757	1.22e-42	2.96e-41	12.5285
CREB3	cAMP responsive element binding protein 3	10488	LUMAN, LZIP, SLZIP	1.83665	0.877073	1.29e-42	3.12e-41	12.4706
IRAK3	interleukin 1 receptor associated kinase 3	11213	ASRT5, IRAKM	-5.29815	-2.40549	1.36e-42	3.27e-41	8.0994
LRRC20	leucine rich repeat containing 20	55222	-	-2.15288	-1.10627	1.38e-42	3.32e-41	12.0138
ARPC2	actin related protein 2/3 complex subunit 2	10109	ARC34, PNAS-139, PRO2446, P34-ARC	3.13916	1.65038	1.57e-42	3.79e-41	15.1479
ZNF521	zinc finger protein 521	25925	EHZF, EVI3	-3.2057	-1.68064	1.67e-42	4.03e-41	14.1834
SEC22B	SEC22 homolog B, vesicle trafficking protein	9554	ERS-24, SEC22L1	2.23657	1.16129	1.77e-42	4.24e-41	13.6426
RAB11FIP5	RAB11 family interacting protein 5	26056	GAF1, RIP11, GAF-1, PP75, RAB11-FIP5	4.96898	2.31295	2.09e-42	5.02e-41	11.9981
POPDC3	popeye domain cAMP effector 3	64208	LGMDR26, POP3, BA355M14.1	16.6445	4.05697	2.18e-42	5.22e-41	7.4008
DNAI4	dynein axonemal intermediate chain 4	79819	DIC4, WDR78	-2.40124	-1.26378	2.22e-42	5.31e-41	8.7789
TIAM1	TIAM Rac1 associated GEF 1	7074	NEDLDS, TIAM-1	-3.31268	-1.728	2.24e-42	5.36e-41	12.8156
DYNC1LI2	dynein cytoplasmic 1 light intermediate chain 2	1783	DNCLI2, LIC2	1.60054	0.67856	2.28e-42	5.44e-41	14.843
YPEL2	yippee like 2	388403	FKSG4	9.89178	3.30623	2.35e-42	5.6e-41	11.2422
PGK1	phosphoglycerate kinase 1	5230	HEL-S-68P, MIG10, PGKA	1.92235	0.942874	2.38e-42	5.65e-41	15.0585
ANGEL1	angel homolog 1	23357	CCR4E, KIAA0759	-1.69229	-0.758979	2.48e-42	5.89e-41	11.7751
SLC33A1	solute carrier family 33 member 1	9197	ACATN, AT-1, AT1, CCHLND, HPBDS, SPG42	1.95585	0.967793	2.66e-42	6.3e-41	10.6188
TP53INP2	tumor protein p53 inducible nuclear protein 2	58476	C20ORF110, DOR, PIG-U, PIGU, PINH, DJ1181N3.1	3.36505	1.75063	2.78e-42	6.58e-41	12.3862
ODAPH	odontogenesis associated phosphoprotein	152816	AI2A4, C4ORF26	82.9672	6.37447	3.05e-42	7.2e-41	9.5406
INTS6L	integrator complex subunit 6 like	203522	DDX26B	-1.62434	-0.699851	3.17e-42	7.48e-41	11.9017
NDUFV3	NADH:ubiquinone oxidoreductase subunit V3	4731	CI-10K, CI-9KD	1.84181	0.881121	3.56e-42	8.41e-41	12.3297
DHX35	DEAH-box helicase 35	60625	C20ORF15, DDX35, KAIA0875	-1.92463	-0.944583	3.79e-42	8.93e-41	11.5945
COL18A1	collagen type XVIII alpha 1 chain	80781	GLCC, KNO, KNO1, KS	6.5965	2.7217	3.91e-42	9.19e-41	16.3381
ASCC3	activating signal cointegrator 1 complex subunit 3	10973	ASC1P200, HELIC1, MRT81, RNAH	2.60445	1.38098	4.08e-42	9.59e-41	14.5096
MMP19	matrix metallopeptidase 19	4327	CODA, MMP18, RASI-1	12.6805	3.66454	4.21e-42	9.86e-41	8.3483
LRIG3	leucine rich repeats and immunoglobulin like domains 3	121227	LIG3	3.13914	1.65037	4.34e-42	1.02e-40	12.9637
SFI1	SFI1 centrin binding protein	9814	PISD, PPP1R139, HSFI1P	-2.45883	-1.29797	4.53e-42	1.06e-40	11.101
RASEF	RAS and EF-hand domain containing	158158	RAB45, TSG	7.14409	2.83675	4.65e-42	1.09e-40	7.6979
NECTIN2	nectin cell adhesion molecule 2	5819	CD112, HVEB, PRR2, PVRL2, PVRR2	2.09714	1.06842	5.02e-42	1.17e-40	14.1592
PARVA	parvin alpha	55742	CH-ILKBP, MXRA2	2.91713	1.54455	5.12e-42	1.19e-40	13.9086
IER3	immediate early response 3	8870	DIF-2, DIF2, GLY96, IEX-1, IEX-1L, IEX1, PRG1	11.3464	3.50416	5.41e-42	1.26e-40	13.6875
TMF1	TATA element modulatory factor 1	7110	ARA160, TMF	1.9939	0.995596	5.44e-42	1.26e-40	12.5082
MB21D2	Mab-21 domain containing 2	151963	C3ORF59, D2A, HMB21D2	4.2449	2.08573	6.03e-42	1.4e-40	11.0552
LEF1	lymphoid enhancer binding factor 1	51176	ECTD1, ECTD17, LEF-1, TCF10, TCF1ALPHA, TCF7L3	-6.32099	-2.66015	6.38e-42	1.48e-40	12.2531
PPP1R18	protein phosphatase 1 regulatory subunit 18	170954	HKMT1098, KIAA1949	3.20663	1.68106	6.43e-42	1.48e-40	13.5229
CPNE3	copine 3	8895	CPN3, PRO1071	1.60805	0.685312	6.64e-42	1.53e-40	13.7054
SLC16A10	solute carrier family 16 member 10	117247	MCT10, PRO0813, TAT1	-6.47334	-2.69451	6.75e-42	1.56e-40	8.9978
PGRMC2	progesterone receptor membrane component 2	10424	DG6, PMBP	1.81151	0.857196	7.88e-42	1.81e-40	13.4474
PTPN21	protein tyrosine phosphatase non-receptor type 21	11099	PTPD1, PTPRL10	1.55283	0.634903	7.92e-42	1.82e-40	12.7422
ANXA2	annexin A2	302	ANX2, ANX2L4, CAL1H, HEL-S-270, LIP2, LPC2, LPC2D, P36, PAP-IV	11.3653	3.50657	8.77e-42	2.01e-40	17.2932
ADAM9	ADAM metallopeptidase domain 9	8754	CORD9, MCMP, MDC9, MLTNG	8.89984	3.15378	9.89e-42	2.26e-40	15.4876
DGKA	diacylglycerol kinase alpha	1606	DAGK, DAGK1, DGK-ALPHA	8.37262	3.06568	1.01e-41	2.32e-40	11.3589
CDKN2AIP	CDKN2A interacting protein	55602	-	-2.11503	-1.08068	1.01e-41	2.32e-40	11.9934
JCAD	junctional cadherin 5 associated	57608	KIAA1462	13.2345	3.72623	1.15e-41	2.63e-40	11.5494
BLOC1S6	biogenesis of lysosomal organelles complex 1 subunit 6	26258	BLOS6, HPS9, PA, PALLID, PLDN	1.56507	0.646226	1.21e-41	2.75e-40	13.4875
YIPF5	Yip1 domain family member 5	81555	FINGER5, MEDS2, SB140, SMAP-5, SMAP5, YIP1A, YIPFALPHA1A	2.50715	1.32605	1.27e-41	2.89e-40	13.076
HSPB1	heat shock protein family B (small) member 1	3315	CMT2F, HEL-S-102, HMN2B, HMND3, HS.76067, HSP27, HSP28, HSP25, SRP27	3.86798	1.95158	1.28e-41	2.91e-40	13.9026
S100PBP	S100P binding protein	64766	S100PBPR	-1.5443	-0.626956	1.43e-41	3.23e-40	12.4542
BMP4	bone morphogenetic protein 4	652	BMP2B, BMP2B1, MCOPS6, OFC11, ZYME	11.1645	3.48085	1.49e-41	3.37e-40	11.01
C6orf132	chromosome 6 open reading frame 132	647024	LNCCCLM, BA7K24.2	21.0245	4.394	1.5e-41	3.4e-40	10.0146
RABGGTA	Rab geranylgeranyltransferase subunit alpha	5875	PTAR3	2.25052	1.17026	1.53e-41	3.45e-40	10.7542
CAPN2	calpain 2	824	CANP2, CANPL2, CANPML, MCANP	3.13458	1.64827	1.63e-41	3.69e-40	15.6667
FADS3	fatty acid desaturase 3	3995	CYB5RP, LLCDL3	3.82994	1.93732	1.76e-41	3.96e-40	10.6668
KDM3B	lysine demethylase 3B	51780	5QNCA, C5ORF7, DIJOS, JMJD1B, NET22	-1.569	-0.649849	1.92e-41	4.33e-40	14.4337
CORO2A	coronin 2A	7464	CLIPINB, IR10, WDR2	36.8829	5.20488	1.93e-41	4.34e-40	11.4486
PPP1R3E	protein phosphatase 1 regulatory subunit 3E	90673	-	-1.80569	-0.852548	1.95e-41	4.37e-40	9.9436
SBK2	SH3 domain binding kinase family member 2	646643	SGK069	16.3566	4.0318	2.15e-41	4.82e-40	7.1331
DNAJC27	DnaJ heat shock protein family (Hsp40) member C27	51277	RBJ, RABJS	-1.52168	-0.605667	2.17e-41	4.85e-40	9.9201
RGS22	regulator of G protein signaling 22	26166	CT145, PRTD-NY2	-7.73451	-2.95131	2.21e-41	4.93e-40	7.6019
BBS4	Bardet-Biedl syndrome 4	585	-	-1.89295	-0.920636	2.34e-41	5.22e-40	12.1525
SHC3	SHC adaptor protein 3	53358	N-SHC, NSHC, RAI, SHCC	-3.86391	-1.95006	2.51e-41	5.58e-40	13.1299
LMCD1	LIM and cysteine rich domains 1	29995	-	13.0703	3.70822	3.24e-41	7.21e-40	13.5066
KLF9	KLF transcription factor 9	687	BTEB, BTEB1	16.5375	4.04767	3.63e-41	8.08e-40	11.2381
EVI5	ecotropic viral integration site 5	7813	EVI-5, NB4S	2.93822	1.55494	3.67e-41	8.15e-40	11.8449
S100A6	S100 calcium binding protein A6	6277	2A9, 5B10, CABP, CACY, PRA, S10A6	33.0287	5.04565	4.26e-41	9.43e-40	13.7869
PIK3CA	phosphatidylinositol-4,5-bisphosphate 3-kinase catalytic subunit alpha	5290	CCM4, CLAPO, CLOVE, CWS5, HMH, MCAP, MCM, MCMTC, PI3K, PI3K-ALPHA, P110-ALPHA	1.86963	0.902755	4.42e-41	9.79e-40	12.414
TBC1D9	TBC1 domain family member 9	23158	GRAMD9, MDR1	1.87008	0.903102	4.67e-41	1.03e-39	12.8649
DAB2	DAB adaptor protein 2	1601	DOC-2, DOC2	8.17637	3.03146	4.92e-41	1.09e-39	13.4092
FAM135A	family with sequence similarity 135 member A	57579	KIAA1411	-1.88769	-0.916625	5.26e-41	1.16e-39	12.1274
NRM	nurim	11270	NRM29	-2.03137	-1.02245	5.5e-41	1.21e-39	11.5863
SH3BGRL3	SH3 domain binding glutamate rich protein like 3	83442	HEL-S-297, SH3BP-1, TIP-B1	3.16964	1.66432	5.61e-41	1.23e-39	13.3909
BCL9L	BCL9 like	283149	B9L, BCL9-2, DLNB11	5.1952	2.37718	5.87e-41	1.29e-39	13.3674
LRRK2	leucine rich repeat kinase 2	120892	AURA17, DARDARIN, PARK8, RIPK7, ROCO2	-4.24908	-2.08715	6.01e-41	1.32e-39	7.2987
FURIN	furin, paired basic amino acid cleaving enzyme	5045	FUR, PACE, PCSK3, SPC1	7.87123	2.97659	6.14e-41	1.35e-39	13.477
OSTF1	osteoclast stimulating factor 1	26578	OSF, SH3P2, BA235O14.1	7.40993	2.88946	6.39e-41	1.4e-39	10.6005
CD83	CD83 molecule	9308	BL11, HB15	-4.07288	-2.02605	6.69e-41	1.46e-39	10.3469
TBC1D2	TBC1 domain family member 2	55357	PARIS-1, PARIS1, TBC1D2A	20.4516	4.35414	6.81e-41	1.49e-39	9.963
IGFBP7	insulin like growth factor binding protein 7	3490	AGM, FSTL2, IBP-7, IGFBP-7, IGFBP-7V, IGFBPRP1, MAC25, PSF, RAMSVPS, TAF	111.008	6.79452	7.59e-41	1.66e-39	14.4421
RBM10	RNA binding motif protein 10	8241	DXS8237E, GPATC9, GPATCH9, MINAS-60, S1-1, TARPS, ZRANB5	-1.56037	-0.641888	7.83e-41	1.71e-39	13.2581
MRPS27	mitochondrial ribosomal protein S27	23107	MRP-S27, S27MT, MS27	-1.76942	-0.823277	8.83e-41	1.92e-39	13.2522
DZIP3	DAZ interacting zinc finger protein 3	9666	PPP1R66, UURF2, HRUL138	-1.90079	-0.926597	9.57e-41	2.08e-39	12.8852
MPZL3	myelin protein zero like 3	196264	-	5.56827	2.47723	9.71e-41	2.11e-39	9.1582
SLC2A3	solute carrier family 2 member 3	6515	GLUT3	1.95385	0.966318	1.02e-40	2.21e-39	14.0682
SESN2	sestrin 2	83667	HI95, SES2, SEST2	3.75752	1.90978	1.06e-40	2.3e-39	11.4452
COBLL1	cordon-bleu WH2 repeat protein like 1	22837	COBLR1	2.84587	1.50887	1.08e-40	2.34e-39	10.5786
SPIRE1	spire type actin nucleation factor 1	56907	SPIR-1	1.52524	0.609036	1.15e-40	2.48e-39	12.5154
TMEM50B	transmembrane protein 50B	757	C21ORF4, HCVP7TP3	2.01739	1.01249	1.16e-40	2.5e-39	12.2102
SP5	Sp5 transcription factor	389058	-	-90.8711	-6.50575	1.17e-40	2.51e-39	10.3334
NMUR1	neuromedin U receptor 1	10316	(FM-3), FM-3, FM3, GPC-R, GPR66, NMU1R	-37.1055	-5.21356	1.18e-40	2.53e-39	4.812
RHOC	ras homolog family member C	389	ARH9, ARHC, H9, RHOH9	6.98035	2.8033	1.3e-40	2.79e-39	13.5105
NACC2	NACC family member 2	138151	BEND9, BTBD14, BTBD14A, BTBD31, NAC-2, RBB	9.33105	3.22204	1.31e-40	2.8e-39	12.4383
NPPB	natriuretic peptide B	4879	BNP, ISO-ANP	43.0691	5.42858	1.34e-40	2.88e-39	12.1194
UBTD1	ubiquitin domain containing 1	80019	-	5.72188	2.51649	1.53e-40	3.26e-39	10.8143
TMTC4	transmembrane O-mannosyltransferase targeting cadherins 4	84899	DFNB122	-2.45022	-1.29291	1.54e-40	3.29e-39	12.5985
PTPRD	protein tyrosine phosphatase receptor type D	5789	HPTP, HPTPD, HPTPDELTA, PTPD, R-PTP-DELTA, RPTPDELTA	-1.52089	-0.604913	1.57e-40	3.35e-39	14.3072
TMEM144	transmembrane protein 144	55314	SLC35G7	5.36835	2.42448	1.58e-40	3.36e-39	8.9566
FAM76A	family with sequence similarity 76 member A	199870	-	-1.52033	-0.60438	1.64e-40	3.5e-39	10.2228
LSM4	LSM4 homolog, U6 small nuclear RNA and mRNA degradation associated	25804	GRP, YER112W	-2.04774	-1.03403	1.82e-40	3.87e-39	13.7267
CAND2	cullin associated and neddylation dissociated 2 (putative)	23066	TIP120B, TP120B	-2.72671	-1.44716	1.9e-40	4.03e-39	11.2329
GPHN	gephyrin	10243	GEPH, GPH, GPHRYN, HKPX1, MOCODC	-1.81022	-0.856164	2.16e-40	4.58e-39	11.5217
SNX33	sorting nexin 33	257364	SH3PX3, SH3PXD3C, SNX30	1.64625	0.719184	2.17e-40	4.59e-39	12.5111
CCT8	chaperonin containing TCP1 subunit 8	10694	C21ORF112, CCTQ, D21S246, PRED71	1.57899	0.658998	2.22e-40	4.7e-39	15.3856
SLC25A51	solute carrier family 25 member 51	92014	CG7943, MCART1	1.82296	0.86628	2.43e-40	5.13e-39	10.3202
FKBP1A	FKBP prolyl isomerase 1A	2280	FKBP-12, FKBP-1A, FKBP1, FKBP12, PKC12, PKCI2, PPIASE	2.46846	1.30361	2.51e-40	5.31e-39	14.3482
ICE2	interactor of little elongation complex ELL subunit 2	79664	BRCC1, NARG2	-2.10848	-1.0762	2.55e-40	5.38e-39	13.3115
FUZ	fuzzy planar cell polarity protein	80199	CPLANE3, FY, NTD	-3.73164	-1.89981	2.59e-40	5.47e-39	10.8618
PRICKLE2	prickle planar cell polarity protein 2	166336	EPM5	17.46	4.12598	2.64e-40	5.55e-39	13.3573
MDK	midkine	4192	ARAP, MK, NEGF2	-2.21313	-1.14609	2.64e-40	5.55e-39	15.1744
CCN2	cellular communication network factor 2	1490	CTGF, HCS24, IBP-8, IGFBP8, KMD, NOV2, SEMDLSL	11.4496	3.51722	2.71e-40	5.7e-39	17.1087
PSORS1C1	psoriasis susceptibility 1 candidate 1	170679	C6ORF16, SEEK1	185.969	7.53892	2.83e-40	5.94e-39	7.3795
SPRYD7	SPRY domain containing 7	57213	C13ORF1, CLLD6	3.51974	1.81547	2.96e-40	6.19e-39	10.7219
DNPH1	2'-deoxynucleoside 5'-phosphate N-hydrolase 1	10591	C6ORF108, RCL, DJ330M21.3	-1.91401	-0.936595	2.96e-40	6.19e-39	10.7198
ENTPD4	ectonucleoside triphosphate diphosphohydrolase 4	9583	LALP70, LAP70, LYSAL1, NTPDASE-4, UDPASE	2.45811	1.29755	3.09e-40	6.45e-39	14.4311
DYNC1I1	dynein cytoplasmic 1 intermediate chain 1	1780	DNCI1, DNCIC1	26.6233	4.73462	3.25e-40	6.78e-39	9.73
FARP2	FERM, ARH/RhoGEF and pleckstrin domain protein 2	9855	FIR, FRG, PLEKHC3	1.52939	0.612953	3.28e-40	6.83e-39	12.6085
DPH5	diphthamide biosynthesis 5	51611	AD-018, CGI-30, HSPC143, NEDSFF, NPD015	-1.564	-0.645239	3.44e-40	7.16e-39	11.8211
CALU	calumenin	813	-	4.07737	2.02764	3.57e-40	7.44e-39	16.4777
TMEM116	transmembrane protein 116	89894	-	-2.61616	-1.38745	3.59e-40	7.45e-39	9.9365
ANK1	ankyrin 1	286	ANK, SPH1, SPH2, ANKYRIN-1	5.43719	2.44286	3.65e-40	7.58e-39	9.9336
CRIP3	cysteine rich protein 3	401262	CRP-3, TLP, TLP-A, H6LIMO	-30.8402	-4.94674	4.03e-40	8.37e-39	5.9889
PDGFRB	platelet derived growth factor receptor beta	5159	CD140B, IBGC4, IMF1, JTK12, KOGS, OPDKD, PDGFR, PDGFR-1, PDGFR1, PENTT	12.9638	3.69642	4.09e-40	8.46e-39	13.5224
MEF2D	myocyte enhancer factor 2D	4209	-	4.33514	2.11608	4.92e-40	1.02e-38	11.8164
AKT1S1	AKT1 substrate 1	84335	LOBE, PRAS40	2.10303	1.07247	5.13e-40	1.06e-38	12.6365
HIVEP2	HIVEP zinc finger 2	3097	HIV-EP2, MBP-2, MIBP1, MRD43, SHN2, ZAS2, ZNF40B	2.67691	1.42057	5.32e-40	1.1e-38	11.3845
PTPN14	protein tyrosine phosphatase non-receptor type 14	5784	CATLPH, PEZ, PTP36, PTPD2	4.3837	2.13215	5.44e-40	1.12e-38	13.7381
SMARCB1	SWI/SNF related BAF chromatin remodeling complex subunit B1	6598	BAF47, CSS3, INI-1, INI1, MRD15, PPP1R144, RDT, RTPS1, SNF5, SNF5L1, SWNTS1, SFH1P, SNR1, HSNFS	-1.74799	-0.805699	5.9e-40	1.22e-38	14.0187
SLC2A6	solute carrier family 2 member 6	11182	GLUT6, GLUT9, HSA011372	2.43498	1.28391	6.15e-40	1.26e-38	11.7042
ABCD1	ATP binding cassette subfamily D member 1	215	ABC42, ALD, ALDP, AMN	6.70232	2.74466	6.47e-40	1.33e-38	11.4608
CERS5	ceramide synthase 5	91012	LASS5, TRH4	1.67529	0.744407	6.84e-40	1.4e-38	12.6667
NR2C1	nuclear receptor subfamily 2 group C member 1	7181	TR2	-1.50463	-0.589404	7.18e-40	1.47e-38	12.3191
PLOD3	procollagen-lysine,2-oxoglutarate 5-dioxygenase 3	8985	BCARD, LH3	4.17704	2.06248	7.29e-40	1.49e-38	12.8655
RPS6KA4	ribosomal protein S6 kinase A4	8986	MSK2, RSK-B, S6K-ALPHA-4	3.16742	1.66331	7.42e-40	1.51e-38	11.6066
RABGGTB	Rab geranylgeranyltransferase subunit beta	5876	GGTB	1.721	0.783247	7.46e-40	1.52e-38	12.94
ADSS1	adenylosuccinate synthase 1	122622	ADSSL1, MPD5	-2.00987	-1.0071	7.83e-40	1.59e-38	9.0912
TNFAIP1	TNF alpha induced protein 1	7126	B12, B61, BTBD34, EDP1, HBACURD2	2.7292	1.44848	8.3e-40	1.69e-38	13.3987
NOL6	nucleolar protein 6	65083	NRAP, UTP22, BA311H10.1	1.95337	0.965965	9.81e-40	1.99e-38	13.1754
PXN	paxillin	5829	-	3.16578	1.66256	1.05e-39	2.13e-38	13.5717
CD151	CD151 molecule (Raph blood group)	977	EBS7, GP27, MER2, PETA-3, RAPH, SFA1, TSPAN24	7.48893	2.90476	1.06e-39	2.15e-38	14.528
EBI3	Epstein-Barr virus induced 3	10148	IL-27B, IL27B, IL35B	28.0767	4.8113	1.21e-39	2.44e-38	8.0825
PAIP2	poly(A) binding protein interacting protein 2	51247	PAIP-2, PAIP2A	-1.68578	-0.753413	1.35e-39	2.73e-38	13.6747
SEPSECS	Sep (O-phosphoserine) tRNA:Sec (selenocysteine) tRNA synthase	51091	LP, PCH2D, SLA, SLA-P35, SLA/LP, SECS	-1.96972	-0.977991	1.41e-39	2.84e-38	10.8014
NOCT	nocturnin	25819	CCR4L, CCRN4L, CCR4C, NOC	4.83857	2.27458	1.48e-39	2.99e-38	10.7499
HSPA5	heat shock protein family A (Hsp70) member 5	3309	BIP, GRP78, HEL-S-89N	1.82056	0.864381	1.64e-39	3.31e-38	16.5941
CYGB	cytoglobin	114757	HGB, NOD, STAP	15.1756	3.92368	1.65e-39	3.31e-38	8.6681
NPHP3	nephrocystin 3	27031	CFAP31, MKS7, NPH3, RHPD, RHPD1, SLSN3	1.81479	0.859805	1.73e-39	3.48e-38	10.3843
TP53BP1	tumor protein p53 binding protein 1	7158	53BP1, TDRD30, P202, P53BP1	-1.75784	-0.8138	1.87e-39	3.75e-38	14.7252
NEXN	nexilin F-actin binding protein	91624	CDM2M, CMH20, NELIN	7.9189	2.9853	1.95e-39	3.9e-38	12.5944
RRM2B	ribonucleotide reductase regulatory TP53 inducible subunit M2B	50484	MTDPS8A, MTDPS8B, P53R2, RCDFRD	3.62188	1.85674	2.13e-39	4.26e-38	13.5666
PLAC8	placenta associated 8	51316	C15, DGIC, PNAS-144, ONZIN	34.3703	5.10309	2.42e-39	4.84e-38	8.478
COA3	cytochrome c oxidase assembly factor 3	28958	CCDC56, COX25, HSPC009, MC4DN14, MITRAC12, HCOA3	-1.56477	-0.645951	2.53e-39	5.04e-38	11.7274
NCAM2	neural cell adhesion molecule 2	4685	NCAM21	6.7323	2.7511	2.79e-39	5.56e-38	9.2906
LDLRAD4	low density lipoprotein receptor class A domain containing 4	753	C18ORF1	9.67144	3.27373	2.85e-39	5.67e-38	11.6871
SETD7	SET domain containing 7, histone lysine methyltransferase	80854	KMT7, SET7, SET7/9, SET9	6.3553	2.66796	2.91e-39	5.79e-38	13.1746
REL	REL proto-oncogene, NF-kB subunit	5966	C-REL, HIVEN86A, IMD92	-1.71032	-0.774265	3.25e-39	6.46e-38	11.0427
OSGIN1	oxidative stress induced growth inhibitor 1	29948	BDGI, OKL38	17.3563	4.11739	3.74e-39	7.42e-38	8.9114
HECTD2	HECT domain E3 ubiquitin protein ligase 2	143279	-	-1.92984	-0.948481	3.79e-39	7.51e-38	13.1797
RASGRF2	Ras protein specific guanine nucleotide releasing factor 2	5924	GRF2, RAS-GRF2	48.5255	5.60067	3.95e-39	7.82e-38	12.057
DSC2	desmocollin 2	1824	ARVD11, CDHF2, DG2, DGII/III, DSC3	2.6698	1.41673	3.97e-39	7.85e-38	13.2176
MYOF	myoferlin	26509	FER1L3, HAE7	23.6467	4.56357	4.02e-39	7.94e-38	15.2996
IFT122	intraflagellar transport 122	55764	CED, CED1, CFAP80, FAP80, SPG, WDR10, WDR10P, WDR140	-2.18327	-1.12649	4.03e-39	7.95e-38	12.5904
GLS	glutaminase	2744	AAD20, CASGID, DEE71, EIEE71, GAC, GAM, GDPAG, GLS1, KGA	4.93606	2.30336	4.08e-39	8.03e-38	13.86
ZFP14	ZFP14 zinc finger protein	57677	ZNF531	-2.03286	-1.02351	4.26e-39	8.38e-38	10.3614
SRBD1	S1 RNA binding domain 1	55133	-	-1.74814	-0.805824	4.4e-39	8.64e-38	12.1911
KIF21A	kinesin family member 21A	55605	CFEOM1, FEOM1, FEOM3A	-2.40836	-1.26805	4.5e-39	8.82e-38	13.4801
HAPLN3	hyaluronan and proteoglycan link protein 3	145864	EXLD1, HST19883	6.87433	2.78122	4.8e-39	9.4e-38	10.5753
PCDHB2	protocadherin beta 2	56133	PCDH-BETA2	2.01535	1.01103	5.13e-39	1e-37	12.776
POLR3D	RNA polymerase III subunit D	661	BN51T, C53, RPC4, RPC53, TSBN51	1.58943	0.668512	5.28e-39	1.03e-37	12.6643
LACTB	lactamase beta	114294	G24, MRPL56	3.44585	1.78486	5.67e-39	1.11e-37	11.2916
EFHC1	EF-hand domain containing 1	114327	EJM1, POC9, RIB72, DJ304B14.2	-2.20875	-1.14323	6.86e-39	1.34e-37	12.8265
PTCD2	pentatricopeptide repeat domain 2	79810	-	-1.64601	-0.718976	6.98e-39	1.36e-37	11.2503
SLFN12	schlafen family member 12	55106	SLFN3	1.76075	0.816186	7.16e-39	1.39e-37	12.3032
COA1	cytochrome c oxidase assembly factor 1	55744	C7ORF44, MITRAC15	-1.64801	-0.720721	7.38e-39	1.44e-37	12.961
BRAT1	BRCA1 associated ATM activator 1	221927	BAAT1, C7ORF27, NEDCAS, RMFSL	-1.56599	-0.647072	7.41e-39	1.44e-37	12.465
KLHDC9	kelch domain containing 9	126823	KARCA1	-4.58801	-2.19787	7.76e-39	1.51e-37	9.1988
MAFF	MAF bZIP transcription factor F	23764	U-MAF, HMAFF	3.45077	1.78692	8.51e-39	1.65e-37	10.3653
CFDP1	craniofacial development protein 1	10428	BCNT, BUCENTAUR, CENP-29, CP27, SWC5, YETI, P97	-1.71928	-0.781804	9.09e-39	1.76e-37	12.6325
PPP1R16A	protein phosphatase 1 regulatory subunit 16A	84988	MYPT3	-1.72501	-0.786603	9.31e-39	1.8e-37	11.5861
RAB33B	RAB33B, member RAS oncogene family	83452	SMC2	1.73893	0.798203	1.01e-38	1.95e-37	10.7582
DDX50	DExD-box helicase 50	79009	GU2, GUB, RH-II/GUB, MCDRH	-1.5071	-0.591772	1.01e-38	1.95e-37	13.1128
GPANK1	G-patch domain and ankyrin repeats 1	7918	ANKRD59, BAT4, D6S54E, G5, GPATCH10	-1.55805	-0.639742	1.01e-38	1.95e-37	10.7414
L3HYPDH	trans-L-3-hydroxyproline dehydratase	112849	C14ORF149	2.61248	1.38542	1.16e-38	2.24e-37	10.8967
STAM2	signal transducing adaptor molecule 2	10254	HBP, STAM2A, STAM2B	2.01999	1.01435	1.26e-38	2.42e-37	12.3672
LUC7L3	LUC7 like 3 pre-mRNA splicing factor	51747	CRA, CREAP-1, CROP, LUC7A, OA48-18, HLUC7A	-1.63227	-0.706879	1.35e-38	2.59e-37	14.9778
WBP2	WW domain binding protein 2	23558	DFNB107, GRAMD6, WBP-2	2.78549	1.47793	1.57e-38	3.02e-37	12.814
METTL25B	methyltransferase like 25B	51093	C1ORF66, CGI-41, RRNAD1	-2.30804	-1.20667	1.69e-38	3.25e-37	10.3431
SMYD4	SET and MYND domain containing 4	114826	ZMYND21	-2.98283	-1.57668	1.81e-38	3.47e-37	11.5403
RAB28	RAB28, member RAS oncogene family	9364	CORD18	-1.8696	-0.902729	1.83e-38	3.51e-37	11.4121
MANBA	mannosidase beta	4126	MANB1	5.56993	2.47766	1.84e-38	3.51e-37	12.1113
ATP6V1H	ATPase H+ transporting V1 subunit H	51606	CGI-11, MSTP042, NBP1, SFD, SFDALPHA, SFDBETA, VMA13	2.70135	1.43368	1.86e-38	3.55e-37	12.4745
ATG16L2	autophagy related 16 like 2	89849	ATG16B, WDR80	-3.17576	-1.6671	2.02e-38	3.85e-37	9.7068
CNTN5	contactin 5	53942	HNB-2S, NB-2	43.162	5.43169	2.33e-38	4.43e-37	8.4316
NT5M	5',3'-nucleotidase, mitochondrial	56953	DNT-2, DNT2, MDN	-5.42664	-2.44006	2.38e-38	4.53e-37	8.5791
DOP1B	DOP1 leucine zipper like protein B	9980	21ORF5, C21ORF5, DOPEY2	2.37649	1.24883	2.49e-38	4.73e-37	11.982
ATP5PF	ATP synthase peripheral stalk subunit F6	522	ATP5, ATP5A, ATP5J, ATPM, CF6, F6	1.68812	0.755415	2.59e-38	4.92e-37	13.198
KANSL1L	KAT8 regulatory NSL complex subunit 1 like	151050	C2ORF67, MSL1V2	-1.6716	-0.741226	2.65e-38	5.02e-37	10.7169
EFL1	elongation factor like GTPase 1	79631	EFTUD1, FAM42A, HST19294, RIA1, SDS2	-1.77339	-0.826508	3.19e-38	6.02e-37	12.3613
LRP10	LDL receptor related protein 10	26020	LRP-10, LRP9, MST087, MSTP087	8.07891	3.01416	3.37e-38	6.36e-37	13.5152
PADI1	peptidyl arginine deiminase 1	29943	HPAD10, PAD1, PDI, PDI1	12.0647	3.59272	3.44e-38	6.49e-37	6.5336
TADA1	transcriptional adaptor 1	117143	ADA1, HFI1, STAF42, TADA1L, HADA1	-2.22112	-1.15129	3.71e-38	7e-37	11.7662
FAM98A	family with sequence similarity 98 member A	25940	-	2.38942	1.25666	3.77e-38	7.1e-37	12.9085
MOXD1	monooxygenase DBH like 1	26002	MOX, PRO5780, DJ248E1.1	14.2277	3.83063	4.11e-38	7.73e-37	12.352
DESI1	desumoylating isopeptidase 1	27351	D15WSU75E, DESI2, DJ347H13.4, DESI-1, FAM152B, POST, PPPDE2	1.69589	0.76204	4.24e-38	7.96e-37	12.3701
TRIP4	thyroid hormone receptor interactor 4	9325	ASC-1, ASC1, HST17391, MDCDC, SMABF1, ZC2HC5	1.76193	0.817153	4.36e-38	8.18e-37	11.6628
OSBPL1A	oxysterol binding protein like 1A	114876	ORP-1, ORP1, OSBPL1B	-1.85768	-0.893504	4.46e-38	8.36e-37	13.1014
SMAD7	SMAD family member 7	4092	CRCS3, MADH7, MADH8	5.48762	2.45618	4.69e-38	8.77e-37	11.0365
ATP2B1	ATPase plasma membrane Ca2+ transporting 1	490	MRD66, PMCA1, PMCA1KB	-2.67962	-1.42203	4.69e-38	8.77e-37	14.1259
MLXIP	MLX interacting protein	22877	MIR, MONDOA, BHLHE36	1.98226	0.987146	5.08e-38	9.5e-37	12.6856
MAFG	MAF bZIP transcription factor G	4097	HMAF	2.20514	1.14087	5.12e-38	9.57e-37	12.2956
MAP1LC3A	microtubule associated protein 1 light chain 3 alpha	84557	ATG8E, LC3, LC3A, MAP1ALC3, MAP1BLC3	2.81886	1.49511	5.62e-38	1.05e-36	10.1424
PAX5	paired box 5	5079	ALL3, BSAP, PAX-5	-70.8045	-6.14577	5.62e-38	1.05e-36	10.6302
TFAP2C	transcription factor AP-2 gamma	7022	AP2-GAMMA, ERF1, TFAP2G, HAP-2G	-3.54865	-1.82727	6.16e-38	1.15e-36	8.7955
N4BP3	NEDD4 binding protein 3	23138	LZTS4	-3.30191	-1.7233	6.53e-38	1.21e-36	11.0269
MRPS31	mitochondrial ribosomal protein S31	10240	IMOGN38, MRP-S31, S31MT, MS31	-1.7458	-0.80389	6.61e-38	1.23e-36	11.5757
MRPS26	mitochondrial ribosomal protein S26	64949	C20ORF193, GI008, MRP-S13, MRP-S26, MRPS13, NY-BR-87, RPMS13, DJ534B8.3, MS26	-1.65703	-0.728602	6.62e-38	1.23e-36	11.7888
SMARCC2	SWI/SNF related BAF chromatin remodeling complex subunit C2	6601	BAF170, CRACC2, CSS8, RSC8	-1.66174	-0.732693	6.69e-38	1.24e-36	13.8976
ADAM19	ADAM metallopeptidase domain 19	8728	FKSG34, MADDAM, MLTNB	9.87705	3.30408	6.97e-38	1.29e-36	14.8917
BLOC1S5	biogenesis of lysosomal organelles complex 1 subunit 5	63915	BLOS5, HPS11, MU, MUTED	-2.08785	-1.06202	7.01e-38	1.3e-36	11.0862
UCK1	uridine-cytidine kinase 1	83549	URK1	-2.11681	-1.08189	7.23e-38	1.34e-36	11.9746
RASSF7	Ras association domain family member 7	8045	C11ORF13, CFAP88, FAP88, HRAS1, HRC1	3.10624	1.63517	7.3e-38	1.35e-36	9.9137
WNT3A	Wnt family member 3A	89780	-	-103.149	-6.68859	7.59e-38	1.4e-36	9.7933
PTPN13	protein tyrosine phosphatase non-receptor type 13	5783	FAP-1, PNP1, PTP-BAS, PTP-BL, PTP1E, PTPL1, PTPLE, HPTP1E	-2.30194	-1.20285	7.61e-38	1.4e-36	14.8222
ATP10D	ATPase phospholipid transporting 10D (putative)	57205	ATPVD	4.4228	2.14496	7.8e-38	1.44e-36	11.8383
CORO1C	coronin 1C	23603	HCRNN4	2.41464	1.27181	7.91e-38	1.45e-36	15.4241
PRXL2C	peroxiredoxin like 2C	195827	AAED1, C9ORF21	3.034	1.60122	8.16e-38	1.5e-36	9.7577
BET1L	Bet1 golgi vesicular membrane trafficking protein like	51272	BET1L1, GOLIM3, GS15, HSPC197	2.04236	1.03024	8.68e-38	1.59e-36	12.5875
RGS3	regulator of G protein signaling 3	5998	C2PA, RGP3	1.84913	0.886846	9.15e-38	1.68e-36	12.4636
MTPN	myotrophin	136319	GCDP, V-1	1.50718	0.591852	9.23e-38	1.69e-36	14.742
MYO1E	myosin IE	4643	FSGS6, HUNCM-IC, MYO1C	4.67035	2.22353	9.41e-38	1.72e-36	12.7969
ATP6V1C1	ATPase H+ transporting V1 subunit C1	528	ATP6C, ATP6D, VATC, VMA5	1.86382	0.89826	1.1e-37	2.01e-36	12.5649
SETDB1	SET domain bifurcated histone lysine methyltransferase 1	9869	ESET, H3-K9-HMTASE4, KG1T, KMT1E, TDRD21	-1.57434	-0.654751	1.1e-37	2.01e-36	12.8672
POLH	DNA polymerase eta	5429	RAD30, RAD30A, XP-V, XPV	3.40607	1.76811	1.16e-37	2.12e-36	11.665
CFAP251	cilia and flagella associated protein 251	144406	CAM-IP4, SPGF33, WDR66	3.60768	1.85107	1.27e-37	2.32e-36	10.5527
SPATA17	spermatogenesis associated 17	128153	CFAP305, FAP305, IQCH, MOT17, MSRG-11, MSRG11	-4.57011	-2.19223	1.27e-37	2.31e-36	8.2853
PLS1	plastin 1	5357	DFNA76	1.75334	0.810103	1.3e-37	2.37e-36	10.564
PTPRN	protein tyrosine phosphatase receptor type N	5798	IA-2, IA-2/PTP, IA2, ICA512, R-PTP-N	13.6039	3.76595	1.33e-37	2.4e-36	9.8397
C1orf74	chromosome 1 open reading frame 74	148304	URLC4	-1.70238	-0.767551	1.43e-37	2.58e-36	9.3752
PAWR	pro-apoptotic WT1 regulator	5074	PAR4, PAR-4	2.03924	1.02803	1.46e-37	2.64e-36	13.9272
SEL1L	SEL1L adaptor subunit of SYVN1 ubiquitin ligase	6400	HRD3, NEDGSAF, NEDHGFA, PRO1063, SEL1-LIKE, SEL1L1	1.94221	0.957702	1.6e-37	2.89e-36	14.088
STT3A	STT3 oligosaccharyltransferase complex catalytic subunit A	3703	CDG1WAD, CDG1WAR, ITM1, STT3-A, TMC	1.66484	0.735384	1.65e-37	2.98e-36	14.4764
EHBP1L1	EH domain binding protein 1 like 1	254102	-	8.65108	3.11288	1.79e-37	3.23e-36	10.6374
ACADL	acyl-CoA dehydrogenase long chain	33	ACAD4, LCAD	9.61562	3.26538	1.99e-37	3.58e-36	7.4777
CLDND1	claudin domain containing 1	56650	C3ORF4, CLDN-25, GENX-3745, Z38	1.60292	0.680698	2.02e-37	3.63e-36	13.0454
RRAS	RAS related	6237	R-RAS, RRAS1	17.5706	4.13509	2.24e-37	4.02e-36	11.4453
SPATA7	spermatogenesis associated 7	55812	HEL-S-296, HSD-3.1, HSD3, LCA3, RP94	-2.26893	-1.18201	2.29e-37	4.12e-36	10.5334
ATXN1	ataxin 1	6310	ATX1, D6S504E, SCA1	9.80536	3.29357	2.39e-37	4.29e-36	11.7613
ORAI2	ORAI calcium release-activated calcium modulator 2	80228	C7ORF19, CBCIP2, MEM142B, TMEM142B	1.54624	0.628765	2.44e-37	4.37e-36	13.0831
IFNGR2	interferon gamma receptor 2	3460	AF-1, IFGR2, IFNGT1, IMD28	2.96964	1.57029	2.66e-37	4.77e-36	12.8123
SMPD1	sphingomyelin phosphodiesterase 1	6609	ASM, ASMASE, NPD	4.74543	2.24654	2.71e-37	4.86e-36	11.5279
NUMBL	NUMB like endocytic adaptor protein	9253	CAG3A, CTG3A, NBL, NUMB-R, NUMBLIKE, NUMBR, TNRC23	2.94392	1.55774	2.73e-37	4.88e-36	11.9829
RBM7	RNA binding motif protein 7	10179	-	1.64949	0.722017	2.89e-37	5.17e-36	11.673
MTDH	metadherin	92140	3D3, AEG-1, AEG1, LYRIC, LYRIC/3D3	1.59206	0.670891	2.99e-37	5.33e-36	13.9961
DSTN	destrin, actin depolymerizing factor	11034	ACTDP, ADF, HEL32, BA462D18.2	7.5829	2.92275	3.04e-37	5.42e-36	15.7023
PITX2	paired like homeodomain 2	5308	ARP1, ASGD4, BRX1, IDG2, IGDS, IGDS2, IHG2, IRID2, OTLX2, PTX2, RGS, RIEG, RIEG1, RS	24.0689	4.5891	3.09e-37	5.5e-36	6.2783
FBXO32	F-box protein 32	114907	FBX32, MAFBX	18.1248	4.17989	3.1e-37	5.52e-36	9.0779
SPATA13	spermatogenesis associated 13	221178	ARHGEF29, ASEF2	-3.51526	-1.81363	3.21e-37	5.7e-36	11.9231
MAD2L2	mitotic arrest deficient 2 like 2	10459	FANCV, MAD2B, POLZ2, REV7	-2.02921	-1.02092	3.33e-37	5.92e-36	12.0894
LAMB1	laminin subunit beta 1	3912	CLM, LIS5	14.0743	3.81499	3.34e-37	5.92e-36	15.9352
EPHA5	EPH receptor A5	2044	CEK7, EHK-1, EHK1, EK7, HEK7, TYRO4	17.3012	4.1128	3.49e-37	6.17e-36	8.8185
TUFT1	tuftelin 1	7286	WHSF	4.70068	2.23287	3.49e-37	6.17e-36	12.212
PCDHA12	protocadherin alpha 12	56137	PCDH-ALPHA12	5.23671	2.38866	3.75e-37	6.62e-36	10.9384
GPATCH1	G-patch domain containing 1	55094	ECGP, GPATC1	-1.72352	-0.785356	3.77e-37	6.66e-36	10.6441
CEP44	centrosomal protein 44	80817	KIAA1712, PS1TP3	-1.64872	-0.721349	3.84e-37	6.77e-36	11.3184
RAB18	RAB18, member RAS oncogene family	22931	RAB18LI1, WARBM3	2.04143	1.02958	3.93e-37	6.93e-36	13.6213
TUBA1C	tubulin alpha 1c	84790	OZEMA24, TUBA6, BCM948	1.76327	0.818253	4.36e-37	7.67e-36	15.4112
GLRX	glutaredoxin	2745	GRX, GRX1	3.61792	1.85516	4.6e-37	8.09e-36	11.0216
BBC3	BCL2 binding component 3	27113	JFY-1, JFY1, PUMA	3.21652	1.6855	4.69e-37	8.24e-36	10.5242
CEP170B	centrosomal protein 170B	283638	CEP170R, FAM68C, KIAA0284	3.15131	1.65595	4.74e-37	8.32e-36	12.5824
RAB7A	RAB7A, member RAS oncogene family	7879	CMT2B, PRO2706, RAB7	2.01538	1.01105	4.77e-37	8.37e-36	14.1083
BMPR2	bone morphogenetic protein receptor type 2	659	BMPR-II, BMPR3, BMR2, BRK-3, POVD1, PPH1, T-ALK	3.74364	1.90444	4.78e-37	8.38e-36	13.8483
SIN3A	SIN3 transcription regulator family member A	25942	CHR15DELQ24, DEL15Q24, WITKOS	-1.69712	-0.763085	4.8e-37	8.41e-36	13.5236
TNFAIP8L1	TNF alpha induced protein 8 like 1	126282	TIPE1	-1.85383	-0.890506	4.84e-37	8.46e-36	10.8193
NPFFR2	neuropeptide FF receptor 2	10886	GPR74, HLWAR77, NPFF2, NPGPR	24.351	4.60591	4.86e-37	8.5e-36	8.1638
AL590132.1				9.59811	3.26275	5.15e-37	8.99e-36	6.4456
RHOQ	ras homolog family member Q	23433	ARHQ, HEL-S-42, RASL7A, TC10, TC10A	2.31318	1.20988	5.44e-37	9.48e-36	13.1871
HDAC9	histone deacetylase 9	9734	ARCND4, HD7, HD7B, HD9, HDAC, HDAC7, HDAC7B, HDAC9B, HDAC9FL, HDRP, MITR	3.15815	1.65908	5.47e-37	9.54e-36	13.0199
LMO7	LIM domain 7	4008	FBX20, FBXO20, LMO7B, LOMP	10.3797	3.37569	5.53e-37	9.63e-36	12.0393
CEP57	centrosomal protein 57	9702	MVA2, PIG8, TSP57	-2.00279	-1.00201	5.58e-37	9.7e-36	13.1839
NAGK	N-acetylglucosamine kinase	55577	GNK, HSA242910	2.48308	1.31213	5.63e-37	9.79e-36	12.6709
TSPOAP1	TSPO associated protein 1	9256	BZRAP1, DYT22, PBR-IP, PRAX-1, PRAX1, RIM-BP1, RIMBP1	-2.77377	-1.47185	5.77e-37	1e-35	11.1649
PLPP4	phospholipid phosphatase 4	196051	DPPL2, PPAPDC1, PPAPDC1A	93.9857	6.55437	6.38e-37	1.11e-35	8.3594
ENTPD3	ectonucleoside triphosphate diphosphohydrolase 3	956	CD39L3, HB6, NTPDASE-3	37.7831	5.23967	6.47e-37	1.12e-35	6.081
IFNAR2	interferon alpha and beta receptor subunit 2	3455	IFN-R, IFN-R-2, IFN-ALPHA-REC, IFNABR, IFNARB, IMD45	2.23971	1.16331	6.5e-37	1.13e-35	9.9616
CDPF1	cysteine rich DPF motif domain containing 1	150383	C22ORF40, CDKN1A	-1.50329	-0.588123	7.13e-37	1.23e-35	9.7827
C9orf40	chromosome 9 open reading frame 40	55071	-	-2.57707	-1.36573	7.4e-37	1.28e-35	11.1743
SNW1	SNW domain containing 1	22938	BX42, FUN20, NCOA-62, PRPF45, PRP45, SKIIP, SKIP, SKIP1	-1.52644	-0.610174	7.59e-37	1.31e-35	13.3734
TICAM1	TIR domain containing adaptor molecule 1	148022	IIAE6, MYD88-3, PRVTIRB, TICAM-1, TRIF	17.1891	4.10342	8.09e-37	1.4e-35	8.8642
GALNT6	polypeptide N-acetylgalactosaminyltransferase 6	11226	GALNAC-T6, GALNACT6	82.5187	6.36665	8.24e-37	1.42e-35	8.9282
CIB2	calcium and integrin binding family member 2	10518	DFNB48, KIP2, USH1J	-2.87099	-1.52155	8.65e-37	1.49e-35	11.568
L1CAM	L1 cell adhesion molecule	3897	CAML1, CD171, HSAS, HSAS1, HYCX, MASA, MIC5, N-CAM-L1, N-CAML1, NCAM-L1, S10, SPG1	6.53175	2.70747	8.97e-37	1.54e-35	13.4153
PDHB	pyruvate dehydrogenase E1 subunit beta	5162	E1BETA, PDHBD, PDHE1-B, PDHE1B, PHE1B	1.83475	0.875587	9.23e-37	1.59e-35	13.4433
NOX4	NADPH oxidase 4	50507	KOX, KOX-1, RENOX	17.2003	4.10436	9.78e-37	1.68e-35	12.7126
CA13	carbonic anhydrase 13	377677	CAXIII	2.2259	1.15439	9.98e-37	1.71e-35	8.5671
SERPINB7	serpin family B member 7	8710	MEGSIN, PPKN, TP55	203.395	7.66814	1.01e-36	1.72e-35	7.0362
KAT2B	lysine acetyltransferase 2B	8850	CAF, P/CAF, PCAF	3.39912	1.76516	1.05e-36	1.79e-35	10.9497
MMP24	matrix metallopeptidase 24	10893	MMP-24, MMP25, MT-MMP 5, MT-MMP5, MT5-MMP, MT5MMP, MTMMP5	8.77196	3.1329	1.09e-36	1.87e-35	10.7346
ARFGAP1	ARF GTPase activating protein 1	55738	ARF1GAP, HRIHFB2281	3.06482	1.6158	1.15e-36	1.96e-35	13.9067
TMEM30A	transmembrane protein 30A	55754	C6ORF67, CDC50A	2.79752	1.48415	1.18e-36	2.01e-35	14.6058
RAC1	Rac family small GTPase 1	5879	MIG5, MRD48, RAC-1, TC-25, P21-RAC1	1.64914	0.721713	1.19e-36	2.03e-35	15.0663
NPTXR	neuronal pentraxin receptor	23467	NPR	3.53213	1.82054	1.34e-36	2.28e-35	9.7875
ULK3	unc-51 like kinase 3	25989	-	-1.55421	-0.636186	1.35e-36	2.29e-35	11.53
TMEM43	transmembrane protein 43	79188	ARVC5, ARVD5, AUNA3, EDMD7, EDMD7; AUNA2, LUMA	1.8394	0.879237	1.4e-36	2.38e-35	13.2248
EMC1	ER membrane protein complex subunit 1	23065	CAVIPMR, KIAA0090	2.10967	1.07702	1.41e-36	2.4e-35	13.7948
DTX3	deltex E3 ubiquitin ligase 3	196403	RNF154, DELTEX3	-1.55386	-0.635861	1.47e-36	2.5e-35	12.2672
TMED7	transmembrane p24 trafficking protein 7	51014	CGI-109, TAG, P24G3, P24GAMMA3, P27	2.28501	1.1922	1.49e-36	2.52e-35	13.5709
CCDC74A	coiled-coil domain containing 74A	90557	-	-3.64971	-1.86778	1.5e-36	2.54e-35	10.6507
TNNC1	troponin C1, slow skeletal and cardiac type	7134	CMD1Z, CMH13, TN-C, TNC, TNNC	35.5052	5.14996	1.52e-36	2.58e-35	10.4835
HHIPL1	HHIP like 1	84439	KIAA1822, UNQ9245	-3.54391	-1.82534	1.56e-36	2.63e-35	9.7221
MACF1	microtubule actin crosslinking factor 1	23499	ABP620, ACF7, KIAA0754, LIS9, LNC-PMIF, MACF, OFC4	2.53805	1.34372	1.65e-36	2.79e-35	16.7528
SURF4	surfeit 4	6836	ERV29	2.49104	1.31675	1.73e-36	2.91e-35	14.9128
IGF1R	insulin like growth factor 1 receptor	3480	CD221, IGFIR, IGFR, JTK13	3.15522	1.65774	1.79e-36	3.01e-35	15.4866
KIAA1586	KIAA1586	57691	-	-1.78538	-0.836232	1.97e-36	3.31e-35	12.0575
ZNF214	zinc finger protein 214	7761	BAZ-1, BAZ1	-4.89382	-2.29096	2e-36	3.36e-35	9.405
PDXDC1	pyridoxal dependent decarboxylase domain containing 1	23042	LP8165	1.84438	0.883139	2.02e-36	3.39e-35	13.4916
ZMPSTE24	zinc metallopeptidase STE24	10269	FACE-1, FACE1, HGPS, PRO1, RSDM1, STE24, STE24P	1.73132	0.79187	2.08e-36	3.49e-35	13.0826
CSRNP1	cysteine and serine rich nuclear protein 1	64651	AXUD1, CSRNP-1, FAM130B, TAIP-3, URAX1	10.6175	3.40837	2.3e-36	3.85e-35	11.5815
MMP14	matrix metallopeptidase 14	4323	MMP-14, MMP-X1, MT-MMP, MT-MMP 1, MT1-MMP, MT1MMP, MTMMP1, WNCHRS	14.2905	3.83698	2.51e-36	4.2e-35	15.0303
WNK4	WNK lysine deficient protein kinase 4	65266	PHA2B, PRKWNK4	8.15656	3.02796	2.52e-36	4.22e-35	8.2022
ASPSCR1	ASPSCR1 tether for SLC2A4, UBX domain containing	79058	ASPCR1, ASPL, ASPS, RCC17, TUG, UBXD9, UBXN9	-1.6292	-0.70416	2.53e-36	4.22e-35	11.2698
SPX	spexin hormone	80763	C12ORF39, SPX1	15.6005	3.96352	2.62e-36	4.38e-35	10.4195
PTGS1	prostaglandin-endoperoxide synthase 1	5742	COX1, COX3, PCOX1, PES-1, PGG/HS, PGHS-1, PGHS1, PHS1, PTGHS	-5.75454	-2.5247	2.98e-36	4.98e-35	6.6392
PTTG1IP	PTTG1 interacting protein	754	C21ORF1, C21ORF3, PBF, PTTG1IP1	2.63258	1.39648	3.2e-36	5.33e-35	15.6578
GATA3	GATA binding protein 3	2625	HDR, HDRS	22.2159	4.47352	3.49e-36	5.81e-35	7.7595
AGBL3	AGBL carboxypeptidase 3	340351	CCP3	-2.90094	-1.53652	3.56e-36	5.91e-35	8.4184
LRRC15	leucine rich repeat containing 15	131578	LIB	70.9519	6.14877	3.65e-36	6.07e-35	8.5216
TRADD	TNFRSF1A associated via death domain	8717	HS.89862	40.9786	5.3568	3.81e-36	6.33e-35	8.2825
UQCC6	ubiquinol-cytochrome c reductase complex assembly factor 6	728568	BR, BRAWNIN, C12ORF73	1.81032	0.856245	4.56e-36	7.56e-35	10.8545
MUTYH	mutY DNA glycosylase	4595	MYH	-3.69847	-1.88693	4.56e-36	7.56e-35	10.9208
USO1	USO1 vesicle transport factor	8615	P115, TAP, VDP	1.89045	0.918732	4.6e-36	7.62e-35	13.9018
SCUBE2	signal peptide, CUB domain and EGF like domain containing 2	57758	CEGB1, CEGF1, CEGP1, SCUBE/YOU	-4.20915	-2.07353	5.47e-36	9.05e-35	9.1568
LCTL	lactase like	197021	KLG, KLPH	2.40422	1.26557	5.68e-36	9.39e-35	10.6367
ACOT9	acyl-CoA thioesterase 9	23597	ACATE2, CGI-16, MT-ACT48, MTACT48	2.32706	1.21851	5.86e-36	9.67e-35	12.2623
ZNF891	zinc finger protein 891	101060200	-	-2.71035	-1.43848	6.75e-36	1.11e-34	10.683
FKBPL	FKBP prolyl isomerase like	63943	DIR1, NG7, WISP39	-1.75476	-0.811274	6.97e-36	1.15e-34	9.5811
SLC15A2	solute carrier family 15 member 2	6565	PEPT2	-4.08512	-2.03038	7.1e-36	1.17e-34	6.8438
MROH1	maestro heat like repeat family member 1	727957	HEATR7A	4.72417	2.24006	7.35e-36	1.21e-34	10.6662
BTBD19	BTB domain containing 19	149478	-	4.49154	2.16721	7.61e-36	1.25e-34	9.749
MTMR9	myotubularin related protein 9	66036	C8ORF9, LIP-STYX, MTMR8	1.71271	0.776285	7.62e-36	1.25e-34	12.4321
COPZ2	coat protein complex I subunit zeta 2	51226	ZETA2-COP	13.5811	3.76353	7.77e-36	1.28e-34	9.3386
GABARAPL1	GABA type A receptor associated protein like 1	23710	APG8-LIKE, APG8L, ATG8, ATG8B, ATG8L, GEC1	2.76987	1.46982	8.67e-36	1.42e-34	12.7041
SLC75A1	solute carrier family 75 member 1	10227	MFSD10, TETRAN, TETTRAN	2.06816	1.04835	9.39e-36	1.54e-34	12.3688
GIPC1	GIPC PDZ domain containing family member 1	10755	C19ORF3, GIPC, GLUT1CBP, HS.6454, IIP-1, NIP, OPDM2, RGS19IP1, SEMCAP, SYNECTIIN, SYNECTIN, TIP-2	2.68596	1.42544	9.64e-36	1.58e-34	13.2891
MUC12	mucin 12, cell surface associated	10071	MUC-11, MUC-12, MUC11	-4.35004	-2.12103	9.95e-36	1.62e-34	8.7896
PGPEP1	pyroglutamyl-peptidase I	54858	PAP-I, PGI, PGP, PGP-I, PGPI, PCP	4.61174	2.20531	9.96e-36	1.62e-34	11.8094
DBH	dopamine beta-hydroxylase	1621	DBM, ORTHYP1	-34.9115	-5.12563	9.96e-36	1.62e-34	5.1008
COL4A2	collagen type IV alpha 2 chain	1284	BSVD2, ICH, POREN2	8.36723	3.06475	1.03e-35	1.68e-34	17.6853
CXXC5	CXXC finger protein 5	51523	CF5, HSPC195, RINF, WID	3.25289	1.70172	1.07e-35	1.74e-34	13.802
DMXL2	Dmx like 2	23312	DEE81, DFNA71, EIEE81, PEPNS, RC3	-1.59875	-0.676947	1.08e-35	1.76e-34	13.4566
DBP	D-box binding PAR bZIP transcription factor	1628	DABP, TAXREB302	-2.67598	-1.42007	1.14e-35	1.86e-34	9.1261
CFAP263	cilia and flagella associated protein 263	29070	CCDC113, HSPC065	-2.24193	-1.16474	1.2e-35	1.95e-34	10.0263
S100A10	S100 calcium binding protein A10	6281	42C, ANX2L, ANX2LG, CAL1L, CLP11, CA[1], GP11, P11, P10	38.3783	5.26222	1.31e-35	2.12e-34	13.9978
POLD4	DNA polymerase delta 4, accessory subunit	57804	POLDS, P12	10.1928	3.34948	1.41e-35	2.29e-34	8.1803
PMFBP1	polyamine modulated factor 1 binding protein 1	83449	SPGF31, STAP	-3.92469	-1.97258	1.5e-35	2.43e-34	7.6675
PFDN1	prefoldin subunit 1	5201	PDF, PFD1	2.24348	1.16574	1.59e-35	2.58e-34	13.6603
CTC1	CST telomere replication complex component 1	80169	AAF-132, AAF132, C17ORF68, CRMCC, TMP494178	-1.63806	-0.711984	1.74e-35	2.81e-34	10.6968
GLIS1	GLIS family zinc finger 1	148979	-	43.8739	5.45529	1.8e-35	2.9e-34	7.7797
AVPR1B	arginine vasopressin receptor 1B	553	AVPR3, V1BR, VPR3	-130.403	-7.02683	1.8e-35	2.9e-34	6.0482
LRRC75A	leucine rich repeat containing 75A	388341	C17ORF76, FAM211A	-3.03246	-1.60049	1.84e-35	2.97e-34	9.3135
POFUT2	protein O-fucosyltransferase 2	23275	C21ORF80, FUT13	3.48211	1.79996	1.89e-35	3.05e-34	13.1969
RELA	RELA proto-oncogene, NF-kB subunit	5970	AIF3BL3, CMCU, NFKB3, P65	1.86491	0.899107	2.02e-35	3.24e-34	12.5395
CAV1	caveolin 1	857	BSCL3, CGL3, LCCNS, MSTP085, PPH3, VIP21	33.7464	5.07666	2.15e-35	3.46e-34	14.0011
IGFBP5	insulin like growth factor binding protein 5	3488	IBP5	7.32435	2.8727	2.18e-35	3.5e-34	14.596
YRDC	yrdC N6-threonylcarbamoyltransferase domain containing	79693	DRIP3, GAMOS10, IRIP, SUA5	2.08242	1.05826	2.27e-35	3.64e-34	11.2869
IKZF4	IKAROS family zinc finger 4	64375	EOS, ZNFN1A4	-2.29862	-1.20077	2.28e-35	3.65e-34	11.7694
SLC37A1	solute carrier family 37 member 1	54020	G3PP, SPX1	4.69033	2.22969	2.33e-35	3.73e-34	11.1126
PRSS12	serine protease 12	8492	BSSP-3, BSSP3, MRT1	3.10243	1.6334	2.33e-35	3.73e-34	8.2357
MICALL2	MICAL like 2	79778	JRAB, MICAL-L2	3.34438	1.74174	2.46e-35	3.93e-34	10.6278
MPP4	MAGUK p55 scaffold protein 4	58538	ALS2CR5, DLG6	19.4468	4.28146	2.58e-35	4.12e-34	7.0497
C2CD5	C2 calcium dependent domain containing 5	9847	CDP138, KIAA0528	-2.95353	-1.56244	2.59e-35	4.13e-34	13.1424
CCNO	cyclin O	10309	CCNU, CILD29, UDG2	-19.9143	-4.31573	2.62e-35	4.18e-34	8.7795
SSR1	signal sequence receptor subunit 1	6745	TRAPA	2.78972	1.48012	2.92e-35	4.64e-34	14.3971
DPP3	dipeptidyl peptidase 3	10072	DPPIII	1.51397	0.598338	2.92e-35	4.65e-34	12.5374
SYAP1	synapse associated protein 1	94056	BSTA, PRO3113	1.54254	0.62531	3.1e-35	4.93e-34	13.4708
OCIAD2	OCIA domain containing 2	132299	-	4.24619	2.08617	3.12e-35	4.95e-34	13.2544
MANSC1	MANSC domain containing 1	54682	9130403P13RIK, LOH12CR3	-1.99615	-0.997218	3.15e-35	5e-34	9.6131
GPR153	G protein-coupled receptor 153	387509	PGR1	-3.03129	-1.59993	3.22e-35	5.1e-34	11.5299
MYO5A	myosin VA	4644	GS1, MYH12, MYO5, MYR12	1.9959	0.997039	3.44e-35	5.45e-34	13.6831
TES	testin LIM domain protein	26136	TESS, TESS-2	7.33868	2.87552	3.48e-35	5.51e-34	13.9175
EFCAB7	EF-hand calcium binding domain 7	84455	-	-1.64654	-0.719441	3.5e-35	5.53e-34	10.0096
GASK1B	golgi associated kinase 1B	51313	AD021, AD036, C4ORF18, ENED, FAM198B	15.7207	3.97459	3.56e-35	5.63e-34	13.751
SMURF1	SMAD specific E3 ubiquitin protein ligase 1	57154	-	2.16798	1.11635	3.91e-35	6.16e-34	12.7825
POMP	proteasome maturation protein	51371	C13ORF12, HSPC014, PNAS-110, PRAAS2, UMP1	1.612	0.68885	3.97e-35	6.25e-34	13.4466
ANKRD27	ankyrin repeat domain 27	84079	PP12899, VARP	-1.56875	-0.649611	3.99e-35	6.28e-34	11.8226
KIAA1958	KIAA1958	158405	-	-2.42985	-1.28087	4.03e-35	6.34e-34	12.4307
MAPDA	N6-Methyl-AMP deaminase	161823	ADAL, HSMAPDA	-1.50348	-0.588303	4.04e-35	6.34e-34	10.6995
TIMP2	TIMP metallopeptidase inhibitor 2	7077	CSC-21K, DDC8	5.02561	2.3293	4.27e-35	6.7e-34	14.8832
CABIN1	calcineurin binding protein 1	23523	CAIN, KB-318B8.7, PPP3IN	-1.53033	-0.613842	4.48e-35	7.02e-34	13.4413
MSRB3	methionine sulfoxide reductase B3	253827	DFNB74	4.63333	2.21205	4.52e-35	7.08e-34	13.0057
MED15	mediator complex subunit 15	51586	ARC105, CAG7A, CTG7A, PCQAP, TIG-1, TIG1, TNRC7	2.34305	1.22839	4.54e-35	7.1e-34	13.0077
RNF11	ring finger protein 11	26994	CGI-123, SID1669	2.34094	1.22709	4.58e-35	7.16e-34	13.6294
GPAT3	glycerol-3-phosphate acyltransferase 3	84803	AGPAT 10, AGPAT10, AGPAT8, AGPAT9, HMFN0839, LPAAT-THETA, MAG1	12.4213	3.63475	4.64e-35	7.25e-34	5.5925
LRP12	LDL receptor related protein 12	29967	ALS28, MIG13A, ST7	2.00225	1.00162	4.67e-35	7.29e-34	12.8025
SEC13	SEC13 homolog, nuclear pore and COPII component	6396	D3S1231E, SEC13L1, SEC13R, NPP-20	2.01381	1.00993	4.71e-35	7.34e-34	13.7763
NOD2	nucleotide binding oligomerization domain containing 2	64127	ACUG, BLAU, BLAUS, CARD15, CD, CLR16.3, IBD1, NLRC2, NOD2B, PSORAS1, YAOS	-17.7856	-4.15264	4.91e-35	7.65e-34	4.8521
DNAAF4	dynein axonemal assembly factor 4	161582	CILD25, DYX1, DYX1C1, DYXC1, EKN1, RD, PF23	-1.98671	-0.990378	5.11e-35	7.95e-34	9.6185
ACTBL2	actin beta like 2	345651	ACT	1391.77	10.4427	5.19e-35	8.07e-34	8.9314
TBC1D10A	TBC1 domain family member 10A	83874	EPI64, TBC1D10, DJ130H16.1, DJ130H16.2	4.81752	2.26829	5.41e-35	8.4e-34	9.7991
ZNF74	zinc finger protein 74	7625	COS52, ZFP520, ZNF520, HZNF7	-1.80728	-0.853821	5.52e-35	8.57e-34	11.5613
BCL6	BCL6 transcription repressor	604	BCL5, BCL6A, LAZ3, ZBTB27, ZNF51	5.32931	2.41395	5.59e-35	8.66e-34	10.557
GDNF	glial cell derived neurotrophic factor	2668	ATF, ATF1, ATF2, HFB1-GDNF, HSCR3	85.0807	6.41076	5.7e-35	8.83e-34	8.7667
ERICH5	glutamate rich 5	203111	C8ORF47	107.765	6.75175	5.75e-35	8.91e-34	10.1215
ZNF546	zinc finger protein 546	339327	ZNF49	-1.69855	-0.764301	7.09e-35	1.1e-33	8.612
ITGA11	integrin subunit alpha 11	22801	HST18964	524.624	9.03514	7.95e-35	1.23e-33	15.065
TSPAN11	tetraspanin 11	441631	VSSW1971	-3.67807	-1.87895	8.32e-35	1.28e-33	12.5064
PCDH7	protocadherin 7	5099	BH-PCDH, BHPCDH, PPP1R120	4.61417	2.20607	8.58e-35	1.32e-33	14.0783
ARL8A	ARF like GTPase 8A	127829	ARL10B, GIE2	2.44521	1.28996	8.59e-35	1.32e-33	12.1403
PPP4R4	protein phosphatase 4 regulatory subunit 4	57718	CFAP14, KIAA1622, PP4R4	-3.04721	-1.60749	8.89e-35	1.37e-33	9.5977
DACT1	dishevelled binding antagonist of beta catenin 1	51339	DAPPER, DAPPER1, DPR1, FRODO, HDPR1, TBS2, THYEX3	8.32356	3.0572	9.1e-35	1.4e-33	11.5279
TP53I3	tumor protein p53 inducible protein 3	9540	PIG3	2.24579	1.16722	9.47e-35	1.45e-33	13.0516
SLC4A2	solute carrier family 4 member 2	6522	AE2, BND3L, EPB3L1, HKB3, NBND3, OPTB9	2.49396	1.31844	9.59e-35	1.47e-33	13.6466
PMEPA1	prostate transmembrane protein, androgen induced 1	56937	STAG1, TMEPAI	5.65	2.49825	9.67e-35	1.48e-33	12.053
CCND3	cyclin D3	896	-	2.21007	1.14409	9.67e-35	1.48e-33	11.6165
KLF16	KLF transcription factor 16	83855	BTEB4, DRRF, NSLP2	2.66067	1.41179	9.95e-35	1.52e-33	11.2545
CCDC68	coiled-coil domain containing 68	80323	SE57-1	19.1713	4.26088	1.01e-34	1.54e-33	6.5192
COL16A1	collagen type XVI alpha 1 chain	1307	447AA, FP1572	117.082	6.87137	1.05e-34	1.61e-33	10.7857
UEVLD	UEV and lactate/malate dehyrogenase domains	55293	ATTP, UEV3	2.51382	1.32988	1.09e-34	1.66e-33	11.5337
MAP3K4	mitogen-activated protein kinase kinase kinase 4	4216	MAPKKK4, MEKK 4, MEKK4, MTK1, PRO0412	-2.1841	-1.12704	1.12e-34	1.7e-33	13.0909
RFLNB	refilin B	359845	CFM1, FAM101B	3.38712	1.76006	1.16e-34	1.76e-33	12.2407
B4GALT1	beta-1,4-galactosyltransferase 1	2683	B4GAL-T1, CDG2D, CLDLFIB, GGTB2, GT1, GTB, BETA4GAL-T1	5.13887	2.36145	1.17e-34	1.77e-33	13.1893
NNMT	nicotinamide N-methyltransferase	4837	-	46.2544	5.53152	1.18e-34	1.79e-33	11.6613
MYL1	myosin light chain 1	4632	CMYO14, CMYP14, MLC-1, MLC1, MLC1/3, MLC1F, MLC3F, MYOFTA	226.387	7.82265	1.27e-34	1.93e-33	6.1877
SCYL1	SCY1 like pseudokinase 1	57410	GKLP, HT019, NKTL, NTKL, P105, SCAR21, TAPK, TEIF, TRAP	1.76405	0.81889	1.36e-34	2.06e-33	13.1224
MUC19	mucin 19, oligomeric (gene/pseudogene)	283463	MUC-19	7.11128	2.83011	1.41e-34	2.14e-33	7.5877
COL5A2	collagen type V alpha 2 chain	1290	EDSC, EDSCL2	6.94349	2.79566	1.44e-34	2.18e-33	17.1536
F2RL2	coagulation factor II thrombin receptor like 2	2151	PAR-3, PAR3	32.6244	5.02788	1.47e-34	2.22e-33	11.0824
IP6K3	inositol hexakisphosphate kinase 3	117283	IHPK3, INSP6K3	23.129	4.53163	1.49e-34	2.26e-33	9.5688
FOSL2	FOS like 2, AP-1 transcription factor subunit	2355	ACED, FRA2	14.4917	3.85715	1.52e-34	2.3e-33	13.5652
RNF144A	ring finger protein 144A	9781	RNF144, UBCE7IP4, UIP4, HUIP4	-3.54309	-1.82501	1.61e-34	2.42e-33	12.7932
SP140	SP140 nuclear body protein	11262	LYSP100, LYSP100-A, LYSP100-B	12.3214	3.62309	1.64e-34	2.47e-33	6.4142
TM2D2	TM2 domain containing 2	83877	BLP1	2.68239	1.42352	1.64e-34	2.47e-33	12.459
ADIPOR1	adiponectin receptor 1	51094	ACDCR1, CGI-45, CGI45, PAQR1, TESBP1A	1.83538	0.876081	1.68e-34	2.54e-33	12.7463
STAT3	signal transducer and activator of transcription 3	6774	ADMIO, ADMIO1, APRF, HIES	2.47324	1.3064	1.74e-34	2.62e-33	13.8933
ENAH	ENAH actin regulator	55740	ENA, MENA, NDPP1	2.00454	1.00327	1.77e-34	2.66e-33	16.0437
RAB1A	RAB1A, member RAS oncogene family	5861	RAB1, YPT1	1.91829	0.939818	1.86e-34	2.8e-33	14.5947
GPRC5A	G protein-coupled receptor class C group 5 member A	9052	GPCR5A, PEIG-1, RAI3, RAIG1, TIG1	16.7437	4.06555	2.07e-34	3.11e-33	7.6322
PRKCD	protein kinase C delta	5580	ALPS3, CVID9, MAY1, PKCD, NPKC-DELTA	6.91385	2.78949	2.07e-34	3.11e-33	10.4025
SLC39A14	solute carrier family 39 member 14	23516	HCIN, HMNDYT2, LZT-HS4, NET34, ZIP14, CIG19	3.39478	1.76332	2.33e-34	3.5e-33	13.2923
SPSB1	splA/ryanodine receptor domain and SOCS box containing 1	80176	SSB-1, SSB1	19.2198	4.26452	2.39e-34	3.58e-33	11.6271
BCAR1	BCAR1 scaffold protein, Cas family member	9564	CAS, CAS1, CASS1, CRKAS, P130CAS	3.51665	1.8142	2.39e-34	3.58e-33	14.2036
ZNF510	zinc finger protein 510	22869	-	-1.82554	-0.868321	2.56e-34	3.83e-33	11.4673
SNURF	SNRPN upstream open reading frame	8926	-	2.39066	1.25741	2.61e-34	3.89e-33	6.7347
PC	pyruvate carboxylase	5091	PCB	-2.3098	-1.20777	2.93e-34	4.38e-33	11.57
TBCEL	tubulin folding cofactor E like	219899	EL, LRRC35	1.58602	0.665409	3.29e-34	4.91e-33	11.253
FREM1	FRAS1 related extracellular matrix 1	158326	BNAR, C9ORF143, C9ORF145, C9ORF154, MOTA, TILRR, TRIGNO2	-63.8657	-5.99697	3.34e-34	4.99e-33	13.7384
INTS9	integrator complex subunit 9	55756	CPSF2L, INT9, RC74	-1.63699	-0.711045	3.71e-34	5.53e-33	11.536
MBTD1	mbt domain containing 1	54799	SA49P01	-2.28728	-1.19363	3.86e-34	5.74e-33	12.9318
XKR5	XK related 5	389610	HARL2754, UNQ2754, XRG5A, XRG5BM	-6.49487	-2.6993	4.24e-34	6.31e-33	9.7543
EDIL3	EGF like repeats and discoidin domains 3	10085	DEL1	34.8496	5.12307	4.25e-34	6.31e-33	14.5158
CFLAR	CASP8 and FADD like apoptosis regulator	8837	CASH, CASP8AP1, CLARP, CASPER, FLAME, FLAME-1, FLAME1, FLIP, I-FLICE, MRIT, C-FLIP, C-FLIPL, C-FLIPR, C-FLIPS, CFLIP	2.40944	1.2687	4.29e-34	6.37e-33	13.5227
IGFBPL1	insulin like growth factor binding protein like 1	347252	IGFBP-RP4, IGFBPRP4, BA113O24.1	-12.1203	-3.59935	4.41e-34	6.54e-33	12.7234
ESRP2	epithelial splicing regulatory protein 2	80004	RBM35B	13.0456	3.70549	4.64e-34	6.87e-33	5.6428
FHIP2A	FHF complex subunit HOOK interacting protein 2A	57700	FAM160B1, KIAA1600, BA106M7.3	2.49588	1.31955	5.14e-34	7.61e-33	12.5422
ACTR2	actin related protein 2	10097	ARP2	2.48079	1.3108	5.15e-34	7.62e-33	16.1561
H1-0	H1.0 linker histone	3005	H1.0, H10, H1F0, H1FV	-3.47584	-1.79736	5.18e-34	7.66e-33	13.2478
CXCL1	C-X-C motif chemokine ligand 1	2919	FSP, GRO1, GROA, MGSA, MGSA-A, NAP-3, SCYB1	63.3521	5.98532	5.3e-34	7.84e-33	10.5883
S100A3	S100 calcium binding protein A3	6274	S100E	62.3743	5.96288	5.35e-34	7.9e-33	7.7344
BEST3	bestrophin 3	144453	VMD2L3	18.7107	4.22579	6.69e-34	9.86e-33	7.8234
SERINC1	serine incorporator 1	57515	TDE1L, TDE2, TMS-2, TMS2	2.94778	1.55963	6.81e-34	1e-32	14.7375
BRI3	brain protein I3	25798	I3	2.31432	1.21059	6.81e-34	1e-32	12.4212
RNF6	ring finger protein 6	6049	-	2.16517	1.11448	7.01e-34	1.03e-32	12.1609
CCDC66	coiled-coil domain containing 66	285331	-	-2.1713	-1.11856	7.78e-34	1.14e-32	11.3554
FGF10	fibroblast growth factor 10	2255	LADD3	-14.0822	-3.8158	7.82e-34	1.15e-32	7.1547
PLCL2	phospholipase C like 2	23228	PLCE2	-2.70397	-1.43508	8.1e-34	1.19e-32	10.3338
SYCE2	synaptonemal complex central element protein 2	256126	CESC1	-4.74688	-2.24698	8.36e-34	1.22e-32	6.6699
NOL3	nucleolar protein 3	8996	ARC, FCM, MYOCL1, MYP, NOP, NOP30	7.9862	2.99751	8.78e-34	1.28e-32	8.7452
CPAMD8	C3 and PZP like alpha-2-macroglobulin domain containing 8	27151	ASGD8, K-CAP, VIP	-3.60563	-1.85025	8.86e-34	1.29e-32	10.4715
TYK2	tyrosine kinase 2	7297	IMD35, JTK1	1.98488	0.989055	8.87e-34	1.29e-32	12.5462
REPS2	RALBP1 associated Eps domain containing 2	9185	POB1	5.2246	2.38532	9.07e-34	1.32e-32	7.4816
PRAG1	PEAK1 related, kinase-activating pseudokinase 1	157285	NACK, PEAK2, PRAGMIN, SGK223	2.50573	1.32523	9.13e-34	1.33e-32	12.548
FAS	Fas cell surface death receptor	355	ALPS1A, APO-1, APT1, CD95, FAS1, FASTM, TNFRSF6	5.83179	2.54394	9.27e-34	1.35e-32	11.2392
NABP2	nucleic acid binding protein 2	79035	OBFC2B, SOSS-B1, SSB1, HSSB1	-1.65427	-0.726195	9.84e-34	1.43e-32	12.4054
GVQW3	GVQW motif containing 3	100506127	-	-3.72376	-1.89676	9.96e-34	1.45e-32	9.7008
MFAP3L	microfibril associated protein 3 like	9848	NYD-SP9	4.93032	2.30168	1.01e-33	1.47e-32	10.1609
ZNF185	zinc finger protein 185 with LIM domain	7739	SCELL	2.75234	1.46066	1.04e-33	1.51e-32	12.6067
FOXB1	forkhead box B1	27023	FKH5, HFKH-5	-80.4695	-6.33037	1.05e-33	1.52e-32	8.7816
PLXNA3	plexin A3	55558	6.3, HSSEXGENE, PLXN3, PLXN4, XAP-6	3.81766	1.93269	1.07e-33	1.56e-32	13.1524
UTRN	utrophin	7402	DMDL, DRP, DRP1	2.00942	1.00678	1.13e-33	1.63e-32	14.5461
IL6R	interleukin 6 receptor	3570	CD126, HIES5, IL-1RA, IL-6R, IL-6R-1, IL-6RA, IL6Q, IL6QTL, IL6RA, IL6RQ, GP80	8.27575	3.04889	1.15e-33	1.67e-32	7.3585
PLAU	plasminogen activator, urokinase	5328	ATF, BDPLT5, QPD, UPA, URK, U-PA	18.2555	4.19026	1.17e-33	1.69e-32	11.8615
IL15	interleukin 15	3600	IL-15	57.5814	5.84753	1.25e-33	1.81e-32	7.7128
BIRC2	baculoviral IAP repeat containing 2	329	API1, HIAP2, HIAP-2, MIHB, RNF48, C-IAP1, CIAP1	1.75881	0.8146	1.33e-33	1.91e-32	13.5069
RHOU	ras homolog family member U	58480	ARHU, CDC42L1, G28K, WRCH1, HG28K	-6.16572	-2.62427	1.41e-33	2.03e-32	12.194
ZFP69	ZFP69 zinc finger protein	339559	ZFP69A, ZKSCAN23A, ZNF642, ZSCAN54A	-1.74181	-0.800591	1.46e-33	2.1e-32	9.402
ITPR2	inositol 1,4,5-trisphosphate receptor type 2	3709	ANHD, CFAP48, INSP3R2, IP3R2	4.14626	2.05181	1.48e-33	2.13e-32	11.6907
RPS6KA1	ribosomal protein S6 kinase A1	6195	HU-1, MAPKAPK1, MAPKAPK1A, RSK, RSK1, P90RSK	-1.72092	-0.783176	1.49e-33	2.14e-32	10.9293
GFPT1	glutamine--fructose-6-phosphate transaminase 1	2673	CMS12, CMSTA1, GFA, GFAT, GFAT 1, GFAT1, GFAT1M, GFPT, GFPT1L, MSLG	1.92421	0.944265	1.51e-33	2.17e-32	13.5088
PSMG4	proteasome assembly chaperone 4	389362	C6ORF86, PAC4, PBA4, BA506K6.2	-1.59871	-0.676905	1.65e-33	2.37e-32	10.6481
CYTH3	cytohesin 3	9265	ARNO3, GRP1, PSCD3, CYTOHESIN-3	2.05542	1.03943	1.66e-33	2.38e-32	12.431
ZSCAN1	zinc finger and SCAN domain containing 1	284312	MZF-1, ZNF915	-3.31103	-1.72728	1.71e-33	2.44e-32	8.1277
NCLN	nicalin	56926	NET59	1.959	0.97012	1.76e-33	2.51e-32	12.8869
BAIAP2	BAR/IMD domain containing adaptor protein 2	10458	BAP2, FLAF3, IRSP53, WAML	3.08036	1.6231	1.8e-33	2.57e-32	12.4551
HRAS	HRas proto-oncogene, GTPase	3265	C-BAS/HAS, C-H-RAS, C-HA-RAS1, CTLO, H-RASIDX, HAMSV, HRAS1, RASH1, P21RAS	1.56972	0.650506	1.8e-33	2.57e-32	12.0145
ACSL4	acyl-CoA synthetase long chain family member 4	2182	ACS4, FACL4, LACS4, MRX63, MRX68, XLID63	2.96783	1.56941	1.87e-33	2.67e-32	14.2481
GDF5	growth differentiation factor 5	8200	BDA1C, BMP-14, BMP14, CDMP1, DUPANS, LAP-4, LAP4, OS5, SYM1B, SYNS2	69.8365	6.12591	1.89e-33	2.7e-32	10.0968
SEPTIN11	septin 11	55752	SEPT11, SEPTIN-11	2.15778	1.10955	1.95e-33	2.78e-32	16.2466
OSMR	oncostatin M receptor	9180	IL-31R-BETA, IL-31RB, OSMRB, OSMRBETA, PLCA1	17.558	4.13406	2.17e-33	3.1e-32	11.0605
MBNL1	muscleblind like splicing regulator 1	4154	EXP, MBNL	3.85599	1.9471	2.21e-33	3.14e-32	13.6434
SGCB	sarcoglycan beta	6443	A3B, LGMD2E, LGMDR4, SGC	2.42036	1.27522	2.33e-33	3.31e-32	13.3072
RIOK3	RIO kinase 3	8780	SUDD	1.86911	0.902352	2.51e-33	3.57e-32	13.0339
RMI2	RecQ mediated genome instability 2	116028	BLAP18, C16ORF75	-4.90533	-2.29435	2.55e-33	3.61e-32	11.4081
TAF6L	TATA-box binding protein associated factor 6 like	10629	PAF65A	-1.63385	-0.708279	2.61e-33	3.7e-32	11.33
EHMT2	euchromatic histone lysine methyltransferase 2	10919	BAT8, C6ORF30, G9A, GAT8, KMT1C, NG36	-2.28256	-1.19065	2.74e-33	3.87e-32	13.724
ZNF22	zinc finger protein 22	7570	HKR-T1, KOX15, ZNF422, ZFP422	-2.22541	-1.15407	2.8e-33	3.96e-32	13.0131
RTN4	reticulon 4	57142	ASY, NI220/250, NOGO, NOGOA, NOGOB, NSP, NSP-CL, NBLA00271, NBLA10545, RTN-X, RTN4-A, RTN4-B1, RTN4-B2, RTN4-C	2.27414	1.18532	3.01e-33	4.25e-32	15.7564
MTHFD1L	methylenetetrahydrofolate dehydrogenase (NADP+ dependent) 1 like	25902	FTHFSDC1, MTC1THFS, DJ292B18.2	1.60769	0.684986	3.09e-33	4.37e-32	13.0754
TOR1A	torsin family 1 member A	1861	AMC5, DQ2, DYT1	1.87624	0.907841	3.11e-33	4.39e-32	12.6081
SLC16A14	solute carrier family 16 member 14	151473	MCT14	-4.54456	-2.18414	3.12e-33	4.4e-32	11.957
SH3GLB1	SH3 domain containing GRB2 like, endophilin B1	51100	BIF-1, CGI-61, PPP1R70, DJ612B15.2	2.1843	1.12717	3.18e-33	4.48e-32	13.9149
ZBTB7B	zinc finger and BTB domain containing 7B	51043	CKROX, THPOK, ZBTB15, ZFP-67, ZFP67, ZNF857B, C-KROX, HCKROX, VGAF	6.78486	2.76232	3.22e-33	4.53e-32	10.8442
KRT19	keratin 19	3880	CK19, K19, K1CS	18.9674	4.24545	3.52e-33	4.94e-32	12.5808
ZC3H12A	zinc finger CCCH-type containing 12A	80149	MCPIP, MCPIP-1, MCPIP1, REG1, DJ423B22.1	8.25495	3.04526	3.96e-33	5.55e-32	10.6531
CXCL12	C-X-C motif chemokine ligand 12	6387	IRH, PBSF, SCYB12, SDF1, TLSF, TPAR1	135.894	7.08634	4.08e-33	5.72e-32	12.712
VIM	vimentin	7431	-	3.30168	1.7232	4.08e-33	5.72e-32	19.176
TMEM192	transmembrane protein 192	201931	-	1.79086	0.84065	4.14e-33	5.8e-32	11.4875
RICTOR	RPTOR independent companion of MTOR complex 2	253260	AVO3, PIA, HAVO3	1.57226	0.652844	4.16e-33	5.82e-32	12.7406
WFS1	wolframin ER transmembrane glycoprotein	7466	CTRCT41, WFRS, WFS, WFSL	2.7897	1.48011	4.34e-33	6.07e-32	12.4898
SYTL1	synaptotagmin like 1	84958	JFC1, SLP1	13.9142	3.79849	4.52e-33	6.31e-32	10.6156
CCP110	centriolar coiled-coil protein 110	9738	CP110, CEP110	-2.20915	-1.14349	4.84e-33	6.76e-32	12.5239
MCTP1	multiple C2 and transmembrane domain containing 1	79772	-	5.8263	2.54258	5.01e-33	6.98e-32	12.5745
ANKS6	ankyrin repeat and sterile alpha motif domain containing 6	203286	ANKRD14, NPHP16, PKDR1, SAMD6	-1.73118	-0.791753	5.21e-33	7.26e-32	12.341
MATN2	matrilin 2	4147	-	2.72692	1.44727	5.28e-33	7.36e-32	12.1053
NFAT5	nuclear factor of activated T cells 5	10725	NF-AT5, NFATL1, NFATZ, OREBP, TONEBP	2.32971	1.22015	5.37e-33	7.47e-32	13.171
SLC35E1	solute carrier family 35 member E1	79939	-	2.14545	1.10128	5.98e-33	8.32e-32	12.7778
TINAGL1	tubulointerstitial nephritis antigen like 1	64129	ARG1, LCN7, LIECG3, TINAGRP	65.4427	6.03216	6.01e-33	8.34e-32	6.7014
SS18L2	SS18 like 2	51188	KIAA-ISO	-1.61377	-0.690438	6.25e-33	8.68e-32	10.9888
CHST9	carbohydrate sulfotransferase 9	83539	GALNAC4ST-2, GALNAC4ST2	-15.7081	-3.97344	6.82e-33	9.46e-32	8.6387
MAMDC2	MAM domain containing 2	256691	-	31.1148	4.95953	6.9e-33	9.56e-32	14.0891
ECE1	endothelin converting enzyme 1	1889	ECE	6.28416	2.65172	7.12e-33	9.87e-32	14.4753
CDC42SE1	CDC42 small effector 1	56882	SCIP1, SPEC1	2.06664	1.04729	7.48e-33	1.03e-31	13.5248
EMID1	EMI domain containing 1	129080	EMI5, EMU1	-13.2519	-3.72813	7.61e-33	1.05e-31	10.7522
PLOD1	procollagen-lysine,2-oxoglutarate 5-dioxygenase 1	5351	EDS6, EDSKCL1, LH, LH1, LLH, PLOD	6.22179	2.63733	7.98e-33	1.1e-31	14.4028
SHISA3	shisa family member 3	152573	HSHISA3	-11.2091	-3.4866	8.28e-33	1.14e-31	6.231
GRIN2D	glutamate ionotropic receptor NMDA type subunit 2D	2906	DEE46, EB11, EIEE46, GLUN2D, NMDAR2D, NR2D	7.93406	2.98806	8.93e-33	1.23e-31	8.3306
LGI3	leucine rich repeat LGI family member 3	203190	IDDMDS, LGIL4	46.2807	5.53234	9.31e-33	1.28e-31	5.0746
GNG12	G protein subunit gamma 12	55970	HG3A	2.60615	1.38192	9.75e-33	1.34e-31	14.3246
DPM3	dolichyl-phosphate mannosyltransferase subunit 3, regulatory	54344	CDG1O, MDDGB15, MDDGC15	-1.55495	-0.636866	1.02e-32	1.4e-31	10.2376
CRYAB	crystallin alpha B	1410	CMD1II, CRYA2, CTPP2, CTRCT16, HEL-S-101, HSPB5, MFM2, MFM2A, MFM2B	419.795	8.71354	1.04e-32	1.43e-31	11.7241
MXD3	MAX dimerization protein 3	83463	BHLHC13, MAD3, MYX	-3.83679	-1.9399	1.12e-32	1.54e-31	11.0384
MYOZ2	myozenin 2	51778	C4ORF5, CMH16, CS-1, FATZ-2	195.22	7.60896	1.17e-32	1.61e-31	7.1748
CAMSAP2	calmodulin regulated spectrin associated protein family member 2	23271	CAMSAP1L1	1.59056	0.669535	1.25e-32	1.71e-31	13.8161
CDK2	cyclin dependent kinase 2	1017	CDKN2, P33(CDK2)	-2.46846	-1.30361	1.29e-32	1.76e-31	13.4095
PCDHB9	protocadherin beta 9	56127	PCDH-BETA9, PCDH3H	4.42409	2.14538	1.43e-32	1.95e-31	8.8404
CDR2L	cerebellar degeneration related protein 2 like	30850	HUMPPA	2.50387	1.32416	1.52e-32	2.08e-31	12.0451
RC3H2	ring finger and CCCH-type domains 2	54542	MNAB, RNF164	1.66758	0.737757	1.58e-32	2.15e-31	13.8441
PRKCI	protein kinase C iota	5584	DXS1179E, PKCI, NPKC-IOTA	1.52457	0.608402	1.61e-32	2.2e-31	13.2094
LIMA1	LIM domain and actin binding 1	51474	EPLIN, LDLCQ8, SREBP3	3.12209	1.64251	1.62e-32	2.2e-31	13.6299
MAGED2	MAGE family member D2	10916	11B6, BARTS5, BCG-1, BCG1, HCA10, MAGE-D2	1.79169	0.841321	1.64e-32	2.23e-31	15.5344
BCAP31	B cell receptor associated protein 31	10134	6C6-AG, BAP31, CDM, DDCH, DELXQ28, DXS1357E, MICRODELXQ28	2.06106	1.04339	1.69e-32	2.29e-31	13.6678
CAV2	caveolin 2	858	CAV	57.2947	5.84033	1.77e-32	2.4e-31	12.7894
ZNF622	zinc finger protein 622	90441	ZPR9	2.03653	1.02611	1.85e-32	2.51e-31	11.6539
HSD11B1L	hydroxysteroid 11-beta dehydrogenase 1 like	374875	11-DH3, 11-BETA-HSD3, HSD1L, HSD3, SCDR10, SCDR10B, SDR26C2	-1.79931	-0.847445	2.02e-32	2.74e-31	9.3079
IRF6	interferon regulatory factor 6	3664	LPS, OFC6, PIT, PPS, PPS1, VWS, VWS1	29.2041	4.8681	2.07e-32	2.79e-31	7.0754
RRAGC	Ras related GTP binding C	64121	GTR2, LNGODS, LNGOS, RAGC, TIB929	2.12802	1.08951	2.11e-32	2.85e-31	12.2651
PHKG2	phosphorylase kinase catalytic subunit gamma 2	5261	GSD9C	1.60045	0.678478	2.17e-32	2.93e-31	11.4865
SP140L	SP140 nuclear body protein like	93349	-	19.5421	4.28851	2.24e-32	3.02e-31	9.6329
NDST1	N-deacetylase and N-sulfotransferase 1	3340	HSST, MRT46, NST1	2.93195	1.55186	2.42e-32	3.26e-31	15.4084
SHB	SH2 domain containing adaptor protein B	6461	BA3J10.2	7.55829	2.91806	2.5e-32	3.36e-31	10.6612
KCTD21	potassium channel tetramerization domain containing 21	283219	KCASH2	2.77427	1.47211	2.68e-32	3.61e-31	10.4658
PHYH	phytanoyl-CoA 2-hydroxylase	5264	LN1, LNAP1, PAHX, PHYH1, RD	-1.70298	-0.768065	2.76e-32	3.71e-31	10.7645
IL1RAP	interleukin 1 receptor accessory protein	3556	C3ORF13, IL-1RACP, IL1R3	4.1907	2.06719	2.8e-32	3.76e-31	11.8169
ADCY7	adenylate cyclase 7	113	AC7	7.62533	2.9308	2.81e-32	3.77e-31	10.9686
ITPRIPL2	ITPRIP like 2	162073	D1C	3.01041	1.58996	2.81e-32	3.77e-31	12.0048
CDKN2A	cyclin dependent kinase inhibitor 2A	1029	ARF, CAI2, CDK4I, CDKN2, CMM2, INK4, INK4A, MLM, MTS-1, MTS1, P14, P14ARF, P16, P16-INK4A, P16INK4, P16INK4A, P19, P19ARF, TP16	49.3015	5.62356	2.85e-32	3.82e-31	10.5474
IGFBP2	insulin like growth factor binding protein 2	3485	IBP2, IGF-BP53	2.03237	1.02316	2.85e-32	3.82e-31	15.6349
MAP3K5	mitogen-activated protein kinase kinase kinase 5	4217	ASK1, MAPKKK5, MEKK5	13.13	3.71479	3.01e-32	4.04e-31	8.2995
SMAD2	SMAD family member 2	4087	CHTD8, JV18, JV18-1, LDS6, MADH2, MADR2, HMAD-2, HSMAD2	1.53951	0.622474	3.13e-32	4.19e-31	13.5504
IMMP1L	inner mitochondrial membrane peptidase subunit 1	196294	IMMP1, IMP1, IMP1-LIKE	-2.20088	-1.13808	3.18e-32	4.25e-31	10.625
RAD9A	RAD9 checkpoint clamp component A	5883	RAD9	-2.30137	-1.20249	3.25e-32	4.35e-31	10.5581
HSPG2	heparan sulfate proteoglycan 2	3339	HSPG, PLC, PRCAN, SJA, SJS, SJS1	6.34219	2.66498	3.31e-32	4.41e-31	15.7833
ZFP37	ZFP37 zinc finger protein	7539	ZNF906, ZFP-37	-2.32692	-1.21842	3.31e-32	4.41e-31	10.0832
LDLR	low density lipoprotein receptor	3949	FH, FHC, FHCL1, LDLCQ2	2.56577	1.35939	3.4e-32	4.53e-31	14.5864
MTERF2	mitochondrial transcription termination factor 2	80298	MTERFD3, MTERFL	-1.5647	-0.645884	3.4e-32	4.53e-31	10.9596
DACH1	dachshund family transcription factor 1	1602	DACH	-7.96956	-2.9945	3.44e-32	4.58e-31	11.4619
TSG101	tumor susceptibility 101	7251	TSG10, VPS23	1.62456	0.700049	3.56e-32	4.74e-31	12.7354
AKAP12	A-kinase anchoring protein 12	9590	AKAP250, SSECKS	3.67081	1.8761	3.68e-32	4.89e-31	15.9898
CEP170	centrosomal protein 170	9859	FAM68A, KAB, KIAA0470	1.75405	0.810689	3.74e-32	4.97e-31	14.5361
CARHSP1	calcium regulated heat stable protein 1	23589	CRHSP-24, CRHSP24, CSDC1	-2.25791	-1.17499	4.08e-32	5.41e-31	13.6264
ZNF438	zinc finger protein 438	220929	BA330O11.1	-1.79539	-0.844294	4.26e-32	5.65e-31	8.8133
DNAH5	dynein axonemal heavy chain 5	1767	CILD3, DNAHC5, HL1, KTGNR, PCD	2.17183	1.11891	4.34e-32	5.75e-31	9.5957
NFRKB	nuclear factor related to kappaB binding protein	4798	INO80G	-1.62981	-0.704708	4.41e-32	5.84e-31	12.7193
DDN	dendrin	23109	-	-5.1409	-2.36202	4.46e-32	5.9e-31	7.3721
ARFGEF2	ARF guanine nucleotide exchange factor 2	10564	BIG2, PVNH2, DJ1164I10.1	1.76786	0.822001	4.68e-32	6.18e-31	12.8256
PCDHB10	protocadherin beta 10	56126	PCDH-BETA10, PCHB10	3.1897	1.67342	4.72e-32	6.22e-31	10.4823
ATP8B1	ATPase phospholipid transporting 8B1	5205	ATPIC, BRIC, FIC1, ICP1, PFIC, PFIC1	204.028	7.67262	4.76e-32	6.28e-31	10.5233
CDC42EP1	CDC42 effector protein 1	11135	BORG5, CEP1, MSE55	4.08648	2.03086	4.87e-32	6.41e-31	12.5109
NAPEPLD	N-acyl phosphatidylethanolamine phospholipase D	222236	C7ORF18, FMP30, NAPE-PLD	-1.57009	-0.650848	5.16e-32	6.78e-31	10.6507
LIPE	lipase E, hormone sensitive type	3991	AOMS4, FPLD6, HSL, LHS, REH	-2.62559	-1.39264	5.16e-32	6.79e-31	9.9856
CFAP92	cilia and flagella associated protein 92 (putative)	57501	FAP92, KIAA1257	-16.3202	-4.02859	5.37e-32	7.06e-31	9.5141
SERPINB6	serpin family B member 6	5269	CAP, DFNB91, MSTP057, PI-6, PI6, PTI, SPI3	3.7016	1.88815	5.49e-32	7.21e-31	12.5076
MXRA8	matrix remodeling associated 8	54587	ASP3	21.5241	4.42788	5.53e-32	7.25e-31	13.4592
ECSIT	ECSIT signaling integrator	51295	SITPEC	-1.5353	-0.618517	5.55e-32	7.27e-31	11.171
IKZF1	IKAROS family zinc finger 1	10320	CVID13, HS.54452, IK1, IKAROS, LYF1, LYF-1, PPP1R92, PRO0758, ZNFN1A1	-19.2594	-4.26749	5.58e-32	7.31e-31	8.825
STK32B	serine/threonine kinase 32B	55351	HSA250839, STK32, STKG6, YANK2	7.56437	2.91922	5.68e-32	7.43e-31	10.9582
KLF7	KLF transcription factor 7	8609	UKLF	2.94203	1.55681	5.85e-32	7.66e-31	13.4626
ROS1	ROS proto-oncogene 1, receptor tyrosine kinase	6098	MCF3, ROS, C-ROS-1	223.056	7.80126	5.96e-32	7.79e-31	6.2484
MTERF3	mitochondrial transcription termination factor 3	51001	CGI-12, MTERFD1	-2.05388	-1.03835	6.83e-32	8.91e-31	11.2127
CUL9	cullin 9	23113	H7AP1, PARC	-1.84432	-0.883089	6.93e-32	9.04e-31	11.4249
CPSF4	cleavage and polyadenylation specific factor 4	10898	CPSF30, NAR, NEB-1, NEB1	-1.93154	-0.949748	6.98e-32	9.1e-31	12.517
ADPGK	ADP dependent glucokinase	83440	2610017G09RIK, ADP-GK	1.52519	0.60899	7.05e-32	9.19e-31	12.6156
SOX13	SRY-box transcription factor 13	9580	ICA12, SOX-13	-7.82288	-2.9677	7.07e-32	9.2e-31	11.0641
EVA1A	eva-1 homolog A, regulator of programmed cell death	84141	FAM176A, TMEM166	25.7149	4.68453	7.26e-32	9.44e-31	10.8319
RPGR	retinitis pigmentosa GTPase regulator	6103	COD1, CORDX1, CRD, PCDX, RP15, RP3, XLRP3, ORF15	-2.03204	-1.02293	8.89e-32	1.15e-30	10.2522
CBY1	chibby 1, beta catenin antagonist	25776	C22ORF2, CBY, CHIBBY1, HS508I15A, PGEA1, PIGEA-14, PIGEA14, ARB1	-1.54402	-0.626687	9e-32	1.17e-30	11.5855
ODAD4	outer dynein arm docking complex subunit 4	83538	TTC25	-4.3078	-2.10695	9.13e-32	1.18e-30	8.5054
ARHGAP1	Rho GTPase activating protein 1	392	CDC42GAP, RHOGAP, RHOGAP1, P50RHOGAP	4.04136	2.01484	9.17e-32	1.19e-30	13.3024
ALG10	ALG10 alpha-1,2-glucosyltransferase	84920	ALG10A, DIE2, KCR1	-2.15793	-1.10965	9.18e-32	1.19e-30	10.0092
GABRA5	gamma-aminobutyric acid type A receptor subunit alpha5	2558	DEE79, EIEE79	8.11156	3.01998	9.28e-32	1.2e-30	9.7754
PTEN	phosphatase and tensin homolog	5728	10Q23DEL, BZS, CWS1, DEC, GLM2, MHAM, MMAC1, PTEN1, PTENBETA, PTENGAMA, TEP1	1.52256	0.606501	9.7e-32	1.26e-30	13.3264
NHLRC3	NHL repeat containing 3	387921	-	-1.82926	-0.871262	9.91e-32	1.28e-30	11.9511
EFEMP2	EGF containing fibulin extracellular matrix protein 2	30008	ARCL1B, FBLN4, MBP1, UPH1	7.65584	2.93656	9.96e-32	1.29e-30	12.6537
SART3	spliceosome associated factor 3, U4/U6 recycling protein	9733	DSAP1, P100, RP11-13G14, TIP110, P110, P110(NRB)	-1.65409	-0.726039	1.01e-31	1.3e-30	13.3676
ATG4C	autophagy related 4C cysteine peptidase	84938	APG4-C, APG4C, AUTL1, AUTL3, HSAPG4C	-1.98878	-0.991886	1.03e-31	1.33e-30	10.8861
THEMIS2	thymocyte selection associated family member 2	9473	C1ORF38, ICB-1, ICB1	-4.0849	-2.0303	1.05e-31	1.35e-30	7.5168
MYL6	myosin light chain 6	4637	ESMLC, LC17, LC17-GI, LC17-NM, LC17A, LC17B, MLC-3, MLC1SM, MLC3NM, MLC3SM	2.97282	1.57183	1.06e-31	1.37e-30	16.0522
NAALAD2	N-acetylated alpha-linked acidic dipeptidase 2	10003	GCP3, GCPIII, GPCIII	-5.40157	-2.43338	1.15e-31	1.48e-30	11.3533
CXCL8	C-X-C motif chemokine ligand 8	3576	GCP-1, GCP1, IL8, LECT, LUCT, LYNAP, MDNCF, MONAP, NAF, NAP-1, NAP1, SCYB8	283.517	8.14729	1.17e-31	1.5e-30	6.8214
PTS	6-pyruvoyltetrahydropterin synthase	5805	PTPS	1.66971	0.739598	1.29e-31	1.65e-30	11.4533
FAM53B	family with sequence similarity 53 member B	9679	KIAA0140, BA12J10.2, SMP	-2.36475	-1.24169	1.35e-31	1.73e-30	11.8575
SUPT5H	SPT5 homolog, DSIF elongation factor subunit	6829	SPT5, SPT5H, TAT-CT1	1.58437	0.663907	1.38e-31	1.77e-30	14.0868
NINL	ninein like	22981	NLP	-1.81291	-0.858306	1.52e-31	1.95e-30	12.29
ST6GAL1	ST6 beta-galactoside alpha-2,6-sialyltransferase 1	6480	CDW75, SIAT1, ST6GALI, ST6N	-2.19757	-1.13591	1.56e-31	2e-30	11.9466
ZNF219	zinc finger protein 219	51222	ZFP219	-2.4517	-1.29378	1.66e-31	2.12e-30	13.1402
PTOV1	PTOV1 extended AT-hook containing adaptor protein	53635	ACID2, PTOV-1	-1.5332	-0.616547	1.7e-31	2.17e-30	14.2521
TMEM165	transmembrane protein 165	55858	CDG2K, FT27, GDT1, SLC64A1, TMPT27, TPARL	2.27927	1.18857	1.73e-31	2.21e-30	13.1585
BOK	BCL2 family apoptosis regulator BOK	666	BCL2L9, BOKL	3.96426	1.98705	1.79e-31	2.28e-30	12.203
DSEL	dermatan sulfate epimerase like	92126	C18ORF4, DE-EPI2	5.23348	2.38777	1.83e-31	2.33e-30	12.6404
ZNF606	zinc finger protein 606	80095	ZNF328	-1.86352	-0.898028	1.98e-31	2.52e-30	11.5114
GCNT3	glucosaminyl (N-acetyl) transferase 3, mucin type	9245	C2/4GNT, C24GNT, C2GNT2, C2GNTM, GNTM	68.8865	6.10615	2.07e-31	2.64e-30	5.8514
LTBP4	latent transforming growth factor beta binding protein 4	8425	ARCL1C, LTBP-4, LTBP4L, LTBP4S	-1.85282	-0.889722	2.1e-31	2.67e-30	12.9584
PAGR1	PAXIP1 associated glutamate rich protein 1	79447	C16ORF53, GAS, PA1	-1.67564	-0.74471	2.13e-31	2.7e-30	9.0495
NDEL1	nudE neurodevelopment protein 1 like 1	81565	EOPA, MITAP1, NDE1L1, NDE2, NUDEL	2.57302	1.36346	2.17e-31	2.75e-30	11.9976
SAMD4A	sterile alpha motif domain containing 4A	23034	SAMD4, SMAUG, SMAUG1, SMG, SMGA	5.17038	2.37027	2.18e-31	2.76e-30	13.2092
PAIP2B	poly(A) binding protein interacting protein 2B	400961	-	-2.40964	-1.26882	2.19e-31	2.78e-30	10.0812
PCDHAC2	protocadherin alpha subfamily C, 2	56134	PCDH-ALPHA-C2	5.96342	2.57614	2.33e-31	2.95e-30	8.9195
FOS	Fos proto-oncogene, AP-1 transcription factor subunit	2353	AP-1, C-FOS, P55	4.28992	2.10095	2.39e-31	3.03e-30	8.7751
MRAS	muscle RAS oncogene homolog	22808	M-RAS, NS11, R-RAS3, RRAS3	1.83884	0.878797	2.44e-31	3.08e-30	12.0966
VCPIP1	valosin containing protein interacting protein 1	80124	DUBA3, VCIP135	1.74261	0.801248	2.46e-31	3.11e-30	12.0098
STAM	signal transducing adaptor molecule	8027	STAM-1, STAM1	1.73924	0.798459	2.63e-31	3.32e-30	12.7117
BARHL1	BarH like homeobox 1	56751	-	-88.8888	-6.47393	2.64e-31	3.33e-30	5.9488
ZC3H14	zinc finger CCCH-type containing 14	79882	MRT56, MSUT-2, NY-REN-37, SUT2, UKP68	-1.51145	-0.59593	2.66e-31	3.36e-30	13.6885
SIX2	SIX homeobox 2	10736	-	8.8161	3.14014	2.75e-31	3.47e-30	7.0141
NDUFA6	NADH:ubiquinone oxidoreductase subunit A6	4700	B14, CI-B14, LYRM6, MC1DN33, NADHB14	-1.70891	-0.773078	2.78e-31	3.5e-30	12.936
MGAT2	alpha-1,6-mannosyl-glycoprotein 2-beta-N-acetylglucosaminyltransferase	4247	CDG2A, CDGS2, GLCNACTII, GNT-II, GNT2	1.97624	0.982759	2.93e-31	3.68e-30	12.6509
JADE3	jade family PHD finger 3	9767	JADE-3, PHF16	-2.09634	-1.06787	3.01e-31	3.79e-30	11.7396
B3GAT3	beta-1,3-glucuronyltransferase 3	26229	GLCATI, JDSCD, GLCUAT-I	1.66104	0.732091	3.02e-31	3.79e-30	11.8427
ASB13	ankyrin repeat and SOCS box containing 13	79754	-	-2.33733	-1.22486	3.16e-31	3.97e-30	10.6849
NFE2L2	NFE2 like bZIP transcription factor 2	4780	HEBP1, IMDDHH, NRF2, NRF-2	2.28355	1.19128	3.22e-31	4.05e-30	12.9445
DDIT3	DNA damage inducible transcript 3	1649	ALTDDIT3, C/EBPZETA, CEBPZ, CHOP, CHOP-10, CHOP10, GADD153	3.26099	1.70531	3.43e-31	4.3e-30	8.9582
FNDC1	fibronectin type III domain containing 1	84624	AGS8, FNDC2, MEL4B3, BA243O10.1, DJ322A24.1	14.2618	3.83408	3.55e-31	4.45e-30	8.4528
FAM117A	family with sequence similarity 117 member A	81558	-	-2.01718	-1.01234	3.61e-31	4.52e-30	10.463
PLPP7	phospholipid phosphatase 7 (inactive)	84814	C9ORF67, NET39, PPAPDC3	-5.27935	-2.40036	3.73e-31	4.67e-30	8.4227
STOML2	stomatin like 2	30968	HSPC108, SLP-2	-1.5591	-0.640713	4.09e-31	5.11e-30	13.4553
DMRT3	doublesex and mab-3 related transcription factor 3	58524	DMRTA3	-139.386	-7.12294	4.27e-31	5.34e-30	8.126
ZFP62	ZFP62 zinc finger protein	643836	ZET, ZNF755	-2.05058	-1.03603	4.51e-31	5.63e-30	11.8717
MTMR6	myotubularin related protein 6	9107	-	1.892	0.919913	4.65e-31	5.8e-30	12.72
MLF2	myeloid leukemia factor 2	8079	NTN4	1.55173	0.633878	4.71e-31	5.87e-30	14.183
GREB1	growth regulating estrogen receptor binding 1	9687	-	-9.8227	-3.29612	4.73e-31	5.89e-30	13.4554
ZNF516	zinc finger protein 516	9658	HST287	-1.57385	-0.654296	4.86e-31	6.05e-30	12.9552
NFYB	nuclear transcription factor Y subunit beta	4801	CBF-A, CBF-B, HAP3, NF-YB	-2.36991	-1.24483	4.88e-31	6.07e-30	12.5963
ARAP2	ArfGAP with RhoGAP domain, ankyrin repeat and PH domain 2	116984	CENTD1, PARX	7.69441	2.94381	4.91e-31	6.1e-30	9.5748
LDOC1	LDOC1 regulator of NFKB signaling	23641	BCUR1, MAR7, MART7, RTL7, SIRH7	2.15336	1.10659	5.56e-31	6.91e-30	12.155
CD59	CD59 molecule (CD59 blood group)	966	16.3A5, 1F5, EJ16, EJ30, EL32, G344, HRF-20, HRF20, MAC-IP, MACIF, MEM43, MIC11, MIN1, MIN2, MIN3, MIRL, MSK21, P18-20	4.42556	2.14586	5.86e-31	7.27e-30	14.0264
EFCC1	EF-hand and coiled-coil domain containing 1	79825	C3ORF73, CCDC48	-45.5267	-5.50864	5.9e-31	7.32e-30	9.6621
CREB3L4	cAMP responsive element binding protein 3 like 4	148327	AIBZIP, ATCE1, CREB3, CREB4, JAL, HJAL	-3.18753	-1.67244	6.13e-31	7.61e-30	10.0553
FYCO1	FYVE and coiled-coil domain autophagy adaptor 1	79443	CATC2, CTRCT18, RUFY3, ZFYVE7	2.60521	1.3814	6.35e-31	7.86e-30	11.702
TUT4	terminal uridylyl transferase 4	23318	PAPD3, TENT3A, ZCCHC11	-1.94321	-0.958442	6.39e-31	7.91e-30	13.3811
AGRN	agrin	375790	AGRIN, CMS8, CMSPPD	4.84635	2.2769	6.64e-31	8.22e-30	15.8005
PCYT1A	phosphate cytidylyltransferase 1A, choline	5130	CCTA, CCTALPHA, CGL5, CT, CTA, CTPCT, PCYT1, SMDCRD	2.61826	1.38861	6.68e-31	8.26e-30	12.6863
FOXP1	forkhead box P1	27086	12CC4, HSPC215, MFH, QRF1, HFKH1B	3.78832	1.92156	6.88e-31	8.5e-30	13.2107
IL18	interleukin 18	3606	IGIF, IL-18, IL-1G, IL1F4	198.59	7.63365	6.91e-31	8.53e-30	10.0561
ZCCHC3	zinc finger CCHC-type containing 3	85364	C20ORF99	-1.77716	-0.829576	7.35e-31	9.06e-30	12.7993
ADM2	adrenomedullin 2	79924	AM2, DJ579N16.4	5.12219	2.35676	7.39e-31	9.11e-30	8.3566
TWF2	twinfilin actin binding protein 2	11344	A6RP, A6R, MSTP011, PTK9L	2.67496	1.41952	7.53e-31	9.27e-30	11.4226
MRS2	magnesium transporter MRS2	57380	HPT, MRS2L	1.54001	0.622942	7.76e-31	9.56e-30	12.8493
LAGE3	L antigen family member 3	8270	CVG5, DXS9879E, DXS9951E, ESO3, GAMOS2, ITBA2, PCC1	-1.9675	-0.976361	7.91e-31	9.73e-30	10.2542
RABL6	RAB, member RAS oncogene family like 6	55684	C9ORF86, PARF, RBEL1, PP8875	-1.5228	-0.606725	8.15e-31	1e-29	13.9496
PACS1	phosphofurin acidic cluster sorting protein 1	55690	MRD17, SHMS	2.35024	1.23281	8.69e-31	1.07e-29	13.1341
MAML2	mastermind like transcriptional coactivator 2	84441	MAM-3, MAM2, MAM3, MLL-MAML2	2.70395	1.43507	8.71e-31	1.07e-29	12.3152
TMEM87B	transmembrane protein 87B	84910	-	2.64926	1.40559	9.02e-31	1.1e-29	11.448
RSBN1	round spermatid basic protein 1	54665	KDM9, ROSBIN	-1.92063	-0.941576	9.11e-31	1.11e-29	11.9811
MPHOSPH9	M-phase phosphoprotein 9	10198	MPP-9, MPP9	-1.8612	-0.896236	9.31e-31	1.14e-29	12.5521
SAMD8	sterile alpha motif domain containing 8	142891	HEL-177, SMSR	1.5648	0.64598	9.34e-31	1.14e-29	12.158
ATOSB	atos homolog B	80256	FAM214B, KIAA1539	4.38744	2.13338	9.37e-31	1.14e-29	12.5849
ALKBH2	alkB homolog 2, alpha-ketoglutarate dependent dioxygenase	121642	ABH2	-2.30995	-1.20786	9.81e-31	1.2e-29	10.8944
PELO	pelota mRNA surveillance and ribosome rescue factor	53918	CGI-17, PRO1770	2.86191	1.51698	1.03e-30	1.25e-29	12.1533
PPL	periplakin	5493	-	20.8553	4.38234	1.1e-30	1.35e-29	10.8475
FAM199X	family with sequence similarity 199, X-linked	139231	CXORF39	1.61832	0.694497	1.27e-30	1.54e-29	13.2359
TPST1	tyrosylprotein sulfotransferase 1	8460	TANGO13A	1.86077	0.895898	1.29e-30	1.57e-29	11.6566
TEF	TEF transcription factor, PAR bZIP family member	7008	-	-1.95561	-0.967619	1.34e-30	1.63e-29	10.4597
KCND1	potassium voltage-gated channel subfamily D member 1	3750	KV4.1	6.69183	2.7424	1.37e-30	1.67e-29	8.9555
SH2B3	SH2B adaptor protein 3	10019	IDDM20, LNK	4.94048	2.30465	1.51e-30	1.84e-29	11.8961
IFT74	intraflagellar transport 74	80173	BBS22, CCDC2, CMG-1, CMG1, JBTS40, SPGF58	-1.93571	-0.952865	1.58e-30	1.91e-29	11.5867
AL121722.1				-143.764	-7.16756	1.64e-30	1.99e-29	5.3736
MCOLN1	mucolipin TRP cation channel 1	57192	LECD, MG-2, ML1, ML4, MLIV, MST080, MSTP080, TRP-ML1, TRPM-L1, TRPML1	2.28986	1.19526	1.75e-30	2.12e-29	10.5178
FAM227A	family with sequence similarity 227 member A	646851	-	-4.08606	-2.03071	1.76e-30	2.13e-29	10.3838
LAMP1	lysosomal associated membrane protein 1	3916	CD107A, LAMPA, LGP120	3.12572	1.64419	1.8e-30	2.18e-29	14.7985
CDC26	cell division cycle 26	246184	ANAPC12, APC12, C9ORF17	-1.74615	-0.804176	1.88e-30	2.27e-29	10.6722
UGGT2	UDP-glucose glycoprotein glucosyltransferase 2	55757	HUGT2, UGCGL2, UGT2	2.03104	1.02222	2.01e-30	2.43e-29	12.7918
ZNF184	zinc finger protein 184	7738	KR-ZNF3	-1.58736	-0.666633	2.11e-30	2.55e-29	10.9504
FBXO16	F-box protein 16	157574	FBX16	-2.20354	-1.13982	2.16e-30	2.61e-29	9.5298
RNASEH2C	ribonuclease H2 subunit C	84153	AGS3, AYP1	-1.97292	-0.98033	2.29e-30	2.76e-29	11.6336
C5orf24	chromosome 5 open reading frame 24	134553	-	2.17555	1.12138	2.3e-30	2.76e-29	13.895
HINT2	histidine triad nucleotide binding protein 2	84681	HIT-17	-1.82465	-0.867618	2.43e-30	2.92e-29	10.7477
EMSY	EMSY transcriptional repressor, BRCA2 interacting	56946	C11ORF30, GL002	-1.96532	-0.974762	2.49e-30	2.99e-29	12.3647
LNPEP	leucyl and cystinyl aminopeptidase	4012	CAP, IRAP, P-LAP, PLAP	3.75577	1.90911	2.61e-30	3.14e-29	13.5113
FBLN5	fibulin 5	10516	ADCL2, ARCL1A, ARMD3, CMT1H, DANCE, EVEC, FIBL-5, HNARMD, UP50	9.09655	3.18532	2.77e-30	3.32e-29	9.2601
STMN1	stathmin 1	3925	C1ORF215, LAP18, LAG, OP18, PP17, PP19, PR22, SMN	-2.04289	-1.03061	2.82e-30	3.38e-29	16.1581
MAN2B2	mannosidase alpha class 2B member 2	23324	CDG1EE, EPMAN	4.34095	2.11801	2.88e-30	3.45e-29	11.6121
STX18	syntaxin 18	53407	UFE1	-1.51034	-0.594877	3.01e-30	3.61e-29	11.9251
KRT15	keratin 15	3866	CK15, K15, K1CO	152.6	7.25361	3.14e-30	3.75e-29	5.2182
CCDC78	coiled-coil domain containing 78	124093	C16ORF25, CNM4, JFP10, HSCCDC78	3.67624	1.87823	3.15e-30	3.76e-29	6.5619
SLC30A4	solute carrier family 30 member 4	7782	ZNT4, ZNT-4	4.3277	2.1136	3.31e-30	3.95e-29	10.0052
RAPH1	Ras association (RalGDS/AF-6) and pleckstrin homology domains 1	65059	ALS2CR18, ALS2CR9, LPD, PREL-2, PREL2, RMO1, RALGDS/AF-6	2.58062	1.36772	3.46e-30	4.12e-29	12.6818
FERMT2	FERM domain containing kindlin 2	10979	KIND2, MIG2, PLEKHC1, UNC112, UNC112B, MIG-2	3.61288	1.85315	3.62e-30	4.32e-29	14.7332
CDKL5	cyclin dependent kinase like 5	6792	CFAP247, DEE2, EIEE2, ISSX, STK9	3.47376	1.7965	3.69e-30	4.4e-29	11.0526
FBXO41	F-box protein 41	150726	FBX41	2.8401	1.50594	3.87e-30	4.61e-29	10.168
PCCA	propionyl-CoA carboxylase subunit alpha	5095	-	-1.9899	-0.992698	3.88e-30	4.62e-29	11.6107
MYOCD	myocardin	93649	MGBL, MYCD	32.7999	5.03562	3.92e-30	4.66e-29	9.5661
HARS1	histidyl-tRNA synthetase 1	3035	CMT2W, HARS, HRS, USH3B	1.94605	0.960547	3.96e-30	4.7e-29	13.4574
GNA11	G protein subunit alpha 11	2767	FBH, FBH2, FHH2, GNA-11, HG1K, HHC2, HYPOC2	1.62776	0.702887	4.02e-30	4.77e-29	12.7354
MGME1	mitochondrial genome maintenance exonuclease 1	92667	C20ORF72, DDK1, MTDPS11, BA504H3.4	-1.67573	-0.744791	4.06e-30	4.82e-29	12.3847
C1orf198	chromosome 1 open reading frame 198	84886	-	2.09152	1.06455	4.09e-30	4.85e-29	14.25
SYT15B	synaptotagmin 15B	102724488	-	87.9298	6.45828	4.15e-30	4.91e-29	5.8246
SLC12A9	solute carrier family 12 member 9	56996	CCC6, CIP1, WO3.3, HCCC6	2.05991	1.04258	4.48e-30	5.29e-29	11.6357
PEAK1	pseudopodium enriched atypical kinase 1	79834	SGK269	1.99433	0.995901	4.59e-30	5.41e-29	13.0835
CAMK2D	calcium/calmodulin dependent protein kinase II delta	817	CAMKD	2.52253	1.33487	4.6e-30	5.42e-29	14.0915
ZNF365	zinc finger protein 365	22891	SU48, UAN, ZNF365D	5.06938	2.34181	5.06e-30	5.95e-29	9.1776
AARS2	alanyl-tRNA synthetase 2, mitochondrial	57505	AARSL, COXPD8, LKENP, MT-ALARS, MTALARS	-1.78787	-0.838242	5.24e-30	6.16e-29	11.689
CAVIN3	caveolae associated protein 3	112464	HSRBC, PRKCDBP, SRBC, CAVIN-3	5.85208	2.54895	5.38e-30	6.32e-29	11.6914
YPEL5	yippee like 5	51646	CGI-127	3.52783	1.81878	5.38e-30	6.32e-29	13.523
UBXN11	UBX domain protein 11	91544	COA-1, PP2243, SOC, SOCI, UBXD5	-3.04229	-1.60516	5.45e-30	6.4e-29	11.031
CLTC	clathrin heavy chain	1213	CHC, CHC17, CLH-17, CLTCL2, HC, MRD56	1.90855	0.932474	5.64e-30	6.62e-29	16.3544
C11orf24	chromosome 11 open reading frame 24	53838	DM4E3	2.18478	1.12749	5.75e-30	6.74e-29	12.0856
WDR54	WD repeat domain 54	84058	-	-3.59305	-1.84521	5.91e-30	6.93e-29	11.3618
SCARF2	scavenger receptor class F member 2	91179	NSR1, SREC-II, SREC2, SRECRP-1, VDEGS	2.16217	1.11248	6.33e-30	7.41e-29	11.2186
DCST2	DC-STAMP domain containing 2	127579	SPE42	-5.14564	-2.36335	6.52e-30	7.62e-29	6.051
CLTA	clathrin light chain A	1211	LCA	1.8722	0.904731	6.68e-30	7.81e-29	13.9656
CAPNS1	calpain small subunit 1	826	CALPAIN4, CANP, CANPS, CAPN4, CDPS, CSS1, PPH6	2.66481	1.41403	6.69e-30	7.82e-29	14.5421
CEP19	centrosomal protein 19	84984	C3ORF34, MOSPGF	-2.01306	-1.00939	6.83e-30	7.97e-29	9.1255
NAV2	neuron navigator 2	89797	HELAD1, POMFIL2, RAINB1, STEERIN2, UNC53H2	-2.43571	-1.28434	6.97e-30	8.12e-29	12.5874
MBTPS2	membrane bound transcription factor peptidase, site 2	51360	BRESEK, IFAP, KFSD, KFSDX, OI19, OLMSX, S2P	1.66085	0.73192	6.98e-30	8.14e-29	12.2798
CKS2	CDC28 protein kinase regulatory subunit 2	1164	CKSHS2	-2.56342	-1.35807	7e-30	8.15e-29	12.537
LMX1B	LIM homeobox transcription factor 1 beta	4010	FSGS10, LMX1.2, NPS1	-97.6183	-6.60908	7.03e-30	8.19e-29	11.5767
EPAS1	endothelial PAS domain protein 1	2034	ECYT4, HIF2A, HLF, MOP2, PASD2, BHLHE73	49.6675	5.63423	7.33e-30	8.52e-29	10.7761
COLGALT1	collagen beta(1-O)galactosyltransferase 1	79709	BSVD3, COLGALT 1, GLT25D1	2.02261	1.01622	7.59e-30	8.82e-29	14.2747
ATF7	activating transcription factor 7	11016	ATFA	1.73865	0.797971	7.94e-30	9.22e-29	11.8778
BNC1	basonuclin zinc finger protein 1	646	BNC, BSN1, HST19447, POF16, BN1	51.8079	5.6951	8.2e-30	9.52e-29	7.5273
CHSY3	chondroitin sulfate synthase 3	337876	CHSY2, CSS3	6.44656	2.68853	8.78e-30	1.02e-28	9.6825
APLP2	amyloid beta precursor like protein 2	334	APLP-2, APPH, APPL2, CDEBP	3.39535	1.76356	8.95e-30	1.04e-28	16.5763
COPG2	coat protein complex I subunit gamma 2	26958	2-COP, GAMMA-2-COP	-2.77914	-1.47464	9.42e-30	1.09e-28	13.2022
COPA	coat protein complex I subunit alpha	1314	AIAISD, AILJK, HEP-COP, ALPHA-COP	2.13031	1.09106	1e-29	1.16e-28	15.1492
RCAN3	RCAN family member 3	11123	DSCR1L2, MCIP3, RCN3, HRCN3	3.94296	1.97928	1.1e-29	1.27e-28	10.6938
EFEMP1	EGF containing fibulin extracellular matrix protein 1	2202	ARCL1D, DHRD, DRAD, FBLN3, FBNL, FIBL-3, GLC1H, MLVT, MTLV, S1-5	3.03452	1.60147	1.12e-29	1.3e-28	13.0569
ANXA11	annexin A11	311	ALS23, ANX11, CAP-50, CAP50, IBMWMA	4.62384	2.20909	1.17e-29	1.35e-28	12.6547
BRD7	bromodomain containing 7	29117	BP75, CELTIX1, NAG4, SMARCI1	-1.75868	-0.814497	1.17e-29	1.35e-28	13.8488
FBN1	fibrillin 1	2200	ACMICD, ECTOL1, FBN, GPHYSD2, MASS, MFLS, MFS1, OCTD, SGS, SSKS, WMS, WMS2	19.6986	4.30002	1.19e-29	1.37e-28	17.3156
CES3	carboxylesterase 3	23491	ES31	-6.05669	-2.59853	1.19e-29	1.37e-28	7.1458
SEC24A	SEC24 homolog A, COPII component	10802	-	2.01712	1.0123	1.22e-29	1.41e-28	12.8884
VDR	vitamin D receptor	7421	NR1I1, PPP1R163	33.8419	5.08074	1.23e-29	1.42e-28	7.2487
CEACAM19	CEA cell adhesion molecule 19	56971	CEACM19, CEAL1	2.78854	1.47951	1.23e-29	1.42e-28	8.7406
PSPC1	paraspeckle component 1	55269	PSP1	-1.5978	-0.676086	1.24e-29	1.42e-28	13.3761
C3orf70	chromosome 3 open reading frame 70	285382	-	-4.2948	-2.10259	1.29e-29	1.48e-28	11.0392
QTRT1	queuine tRNA-ribosyltransferase catalytic subunit 1	81890	FP3235, TGT, TGUT	-1.67071	-0.740463	1.36e-29	1.57e-28	11.7732
CWF19L2	CWF19 like cell cycle control factor 2	143884	-	-1.53346	-0.616794	1.38e-29	1.58e-28	11.4064
SLC7A6	solute carrier family 7 member 6	9057	LAT-2, LAT3, Y+LAT-2	2.05163	1.03677	1.39e-29	1.59e-28	12.8042
ZNF212	zinc finger protein 212	7988	C2H2-150, ZNF182, ZNFC150	-1.58901	-0.668127	1.41e-29	1.62e-28	10.7681
RAB12	RAB12, member RAS oncogene family	201475	-	2.21743	1.14889	1.52e-29	1.74e-28	12.2292
RNF128	ring finger protein 128	79589	GRAIL	20.334	4.34582	1.53e-29	1.75e-28	5.8274
TRPV2	transient receptor potential cation channel subfamily V member 2	51393	VRL, VRL-1, VRL1	82.3976	6.36453	1.65e-29	1.88e-28	9.8208
THAP7	THAP domain containing 7	80764	-	-1.54758	-0.630015	1.65e-29	1.88e-28	10.7378
WBP1L	WW domain binding protein 1 like	54838	C10ORF26, OPA1L, OPAL1	3.20286	1.67936	1.73e-29	1.97e-28	12.7008
RER1	retention in endoplasmic reticulum sorting receptor 1	11079	-	1.75486	0.811353	1.78e-29	2.03e-28	13.4768
ORC3	origin recognition complex subunit 3	23595	LAT, LATHEO, ORC3L	-1.58573	-0.665145	1.78e-29	2.03e-28	12.7106
MTMR8	myotubularin related protein 8	55613	-	-2.54309	-1.34658	1.79e-29	2.04e-28	8.2492
PTN	pleiotrophin	5764	HARP, HB-GAM, HBBM, HBGF-8, HBGF8, HBNF, HBNF-1, NEGF1, OSF-1	-10.3443	-3.37076	1.79e-29	2.04e-28	14.5208
CFAP46	cilia and flagella associated protein 46	54777	C10ORF123, C10ORF124, C10ORF92, C10ORF93, TTC40, BA288G11.4, BA288G11.5, BB137A17.2, BB137A17.3	-2.56975	-1.36163	1.86e-29	2.12e-28	8.8538
MT1E	metallothionein 1E	4493	MT-1E, MT-IE, MT1, MTD	122.981	6.94229	1.89e-29	2.15e-28	8.0746
SNPH	syntaphilin	9751	-	3.63549	1.86215	2.04e-29	2.31e-28	9.2619
EPS15	epidermal growth factor receptor pathway substrate 15	2060	AF-1P, AF1P, MLLT5	1.66636	0.736697	2.14e-29	2.43e-28	13.0518
DPH3	diphthamide biosynthesis 3	285381	DELGIP, DELGIP1, DESR1, DPH3A, KTI11, ZCSL2	1.63226	0.70687	2.19e-29	2.49e-28	12.9133
EPHB6	EPH receptor B6	2051	HEP	-3.15885	-1.6594	2.25e-29	2.55e-28	9.5564
C3orf18	chromosome 3 open reading frame 18	51161	G20	-1.72281	-0.784767	2.28e-29	2.58e-28	10.1686
RHPN1	rhophilin Rho GTPase binding protein 1	114822	ODF5, RHOPHILIN, RHPN	-3.93941	-1.97798	2.3e-29	2.61e-28	10.6965
TEP1	telomerase associated protein 1	7011	TLP1, TP1, TROVE1, VAULT2, P240	3.23192	1.69239	2.35e-29	2.66e-28	11.5981
WDR31	WD repeat domain 31	114987	-	-3.20106	-1.67855	2.48e-29	2.81e-28	9.2325
RSPH9	radial spoke head component 9	221421	C6ORF206, CILD12, MRPS18AL1	-2.47214	-1.30576	2.62e-29	2.96e-28	7.1959
COPB2	coat protein complex I subunit beta 2	9276	MCPH19, OPDD, BETA'-COP	2.03739	1.02672	2.64e-29	2.98e-28	14.8949
PLA2G4C	phospholipase A2 group IVC	8605	CPLA2-GAMMA	15.8036	3.98218	2.65e-29	2.99e-28	8.4247
TRIB3	tribbles pseudokinase 3	57761	C20ORF97, NIPK, SINK, SKIP3, TRB3	2.73481	1.45144	3.04e-29	3.43e-28	10.0527
TEX2	testis expressed 2	55852	HT008, TMEM96	2.51762	1.33206	3.13e-29	3.53e-28	11.8598
KIF1B	kinesin family member 1B	23095	CMT2, CMT2A, CMT2A1, HMSNII, KLP, NBLST1	-1.84289	-0.881971	3.23e-29	3.64e-28	15.2862
DYNC1H1	dynein cytoplasmic 1 heavy chain 1	1778	CDCBM13, CMT2O, DHC1, DHC1A, DNCH1, DNCL, DNECL, DYHC, DNCHC1, HL-3, SMALED1, P22	1.56923	0.650054	3.25e-29	3.66e-28	16.6862
NXT2	nuclear transport factor 2 like export factor 2	55916	P15-2	-2.11904	-1.08341	3.33e-29	3.75e-28	11.0514
TUBB6	tubulin beta 6 class V	84617	FPVEPD, HST1601, TUBB-5	2.38838	1.25603	3.54e-29	3.98e-28	14.8429
NSD3	nuclear receptor binding SET domain protein 3	54904	KMT3F, KMT3G, WHISTLE, WHSC1L1, PP14328	-1.53438	-0.617658	3.6e-29	4.05e-28	14.106
DAPP1	dual adaptor of phosphotyrosine and 3-phosphoinositides 1	27071	BAM32	140.822	7.13773	3.67e-29	4.12e-28	5.1289
SEC23A	SEC23 homolog A, COPII component	10484	CLSD, HSEC23A	2.31129	1.2087	3.72e-29	4.18e-28	14.7686
FTSJ1	FtsJ RNA 2'-O-methyltransferase 1	24140	CDLIV, JM23, MRX44, MRX9, SPB1, TRMT7, XLID9	2.35837	1.23779	3.75e-29	4.21e-28	12.3698
RAP1B	RAP1B, member of RAS oncogene family	5908	K-REV, RAL1B, THC11	1.73281	0.793113	4.25e-29	4.76e-28	13.8589
MYO1C	myosin IC	4641	MMI-BETA, MMIB, MYOIC, NMI, MYR2	4.10602	2.03774	4.34e-29	4.86e-28	13.7335
CFAP43	cilia and flagella associated protein 43	80217	C10ORF79, HYDNP1, SPGF19, WDR96, BA373N18.2	-5.67563	-2.50478	4.37e-29	4.89e-28	7.4316
SPEF2	sperm flagellar 2	79925	CT122, KPL2, SPGF43	-2.87261	-1.52236	4.76e-29	5.32e-28	9.7145
QSOX1	quiescin sulfhydryl oxidase 1	5768	Q6, QSCN6	3.65312	1.86913	4.82e-29	5.38e-28	13.5767
LRRC8A	leucine rich repeat containing 8 VRAC subunit A	56262	AGM5, HSLRRC8A, LRRC8, SWELL1	2.01669	1.01199	4.88e-29	5.45e-28	13.7412
MMP23B	matrix metallopeptidase 23B	8510	MIFR, MIFR-1, MMP22, MMP23A	9.75458	3.28608	4.89e-29	5.46e-28	7.8623
ATRIP	ATR interacting protein	84126	-	-1.59479	-0.67337	4.91e-29	5.47e-28	10.7178
LRRIQ1	leucine rich repeats and IQ motif containing 1	84125	-	-4.25421	-2.08889	5.34e-29	5.94e-28	10.3347
OLIG3	oligodendrocyte transcription factor 3	167826	BHLHB7, BHLHE20	-92.4473	-6.53056	5.39e-29	5.99e-28	6.9132
KLHL5	kelch like family member 5	51088	-	3.74356	1.90441	6.02e-29	6.69e-28	13.7238
ALDH6A1	aldehyde dehydrogenase 6 family member A1	4329	MMSADHA, MMSDH	-1.92544	-0.94519	6.18e-29	6.86e-28	11.7189
ARHGDIG	Rho GDP dissociation inhibitor gamma	398	RHOGDI-3	7.19448	2.84689	6.38e-29	7.07e-28	6.6469
CLSTN2	calsyntenin 2	64084	ALC-GAMMA, CDHR13, CS2, CSTN2, ALCAGAMMA	29.2357	4.86966	6.55e-29	7.26e-28	14.9748
LRP1	LDL receptor related protein 1	4035	A2MR, APOER, APR, CD91, DDH3, IGFBP-3R, IGFBP3R, IGFBP3R1, KPA, LRP, LRP1A, TGFBR5	5.09252	2.34838	6.7e-29	7.42e-28	15.6737
JUP	junction plakoglobin	3728	CTNNG, DP3, DPIII, PDGB, PG, PKGB	5.71875	2.5157	6.81e-29	7.54e-28	14.3264
ATG9B	autophagy related 9B	285973	APG9L2, NOS3AS, SONE	-6.52279	-2.70549	6.81e-29	7.54e-28	7.6649
INTS8	integrator complex subunit 8	55656	C8ORF52, INT8, NEDCHS	-1.80007	-0.848055	6.95e-29	7.68e-28	12.9953
MAN2A1	mannosidase alpha class 2A member 1	4124	AMAN II, GOLIM7, MANA2, MANII	2.97601	1.57338	6.98e-29	7.72e-28	14.0945
VPS41	VPS41 subunit of HOPS complex	27072	HVPS41, HVSP41, SCAR29, HVPS41P	1.53771	0.620781	7.32e-29	8.09e-28	13.4964
HSF2BP	heat shock transcription factor 2 binding protein	11077	MEILB2, POF19	2.26448	1.17918	7.38e-29	8.15e-28	7.7424
MOCOS	molybdenum cofactor sulfurase	55034	HMCS, MCS, MOS	-2.8514	-1.51167	7.39e-29	8.15e-28	9.2723
GRAMD1A	GRAM domain containing 1A	57655	KIAA1533	2.1987	1.13665	7.4e-29	8.15e-28	12.5805
RABEP2	rabaptin, RAB GTPase binding effector protein 2	79874	FRA	1.87247	0.904945	7.43e-29	8.19e-28	10.8353
SP100	SP100 nuclear antigen	6672	LYSP100B	51.1531	5.67675	7.53e-29	8.29e-28	11.2771
ZMYND10	zinc finger MYND-type containing 10	51364	BLU, CILD22, DNAAF7, FLU	-4.87367	-2.28501	7.57e-29	8.33e-28	7.6006
OARD1	O-acyl-ADP-ribose deacylase 1	221443	C6ORF130, TARG1, DJ34B21.3	-2.44091	-1.28742	7.68e-29	8.45e-28	11.8232
HGD	homogentisate 1,2-dioxygenase	3081	AKU, HGO	-7.91747	-2.98504	7.72e-29	8.49e-28	5.6646
GPR87	G protein-coupled receptor 87	53836	FKSG78, GPR95, KPG_002	26.2212	4.71266	7.79e-29	8.55e-28	5.4404
ACACB	acetyl-CoA carboxylase beta	32	ACACBETA, ACC-BETA, ACC2, ACCB, ACCBETA, HACC275	-2.55092	-1.35102	7.91e-29	8.68e-28	10.9822
ZNF446	zinc finger protein 446	55663	ZKSCAN20, ZSCAN30, ZSCAN52	-1.53414	-0.617431	8.29e-29	9.1e-28	10.0476
PDLIM7	PDZ and LIM domain 7	9260	LMP1, LMP3	3.97424	1.99068	8.54e-29	9.36e-28	14.7499
NRAS	NRAS proto-oncogene, GTPase	4893	ALPS4, CMNS, KRAS, N-RAS, NCMS, NRAS1, NS6	1.52034	0.604396	8.6e-29	9.42e-28	14.5852
TOR4A	torsin family 4 member A	54863	C9ORF167	13.0691	3.70809	8.69e-29	9.52e-28	10.4006
ESYT2	extended synaptotagmin 2	57488	CHR2SYT, E-SYT2, FAM62B	2.22609	1.15451	8.86e-29	9.7e-28	13.045
HPS5	HPS5 biogenesis of lysosomal organelles complex 2 subunit 2	11234	AIBP63, BLOC2S2	1.88497	0.914541	9.19e-29	1.01e-27	12.2143
SUSD1	sushi domain containing 1	64420	-	3.97031	1.98925	9.23e-29	1.01e-27	11.4475
ZNF684	zinc finger protein 684	127396	-	-1.65634	-0.728001	9.33e-29	1.02e-27	8.9478
MLLT11	MLLT11 transcription factor 7 cofactor	10962	AF1Q	2.3936	1.25918	9.49e-29	1.04e-27	14.9916
DNAJB9	DnaJ heat shock protein family (Hsp40) member B9	4189	ERDJ4, MDG-1, MDG1, MST049, MSTP049	2.68699	1.42599	9.66e-29	1.05e-27	11.5315
GPSM2	G protein signaling modulator 2	29899	CMCS, DFNB82, LGN, PINS	-4.39837	-2.13697	1.05e-28	1.14e-27	12.4219
TBC1D31	TBC1 domain family member 31	93594	GM85, WDR67	-2.62257	-1.39098	1.06e-28	1.16e-27	11.2193
TRAK2	trafficking kinesin protein 2	66008	ALS2CR3, CALS-C, GRIF-1, GRIF1, MILT2, OIP98	3.60785	1.85114	1.11e-28	1.2e-27	12.652
LLGL1	LLGL scribble cell polarity complex component 1	3996	DLG4, HUGL, HUGL-1, HUGL1, LLGL, LGL1, MGL1	-2.28199	-1.19029	1.22e-28	1.32e-27	14.2699
HAUS5	HAUS augmin like complex subunit 5	23354	KIAA0841, DGT5	-2.96343	-1.56727	1.24e-28	1.35e-27	11.6862
MYDGF	myeloid derived growth factor	56005	C19ORF10, EUROIMAGE1875335, IL25, IL27, IL27W, R33729_1, SF20	2.24786	1.16855	1.25e-28	1.36e-27	12.5975
RIC8B	RIC8 guanine nucleotide exchange factor B	55188	RIC8, HSYN	-1.52635	-0.610089	1.25e-28	1.35e-27	12.0952
CHCHD5	coiled-coil-helix-coiled-coil-helix domain containing 5	84269	C2ORF9, CHTM1, MIC14, MIX14	-1.64937	-0.721913	1.27e-28	1.38e-27	10.5365
LRRC45	leucine rich repeat containing 45	201255	-	-2.22086	-1.15112	1.28e-28	1.39e-27	11.1846
COL8A2	collagen type VIII alpha 2 chain	1296	FECD, FECD1, PPCD, PPCD2	76.6126	6.25951	1.29e-28	1.39e-27	9.7862
CHMP2B	charged multivesicular body protein 2B	25978	ALS17, CHMP2.5, DMT1, FTDALS7, VPS2-2, VPS2B	1.5605	0.642005	1.31e-28	1.42e-27	11.9908
ZNF841	zinc finger protein 841	284371	-	1.61518	0.691697	1.34e-28	1.45e-27	10.5067
PTPRE	protein tyrosine phosphatase receptor type E	5791	HPTPE, PTPE, R-PTP-EPSILON	32.2286	5.01027	1.35e-28	1.47e-27	11.1489
PLA2R1	phospholipase A2 receptor 1	22925	CLEC13C, PLA2-R, PLA2G1R, PLA2IR, PLA2R	16.0832	4.00748	1.38e-28	1.5e-27	9.7955
SGCG	sarcoglycan gamma	6445	35DAG, A4, DAGA4, DMDA, DMDA1, LGMD2C, LGMDR5, MAM, SCARMD2, GAMMA-SG	202.178	7.65948	1.39e-28	1.5e-27	6.1475
GRM8	glutamate metabotropic receptor 8	2918	GLUR8, GPRC1H, MGLUR8, MGLU8	-7.10951	-2.82975	1.44e-28	1.55e-27	7.8152
SMOX	spermine oxidase	54498	C20ORF16, PAO, PAO-1, PAO1, PAOH, PAOH1, SMO	2.09738	1.06859	1.48e-28	1.6e-27	10.7219
SH2D3A	SH2 domain containing 3A	10045	NSP1	59.86	5.90352	1.49e-28	1.6e-27	6.7539
ITSN2	intersectin 2	50618	PRO2015, SH3D1B, SH3P18, SWA, SWAP	3.64685	1.86665	1.55e-28	1.67e-27	11.3565
DUSP10	dual specificity phosphatase 10	11221	MKP-5, MKP5	9.62255	3.26642	1.63e-28	1.75e-27	9.6402
SEC61B	SEC61 translocon subunit beta	10952	-	1.70867	0.772874	1.65e-28	1.77e-27	12.7579
OXTR	oxytocin receptor	5021	OT-R, OTR	7.39761	2.88706	1.68e-28	1.8e-27	10.9494
NPHP4	nephrocystin 4	261734	POC10, SLSN4	-2.95251	-1.56194	1.73e-28	1.86e-27	11.2935
LRRC73	leucine rich repeat containing 73	221424	C6ORF154	-3.14328	-1.65227	1.77e-28	1.9e-27	6.5799
CDADC1	cytidine and dCMP deaminase domain containing 1	81602	NYD-SP15, BA103J18.1	-1.61939	-0.695453	1.82e-28	1.95e-27	9.4987
EEF1A2	eukaryotic translation elongation factor 1 alpha 2	1917	DEE33, EEF1AL, EF-1-ALPHA-2, EF1A, EIEE33, HS1, MRD38, STN, STNL	8.05916	3.01063	1.84e-28	1.97e-27	11.3676
TMEM190	transmembrane protein 190	147744	MDAC1	19.8301	4.30962	1.92e-28	2.06e-27	6.7925
SNX14	sorting nexin 14	57231	RGS-PX2, SCAR20	2.45709	1.29695	1.94e-28	2.08e-27	12.5078
AGPAT3	1-acylglycerol-3-phosphate O-acyltransferase 3	56894	1-AGPAT 3, LPAAT-GAMMA1, LPAAT3, LPLAT3	3.17455	1.66655	2.17e-28	2.31e-27	12.8052
P3H1	prolyl 3-hydroxylase 1	64175	GROS1, LEPRE1, OI8	3.64147	1.86452	2.21e-28	2.36e-27	13.9902
LAMC2	laminin subunit gamma 2	3918	B2T, BM600, CSF, EBR2, EBR2A, JEB3A, JEB3B, LAMB2T, LAMNB2	71.0351	6.15046	2.24e-28	2.38e-27	12.521
CRTC2	CREB regulated transcription coactivator 2	200186	TORC-2, TORC2	1.65477	0.726629	2.4e-28	2.55e-27	11.309
CACNB4	calcium voltage-gated channel auxiliary subunit beta 4	785	CAB4, CACNLB4, EA5, EIG9, EJM, EJM4, EJM6	-3.51518	-1.8136	2.45e-28	2.61e-27	9.4437
PIAS1	protein inhibitor of activated STAT 1	8554	DDXBP1, GBP, GU/RH-II, ZMIZ3	-1.73014	-0.790891	2.49e-28	2.65e-27	13.0538
GPR18	G protein-coupled receptor 18	2841	DRV2	392.982	8.61832	2.59e-28	2.75e-27	6.5228
ZMYM1	zinc finger MYM-type containing 1	79830	MYM	-1.8529	-0.889785	2.62e-28	2.79e-27	11.5053
SHISA4	shisa family member 4	149345	C1ORF40, TMEM58	4.206	2.07245	2.7e-28	2.87e-27	9.9903
CEP43	centrosomal protein 43	11116	FGFR1OP, FOP	-2.15566	-1.10813	2.71e-28	2.88e-27	12.4004
THAP9	THAP domain containing 9	79725	HTH9	-2.52428	-1.33587	2.76e-28	2.93e-27	11.0337
H2AC6	H2A clustered histone 6	8334	H2A/L, H2AFL, HIST1H2AC, DJ221C16.4	5.4907	2.45699	2.84e-28	3.01e-27	10.3702
ZNF230	zinc finger protein 230	7773	FDZF2	-1.68985	-0.756898	2.9e-28	3.07e-27	9.0837
RSPO3	R-spondin 3	84870	CRISTIN1, PWTSR, THSD2	-9.54682	-3.25502	2.91e-28	3.08e-27	11.111
ALG2	ALG2 alpha-1,3/1,6-mannosyltransferase	85365	CDG1I, CDGII, CMS14, CMSTA3, NET38, HALPG2	1.80237	0.849899	2.99e-28	3.16e-27	11.7085
PYROXD1	pyridine nucleotide-disulphide oxidoreductase domain 1	79912	MFM8	1.66497	0.735498	2.99e-28	3.16e-27	11.454
TNFRSF1A	TNF receptor superfamily member 1A	7132	CD120A, FPF, TBP1, TNF-R, TNF-R-I, TNF-R55, TNFAR, TNFR1, TNFR55, TNFR60, P55, P55-R, P60	2.99636	1.58321	3.25e-28	3.44e-27	12.8692
CPM	carboxypeptidase M	1368	-	7.53935	2.91444	3.33e-28	3.51e-27	6.1851
ATP6V0E1	ATPase H+ transporting V0 subunit e1	8992	ATP6H, ATP6V0E, M9.2, VMA21, VMA21P	3.89035	1.9599	3.45e-28	3.63e-27	12.9349
CNN1	calponin 1	1264	HEL-S-14, SMCC, SM-CALP	10.9778	3.45652	3.56e-28	3.75e-27	13.2855
SASH1	SAM and SH3 domain containing 1	23328	CAPOK, DUH, DUH1, SH3D6A, DJ323M4.1	-2.14785	-1.10289	3.7e-28	3.89e-27	11.9098
NF2	NF2, moesin-ezrin-radixin like (MERLIN) tumor suppressor	4771	ACN, BANF, SCH, SWNV, MERLIN-1	2.6074	1.38261	4.01e-28	4.21e-27	12.6198
SELENOM	selenoprotein M	140606	SELM, SEPM	7.07176	2.82207	4.03e-28	4.23e-27	10.7418
IL6ST	interleukin 6 cytokine family signal transducer	3572	CD130, CDW130, GP130, HIES4, HIES4A, HIES4B, IL-6RB, IMD94, STWS2, SGP130	3.45398	1.78826	4.03e-28	4.23e-27	14.2552
TDG	thymine DNA glycosylase	6996	HTDG	1.63747	0.711466	4.03e-28	4.23e-27	13.6615
SLC13A3	solute carrier family 13 member 3	64849	ARLIAK, NADC3, NAC3, SDCT2	-2.00491	-1.00354	4.1e-28	4.29e-27	9.986
RARG	retinoic acid receptor gamma	5916	NR1B3, RARC, RARGAMMA	9.0764	3.18212	4.27e-28	4.47e-27	8.2774
YWHAG	tyrosine 3-monooxygenase/tryptophan 5-monooxygenase activation protein gamma	7532	14-3-3GAMMA, DEE56, EIEE56, PPP1R170	1.58243	0.662141	4.32e-28	4.52e-27	15.5487
ACTA2	actin alpha 2, smooth muscle	59	ACTSA, SMDYS	21.2423	4.40887	4.38e-28	4.59e-27	15.3833
MLKL	mixed lineage kinase domain like pseudokinase	197259	HMLKL	20.4346	4.35294	4.47e-28	4.67e-27	7.2151
MRM3	mitochondrial rRNA methyltransferase 3	55178	RMTL1, RNMTL1	-1.76018	-0.815721	4.55e-28	4.76e-27	10.4995
PCED1A	PC-esterase domain containing 1A	64773	C20ORF81, FAM113A, BA12M19.1	-1.62276	-0.698446	4.61e-28	4.82e-27	11.6849
MBD2	methyl-CpG binding domain protein 2	8932	DMTASE, NY-CO-41	1.80051	0.848403	4.78e-28	4.99e-27	11.816
CHPF2	chondroitin polymerizing factor 2	54480	CSGLCA-T, CSGLCAT, CHSY-3, CHPF-2	4.28362	2.09883	4.92e-28	5.13e-27	13.1626
VDAC2	voltage dependent anion channel 2	7417	POR	1.87952	0.910362	5.19e-28	5.41e-27	14.2969
ZNF16	zinc finger protein 16	7564	HZF1, KOX9	-1.60844	-0.685663	5.23e-28	5.45e-27	10.2414
NMD3	NMD3 ribosome export adaptor	51068	CGI-07	1.80935	0.85547	5.34e-28	5.56e-27	12.8604
LAMP2	lysosomal associated membrane protein 2	3920	CD107B, DND, LAMP-2, LAMPB, LGP-96, LGP110	2.67161	1.41771	5.66e-28	5.89e-27	14.1436
MTMR2	myotubularin related protein 2	8898	CMT4B, CMT4B1	1.55911	0.640725	5.67e-28	5.9e-27	13.624
GNPTAB	N-acetylglucosamine-1-phosphate transferase subunits alpha and beta	79158	GNPTA, ICD	2.56069	1.35653	5.83e-28	6.06e-27	12.6524
MMP13	matrix metallopeptidase 13	4322	CLG3, MANDP1, MDST, MMP-13	586.778	9.19667	5.85e-28	6.08e-27	7.8273
GPR183	G protein-coupled receptor 183	1880	EBI2, HEBI2	144.725	7.17717	5.89e-28	6.12e-27	9.0341
GRIN3A	glutamate ionotropic receptor NMDA type subunit 3A	116443	GLUN3A, NMDAR-L, NMDAR3A, NR3A	-5.5697	-2.4776	5.9e-28	6.12e-27	6.588
MED9	mediator complex subunit 9	55090	MED25	-1.70547	-0.770173	6.09e-28	6.31e-27	10.8802
KRT8	keratin 8	3856	CARD2, CK-8, CK8, CYK8, K2C8, K8, KO	15.9151	3.99232	6.23e-28	6.46e-27	15.4056
FXR2	FMR1 autosomal homolog 2	9513	FMR1L2, FXR2P	1.63648	0.710599	6.65e-28	6.89e-27	12.7662
VPS72	vacuolar protein sorting 72 homolog	6944	CFL1, SWC2, TCFL1, YL-1, YL1	-1.53435	-0.617631	6.95e-28	7.19e-27	12.7048
DNAJB14	DnaJ heat shock protein family (Hsp40) member B14	79982	EGNR9427, PRO34683	1.82815	0.870386	6.97e-28	7.21e-27	12.8518
GAS2L1	growth arrest specific 2 like 1	10634	GAR22	3.87659	1.95479	7.07e-28	7.3e-27	10.7628
MINDY3	MINDY lysine 48 deubiquitinase 3	80013	C10ORF97, CARP, DERP5, FAM188A, MST126, MSTP126, MY042	1.62342	0.699035	7.46e-28	7.71e-27	11.7803
NUDT12	nudix hydrolase 12	83594	-	-1.60332	-0.681065	7.62e-28	7.86e-27	11.4195
MED8	mediator complex subunit 8	112950	ARC32	1.66686	0.737136	7.64e-28	7.88e-27	12.009
PELI3	pellino E3 ubiquitin protein ligase family member 3	246330	-	-1.81474	-0.859762	7.65e-28	7.89e-27	9.2039
STYX	serine/threonine/tyrosine interacting protein	6815	-	1.74554	0.803673	8.13e-28	8.37e-27	11.983
RASSF10	Ras association domain family member 10	644943	-	-9.93252	-3.31216	8.18e-28	8.41e-27	7.3202
SKIL	SKI like proto-oncogene	6498	SNO, SNOA, SNOI, SNON	2.66767	1.41558	8.47e-28	8.71e-27	13.2644
DHRS1	dehydrogenase/reductase 1	115817	SDR19C1	1.9956	0.996825	8.51e-28	8.74e-27	10.796
NFE2L1	NFE2 like bZIP transcription factor 1	4779	LCR-F1, NRF-1, NRF1, TCF11	2.42992	1.28091	8.57e-28	8.8e-27	15.468
POR	cytochrome p450 oxidoreductase	5447	CPR, CYPOR, P450R	-1.57594	-0.656209	8.57e-28	8.8e-27	12.8436
CCDC186	coiled-coil domain containing 186	55088	C10ORF118, CCCP-1, CCCP1, GOLGIN104	2.45871	1.2979	8.62e-28	8.85e-27	11.8867
CD81	CD81 molecule	975	CVID6, S5.7, TAPA1, TSPAN28	2.45425	1.29528	8.76e-28	8.98e-27	14.5748
PANK1	pantothenate kinase 1	53354	PANK	-2.45362	-1.29491	8.97e-28	9.19e-27	11.8283
TNFRSF10A	TNF receptor superfamily member 10a	8797	APO2, CD261, DR4, TRAILR-1, TRAILR1	7.75013	2.95422	9.01e-28	9.23e-27	9.5579
PITX3	paired like homeodomain 3	5309	ASGD1, ASMD, ASOD, CTPP4, CTRCT11, PTX3	206.366	7.68906	9.09e-28	9.31e-27	8.5711
RBPMS	RNA binding protein, mRNA processing factor	11030	HERMES	2.49046	1.31641	9.15e-28	9.36e-27	13.1793
H1-10	H1.10 linker histone	8971	H1.10, H1FX, H1X	-3.09129	-1.62821	9.38e-28	9.59e-27	14.2721
GABARAPL2	GABA type A receptor associated protein like 2	11345	ATG8, ATG8C, GATE-16, GATE16, GEF-2, GEF2	1.60542	0.682951	9.64e-28	9.85e-27	12.6475
RIN1	Ras and Rab interactor 1	9610	-	2.76709	1.46837	9.8e-28	1e-26	9.8191
SAP30L	SAP30 like	79685	NS4ATP2	-1.62171	-0.697514	9.87e-28	1.01e-26	11.9185
CTTNBP2NL	CTTNBP2 N-terminal like	55917	-	2.22774	1.15558	9.92e-28	1.01e-26	13.5089
SLC17A5	solute carrier family 17 member 5	26503	AST, ISSD, NSD, SD, SIALIN, SIASD, SLD, VEAT	2.64989	1.40593	9.96e-28	1.02e-26	11.6763
ADAMTS15	ADAM metallopeptidase with thrombospondin type 1 motif 15	170689	DA12	2.64948	1.40571	1.05e-27	1.07e-26	12.4798
MRNIP	MRN complex interacting protein	51149	C5ORF45	-1.83468	-0.875528	1.06e-27	1.07e-26	11.2317
CAPN12	calpain 12	147968	-	4.21467	2.07542	1.07e-27	1.09e-26	6.735
FKBP9	FKBP prolyl isomerase 9	11328	FKBP60, FKBP63, PPIASE	3.69958	1.88736	1.08e-27	1.1e-26	13.8075
MAP2K3	mitogen-activated protein kinase kinase 3	5606	MAPKK3, MEK3, MKK3, PRKMK3, SAPKK-2, SAPKK2	2.86727	1.51968	1.09e-27	1.11e-26	11.4409
CCHCR1	coiled-coil alpha-helical rod protein 1	54535	C6ORF18, HCR, SBP, PG8	-2.19326	-1.13308	1.14e-27	1.16e-26	11.3046
CTNNA1	catenin alpha 1	1495	CAP102, MDBS2, MDPT2	1.5403	0.623213	1.15e-27	1.17e-26	15.93
AK7	adenylate kinase 7	122481	AK 7, CFAP75, FAP75, SPGF27	-3.44814	-1.78582	1.18e-27	1.19e-26	9.1062
SLC30A7	solute carrier family 30 member 7	148867	ZHS, ZNT7, ZNT-7, ZNTL2	1.67058	0.740348	1.21e-27	1.22e-26	12.4405
DNAJC10	DnaJ heat shock protein family (Hsp40) member C10	54431	ERDJ5, JPDI, MTHR, PDIA19	1.50528	0.590035	1.22e-27	1.24e-26	14.6734
TAF9B	TATA-box binding protein associated factor 9b	51616	DN-7, DN7, TAF9L, TAFII31L, TFIID-31	-1.93435	-0.951852	1.22e-27	1.23e-26	12.9678
SLC7A11	solute carrier family 7 member 11	23657	CCBR1, XCT	2.60776	1.38281	1.28e-27	1.29e-26	12.1841
ARPC3	actin related protein 2/3 complex subunit 3	10094	ARC21, P21-ARC	2.04795	1.03418	1.33e-27	1.34e-26	14.1001
CSDC2	cold shock domain containing C2	27254	PIPPIN, DJ347H13.2	11.9767	3.58216	1.36e-27	1.37e-26	10.9967
TOR2A	torsin family 2 member A	27433	TORP1	-1.85573	-0.891987	1.36e-27	1.37e-26	10.2484
CLGN	calmegin	1047	-	-3.18265	-1.67023	1.4e-27	1.42e-26	11.6574
KRT17	keratin 17	3872	39.1, CK-17, K17, PC, PC2, PCHC1	464.202	8.85861	1.42e-27	1.43e-26	11.17
RGS16	regulator of G protein signaling 16	6004	A28-RGS14, A28-RGS14P, RGS-R	-4.34616	-2.11974	1.44e-27	1.45e-26	10.6141
EMC3	ER membrane protein complex subunit 3	55831	POB, TMEM111	1.69031	0.757289	1.49e-27	1.5e-26	12.1311
GMPS	guanine monophosphate synthase	8833	GATD7	-2.43021	-1.28108	1.5e-27	1.51e-26	14.3367
ZNF391	zinc finger protein 391	346157	DJ153G14.3	-1.58557	-0.665002	1.52e-27	1.53e-26	10.3108
MAT2B	methionine adenosyltransferase 2 non-catalytic beta subunit	27430	MAT-II, MATIIBETA, NBLA02999, SDR23E1, TGR	-1.79072	-0.840543	1.53e-27	1.54e-26	13.3827
PDIA5	protein disulfide isomerase family A member 5	10954	PDIR	2.81802	1.49468	1.59e-27	1.6e-26	11.215
LAYN	layilin	143903	-	20.9222	4.38696	1.6e-27	1.6e-26	11.4544
PAAF1	proteasomal ATPase associated factor 1	80227	PAAF, RPN14, WDR71	-1.83401	-0.874998	1.65e-27	1.66e-26	11.4237
RAD51B	RAD51 paralog B	5890	R51H2, RAD51L1, REC2	-2.35458	-1.23547	1.65e-27	1.65e-26	9.1776
KATNAL2	katanin catalytic subunit A1 like 2	83473	-	-2.774	-1.47197	1.65e-27	1.66e-26	8.9519
LZTFL1	leucine zipper transcription factor like 1	54585	BBS17	-1.60624	-0.68369	1.68e-27	1.69e-26	11.9504
VASP	vasodilator stimulated phosphoprotein	7408	-	4.34724	2.1201	1.69e-27	1.69e-26	13.4148
XPO1	exportin 1	7514	CRM-1, CRM1, EMB, EXP1	-1.64804	-0.720752	1.69e-27	1.69e-26	15.532
TFE3	transcription factor binding to IGHM enhancer 3	7030	MRXSPF, RCCP2, RCCX1, TFEA, BHLHE33	2.76521	1.46739	1.73e-27	1.73e-26	12.8011
ARSK	arylsulfatase family member K	153642	MPS10, TSULF	1.65862	0.729981	1.74e-27	1.73e-26	10.8244
DSC3	desmocollin 3	1825	CDHF3, DSC, DSC1, DSC2, DSC4, HT-CP	20.5596	4.36174	1.75e-27	1.74e-26	13.0232
INPPL1	inositol polyphosphate phosphatase like 1	3636	OPSMD, SHIP2	2.07493	1.05306	1.78e-27	1.78e-26	14.1306
FAM13A	family with sequence similarity 13 member A	10144	ARHGAP48, FAM13A1	-1.54945	-0.631759	1.79e-27	1.78e-26	11.5574
KIF1C	kinesin family member 1C	10749	LTXS1, SATX2, SAX2, SPAX2, SPG58	1.89307	0.920725	1.96e-27	1.95e-26	14.1432
RAB9A	RAB9A, member RAS oncogene family	9367	RAB9	1.95555	0.967572	1.99e-27	1.98e-26	11.1106
CRYBG1	crystallin beta-gamma domain containing 1	202	AIM1, ST4	77.73	6.2804	2e-27	1.99e-26	9.1471
SNAI2	snail family transcriptional repressor 2	6591	SLUG, SLUGH, SLUGH1, SNAIL2, WS2D	6.8113	2.76793	2.09e-27	2.07e-26	12.0588
FBXL3	F-box and leucine rich repeat protein 3	26224	FBL3, FBL3A, FBXL3A, IDDSFAS	1.89766	0.924218	2.13e-27	2.11e-26	12.4492
TMSB10	thymosin beta 10	9168	MIG12, TB10	2.39886	1.26235	2.17e-27	2.16e-26	16.3896
BCAT1	branched chain amino acid transaminase 1	586	BCATC, BCT1, ECA39, MECA39, PNAS121, PP18	1.52669	0.610406	2.24e-27	2.22e-26	16.0878
ATAD2B	ATPase family AAA domain containing 2B	54454	-	-1.69285	-0.759458	2.27e-27	2.25e-26	12.2085
MORN2	MORN repeat containing 2	729967	BLOCK27, MOPT	-1.70521	-0.769949	2.3e-27	2.28e-26	10.2803
ZNF418	zinc finger protein 418	147686	ZFP418	-2.07694	-1.05446	2.31e-27	2.29e-26	10.4216
MARCO	macrophage receptor with collagenous structure	8685	SCARA2, SR-A6	-113.103	-6.82149	2.33e-27	2.3e-26	4.3824
DPP8	dipeptidyl peptidase 8	54878	DP8, DPRP-1, DPRP1, MST097, MSTP097, MSTP135, MSTP141	1.9258	0.945457	2.41e-27	2.38e-26	12.729
PRMT8	protein arginine methyltransferase 8	56341	HRMT1L3, HRMT1L4	-52.0119	-5.70077	2.47e-27	2.44e-26	8.0966
BRD8	bromodomain containing 8	10902	SMAP, SMAP2, P120	-1.95382	-0.966299	2.48e-27	2.45e-26	13.1519
NIPA2	NIPA magnesium transporter 2	81614	SLC57A2	1.59159	0.670471	2.57e-27	2.54e-26	13.0826
SPINT1	serine peptidase inhibitor, Kunitz type 1	6692	HAI, HAI1, MANSC2	13.831	3.78983	2.72e-27	2.68e-26	9.1037
SOX15	SRY-box transcription factor 15	6665	SOX20, SOX26, SOX27	8.52689	3.09202	2.72e-27	2.68e-26	7.6179
GRPEL1	GrpE like 1, mitochondrial	80273	GRPE, HMGE, MT-GRPE#1	1.5301	0.61363	2.78e-27	2.74e-26	11.6061
TMEM184B	transmembrane protein 184B	25829	C22ORF5, FM08, HS5O6A, HSPC256, SLC51C2	2.30827	1.20681	2.85e-27	2.81e-26	13.1264
RASL11B	RAS like family 11 member B	65997	-	-2.14013	-1.0977	3.01e-27	2.96e-26	10.9864
RFC1	replication factor C subunit 1	5981	A1, CANVAS, MHCBFB, PO-GA, RECC1, RFC, RFC140	-1.90293	-0.928219	3.07e-27	3.02e-26	13.8747
LCMT2	leucine carboxyl methyltransferase 2	9836	PPM2, TYW4	-2.33065	-1.22073	3.14e-27	3.09e-26	11.1816
ARHGEF39	Rho guanine nucleotide exchange factor 39	84904	C9ORF100, XGEF	-7.13454	-2.83482	3.15e-27	3.1e-26	10.7851
UQCC2	ubiquinol-cytochrome c reductase complex assembly factor 2	84300	C6ORF125, C6ORF126, CBP6, M19, MC3DN7, MNF1, BA6B20.2	-1.79305	-0.842416	3.18e-27	3.13e-26	12.2738
LRRN4	leucine rich repeat neuronal 4	164312	C20ORF75, NLRR-4, NLRR4, DJ1056H1.1	135.793	7.08527	3.38e-27	3.32e-26	6.787
UHMK1	U2AF homology motif kinase 1	127933	KIS, KIST, P-CIP2	2.37667	1.24894	3.46e-27	3.39e-26	13.6168
RNH1	ribonuclease/angiogenin inhibitor 1	6050	IIAE12, RAI, RNH	2.13307	1.09293	3.46e-27	3.4e-26	13.0563
MCM9	minichromosome maintenance 9 homologous recombination repair factor	254394	C6ORF61, MCMDC1, ODG4, DJ329L24.1, DJ329L24.3	-1.69938	-0.765009	3.63e-27	3.56e-26	11.1088
FAM50A	family with sequence similarity 50 member A	9130	9F, DXS9928E, HXC-26, HXC26, MRXSA, XAP5	2.03404	1.02435	3.69e-27	3.61e-26	12.6909
ZNF696	zinc finger protein 696	79943	-	-1.80007	-0.848054	3.76e-27	3.68e-26	10.2276
BTG2	BTG anti-proliferation factor 2	7832	APRO1, PC3, TIS21	3.22096	1.68749	3.77e-27	3.69e-26	11.816
IGFBP3	insulin like growth factor binding protein 3	3486	BP-53, IBP-3, IBP3, IGFBP-3	15.3401	3.93924	3.85e-27	3.77e-26	16.1617
C3AR1	complement C3a receptor 1	719	AZ3B, C3AR, HNFAG09	166.733	7.3814	3.95e-27	3.86e-26	7.6008
SOCS3	suppressor of cytokine signaling 3	9021	ATOD4, CIS3, CISH3, SOCS-3, SSI-3, SSI3	3.04008	1.60411	3.99e-27	3.89e-26	11.7388
SIX5	SIX homeobox 5	147912	BOR2, DMAHP	-1.70717	-0.771604	4.02e-27	3.92e-26	11.7635
NPTN	neuroplastin	27020	GP55, GP65, SDFR1, SDR1, NP55, NP65	4.09857	2.03512	4.14e-27	4.03e-26	13.7341
CCDC92	coiled-coil domain containing 92	80212	-	1.62521	0.700625	4.18e-27	4.07e-26	12.0271
SMARCA2	SWI/SNF related BAF chromatin remodeling complex subunit ATPase 2	6595	BAF190, BIS, BRM, NCBRS, SAMRCA2, SNF2, SNF2L2, SNF2LA, SWI2, STH1P, HBRM, HSNF2A	5.01448	2.3261	4.24e-27	4.13e-26	12.3137
HR	HR lysine demethylase and nuclear receptor corepressor	55806	ALUNC, AU, HSA277165, HYPT4, MUHH, MUHH1	39.4354	5.30142	4.31e-27	4.2e-26	7.6579
MAGI2	membrane associated guanylate kinase, WW and PDZ domain containing 2	9863	ACVRIP1, AIP-1, AIP1, ARIP1, MAGI-2, NPHS15, SSCAM	-2.16586	-1.11494	4.52e-27	4.4e-26	11.027
CECR2	CECR2 histone acetyl-lysine reader	27443	-	-4.56935	-2.19199	4.56e-27	4.43e-26	12.663
S100A16	S100 calcium binding protein A16	140576	AAG13, DT1P1A7, S100F	14.2102	3.82885	4.67e-27	4.54e-26	12.2025
GSTA4	glutathione S-transferase alpha 4	2941	GSTA4-4, GTA4	-1.75449	-0.811052	4.72e-27	4.59e-26	12.8674
LRCH1	leucine rich repeats and calponin homology domain containing 1	23143	CHDC1, NP81	1.98511	0.989216	4.77e-27	4.64e-26	11.1658
MMGT1	membrane magnesium transporter 1	93380	EMC5, TMEM32	1.59437	0.67299	4.79e-27	4.65e-26	12.1906
GOLIM4	golgi integral membrane protein 4	27333	GIMPC, GOLPH4, GPP130, P138	1.58122	0.66104	4.88e-27	4.74e-26	13.3689
GEMIN2	gem nuclear organelle associated protein 2	8487	SIP1, SIP1-DELTA	-1.73905	-0.798298	4.89e-27	4.74e-26	10.7797
UBE2B	ubiquitin conjugating enzyme E2 B	7320	E2-17KDA, HHR6B, HR6B, RAD6B, UBC2	1.58645	0.665806	4.91e-27	4.76e-26	12.4039
CDK2AP2	cyclin dependent kinase 2 associated protein 2	10263	DOC-1R, DOC1R, P14	1.56837	0.649264	5.1e-27	4.94e-26	11.6225
SLC25A45	solute carrier family 25 member 45	283130	-	14.7665	3.88426	5.12e-27	4.95e-26	7.0304
KLHL18	kelch like family member 18	23276	-	1.54236	0.625139	5.48e-27	5.3e-26	12.129
BCL2	BCL2 apoptosis regulator	596	BCL-2, PPP1R50	-4.20659	-2.07265	5.52e-27	5.34e-26	11.3029
IL13RA1	interleukin 13 receptor subunit alpha 1	3597	CD213A1, CT19, IL-13RA, NR4	2.48378	1.31254	5.59e-27	5.4e-26	12.7862
PYGO2	pygopus family PHD finger 2	90780	1190004M21RIK	-1.69394	-0.760382	5.61e-27	5.42e-26	12.8477
ABHD4	abhydrolase domain containing 4, N-acyl phospholipase B	63874	ABH4	3.16216	1.66091	5.67e-27	5.46e-26	12.1123
RBM24	RNA binding motif protein 24	221662	RNPC6, DJ259A10.1	4.64172	2.21466	5.71e-27	5.5e-26	12.0639
TOP3A	DNA topoisomerase III alpha	7156	MGRISCE2, PEOB5, TOP3, ZGRF7	-1.96561	-0.974977	5.78e-27	5.57e-26	12.5792
ANO6	anoctamin 6	196527	BDPLT7, SCTS, TMEM16F	2.41267	1.27063	5.79e-27	5.57e-26	13.9243
TPD52L2	TPD52 like 2	7165	D54, TPD54	1.77944	0.831422	6.05e-27	5.83e-26	13.8163
CRABP1	cellular retinoic acid binding protein 1	1381	CRABP, CRABP-I, CRABPI, RBP5	-51.0033	-5.67252	6.26e-27	6.02e-26	12.9851
ZNF638	zinc finger protein 638	27332	NP220, ZFML, ZFP638	-1.50856	-0.593174	6.46e-27	6.21e-26	14.4634
PRTG	protogenin	283659	IGDCC5	-9.62976	-3.2675	6.53e-27	6.27e-26	15.4754
RGS10	regulator of G protein signaling 10	6001	-	5.00122	2.32228	6.57e-27	6.31e-26	8.4895
AHR	aryl hydrocarbon receptor	196	FVH3, RP85, BHLHE76	11.9981	3.58474	6.59e-27	6.32e-26	11.7559
KEL	Kell metallo-endopeptidase (Kell blood group)	3792	CD238, ECE3, KELL	-4.69397	-2.23081	6.7e-27	6.43e-26	6.1767
AP5Z1	adaptor related protein complex 5 subunit zeta 1	9907	KIAA0415, SPG48, ZETA	3.13455	1.64826	6.79e-27	6.51e-26	11.6968
PPIL6	peptidylprolyl isomerase like 6	285755	PPIASE, RSPH12, BA425D10.6, DJ919F19.1	-5.58532	-2.48164	7.14e-27	6.84e-26	8.0621
FCHO1	FCH and mu domain containing endocytic adaptor 1	23149	IMD76	-4.00583	-2.0021	7.21e-27	6.9e-26	9.8682
STAR	steroidogenic acute regulatory protein	6770	STARD1	-5.7334	-2.51939	7.39e-27	7.07e-26	6.8065
PFN1	profilin 1	5216	ALS18	2.31988	1.21405	7.42e-27	7.09e-26	16.0596
DCBLD2	discoidin, CUB and LCCL domain containing 2	131566	CLCP1, ESDN	6.03561	2.5935	7.58e-27	7.24e-26	16.2423
GALNT12	polypeptide N-acetylgalactosaminyltransferase 12	79695	CRCS1, GALNAC-T12	-6.68103	-2.74007	7.76e-27	7.4e-26	11.0232
MED13L	mediator complex subunit 13L	23389	MRFACD, PROSIT240, THRAP2, TRAP240L	1.55436	0.636319	7.98e-27	7.61e-26	13.6945
NTRK3	neurotrophic receptor tyrosine kinase 3	4916	GP145-TRKC, TRKC, GP145(TRKC)	6.88153	2.78273	8e-27	7.63e-26	12.5171
KCTD19	potassium channel tetramerization domain containing 19	146212	-	-11.2789	-3.49555	8.12e-27	7.73e-26	6.1948
MID2	midline 2	11043	FXY2, MRX101, RNF60, TRIM1, XLID101	4.42995	2.14729	8.49e-27	8.08e-26	9.2692
UBE2H	ubiquitin conjugating enzyme E2 H	7328	E2-20K, GID3, UBC8, UBCH, UBCH2	3.39093	1.76168	9.09e-27	8.64e-26	14.4965
HIPK3	homeodomain interacting protein kinase 3	10114	DYRK6, FIST3, PKY, YAK1	2.27516	1.18597	9.15e-27	8.7e-26	12.846
BICD2	BICD cargo adaptor 2	23299	SMALED2, SMALED2A, SMALED2B, BA526D8.1	1.56719	0.648179	9.23e-27	8.77e-26	13.1591
SNX18	sorting nexin 18	112574	SH3PX2, SH3PXD3B, SNAG1	2.50837	1.32675	9.56e-27	9.08e-26	12.631
KCNN2	potassium calcium-activated channel subfamily N member 2	3781	DYT34, KCA2.2, NEDMAB, SK2, SKCA2, SKCA 2, HSK2	-16.6555	-4.05793	9.79e-27	9.29e-26	7.6527
TMEM216	transmembrane protein 216	51259	HSPC244, RP98	-2.20192	-1.13876	9.82e-27	9.32e-26	10.522
TRIP6	thyroid hormone receptor interactor 6	7205	OIP-1, OIP1, TRIP-6, TRIP6I2, ZRP-1	1.98493	0.989091	9.88e-27	9.37e-26	12.4384
RAB5C	RAB5C, member RAS oncogene family	5878	L1880, RAB5CL, RAB5L, RABL	1.88077	0.911326	9.99e-27	9.47e-26	12.0911
ADAM10	ADAM metallopeptidase domain 10	102	AD10, AD18, CD156C, CDW156, HST18717, MADM, RAK, KUZ	1.85902	0.894545	1e-26	9.51e-26	14.6466
CGB7	chorionic gonadotropin subunit beta 7	94027	CG-BETA-A, CGB6	18.4234	4.20347	1.02e-26	9.61e-26	5.7558
CENPW	centromere protein W	387103	C6ORF173, CENP-W, CUG2	-2.54418	-1.3472	1.03e-26	9.7e-26	11.5012
SARDH	sarcosine dehydrogenase	1757	BPR-2, DMGDHL1, SAR, SARD, SDH	-2.38634	-1.2548	1.07e-26	1.01e-25	9.4502
PAPPA	pappalysin 1	5069	ASBABP2, DIPLA1, IGFBP-4ASE, PAPA, PAPP-A, PAPPA1	18.6104	4.21804	1.09e-26	1.03e-25	16.4054
SYTL5	synaptotagmin like 5	94122	SLP5	18.8464	4.23622	1.13e-26	1.07e-25	9.3145
TMEM231	transmembrane protein 231	79583	ALYE870, JBTS20, MKS11, PRO1886	-2.35991	-1.23873	1.14e-26	1.07e-25	11.3885
THSD1	thrombospondin type 1 domain containing 1	55901	ANIB12, LMPHM13, TMTSP, UNQ3010	5.83754	2.54536	1.21e-26	1.14e-25	7.4676
STING1	stimulator of interferon response cGAMP interactor 1	340061	ERIS, MITA, MPYS, NET23, SAVI, STING, STING-BETA, TMEM173, HMITA, HSTING	124.599	6.96115	1.3e-26	1.23e-25	9.7973
H2BC12	H2B clustered histone 12	85236	H2B/S, H2BFAIII, H2BFT, H2BK, HIST1H2BK	2.96292	1.56702	1.3e-26	1.22e-25	10.8578
ALPK2	alpha kinase 2	115701	HAK	20.2257	4.33812	1.31e-26	1.24e-25	14.1612
EXTL2	exostosin like glycosyltransferase 2	2135	EXTR2	-1.57363	-0.654096	1.36e-26	1.28e-25	12.9659
REEP5	receptor accessory protein 5	7905	C5ORF18, D5S346, DP1, POB16, TB2, YOP1, YIP2E	3.14642	1.65371	1.38e-26	1.29e-25	13.1691
CLPTM1L	CLPTM1 like	81037	CRR9	1.51337	0.597769	1.39e-26	1.31e-25	13.545
DRC7	dynein regulatory complex subunit 7	84229	C16ORF50, CCDC135, CFAP50, FAP50	-14.6415	-3.87199	1.48e-26	1.39e-25	5.9248
TFCP2	transcription factor CP2	7024	LBP1C, LSF, LSF1D, SEF, TFCP2C	-1.59499	-0.673551	1.51e-26	1.42e-25	12.8143
TUBB3	tubulin beta 3 class III	10381	CDCBM, CDCBM1, CFEOM3, CFEOM3A, FEOM3, TUBB4, BETA-4	2.49683	1.3201	1.52e-26	1.43e-25	8.8915
RYBP	RING1 and YY1 binding protein	23429	AAP1, APAP-1, DEDAF, YEAF1	1.60121	0.679159	1.56e-26	1.46e-25	12.9069
LSM6	LSM6 homolog, U6 small nuclear RNA and mRNA degradation associated	11157	YDR378C	-2.40006	-1.26307	1.61e-26	1.51e-25	11.3535
DCAF4	DDB1 and CUL4 associated factor 4	26094	WDR21, WDR21A	2.82774	1.49965	1.65e-26	1.55e-25	10.4225
PGRMC1	progesterone receptor membrane component 1	10857	DAP1, HPR6.6, IZA, MPR	-1.52942	-0.612981	1.7e-26	1.59e-25	15.215
ZNF334	zinc finger protein 334	55713	-	-1.85473	-0.89121	1.74e-26	1.63e-25	11.6201
CEP162	centrosomal protein 162	22832	C6ORF84, KIAA1009, QN1	-2.6792	-1.4218	1.88e-26	1.76e-25	11.4745
KLHL30	kelch like family member 30	377007	-	100.632	6.65295	1.9e-26	1.78e-25	8.1182
RHBDF1	rhomboid 5 homolog 1	64285	C16ORF8, DIST1, EGFR-RS, GENE-89, GENE-90, HDIST1	2.75759	1.46341	1.97e-26	1.84e-25	11.3375
BLMH	bleomycin hydrolase	642	BH, BMH	-1.51211	-0.596561	1.98e-26	1.85e-25	13.168
TDRD3	tudor domain containing 3	81550	-	-1.63413	-0.708524	2.1e-26	1.96e-25	11.6418
SFT2D1	SFT2 domain containing 1	113402	C6ORF83, PRGR1	1.83159	0.873095	2.13e-26	1.98e-25	11.5642
RIBC2	RIB43A domain with coiled-coils 2	26150	C22ORF11, TRIB	-7.70845	-2.94644	2.26e-26	2.11e-25	8.5935
PHLDB1	pleckstrin homology like domain family B member 1	23187	LL5A, LL5ALPHA, OI23	2.18777	1.12946	2.3e-26	2.14e-25	14.097
DUSP3	dual specificity phosphatase 3	1845	VHR	2.61172	1.385	2.32e-26	2.16e-25	13.2324
PLEKHB1	pleckstrin homology domain containing B1	58473	KPL1, PHR1, PHRET1	-3.54744	-1.82678	2.4e-26	2.23e-25	10.6686
NXNL2	nucleoredoxin like 2	158046	C9ORF121, RDCVF2, RDCVF2L	13.9877	3.80609	2.48e-26	2.3e-25	5.1309
NRXN3	neurexin 3	9369	C14ORF60	2.89995	1.53603	2.49e-26	2.32e-25	10.0751
PGCKA1	PDCD10 and GCKIII kinases associated 1	55286	C4ORF19	-14.2169	-3.82954	2.49e-26	2.31e-25	7.4711
CFAP418	cilia and flagella associated protein 418	157657	BBS21, C8ORF37, CORD16, FAP418, MOT25, RP64, SMALLTALK	-1.76336	-0.818323	2.57e-26	2.38e-25	9.8315
TRMT11	tRNA methyltransferase 11	60487	C6ORF75, MDS024, TRM11, TRMT11-1	-1.60656	-0.683975	2.62e-26	2.43e-25	11.5323
TIMP1	TIMP metallopeptidase inhibitor 1	7076	CLGI, EPA, EPO, HCI, TIMP, TIMP-1	4.74925	2.2477	2.71e-26	2.51e-25	12.4907
RPA1	replication protein A1	6117	HSSB, MST075, PFBMFT6, REPA1, RF-A, RP-A, RPA70	-2.43532	-1.28411	2.89e-26	2.68e-25	14.365
SLC38A7	solute carrier family 38 member 7	55238	SNAT7	2.43009	1.28101	2.9e-26	2.69e-25	11.8954
FAM149A	family with sequence similarity 149 member A	25854	MST119, MSTP119	-1.8301	-0.871926	2.91e-26	2.69e-25	8.8498
ADAM11	ADAM metallopeptidase domain 11	4185	MDC	-4.81976	-2.26896	3.02e-26	2.79e-25	8.4984
S100A2	S100 calcium binding protein A2	6273	CAN19, S100L	28.3748	4.82654	3.04e-26	2.81e-25	7.869
OCRL	OCRL inositol polyphosphate-5-phosphatase	4952	DENT2, DENT-2, INPP5F, LOCR, NPHL2, OCRL-1, OCRL1	1.6528	0.724914	3.07e-26	2.84e-25	13.1652
BORA	BORA aurora kinase A activator	79866	C13ORF34	-3.9309	-1.97486	3.21e-26	2.97e-25	11.8696
GALNT2	polypeptide N-acetylgalactosaminyltransferase 2	2590	CDG2T, GALNAC-T2	4.49397	2.16799	3.23e-26	2.99e-25	15.2398
FIRRM	FIGNL1 interacting regulator of recombination and mitosis	55732	APOLO1, C1ORF112, FLIP, MEICA1	-3.05322	-1.61033	3.27e-26	3.02e-25	11.701
IGF2R	insulin like growth factor 2 receptor	3482	CD222, CI-M6PR, CIMPR, M6P-R, M6P/IGF2R, MPR 300, MPR1, MPR300, MPRI	4.15878	2.05616	3.42e-26	3.15e-25	15.507
WDR27	WD repeat domain 27	253769	-	-2.00962	-1.00692	3.6e-26	3.31e-25	11.9127
TMEM67	transmembrane protein 67	91147	JBTS6, MECKELIN, MKS3, NPHP11, TNEM67	-2.02987	-1.02139	3.66e-26	3.36e-25	11.4776
PTCH2	patched 2	8643	PTC2, SLC65B2	-3.43103	-1.77864	3.68e-26	3.38e-25	7.4861
MGAT4B	alpha-1,3-mannosyl-glycoprotein 4-beta-N-acetylglucosaminyltransferase B	11282	GNT-IV, GNT-IVB	2.69925	1.43256	3.69e-26	3.39e-25	13.6117
NAA40	N-alpha-acetyltransferase 40, NatD catalytic subunit	79829	NAT11, NATD, PATT1, HNATD	-1.87909	-0.910035	3.73e-26	3.42e-25	12.6228
PPP1R2	protein phosphatase 1 regulatory inhibitor subunit 2	5504	IPP-2, IPP2, PPP1R2A	1.61589	0.692327	3.76e-26	3.44e-25	12.2861
UBE3D	ubiquitin protein ligase E3D	90025	C6ORF157, H10BH, UBE2CBP, YJR141W	-2.50234	-1.32328	3.76e-26	3.44e-25	10.1685
PLCL1	phospholipase C like 1 (inactive)	5334	PLCE, PLCL, PLDL1, PPP1R127, PRIP	17.0207	4.08922	3.78e-26	3.46e-25	10.7386
COXFA4L3	cytochrome c oxidase associated subunit FA4L3	84419	C15ORF48, FOAP-11, MIR147BHG, MISTRAV, MOCCI, NMES1	14.8109	3.88859	3.91e-26	3.58e-25	6.0795
PEDS1	plasmanylethanolamine desaturase 1	387521	CARF, KUA, TMEM189	1.65991	0.731106	3.99e-26	3.66e-25	11.0135
RBM18	RNA binding motif protein 18	92400	-	1.55201	0.634134	4e-26	3.66e-25	12.0471
LACC1	laccase domain containing 1	144811	C13ORF31, FAMIN, JUVAR	7.5358	2.91376	4.1e-26	3.74e-25	9.9405
CEL	carboxyl ester lipase	1056	BAL, BSDL, BSSL, CELL, CEASE, FAP, FAPP, LIPA, MODY8	1.96324	0.973238	4.14e-26	3.79e-25	8.1564
SCLT1	sodium channel and clathrin linker 1	132320	CAP-1A, CAP1A	-1.7476	-0.805379	4.23e-26	3.87e-25	11.2175
HIGD1A	HIG1 hypoxia inducible domain family member 1A	25994	HIG1, RCF1A	1.7861	0.836809	4.28e-26	3.91e-25	13.5819
KIAA0930	KIAA0930	23313	C22ORF9, LSC3	2.15097	1.10499	4.32e-26	3.94e-25	13.4262
CDC42BPB	CDC42 binding protein kinase beta	9578	CHOCNS, MRCKB	1.55389	0.635883	4.46e-26	4.07e-25	14.5039
RFXAP	regulatory factor X associated protein	5994	MHC2D4	-2.73286	-1.45041	4.51e-26	4.11e-25	10.8633
TVP23B	trans-golgi network vesicle protein 23 homolog B	51030	CGI-148, FAM18B, FAM18B1, NPD008, YDR084C	1.95781	0.969243	4.64e-26	4.23e-25	11.7324
SLC52A2	solute carrier family 52 member 2	79581	BVVLS2, D15ERTD747E, GPCR41, GPR172A, HUPAR-1, PAR1, RFT3, RFVT2, HRFT3	2.04139	1.02955	4.65e-26	4.24e-25	11.9003
CDH11	cadherin 11	1009	CAD11, CDHOB, ESWS, OB, OSF-4, TBHS2	4.62986	2.21097	4.69e-26	4.27e-25	14.1383
TOM1L2	target of myb1 like 2 membrane trafficking protein	146691	-	7.66083	2.9375	4.7e-26	4.28e-25	13.13
DCPS	decapping enzyme, scavenger	28960	ARS, DCS1, HINT-5, HINT5, HSL1, HSPC015	-1.62733	-0.702508	4.95e-26	4.5e-25	10.588
RHNO1	RAD9-HUS1-RAD1 interacting nuclear orphan 1	83695	C12ORF32, HKMT1188, RHINO	-2.81249	-1.49185	5.04e-26	4.58e-25	12.5684
PYGB	glycogen phosphorylase B	5834	GPBB	2.95869	1.56496	5.13e-26	4.66e-25	14.6634
TNFRSF10B	TNF receptor superfamily member 10b	8795	CD262, DR5, KILLER, KILLER/DR5, TRAIL-R2, TRAILR2, TRICK2, TRICK2A, TRICK2B, TRICKB, ZTNFR9	3.18778	1.67255	5.24e-26	4.76e-25	14.5714
ADAMTS8	ADAM metallopeptidase with thrombospondin type 1 motif 8	11095	ADAM-TS8, METH2	-9.68525	-3.27579	5.34e-26	4.85e-25	7.8938
CC2D1B	coiled-coil and C2 domain containing 1B	200014	LGD1	2.0935	1.06592	5.51e-26	4.99e-25	11.8592
PLAGL1	PLAG1 like zinc finger 1	5325	LOT1, ZAC, ZAC1	-6.98597	-2.80446	5.56e-26	5.04e-25	14.5517
ENOSF1	enolase superfamily member 1	55556	FUCD, RTS, TYMSAS	-2.55168	-1.35145	5.58e-26	5.05e-25	12.2199
GARIN1B	golgi associated RAB2 interactor 1B	84691	FAM137A, FAM71F1, GARI-L1, GARIL1, NYD-SP18	8.07146	3.01283	5.61e-26	5.08e-25	6.5797
TJAP1	tight junction associated protein 1	93643	PILT, TJP4	-1.62342	-0.699039	5.74e-26	5.2e-25	11.4761
PTCHD4	patched domain containing 4	442213	C6ORF138, PTCH53, SLC65C2, DJ402H5.2	6.57951	2.71798	6.02e-26	5.45e-25	10.5568
TMEM132C	transmembrane protein 132C	92293	PPP1R152	-51.946	-5.69894	6.04e-26	5.46e-25	11.5583
NUP54	nucleoporin 54	53371	DYT37	-1.94616	-0.960632	6.24e-26	5.63e-25	12.8102
ZNF768	zinc finger protein 768	79724	-	-1.65113	-0.723456	6.38e-26	5.76e-25	12.0271
GNS	glucosamine (N-acetyl)-6-sulfatase	2799	G6S	2.31748	1.21256	6.43e-26	5.8e-25	14.2436
ANXA5	annexin A5	308	ANX5, CPB-I, ENX2, HEL-S-7, PP4, RPRGL3, VAC-ALPH	3.54054	1.82397	6.75e-26	6.08e-25	15.3738
HK1	hexokinase 1	3098	CNSHA5, HK, HK1-TA, HK1-TB, HK1-TC, HKD, HKI, HMSNR, HXK1, NEDVIBA, NMSR, RP79, HEXOKINASE	1.78924	0.839348	6.99e-26	6.3e-25	13.948
NKAIN4	sodium/potassium transporting ATPase interacting 4	128414	C20ORF58, FAM77A, BA261N11.2	6.61577	2.72591	7.01e-26	6.31e-25	12.6354
ARPC1B	actin related protein 2/3 complex subunit 1B	10095	ARC41, IMD71, PLTEID, P40-ARC, P41-ARC	4.83605	2.27383	7.02e-26	6.31e-25	6.7346
MIGA1	mitoguardin 1	374986	FAM73A	2.05272	1.03754	7.94e-26	7.15e-25	11.213
P4HB	prolyl 4-hydroxylase subunit beta	5034	CLCRP1, DSI, ERBA2L, GIT, P4HBETA, PDI, PDIA1, PHDB, PO4DB, PO4HB, PROHB	2.71552	1.44123	7.95e-26	7.15e-25	16.0844
TMEM9B	TMEM9 domain family member B	56674	C11ORF15	2.26072	1.17678	8.15e-26	7.32e-25	11.696
PLXNB3	plexin B3	5365	PLEXB3, PLEXR, PLXN6	15.6925	3.972	8.2e-26	7.36e-25	8.8178
ZNF346	zinc finger protein 346	23567	JAZ, ZFP346	-1.55767	-0.639392	8.24e-26	7.39e-25	11.3055
CDC20B	cell division cycle 20B	166979	G6VTS76519	-29.5302	-4.88412	8.45e-26	7.58e-25	9.2431
SPATA24	spermatogenesis associated 24	202051	CCDC161, T6441	-1.95662	-0.968362	8.57e-26	7.69e-25	8.6579
ZNF658	zinc finger protein 658	26149	-	-2.01275	-1.00917	8.78e-26	7.87e-25	9.5022
TPM2	tropomyosin 2	7169	AMCD1, CMYO23, CMYP23, DA1, DA2B, DA2B4, HEL-S-273, NEM4, TMSB	5.02791	2.32996	8.79e-26	7.87e-25	15.847
POFUT1	protein O-fucosyltransferase 1	23509	DDD2, FUT12, O-FUT, O-FUC-T, O-FUCT-1, OFUCT1	1.66339	0.734128	8.84e-26	7.91e-25	13.3552
UAP1L1	UDP-N-acetylglucosamine pyrophosphorylase 1 like 1	91373	-	26.9169	4.75044	9.03e-26	8.08e-25	8.547
WDR37	WD repeat domain 37	22884	NOCGUS	2.06894	1.04889	9.28e-26	8.29e-25	12.12
TAP1	transporter 1, ATP binding cassette subfamily B member	6890	ABC17, ABCB2, APT1, D6S114E, MHC1D1, PSF-1, PSF1, RING4, TAP1*0102N, TAP1N	22.1231	4.46748	9.42e-26	8.42e-25	11.5134
PPIG	peptidylprolyl isomerase G	9360	CARS-CYP, CYP, SCAF10, SRCYP	-1.57182	-0.652437	9.77e-26	8.73e-25	13.8046
GPR132	G protein-coupled receptor 132	29933	G2A	31.9874	4.99943	1.03e-25	9.18e-25	5.9002
ARPIN	actin related protein 2/3 complex inhibitor	348110	C15ORF38	-2.17499	-1.12101	1.03e-25	9.19e-25	12.3104
CCDC81	coiled-coil domain containing 81	60494	-	3.78085	1.91871	1.05e-25	9.39e-25	8.9896
CYS1	cystin 1	192668	-	24.5907	4.62004	1.08e-25	9.64e-25	6.7041
ICOSLG	inducible T cell costimulator ligand	23308	B7-H2, B7H2, B7RP-1, B7RP1, B7H, CD275, GL50, ICOS-L, ICOSL, IMD119, LICOS	31.9725	4.99876	1.14e-25	1.02e-24	5.5708
CAMTA2	calmodulin binding transcription activator 2	23125	-	4.00394	2.00142	1.17e-25	1.04e-24	11.1251
AMPH	amphiphysin	273	AMPH1	-3.78428	-1.92002	1.17e-25	1.04e-24	12.3428
PRR15	proline rich 15	222171	-	48.9871	5.61433	1.19e-25	1.06e-24	5.614
UBE2Z	ubiquitin conjugating enzyme E2 Z	65264	HOYS7, USE1	2.31259	1.20951	1.19e-25	1.06e-24	13.4041
EFNB3	ephrin B3	1949	EFL6, EPLG8, LERK8	-3.07462	-1.62041	1.2e-25	1.07e-24	12.1821
DAPK3	death associated protein kinase 3	1613	DLK, ZIP, ZIPK	2.86757	1.51983	1.22e-25	1.08e-24	13.4367
RFX2	regulatory factor X2	5990	-	-2.78717	-1.4788	1.22e-25	1.09e-24	10.5886
POLD2	DNA polymerase delta 2, accessory subunit	5425	-	-1.74102	-0.799929	1.23e-25	1.09e-24	13.5585
LHFPL1	LHFPL tetraspan subfamily member 1	340596	-	-5.35735	-2.42152	1.24e-25	1.1e-24	5.7301
SND1	staphylococcal nuclease and tudor domain containing 1	27044	TDRD11, TSN, TUDOR-SN, P100	1.67593	0.74496	1.25e-25	1.1e-24	14.8928
HM13	histocompatibility minor 13	81502	H13, IMP1, IMPAS, IMPAS-1, MSTP086, PSENL3, PSL3, SPP, SPPL1	1.92787	0.947007	1.29e-25	1.14e-24	13.6234
SLAIN2	SLAIN motif family member 2	57606	KIAA1458	1.59845	0.676677	1.47e-25	1.3e-24	12.8798
TNS2	tensin 2	23371	C1-TEN, C1TEN, TENC1	6.08155	2.60444	1.5e-25	1.33e-24	9.8506
TEKT2	tektin 2	27285	TEKTB1, TEKTIN-T, H-TEKTIN-T	-7.29046	-2.86601	1.5e-25	1.33e-24	9.4144
HHAT	hedgehog acyltransferase	55733	MART2, NNMS, SKI1, SKN	1.98566	0.989616	1.52e-25	1.34e-24	11.0191
AC093323.1	Putative MORF4 family-associated protein 1-like protein UPP			-1.87333	-0.905602	1.52e-25	1.34e-24	11.0423
HDLBP	high density lipoprotein binding protein	3069	HBP, PRO2900, VGL	2.1043	1.07334	1.55e-25	1.37e-24	16.4089
NSL1	NSL1 component of MIS12 kinetochore complex	25936	C1ORF48, DC8, MIS14	-1.54409	-0.626753	1.55e-25	1.36e-24	11.9584
ZFP82	ZFP82 zinc finger protein	284406	ZNF545	-1.59038	-0.669371	1.6e-25	1.41e-24	10.9117
SPP1	secreted phosphoprotein 1	6696	BNSP, BSPI, ETA-1, OPN	27.4322	4.7778	1.61e-25	1.42e-24	12.3523
PIK3C2B	phosphatidylinositol-4-phosphate 3-kinase catalytic subunit type 2 beta	5287	C2-PI3K	-3.02721	-1.59799	1.66e-25	1.46e-24	12.0916
ATL3	atlastin GTPase 3	25923	AT3, ATL-3, HSN1F	2.8154	1.49334	1.67e-25	1.47e-24	12.0375
ZCCHC9	zinc finger CCHC-type containing 9	84240	PPP1R41	-1.78391	-0.835041	1.68e-25	1.48e-24	11.733
LRRC32	leucine rich repeat containing 32	2615	CPPRDD, D11S833E, GARP	22.1332	4.46814	1.7e-25	1.49e-24	9.7662
LCORL	ligand dependent nuclear receptor corepressor like	254251	MLR1	-1.62416	-0.699695	1.76e-25	1.54e-24	12.0749
SMIM19	small integral membrane protein 19	114926	C8ORF40	-1.80631	-0.853048	1.76e-25	1.54e-24	11.1902
FAM83G	family with sequence similarity 83 member G	644815	PAWS1	3.95539	1.98382	1.77e-25	1.55e-24	10.715
RPGRIP1L	RPGRIP1 like	23322	COACH3, CORS3, FTM, JBTS7, MKS5, NPHP8, PPP1R134	-1.67315	-0.742569	1.81e-25	1.58e-24	11.8346
ARL6IP5	ARF like GTPase 6 interacting protein 5	10550	DERP11, GTRAP3-18, HSPC127, JWA, PRAF3, YIP6B, ADDICSIN, HP22, JMX	3.74089	1.90338	1.82e-25	1.59e-24	13.9924
GLYATL1	glycine-N-acyltransferase like 1	92292	GATF-C, GNAT	-4.22646	-2.07945	1.85e-25	1.62e-24	7.8924
PNPLA2	patatin like domain 2, triacylglycerol lipase	57104	1110001C14RIK, ATGL, FP17548, PEDF-R, TTS-2.2, TTS2, IPLA2ZETA	2.04181	1.02985	1.93e-25	1.69e-24	11.7582
SECISBP2L	SECIS binding protein 2 like	9728	SBP2L, SLAN	1.66956	0.739464	2.08e-25	1.82e-24	13.1536
GBP2	guanylate binding protein 2	2634	-	87.934	6.45835	2.1e-25	1.84e-24	9.2336
PLA2G15	phospholipase A2 group XV	23659	ACS, GXVPLA2, LLPL, LPLA2, LYPLA3	3.16635	1.66282	2.1e-25	1.84e-24	11.2702
TTC12	tetratricopeptide repeat domain 12	54970	CILD45, TPARM	-1.95423	-0.9666	2.2e-25	1.92e-24	11.1346
C1QTNF4	C1q and TNF related 4	114900	CTRP4, ZACRP4	-15.4154	-3.9463	2.31e-25	2.01e-24	7.0528
PRKCA	protein kinase C alpha	5578	AAG6, PKC-ALPHA, PKCA, PKCI+/-, PKCALPHA, PRKACA	6.82434	2.77069	2.35e-25	2.04e-24	12.4025
FBXO2	F-box protein 2	26232	FBG1, FBX2, FBS1, NFB42, OCP1	19.7477	4.30361	2.49e-25	2.17e-24	8.3927
MYCL	MYCL proto-oncogene, bHLH transcription factor	4610	L-MYC, LMYC, MYCL1, BHLHE38	-5.45402	-2.44732	2.59e-25	2.25e-24	11.7854
SAMD9L	sterile alpha motif domain containing 9 like	219285	ATXPC, C7DELQ, C7ORF6, DEL7Q, DRIF2, M7MLS1, MLSM7, SCA49, UEF1	225.576	7.81747	2.64e-25	2.3e-24	9.8404
ETS1	ETS proto-oncogene 1, transcription factor	2113	ETS-1, EWSR2, C-ETS-1, P54	14.9987	3.90677	2.7e-25	2.34e-24	13.5805
ZNF624	zinc finger protein 624	57547	-	-1.56495	-0.646117	2.88e-25	2.5e-24	10.1051
CPPED1	calcineurin like phosphoesterase domain containing 1	55313	CSTP1	2.39953	1.26275	3.04e-25	2.64e-24	11.395
ZCCHC24	zinc finger CCHC-type containing 24	219654	C10ORF56, Z3CXXC8	5.14792	2.36399	3.1e-25	2.69e-24	11.9283
GRN	granulin precursor	2896	CLN11, FTD2, GEP, GP88, PCDGF, PEPI, PGRN	4.48255	2.16432	3.15e-25	2.73e-24	13.7808
RTN2	reticulon 2	6253	HMNR11, NSP2, NSPL1, NSPLI, SPG12	1.81337	0.858673	3.15e-25	2.73e-24	10.4052
TMEM92	transmembrane protein 92	162461	-	24.7343	4.62844	3.18e-25	2.75e-24	8.2831
ST3GAL6	ST3 beta-galactoside alpha-2,3-sialyltransferase 6	10402	SIAT10, ST3GALVI	-6.94849	-2.7967	3.22e-25	2.79e-24	8.5581
LNP1	leukemia NUP98 fusion partner 1	348801	NP3	-3.4903	-1.80335	3.39e-25	2.93e-24	9.8911
PDLIM3	PDZ and LIM domain 3	27295	ALP	8.5689	3.09911	3.46e-25	2.99e-24	10.4162
MRPL11	mitochondrial ribosomal protein L11	65003	CGI-113, L11MT, MRP-L11, UL11M	-2.02755	-1.01974	3.53e-25	3.05e-24	12.1463
PEX11A	peroxisomal biogenesis factor 11 alpha	8800	PEX11-ALPHA, PEX11ALPHA, PMP28, HSPEX11P	-1.83003	-0.871871	3.63e-25	3.13e-24	9.5005
GLI1	GLI family zinc finger 1	2735	GLI, PAPA8, PPD1	-5.04852	-2.33586	3.64e-25	3.14e-24	9.1021
AARD	alanine and arginine rich domain containing protein	441376	C8ORF85	-3.29738	-1.72132	3.7e-25	3.2e-24	7.5273
CREB1	cAMP responsive element binding protein 1	1385	CREB, CREB-1	-1.53539	-0.618607	3.75e-25	3.23e-24	13.4174
TCTN1	tectonic family member 1	79600	JBTS13, TECT1	-1.5274	-0.611077	3.79e-25	3.27e-24	11.9376
ABCA9	ATP binding cassette subfamily A member 9	10350	EST640918	-12.3264	-3.62368	3.94e-25	3.39e-24	7.0189
FYTTD1	forty-two-three domain containing 1	84248	UIF	1.5148	0.599126	4.02e-25	3.46e-24	13.635
DYNLT2B	dynein light chain Tctex-type 2B	255758	SRTD17, TCTEX1D2	-2.54457	-1.34742	4.15e-25	3.57e-24	8.028
CAPN1	calpain 1	823	CANP, CANP1, CANPL1, SPG76, MUCANP, MUCL	3.08547	1.62549	4.16e-25	3.57e-24	13.5347
ELL2	elongation factor for RNA polymerase II 2	22936	MRCCAT1	7.18058	2.8441	4.31e-25	3.71e-24	12.5324
PLD3	phospholipase D family member 3	23646	AD19, HU-K4, HUK4, SCA46	3.47651	1.79764	4.51e-25	3.88e-24	15.1936
FHIP2B	FHF complex subunit HOOK interacting protein 2B	64760	FAI16, FAM160B2, RAI16, RAM160B2	2.21247	1.14566	4.52e-25	3.88e-24	12.1675
ADAM15	ADAM metallopeptidase domain 15	8751	MDC15	1.659	0.730313	4.56e-25	3.91e-24	12.4219
TANGO2	transport and golgi organization 2 homolog	128989	C22ORF25, MECRCN	2.09501	1.06696	4.71e-25	4.04e-24	10.4223
ZC3H12B	zinc finger CCCH-type containing 12B	340554	CXORF32, MCPIP2	-2.38178	-1.25204	4.77e-25	4.09e-24	9.8458
B9D2	B9 domain containing 2	80776	ICIS-1, JBTS34, MKS10, MKSR-2, MKSR2	-1.95709	-0.968712	4.86e-25	4.17e-24	9.3619
RAB11FIP1	RAB11 family interacting protein 1	80223	NOEL1A, RCP, RAB11-FIP1	3.82909	1.937	5.01e-25	4.29e-24	13.8903
PAPPA2	pappalysin 2	60676	PAPP-A2, PAPP-E, PAPPE, PLAC3, SSDA	26.5458	4.73041	5.05e-25	4.32e-24	9.1504
AL590560.1				8.14927	3.02667	5.1e-25	4.36e-24	6.8167
PPFIBP1	PPFIB scaffold protein 1	8496	L2, NEDSMBA, SGT2, HSGT2, HSGT2P	3.28085	1.71407	5.12e-25	4.38e-24	13.1082
MATCAP2	microtubule associated tyrosine carboxypeptidase 2	23366	KIAA0895, TMCP2	-1.88338	-0.913325	5.16e-25	4.41e-24	11.5549
AOPEP	aminopeptidase O (putative)	84909	AP-O, APO, C90RF3, C9ORF3, DYT31, ONPEP	2.62111	1.39018	5.25e-25	4.49e-24	12.2327
BMAL2	basic helix-loop-helix ARNT like 2	56938	ARNTL2, CLIF, MOP9, PASD9, BHLHE6	2.12439	1.08705	5.4e-25	4.61e-24	11.9081
STARD4	StAR related lipid transfer domain containing 4	134429	-	1.69668	0.762713	5.45e-25	4.65e-24	13.9254
RAD21	RAD21 cohesin complex component	5885	CDLS4, HR21, HRAD21, MCD1, MGS, NXP1, SCC1, HHR21	-2.3621	-1.24007	5.59e-25	4.77e-24	15.3525
SLC41A2	solute carrier family 41 member 2	84102	SLC41A1-L1	4.60611	2.20355	5.61e-25	4.78e-24	9.6038
ISL1	ISL LIM homeobox 1	3670	ISLET1, ISL-1	37.6816	5.23579	5.65e-25	4.81e-24	8.7978
ZNF397	zinc finger protein 397	84307	ZNF47, ZSCAN15	-2.16239	-1.11263	5.66e-25	4.82e-24	12.3528
FHL1	four and a half LIM domains 1	2273	FCMSU, FHL-1, FHL1A, FHL1B, FLH1A, KYOT, RBMX1A, RBMX1B, SLIM, SLIM-1, SLIM1, SLIMMER, XMPMA	2.07211	1.0511	5.71e-25	4.86e-24	14.4459
TTC21A	tetratricopeptide repeat domain 21A	199223	IFT139A, SPGF37, STI2, THM2	-2.08167	-1.05774	5.75e-25	4.9e-24	8.6308
ELK3	ETS transcription factor ELK3	2004	ERP, NET, SAP-2, SAP2	6.96064	2.79922	5.98e-25	5.09e-24	13.2578
ZBED5	zinc finger BED-type containing 5	58486	BUSTER1	-1.59476	-0.673337	6.09e-25	5.18e-24	13.3046
EPHX1	epoxide hydrolase 1	2052	EPHX, EPOX, HYL1, MEH	4.76792	2.25336	6.4e-25	5.44e-24	11.2635
QPCT	glutaminyl-peptide cyclotransferase	25797	GCT, QC, SQC	9.61375	3.2651	6.43e-25	5.47e-24	10.5731
PTK7	protein tyrosine kinase 7 (inactive)	5754	CCK-4, CCK4	3.77422	1.91618	6.57e-25	5.58e-24	14.9632
ZNF594	zinc finger protein 594	84622	-	-2.11247	-1.07893	6.57e-25	5.58e-24	11.1071
NONO	non-POU domain containing octamer binding	4841	MRXS34, NMT55, NRB54, P54, P54NRB, PPP1R114	-1.59359	-0.672283	6.68e-25	5.67e-24	16.3391
DNAJC6	DnaJ heat shock protein family (Hsp40) member C6	9829	DJC6, PARK19	4.49198	2.16735	6.9e-25	5.85e-24	11.7008
PLPP1	phospholipid phosphatase 1	8611	LLP1A, LPP1, PAP-2A, PAP2, PPAP2A	2.19048	1.13125	7.17e-25	6.07e-24	10.5299
SMPDL3A	sphingomyelin phosphodiesterase acid like 3A	10924	ASM3A, ASML3A, YR36GH4.1	1.81181	0.857428	7.58e-25	6.41e-24	9.8439
SCAMP2	secretory carrier membrane protein 2	10066	-	1.63102	0.705774	7.74e-25	6.54e-24	12.026
WDR55	WD repeat domain 55	54853	-	1.57358	0.654047	7.75e-25	6.55e-24	11.8575
MEX3B	mex-3 RNA binding family member B	84206	MEX-3B, RKHD3, RNF195	-1.52614	-0.609883	7.79e-25	6.58e-24	12.6034
C19orf44	chromosome 19 open reading frame 44	84167	-	-1.79464	-0.843698	7.82e-25	6.6e-24	9.9116
PACRGL	parkin coregulated like	133015	C4ORF28	-1.9163	-0.938325	7.84e-25	6.62e-24	11.0003
AXIN2	axin 2	8313	AXIL, ODCRCS	-7.38742	-2.88507	7.87e-25	6.64e-24	11.9237
SAMD15	sterile alpha motif domain containing 15	161394	C14ORF174, FAM15A	-2.57941	-1.36704	7.91e-25	6.67e-24	9.018
SRPX2	sushi repeat containing protein X-linked 2	27286	BPP, CBPS, PMGX, RESDX, SRPUL	12.0162	3.58691	7.95e-25	6.7e-24	11.1039
PCDHAC1	protocadherin alpha subfamily C, 1	56135	PCDH-ALPHA-C1	3.25966	1.70472	7.99e-25	6.73e-24	8.4275
SLFN13	schlafen family member 13	146857	SLFN10, HSLFN13	-5.06559	-2.34073	7.99e-25	6.73e-24	12.5169
ZBTB4	zinc finger and BTB domain containing 4	57659	KAISO-L1, ZNF903	3.16885	1.66396	8.15e-25	6.86e-24	12.4745
LIPA	lipase A, lysosomal acid type	3988	CESD, LAL	2.39943	1.26269	8.57e-25	7.21e-24	13.121
H2BC4	H2B clustered histone 4	8347	H2B.1, H2B/L, H2BC10, H2BC6, H2BC7, H2BC8, H2BFL, HIST1H2BC, DJ221C16.3	6.48645	2.69743	8.59e-25	7.22e-24	7.7054
GRM4	glutamate metabotropic receptor 4	2914	GPRC1D, MGLUR4, MGLU4	35.6033	5.15394	8.61e-25	7.24e-24	5.0524
SERTAD1	SERTA domain containing 1	29950	SEI1, TRIP-BR1, TRIPBR1	3.68591	1.88202	8.81e-25	7.41e-24	9.501
GUCY1B1	guanylate cyclase 1 soluble subunit beta 1	2983	GC-S-BETA-1, GC-SB3, GUC1B3, GUCB3, GUCSB3, GUCY1B3	-2.45564	-1.2961	9.06e-25	7.61e-24	10.7352
KCNK6	potassium two pore domain channel subfamily K member 6	9424	K2P6.1, KCNK8, TOSS, TWIK-2, TWIK2	46.6088	5.54253	9.22e-25	7.74e-24	8.8116
PLK2	polo like kinase 2	10769	SNK, HPLK2, HSNK	15.4819	3.95251	9.26e-25	7.77e-24	14.4743
[truncated: 6,468 more rows]

## Sheet: S4b
Supplemental Table S4b. Ingenuity pathway analysis using the DEGs identified between untreated T21 NPCs and untreated Eup NPCs from the fasudil 6-well experiment.
Ingenuity Canonical Pathways	-log(p-value)	zScore	Ratio	Molecules
Pulmonary Fibrosis Idiopathic Signaling Pathway	36.3	5.05854	0.629	ACTA1,ACTA2,ACTB,ACTC1,ACTG1,ACTG2,ACVR1,ACVR1B,ACVR1C,ACVR2B,ADAM10,ADAMTS1,AREG,AXL,BAX,BBC3,BCL2,BIRC5,BMPR2,CAV1,CCN2,CCN4,CDH1,CDH2,COL11A1,COL12A1,COL15A1,COL16A1,COL18A1,COL1A1,COL1A2,COL20A1,COL21A1,COL22A1,COL23A1,COL24A1,COL25A1,COL26A1,COL27A1,COL28A1,COL4A1,COL4A2,COL4A4,COL4A6,COL5A1,COL5A2,COL6A1,COL6A2,COL6A3,COL6A5,COL6A6,COL7A1,COL8A1,COL8A2,COL9A1,COL9A2,COL9A3,CXCL12,EDN1,EDNRA…
Axonal Guidance Signaling	34.6		0.549	ABLIM2,ABLIM3,ACTR2,ACTR3,ADAM10,ADAM11,ADAM12,ADAM15,ADAM18,ADAM19,ADAM21,ADAM22,ADAM28,ADAM33,ADAM9,ADAMTS1,ADAMTS10,ADAMTS12,ADAMTS14,ADAMTS15,ADAMTS16,ADAMTS18,ADAMTS19,ADAMTS2,ADAMTS20,ADAMTS5,ADAMTS6,ADAMTS8,ARHGEF6,ARPC1B,ARPC2,ARPC3,ARPC4,ARPC5,BAIAP2,BCAR1,BDNF,BMP1,BMP4,BMP5,BMP7,BMP8A,BMP8B,CDC42,CDK5,CFL2,CHP1,CRKL,CXCL12,CXCR4,DCC,DPYSL2,DPYSL5,ECEL1,EFNA1,EFNA5,EFNB1,EFNB2,EFNB3,EGF…
RHO GTPase cycle	30	4.51762	0.549	AAAS,ABI1,ABL2,ACBD5,ACTB,ACTC1,ACTG1,ACTN1,ADD3,AKAP12,ALDH3A2,ALS2,AMIGO2,ANKLE2,ARAP1,ARAP2,ARFGAP3,ARHGAP1,ARHGAP10,ARHGAP11A,ARHGAP15,ARHGAP18,ARHGAP19,ARHGAP24,ARHGAP25,ARHGAP27,ARHGAP29,ARHGAP30,ARHGAP31,ARHGAP32,ARHGAP33,ARHGAP39,ARHGAP4,ARHGAP40,ARHGAP42,ARHGAP44,ARHGAP45,ARHGAP6,ARHGAP9,ARHGDIA,ARHGDIB,ARHGDIG,ARHGEF1,ARHGEF17,ARHGEF18,ARHGEF25,ARHGEF26,ARHGEF28,ARHGEF3,ARHGEF39,ARHGEF4…
Molecular Mechanisms of Cancer	29.5	5.90187	0.472	ACKR3,ACVR1,ACVR2B,ACVRL1,ADCY4,ADCY7,ADCY9,ADCYAP1R1,ADGRA2,ADGRB3,ADGRD2,ADGRE5,ADGRF4,ADGRF5,ADGRG1,ADGRG2,ADGRG4,ADGRG5,ADGRG6,ADGRL1,ADGRL3,ADGRL4,ADGRV1,ADORA2A,ADRA1B,ADRA2A,ADRA2B,ADRA2C,ADRB1,ADRB2,APC2,ARHGEF1,ARHGEF17,ARHGEF18,ARHGEF3,ARHGEF4,ARHGEF5,ARHGEF6,AURKA,AVPR1B,BAK1,BAX,BBC3,BCL2,BCL2L1,BDKRB1,BDKRB2,BIRC2,BIRC3,BMP1,BMP4,BMP5,BMP7,BMP8A,BMP8B,BMPR2,BRCA1,BRS3,C3AR1,C5AR1,CAL…
Hepatic Fibrosis Signaling Pathway	29.1	4.50925	0.555	ACTA2,ACVR1,ACVR1B,ACVR1C,ACVR2B,AGT,APC2,BCL2,BMPR2,CACNA1A,CACNA1B,CACNA1F,CACNA1S,CACNA2D1,CACNA2D2,CACNA2D3,CACNA2D4,CACNB2,CACNB4,CACNG1,CACNG4,CACNG5,CACNG6,CACNG7,CACNG8,CASP3,CCDC88A,CCL2,CCN2,CDC42,CDKN1B,CEBPB,COL1A1,COL1A2,CREB1,CREB3,CREB3L1,CREB3L2,CREB3L4,CREB5,CSNK1G1,CXCL8,CYBB,EDN1,EDNRA,EZH2,FGF2,FGFR1,FLT1,FLT4,FOS,FTL,FZD10,FZD3,FZD5,FZD6,FZD7,FZD8,FZD9,GLI1,GLI2,GLI3,GLIS1,GN…
Cardiac Hypertrophy Signaling (Enhanced)	27.2	5.32152	0.514	ACVR1,ACVR1B,ACVR1C,ACVR2B,ADCY4,ADCY7,ADCY9,ADRA1B,ADRA2A,ADRA2B,ADRA2C,ADRB1,ADRB2,AGT,ATF6,ATP2A1,ATP2A3,BMPR2,CACNA1A,CACNA1B,CACNA1F,CACNA1S,CACNA2D1,CACNA2D2,CACNA2D3,CACNA2D4,CACNB2,CACNB4,CACNG1,CACNG4,CACNG5,CACNG6,CACNG7,CACNG8,CAMK2A,CAMK2D,CD70,CHP1,CLCF1,CSF2RB,CTF1,CXCL8,CYBB,DIAPH3,DLG1,EDA,EDN1,EDNRA,FGF1,FGF10,FGF12,FGF13,FGF18,FGF2,FGF20,FGF23,FGF3,FGF5,FGF9,FGFR1,FGFR2,FGFR3,FG…
Hepatic Fibrosis / Hepatic Stellate Cell Activation	27.1		0.672	ACTA2,AGT,BAX,BCL2,CCL2,CCN2,CCR7,COL11A1,COL12A1,COL15A1,COL16A1,COL18A1,COL1A1,COL1A2,COL20A1,COL21A1,COL22A1,COL23A1,COL24A1,COL25A1,COL26A1,COL27A1,COL28A1,COL4A1,COL4A2,COL4A4,COL4A6,COL5A1,COL5A2,COL6A1,COL6A2,COL6A3,COL6A5,COL6A6,COL7A1,COL8A1,COL8A2,COL9A1,COL9A2,COL9A3,CSF1,CXCL8,CYP2E1,ECE1,EDN1,EDNRA,EGF,EGFR,FAS,FGF1,FGF2,FGFR1,FGFR2,FLT1,FLT4,FN1,HGF,ICAM1,IFNAR1,IFNAR2,IFNGR2,IGF1,I…
Extracellular matrix organization	22.6	5.22222	0.757	ADAM12,ADAM15,ADAM19,AGRN,APP,BCAN,BGN,CEACAM1,COL11A1,COL18A1,COL1A1,COL1A2,COL4A1,COL4A2,COL4A4,COL4A6,COL5A1,COL5A2,COL6A1,COL6A2,COL6A3,COL6A5,COL6A6,COL7A1,COL9A1,COL9A2,COL9A3,COMP,DCN,DDR2,DMP1,FGF2,FMOD,FN1,HAPLN1,HSPG2,ITGA1,ITGA2B,ITGA3,ITGA5,ITGA6,ITGA7,ITGA8,ITGA9,ITGAV,ITGAX,ITGB1,ITGB3,ITGB4,ITGB5,ITGB6,LAMA1,LAMA5,LAMB1,LAMB2,LAMB3,LAMC1,LAMC2,LAMC3,LRP4,LUM,MATN1,MATN3,MATN4,NCAM1…
Serotonin Receptor Signaling	20.9	4.67146	0.498	ABHD3,ADCY4,ADCY7,ADCY9,ADRA1B,ADRA2A,ADRA2B,ADRA2C,ADRB1,ADRB2,APP,ARFGEF2,ARRB1,ARRB2,BCL2,BDNF,BST1,CACNA1A,CACNA1B,CACNA1F,CACNA1G,CACNA1H,CACNA1I,CACNA1S,CACNA2D1,CACNA2D2,CACNA2D3,CACNA2D4,CACNB2,CACNB4,CACNG1,CACNG4,CACNG5,CACNG6,CACNG7,CACNG8,CAMK2A,CAMK2D,CASP3,CAV1,CAV2,CCNE1,CCNE2,CCR7,CD38,CD44,CDC42,CDH1,CDK2,CDK5,CPE,CREB1,CREB3,CREB3L1,CREB3L2,CREB3L4,CREB5,CXCL8,EDN1,F13A1,FGB,FRK…
S100 Family Signaling Pathway	20.8	4.00146	0.449	ABCC1,ACKR3,ADAM10,ADCYAP1R1,ADGRA2,ADGRB3,ADGRD2,ADGRE5,ADGRF4,ADGRF5,ADGRG1,ADGRG2,ADGRG4,ADGRG5,ADGRG6,ADGRL1,ADGRL3,ADGRL4,ADGRV1,ADORA2A,ADRA1B,ADRA2A,ADRA2B,ADRA2C,ADRB1,ADRB2,AHNAK,ANXA1,ANXA2,APP,AREG,AVPR1B,BCL2,BCL3,BDKRB1,BDKRB2,BDNF,BRS3,BTC,C3AR1,C5AR1,CACNA1A,CACNA1B,CACNA1F,CACNA1G,CACNA1H,CACNA1I,CACNA1S,CACNA2D1,CACNA2D2,CACNA2D3,CACNA2D4,CACNB2,CACNB4,CACNG1,CACNG4,CACNG5,CACNG6…
Glycosaminoglycan metabolism	20.1	4.47722	0.693	AGRN,ARSB,B3GAT1,B3GAT2,B3GAT3,B3GNT2,B3GNT4,B3GNT7,B4GALT1,B4GALT4,B4GALT6,B4GALT7,BCAN,BGN,CD44,CEMIP,CHP1,CHPF,CHPF2,CHST1,CHST12,CHST15,CHST3,CHST5,CHST6,CHST7,CHST9,CHSY1,CHSY3,CSGALNACT2,CSPG4,CSPG5,DCN,DSEL,EXT1,EXT2,FMOD,GALNS,GLB1,GLB1L,GLB1L2,GNS,GPC1,GPC2,GPC3,GPC4,GPC5,GPC6,HAS1,HAS2,HAS3,HEXA,HEXB,HGSNAT,HMMR,HPSE,HS2ST1,HS3ST4,HS3ST5,HS3ST6,HS6ST1,HS6ST3,HSPG2,HYAL1,HYAL3,IDS,IDUA,L…
G-Protein Coupled Receptor Signaling	19.7	5.16014	0.452	ACKR3,ADCY4,ADCY7,ADCY9,ADCYAP1R1,ADGRA2,ADGRB3,ADGRD2,ADGRE5,ADGRF4,ADGRF5,ADGRG1,ADGRG2,ADGRG4,ADGRG5,ADGRG6,ADGRL1,ADGRL3,ADGRL4,ADGRV1,ADORA2A,ADRA1B,ADRA2A,ADRA2B,ADRA2C,ADRB1,ADRB2,AMOT,ARRB1,ARRB2,AVPR1B,BDKRB1,BDKRB2,BRS3,C3AR1,C5AR1,CALCR,CAMK2A,CAMK2D,CARD10,CCKAR,CCKBR,CCR6,CCR7,CDC42,CELSR1,CELSR2,CHP1,CHRM2,CHRM3,CMKLR1,CNGA3,CNGA4,CNR2,CREB1,CREB3,CREB3L1,CREB3L2,CREB3L4,CREB5,CYSLT…
Wound Healing Signaling Pathway	19.1	6.02214	0.566	ACTA2,ACVR1,ACVR1B,ACVR1C,ACVR2B,BMPR2,CD70,CEBPB,CLCF1,COL11A1,COL12A1,COL15A1,COL16A1,COL18A1,COL1A1,COL1A2,COL20A1,COL21A1,COL22A1,COL23A1,COL24A1,COL25A1,COL26A1,COL27A1,COL28A1,COL4A1,COL4A2,COL4A4,COL4A6,COL5A1,COL5A2,COL6A1,COL6A2,COL6A3,COL6A5,COL6A6,COL7A1,COL8A1,COL8A2,COL9A1,COL9A2,COL9A3,CXCL8,EDA,EGF,EGFR,F2,FGF2,FGFR2,FN1,FOS,GRB2,HBEGF,HRAS,IFNGR2,IL11,IL12A,IL15,IL17B,IL18,IL1R1,I…
Actin Cytoskeleton Signaling	19.1	5.28845	0.57	ACTA1,ACTA2,ACTB,ACTC1,ACTG1,ACTG2,ACTN1,ACTN4,ACTR2,ACTR3,APC2,ARHGAP24,ARHGEF1,ARHGEF4,ARHGEF6,ARPC1B,ARPC2,ARPC3,ARPC4,ARPC5,BAIAP2,BCAR1,CDC42,CFL2,CRKL,CYFIP2,DIAPH3,EGF,F2,F2R,FGF1,FGF10,FGF12,FGF13,FGF18,FGF2,FGF20,FGF23,FGF3,FGF5,FGF9,FLNA,FN1,GNG12,GRB2,GSN,HRAS,IQGAP1,IQGAP2,IQGAP3,ITGA1,ITGA10,ITGA11,ITGA2B,ITGA3,ITGA4,ITGA5,ITGA6,ITGA7,ITGA8,ITGA9,ITGAM,ITGAV,ITGAX,ITGB1,ITGB3,ITGB4,I…
Mitotic Prometaphase	19	-7.96715	0.595	ALMS1,AURKB,B9D2,BIRC5,BUB1,BUB1B,BUB3,CCNB1,CCNB2,CCP110,CDC20,CDCA5,CDCA8,CDK1,CDK5RAP2,CENPA,CENPC,CENPE,CENPF,CENPH,CENPI,CENPK,CENPL,CENPM,CENPN,CENPO,CENPP,CENPQ,CENPS,CENPU,CEP131,CEP152,CEP192,CEP41,CEP43,CEP57,CEP70,CEP72,CEP78,CKAP5,CNTRL,CPAP,DSN1,DYNC1H1,DYNC1I1,DYNC1LI2,DYNLL2,ERCC6L,FIRRM,HAUS1,HAUS3,HAUS4,HAUS5,HAUS6,HAUS7,HAUS8,INCENP,ITGB3BP,KIF18A,KIF2C,KNL1,KNTC1,MAD2L1,MIS12,N…
Cellular Effects of Sildenafil (Viagra)	18	-0.174667	0.447	ACKR3,ACTA1,ACTA2,ACTB,ACTC1,ACTG1,ACTG2,ACVR1,ACVR1B,ACVR1C,ACVR2B,ADCY4,ADCY7,ADCY9,ADCYAP1R1,ADGRA2,ADGRB3,ADGRD2,ADGRE5,ADGRF4,ADGRF5,ADGRG1,ADGRG2,ADGRG4,ADGRG5,ADGRG6,ADGRL1,ADGRL3,ADGRL4,ADGRV1,ADORA2A,ADRA1B,ADRA2A,ADRA2B,ADRA2C,ADRB1,ADRB2,ATP2A1,ATP2A3,AVPR1B,BACE1,BCL2,BDKRB1,BDKRB2,BMPR2,BRS3,C3AR1,C5AR1,CACNA1A,CACNA1B,CACNA1F,CACNA1S,CACNA2D1,CACNA2D2,CACNA2D3,CACNA2D4,CACNB2,CACNB4…
Calcium Signaling	17.6	0.458831	0.573	ACTA1,ACTA2,ACTC1,AKAP5,ASPH,ATP2A1,ATP2A3,ATP2B1,ATP2B2,ATP2B4,ATP2C1,CABIN1,CACNA1A,CACNA1B,CACNA1F,CACNA1G,CACNA1H,CACNA1I,CACNA1S,CACNA2D1,CACNA2D2,CACNA2D3,CACNA2D4,CACNB2,CACNB4,CACNG1,CACNG4,CACNG5,CACNG6,CACNG7,CACNG8,CALR,CAMK1G,CAMK2A,CAMK2D,CAMKK1,CASQ1,CATSPER1,CATSPER2,CHP1,CHRNA3,CHRNA4,CHRNA5,CHRNA9,CHRNB1,CHRNB2,CHRNB4,CHRNE,CREB1,CREB3,CREB3L1,CREB3L2,CREB3L4,CREB5,GRIA3,GRIK1,GR…
CLEAR Signaling Pathway	17.6	1.07222	0.537	AKT1S1,ASAH1,ATP6AP1,ATP6AP2,ATP6V0A1,ATP6V0A4,ATP6V0B,ATP6V0C,ATP6V0D1,ATP6V0D2,ATP6V0E1,ATP6V1A,ATP6V1B2,ATP6V1C1,ATP6V1C2,ATP6V1D,ATP6V1E1,ATP6V1G1,ATP6V1H,BECN1,BLOC1S3,BMPR2,BNIP3,CASTOR1,CD63,CHP1,CLCN7,CREB1,CREB3,CREB3L1,CREB3L2,CREB3L4,CREB5,CRTC2,CTSA,CTSB,CTSD,DDIT4,DEPDC5,EGF,EGFR,EIF2AK3,FGF2,FGFR1,FGFR2,FGFR3,FLCN,FLT1,FLT4,FNIP1,GALNS,GBA1,GLB1,GLMP,GNPTG,GNS,HEXA,HEXB,HGF,HIF1A,HP…
Signaling by Rho Family GTPases	17.4	5.17396	0.543	ACTA1,ACTA2,ACTB,ACTC1,ACTG1,ACTG2,ACTR2,ACTR3,ARHGEF1,ARHGEF17,ARHGEF18,ARHGEF3,ARHGEF4,ARHGEF5,ARHGEF6,ARPC1B,ARPC2,ARPC3,ARPC4,ARPC5,BAIAP2,CDC42,CDC42EP1,CDC42EP2,CDC42EP3,CDC42EP4,CDC42EP5,CDH1,CDH11,CDH13,CDH15,CDH18,CDH19,CDH2,CDH22,CDH23,CDH24,CDH3,CDH6,CDH8,CDH9,CFL2,CIT,CYBB,DES,DIAPH3,FOS,GFAP,GNA11,GNA14,GNAI2,GNAL,GNAO1,GNAS,GNAZ,GNG12,GNG2,GNG7,IQGAP1,ITGA1,ITGA10,ITGA11,ITGA2B,ITGA…
Pulmonary Healing Signaling Pathway	17	2.80976	0.579	ACKR3,BMP4,BMPR2,CCNB1,CDC25C,CDC42,CDH1,CFL2,CXCL12,CXCR4,DLK1,EGF,EGFR,FGF10,FGFR1,FGFR2,FOXM1,FRK,FZD10,FZD3,FZD5,FZD6,FZD7,FZD8,FZD9,GRB2,HBEGF,HIF1A,HRAS,JAG1,KDR,LCK,LEF1,LYN,MAPK10,MAPK11,MAPK12,MAPK13,MMP1,MMP10,MMP11,MMP13,MMP14,MMP15,MMP16,MMP17,MMP19,MMP2,MMP23B,MMP24,MMP25,MMP7,MMP8,MMP9,MRAS,MYC,MYD88,NFATC1,NFKB2,NOTCH4,NRAS,PDGFC,PECAM1,PRKAA1,PRKAA2,PRKAB2,PRKAG2,PRKCA,PRKCB,PRKCD…
Response to elevated platelet cytosolic Ca2+	17	6.03864	0.652	A1BG,ABCC4,ACTN1,ACTN4,AHSG,ALDOA,ANXA5,APLP2,APOA1,APP,CALU,CAP1,CD109,CD63,CD9,CDC37L1,CFD,CLU,CYB5R1,ECM1,EGF,ENDOD1,F13A1,F8,FERMT3,FGB,FLNA,FN1,GAS6,HGF,HSPA5,IGF1,IGF2,ISLR,ITGA2B,ITGB3,ITIH3,ITIH4,LAMP2,LEFTY2,LGALS3BP,LHFPL2,MAGED2,MMRN1,NHLRC2,PCDH7,PDGFA,PDGFB,PECAM1,PF4,PFN1,PRKCA,PRKCB,PRKCG,PROS1,PSAP,QSOX1,RARRES2,SELP,SERPINA1,SERPINE1,SERPING1,SOD1,SPARC,STX4,STXBP2,TAGLN2,TEX264,…
CREB Signaling in Neurons	16.8	3.33208	0.45	ACKR3,ADCY4,ADCY7,ADCY9,ADCYAP1R1,ADGRA2,ADGRB3,ADGRD2,ADGRE5,ADGRF4,ADGRF5,ADGRG1,ADGRG2,ADGRG4,ADGRG5,ADGRG6,ADGRL1,ADGRL3,ADGRL4,ADGRV1,ADORA2A,ADRA1B,ADRA2A,ADRA2B,ADRA2C,ADRB1,ADRB2,AVPR1B,BDKRB1,BDKRB2,BMPR2,BRS3,C3AR1,C5AR1,CACNA1A,CACNA1B,CACNA1F,CACNA1G,CACNA1H,CACNA1I,CACNA1S,CACNA2D1,CACNA2D2,CACNA2D3,CACNA2D4,CACNB2,CACNB4,CACNG1,CACNG4,CACNG5,CACNG6,CACNG7,CACNG8,CALCR,CAMK2A,CAMK2D,…
Leukocyte Extravasation Signaling	16.7	4.84883	0.582	ACTA1,ACTA2,ACTB,ACTC1,ACTG1,ACTG2,ACTN1,ACTN4,AFDN,ARHGAP1,ARHGAP4,ARHGAP6,ARHGAP9,BCAR1,BMX,CD44,CD99,CDC42,CLDN1,CLDN10,CLDN11,CLDN14,CLDN16,CLDN2,CLDN23,CLDN3,CLDN4,CLDN5,CLDN6,CLDN9,CRKL,CTNNA1,CTNNA2,CTNND1,CTTN,CXCL12,CXCR4,CYBA,CYBB,DLC1,EDIL3,F11R,GNAI2,ICAM1,ICAM3,ITGA3,ITGA4,ITGAM,ITGB1,ITK,JAM2,MAP3K4,MAPK10,MAPK11,MAPK12,MAPK13,MMP1,MMP10,MMP11,MMP13,MMP14,MMP15,MMP16,MMP17,MMP19,MMP…
Glioblastoma Multiforme Signaling	16.7	2.61861	0.602	APC2,CCND3,CCNE1,CCNE2,CDC42,CDK2,CDK6,CDKN1A,CDKN1B,CDKN2A,E2F1,E2F2,E2F5,E2F7,E2F8,EGF,EGFR,FZD10,FZD3,FZD5,FZD6,FZD7,FZD8,FZD9,GRB2,HRAS,IGF1,IGF1R,IGF2,ITPR1,ITPR2,LEF1,MAP2K1,MDM2,MRAS,MYC,NF2,NOTUM,NRAS,PDGFA,PDGFB,PDGFC,PDGFD,PDGFRA,PDGFRB,PDIA3,PIK3C2B,PIK3C2G,PIK3CA,PIK3CD,PIK3R5,PLCB2,PLCB4,PLCD3,PLCE1,PLCG2,PLCH1,PLCH2,PLCL1,PLCL2,PRKCD,PTEN,RAC1,RAC2,RAP1B,RAP2A,RAP2B,RASD1,RASD2,RHOC…
Tumor Microenvironment Pathway	16.7	5.4727	0.594	BCL2,CCL2,CD274,CD44,CFLAR,COL1A1,COL1A2,CSF1,CSPG4,CTLA4,CXCL12,CXCL8,CXCR4,EGF,FAS,FGF1,FGF10,FGF12,FGF13,FGF18,FGF2,FGF20,FGF23,FGF3,FGF5,FGF9,FN1,FOS,FOXG1,FOXO6,HGF,HIF1A,HLA-C,HLA-E,HLA-G,HRAS,ICAM1,IGF1,IGF2,IL6,IL6R,ITGA5,ITGB3,JAK2,JUN,LEPR,LGALS9,MAP2K1,MMP1,MMP10,MMP11,MMP13,MMP14,MMP15,MMP16,MMP17,MMP19,MMP2,MMP23B,MMP24,MMP25,MMP7,MMP8,MMP9,MRAS,MYC,NFKB2,NOS2,NRAS,OSM,PDCD1LG2,PDGFA…
Nuclear Cytoskeleton Signaling Pathway	16.7	0.454545	0.563	AAAS,ACTA1,ACTA2,ACTB,ACTC1,ACTG1,ACTG2,ACTR10,CAPZA2,CDH1,CDH11,CDH13,CDH15,CDH18,CDH19,CDH2,CDH22,CDH23,CDH24,CDH3,CDH6,CDH8,CDH9,CENPE,DES,DHFR,DYNC1H1,DYNC1I1,DYNC1LI2,DYNLL2,EGR1,FN1,FRK,H2AX,ITGA1,ITGA10,ITGA11,ITGA2B,ITGA3,ITGA4,ITGA5,ITGA6,ITGA7,ITGA8,ITGA9,ITGAM,ITGAV,ITGAX,ITGB1,ITGB3,ITGB4,ITGB5,ITGB6,KIF11,KIF12,KIF15,KIF18A,KIF18B,KIF19,KIF1A,KIF1B,KIF1C,KIF20A,KIF20B,KIF21A,KIF21B,K…
Sertoli Cell-Sertoli Cell Junction Signaling	16.5	4.07542	0.547	ACTA1,ACTA2,ACTB,ACTC1,ACTG1,ACTG2,ACTN1,ACTN4,AFDN,CDC42,CDH1,CDH11,CDH13,CDH15,CDH18,CDH19,CDH2,CDH22,CDH23,CDH24,CDH3,CDH6,CDH8,CDH9,CLDN1,CLDN10,CLDN11,CLDN14,CLDN16,CLDN2,CLDN23,CLDN3,CLDN4,CLDN5,CLDN6,CLDN9,CREB1,CREB3,CREB3L1,CREB3L2,CREB3L4,CREB5,CTNNA1,CTNNA2,DLG1,EGFR,EPB41,EPN3,F11R,GJA1,GRB2,HRAS,ICAM1,IL1R1,IL1RAP,IL1RAPL1,IL1RL2,ITGA3,ITGA6,ITGB1,JAM2,JUN,JUP,LAMA1,LAMA5,LAMB1,LAMB2…
ILK Signaling	16.5	3.50683	0.579	ACTA1,ACTA2,ACTB,ACTC1,ACTG1,ACTG2,ACTN1,ACTN4,ARHGEF6,CASP3,CDC42,CDH1,CFL2,CREB1,CREB3,CREB3L1,CREB3L2,CREB3L4,CREB5,DSP,FBLIM1,FERMT2,FLNA,FLNB,FLNC,FN1,FOS,HIF1A,ILK,IRS2,IRS4,ITGB1,ITGB3,ITGB4,ITGB5,ITGB6,JUN,KRT18,LEF1,LIMS1,LIMS2,MAP2K6,MAPK10,MAPK12,MMP9,MUC1,MYC,MYH11,MYH14,MYH3,MYH7,MYH7B,MYH8,MYH9,MYL1,MYL2,MYL3,MYL4,MYL5,MYL6,MYL7,MYL9,MYO10,MYO18B,NFKB2,NOS2,PARVA,PARVB,PDGFC,PDPK1,P…
Ion channel transport	16.5	3.0792	0.59	ANO1,ANO10,ANO2,ANO3,ANO4,ANO5,ANO6,ANO7,ANO9,ASIC1,ASIC2,ASIC4,ASPH,ATP10A,ATP10D,ATP11A,ATP12A,ATP13A1,ATP13A2,ATP1A1,ATP1A2,ATP1A3,ATP1B1,ATP1B2,ATP2A1,ATP2A3,ATP2B1,ATP2B2,ATP2B4,ATP2C1,ATP2C2,ATP4A,ATP4B,ATP6AP1,ATP6V0A1,ATP6V0A4,ATP6V0B,ATP6V0C,ATP6V0D1,ATP6V0D2,ATP6V0E1,ATP6V1A,ATP6V1B2,ATP6V1C1,ATP6V1C2,ATP6V1D,ATP6V1E1,ATP6V1G1,ATP6V1H,ATP7A,ATP8A1,ATP8B1,ATP8B4,BEST3,BEST4,CAMK2A,CAMK2D…
Sertoli Cell-Germ Cell Junction Signaling Pathway (Enhanced)	16.3	1.5787	0.551	ACTA1,ACTA2,ACTB,ACTC1,ACTG1,ACTG2,ACTR2,ACTR3,AFDN,ARPC1B,ARPC2,ARPC3,ARPC4,ARPC5,BCAR1,CD2AP,CDC42,CDH1,CDH2,CLDN1,CLDN10,CLDN11,CLDN14,CLDN16,CLDN2,CLDN23,CLDN3,CLDN4,CLDN5,CLDN6,CLDN9,CTNNA1,CTNNA2,CTNND1,EPS8,F11R,FOS,FOSB,FOSL1,FOSL2,GJA1,GUCY1B1,HRAS,ICAM1,IL1R1,IL1RAP,IL1RAPL1,IL1RL2,ILK,IQGAP1,ITGA3,ITGA6,ITGB1,JAM2,JUN,JUP,LAMA1,LAMA5,LAMB1,LAMB2,LAMB3,LAMC1,LAMC2,LAMC3,MAP2K1,MAP2K3,MA…
Cell Cycle Checkpoints	16.2	-8.11107	0.522	ATRIP,AURKB,B9D2,BARD1,BIRC5,BLM,BRCA1,BRIP1,BUB1,BUB1B,BUB3,CCNA1,CCNA2,CCNB1,CCNB2,CCNE1,CCNE2,CDC20,CDC25A,CDC25C,CDC26,CDC45,CDC6,CDC7,CDCA8,CDK1,CDK2,CDKN1A,CDKN1B,CDKN2A,CENPA,CENPC,CENPE,CENPF,CENPH,CENPI,CENPK,CENPL,CENPM,CENPN,CENPO,CENPP,CENPQ,CENPS,CENPU,CHEK1,CHEK2,CKAP5,CLSPN,DBF4,DNA2,DSN1,DYNC1H1,DYNC1I1,DYNC1LI2,DYNLL2,ERCC6L,EXO1,GTSE1,H2AX,H2BC10,H2BC11,H2BC12,H2BC14,H2BC15,H2BC…
RHOGDI Signaling	16.1	-4.23014	0.559	ACTA1,ACTA2,ACTB,ACTC1,ACTG1,ACTG2,ACTR2,ACTR3,ARHGAP1,ARHGAP4,ARHGAP6,ARHGAP9,ARHGDIA,ARHGDIB,ARHGDIG,ARHGEF1,ARHGEF17,ARHGEF18,ARHGEF3,ARHGEF4,ARHGEF5,ARHGEF6,ARPC1B,ARPC2,ARPC3,ARPC4,ARPC5,CD44,CDC42,CDH1,CDH11,CDH13,CDH15,CDH18,CDH19,CDH2,CDH22,CDH23,CDH24,CDH3,CDH6,CDH8,CDH9,CFL2,DLC1,ESR2,GNA11,GNA14,GNAI2,GNAL,GNAO1,GNAS,GNAZ,GNG12,GNG2,GNG7,GRIP1,ITGA1,ITGA10,ITGA11,ITGA2B,ITGA3,ITGA4,ITG…
Colorectal Cancer Metastasis Signaling	16.1	4.75577	0.531	ADCY4,ADCY7,ADCY9,ARRB1,BAX,BCL2L1,BIRC5,CASP3,CDC42,CDH1,DCC,EGF,EGFR,FOS,FZD10,FZD3,FZD5,FZD6,FZD7,FZD8,FZD9,GNA11,GNA14,GNAI2,GNAL,GNAO1,GNAS,GNAZ,GNG12,GNG2,GNG7,GRB2,GRK3,GUCY1B1,HRAS,IL6,IL6R,IL6ST,JAK1,JAK2,JAK3,JUN,LEF1,LRP1,LRP5,MAP2K1,MAPK10,MAPK12,MLH1,MMP1,MMP10,MMP11,MMP13,MMP14,MMP15,MMP16,MMP17,MMP19,MMP2,MMP23B,MMP24,MMP25,MMP7,MMP8,MMP9,MRAS,MSH2,MSH6,MYC,NFKB2,NOS2,NRAS,PDGFC,PI…
Osteoarthritis Pathway	15.9	1.99174	0.546	ACVRL1,ADAMTS5,ALPL,ALPP,ANXA2,ANXA5,BMPR2,C1QTNF4,CASP1,CASP3,CASP4,CASP8,CASQ1,CCN4,CEBPB,CNMD,CREB1,CREB3,CREB3L1,CREB3L2,CREB3L4,CREB5,CTNNA1,CTNNA2,CXCL8,DCN,DDIT4,DDR2,DLX5,ELF3,EPAS1,FADD,FGF18,FGF2,FGFR1,FGFR3,FN1,FRZB,FZD10,FZD3,FZD5,FZD6,FZD7,FZD8,FZD9,GDF5,GLI1,GLI2,GLI3,GLIS1,GREM1,HDAC3,HDAC4,HIF1A,HMGB1,HTRA1,IL1R1,IL1RAP,IL1RAPL1,IL1RL2,ITGA1,ITGA10,ITGA11,ITGA2B,ITGA3,ITGA4,ITGA5,…
Collagen biosynthesis and modifying enzymes	15.6	4.9923	0.776	ADAMTS14,ADAMTS2,BMP1,COL11A1,COL12A1,COL15A1,COL16A1,COL18A1,COL1A1,COL1A2,COL20A1,COL21A1,COL22A1,COL23A1,COL24A1,COL25A1,COL26A1,COL27A1,COL28A1,COL4A1,COL4A2,COL4A4,COL4A6,COL5A1,COL5A2,COL6A1,COL6A2,COL6A3,COL6A5,COL6A6,COL7A1,COL8A1,COL8A2,COL9A1,COL9A2,COL9A3,COLGALT1,CRTAP,P3H1,P3H2,P3H3,P4HA1,P4HA2,P4HA3,P4HB,PCOLCE2,PLOD1,PLOD2,PLOD3,PPIB,SERPINH1,TLL1
Regulation of Insulin-like Growth Factor (IGF) transport and uptake by IGFBPs	15.5	6.93181	0.645	ADAM10,AFP,AHSG,AMTN,APLP2,APOA1,APOB,APOE,APOL1,APP,BMP4,C3,CALU,CCN1,CDH2,CHRDL1,CKAP4,CSF1,CST3,DMP1,DNAJC3,ENAM,EVA1A,F2,FAM20A,FAM20C,FBN1,FGF23,FN1,FSTL1,FSTL3,GAS6,GPC3,HRC,HSP90B1,IGF1,IGF2,IGFBP1,IGFBP2,IGFBP3,IGFBP4,IGFBP5,IGFBP6,IGFBP7,IL6,KLK13,LAMB1,LAMB2,LAMC1,LGALS1,MATN3,MFGE8,MGAT4A,MMP1,MMP2,MSLN,MXRA8,NOTUM,NUCB1,P4HB,PAPPA,PAPPA2,PNPLA2,PROC,PRSS23,QSOX1,SDC2,SERPINA1,SHISA5,S…
Human Embryonic Stem Cell Pluripotency	15.3	2.0788	0.565	ACVR1,ACVR2B,ACVRL1,APC2,BDNF,BMP1,BMP4,BMP5,BMP7,BMP8A,BMP8B,BMPR2,DPPA4,DUSP9,ESRRB,FGF2,FGFR1,FGFR2,FGFR3,FGFRL1,FZD10,FZD3,FZD5,FZD6,FZD7,FZD8,FZD9,GRB2,HRAS,HSP90B1,ID2,ID4,INHBA,JAK1,JAK2,JAK3,KLF2,LEFTY2,LIF,MAP2K1,MAP2K3,MAP2K6,MRAS,MYC,NFYB,NGF,NR0B1,NRAS,NTF3,NTF4,NTRK1,NTRK3,PDGFA,PDGFB,PDGFC,PDGFD,PDGFRA,PDGFRB,PDPK1,PIK3C2B,PIK3C2G,PIK3CA,PIK3CD,PIK3R5,PRKCA,PRKCB,PRKCD,PRKCG,PRKCH,P…
Integrin cell surface interactions	15.3	4.99344	0.718	AGRN,CD44,CDH1,COL16A1,COL18A1,COL1A1,COL1A2,COL23A1,COL4A1,COL4A2,COL4A4,COL4A6,COL5A1,COL5A2,COL6A1,COL6A2,COL6A3,COL6A5,COL6A6,COL7A1,COL8A1,COL8A2,COL9A1,COL9A2,COL9A3,COMP,F11R,FBN1,FGB,FN1,HSPG2,ICAM1,ICAM3,ICAM4,ICAM5,ITGA1,ITGA10,ITGA11,ITGA2B,ITGA3,ITGA4,ITGA5,ITGA6,ITGA7,ITGA8,ITGA9,ITGAM,ITGAV,ITGAX,ITGB1,ITGB3,ITGB5,ITGB6,JAM2,KDR,LUM,PECAM1,SPP1,THBS1,TNC,VCAM1
Synaptogenesis Signaling Pathway	15.1	3.83333	0.505	ACTR2,ACTR3,ADCY4,ADCY7,ADCY9,AFDN,AP2A1,AP2M1,APOE,ARPC1B,ARPC2,ARPC3,ARPC4,ARPC5,BDNF,BET1L,CACNA1B,CACNA2D1,CACNA2D2,CACNB2,CACNB4,CADM1,CAMK2A,CAMK2D,CDC42,CDH1,CDH11,CDH13,CDH15,CDH18,CDH19,CDH2,CDH22,CDH23,CDH24,CDH3,CDH6,CDH8,CDH9,CDK5,CHN1,CNTNAP1,CNTNAP2,COMP,CPLX1,CREB1,CREB3,CREB3L1,CREB3L2,CREB3L4,CREB5,CRKL,CTNND1,EFNA1,EFNA5,EFNB1,EFNB2,EFNB3,EIF4EBP2,EPHA2,EPHA3,EPHA5,EPHA6,EPHA7,E…
Transcriptional Regulatory Network in Embryonic Stem Cells	15	1.22474	0.591	ACVR1,ACVR1B,ACVR1C,ACVR2B,BMP4,BMPR2,CALB1,CDX2,ESRRB,FGF2,FGFR1,FGFR2,FGFR3,FGFRL1,FOXC1,FZD10,FZD3,FZD5,FZD6,FZD7,FZD8,FZD9,GATA4,GATA6,GBX2,GJD2,GSX2,HESX1,HRAS,IGF1,IGF1R,IGF2,IGF2R,IL6ST,INHBA,ISL1,JAK1,JAK2,JAK3,KAT6A,L1CAM,LIF,MAP2K1,MRAS,MYC,NEUROG1,NRAS,ONECUT1,OTX1,PIK3C2B,PIK3C2G,PIK3CA,PIK3CD,PIK3R5,RAP1B,RAP2A,RAP2B,RASD1,RASD2,RFX4,RIF1,RRAS,RRAS2,SALL4,SET,SETDB1,SKIL,SMAD2,SMAD9,…
Neutrophil degranulation	15	10.4264	0.462	A1BG,ABCA13,ACAA1,ACTR10,ACTR2,ADAM10,ADGRE5,AGPAT2,AHSG,ALAD,ALDOA,ALOX5,AMPD3,ANO6,ANXA2,ARHGAP45,ARHGAP9,ARL8A,ARPC5,ARSA,ARSB,ASAH1,ATP11A,ATP6AP2,ATP6V0A1,ATP6V0C,ATP6V1D,ATP8A1,ATP8B4,AZU1,B2M,B4GALT1,BRI3,BST1,BST2,C3,C3AR1,C5AR1,CAP1,CAPN1,CCT8,CD44,CD55,CD58,CD59,CD63,CD68,CDA,CEACAM1,CFD,CHRNB4,CKAP4,CLEC4D,CNN2,COPB1,COTL1,CPNE3,CPPED1,CR1,CRACR2A,CRISPLD2,CST3,CSTB,CTSA,CTSB,CTSD,CTSH…
Glutaminergic Receptor Signaling Pathway (Enhanced)	14.9	2.68794	0.5	ABHD3,ADCY4,ADCY7,ADCY9,AKT1S1,BDNF,BET1L,CACNA1A,CACNA1B,CACNA1F,CACNA1G,CACNA1H,CACNA1I,CACNA1S,CACNA2D1,CACNA2D2,CACNA2D3,CACNA2D4,CACNB2,CACNB4,CACNG1,CACNG4,CACNG5,CACNG6,CACNG7,CACNG8,CAMK2A,CAMK2D,CATSPER1,CATSPER2,CHP1,CREB1,CREB3,CREB3L1,CREB3L2,CREB3L4,CREB5,DGKA,DGKB,DGKG,DGKH,DGKI,DGKQ,GABBR1,GABBR2,GABRA1,GABRA3,GABRA5,GABRA6,GABRB1,GABRD,GABRE,GABRQ,GABRR2,GLS,GLUD2,GLUL,GNAI2,GNAL,…
Role of Macrophages, Fibroblasts and Endothelial Cells in Rheumatoid Arthritis	14.7	4.64985	0.494	APC2,C5,C5AR1,CAMK2A,CAMK2D,CCL2,CEBPA,CEBPB,CEBPD,CEBPG,CHP1,CREB1,CREB3,CREB3L1,CREB3L2,CREB3L4,CREB5,CSF1,CSNK1G1,CXCL12,CXCL8,DKK2,DKK3,DKK4,DKKL1,F2RL1,FGF2,FN1,FOS,FRZB,FZD10,FZD3,FZD5,FZD6,FZD7,FZD8,FZD9,GNAO1,HRAS,ICAM1,IKBKE,IKBKG,IL15,IL17RA,IL17RB,IL17RC,IL18,IL18R1,IL1R1,IL1RAP,IL1RAPL1,IL1RL2,IL32,IL36G,IL37,IL6,IL6R,IL6ST,IL7,IRAK1,IRAK2,IRAK3,JAK2,JUN,LEF1,LRP1,LRP5,LTBR,MAP2K1,MAP…
Regulation of the Epithelial Mesenchymal Transition by Growth Factors Pathway	14.6	5.21286	0.562	CD70,CDC42,CDH1,CDH2,CLDN3,EGF,EGFR,EGR1,ESRP2,ETS1,FGF1,FGF10,FGF12,FGF13,FGF18,FGF2,FGF20,FGF23,FGF3,FGF5,FGF9,FGFR1,FGFR2,FGFR3,FGFRL1,FOS,FOXC2,GAB1,GRB2,HGF,HRAS,ID2,IKBKE,IKBKG,IL6,IL6R,JAK1,JAK2,JAK3,JUN,LATS2,MAP2K1,MAP2K3,MAP2K6,MAPK10,MAPK11,MAPK12,MAPK13,MET,MMP1,MMP2,MMP9,MRAS,NFKB2,NRAS,OCLN,PARD6A,PDGFA,PDGFB,PDGFC,PDGFD,PDGFRA,PDGFRB,PIK3C2B,PIK3C2G,PIK3CA,PIK3CD,PIK3R5,PTPN11,RAC1…
Sheddase Signaling Pathway	14.5	2.91623	0.554	ACKR2,ADAM10,ADAM28,AREG,ARHGAP32,BIK,CCN1,CCN2,CCR6,CCR7,CD44,CDH1,CDH2,CEBPB,COL1A1,COL1A2,COL4A1,COL4A2,COL4A4,COL4A6,DDIT4,E2F1,E2F2,E2F5,E2F7,E2F8,EGFR,ELF1,ELF3,ELF4,ELK3,ERBB4,ETS1,ETS2,F2RL1,FAS,FN1,FOS,GNAI2,HBEGF,HGF,HIF1A,IGF1,IGF2,IGFBP1,IGFBP2,IGFBP3,IGFBP4,IGFBP5,IGFBP6,IGFBP7,IL6,ITGA5,ITGAV,ITGB1,ITGB3,ITGB4,ITGB5,ITGB6,JUN,KDR,MAPK10,MAPK11,MAPK12,MAPK13,MET,MICB,MMP1,MMP10,MMP11…
Chronic Myeloid Leukemia Signaling	14.4	0.676123	0.512	AKT1S1,ALOX12,ALOX15,AURKA,AURKB,BCL2,BCL2L1,BIRC5,CCND3,CDK6,CDKN1A,CDKN1B,CDKN2A,CEBPA,CHP1,CRKL,E2F1,E2F2,E2F5,E2F7,E2F8,FAS,FOS,FOXM1,FZD10,FZD3,FZD5,FZD6,FZD7,FZD8,FZD9,GLI1,GLI2,GLI3,GLIS1,GRB2,HDAC10,HDAC3,HDAC4,HDAC7,HDAC9,HNRNPA1,HRAS,HSP90B1,IKBKE,IKBKG,IRF8,ITGB1,JAK2,JUN,LEF1,LIG3,LIN28B,MAP2K1,MDM2,MECOM,MMP9,MRAS,MSI2,MYC,NFAT5,NFATC1,NFATC2,NFKB2,NOTCH4,NOTUM,NRAS,PAX5,PDIA3,PIK3C2…
RHO GTPases Activate Formins	14.2	-3.79628	0.607	ACTB,ACTG1,AURKB,B9D2,BIRC5,BUB1,BUB1B,BUB3,CDC20,CDC42,CDCA8,CENPA,CENPC,CENPE,CENPF,CENPH,CENPI,CENPK,CENPL,CENPM,CENPN,CENPO,CENPP,CENPQ,CENPS,CENPU,CKAP5,DIAPH3,DSN1,DYNC1H1,DYNC1I1,DYNC1LI2,DYNLL2,ERCC6L,FMNL1,FMNL3,INCENP,ITGB1,ITGB3BP,KIF18A,KIF2C,KNL1,KNTC1,MAD2L1,MIS12,MRTFA,NDC80,NDE1,NDEL1,NSL1,NUF2,NUP107,NUP160,NUP37,NUP85,PFN1,PLK1,PMF1,PPP1CC,PPP2CB,PPP2R5A,PPP2R5B,RAC1,RHOC,RHOD,S…
ABRA Signaling Pathway	14.2	5.24951	0.693	ABLIM2,ABLIM3,ACTA1,ACTA2,ACTB,ACTC1,ACTG1,ACTG2,ACTN1,ACTR3,CALD1,CCN2,CFL2,CHP1,CKMT2,EGR1,ESRRA,FOS,FOSB,GATA4,GSN,HAND2,IGF1,IL6,ITGB1,JUNB,JUND,LIF,LIMK2,MAPK10,MAPK12,MEF2A,MEF2C,MEF2D,MMP9,MRTFA,MYH11,MYH9,MYL1,MYL3,MYL9,MYOCD,NOL3,NPPB,PDGFC,PPP1R14A,PPP3CA,PPP3CC,ROCK1,SMTN,SVIL,TAGLN,TPM1,TPM2,TPM3,TPM4,VCL,VEGFA,VEGFB,VEGFD,VIL1
ID1 Signaling Pathway	14.2	3.32205	0.552	ABI1,ACVR1,ACVR1B,ACVR1C,ACVR2B,ACVRL1,APP,ATAD5,ATF6,AURKA,BAX,BCL2,BCL2L1,BCL3,BHLHE22,BHLHE23,BHLHE40,BHLHE41,BIRC5,BMP4,BMPR2,CAV1,CCN2,CCNE1,CDC20,CDKN1A,CDKN1B,CDKN2A,CHRNA3,CHRNA4,CHRNA5,CHRNA9,CHRNB1,CHRNB2,CHRNB4,CHRNE,E2F1,EGF,EGFR,EGR1,ETS1,FGF2,FGFR1,FGFR2,FGFR3,FGFRL1,FN1,FRK,GLI2,GPRASP3,HIF1A,HRAS,IGF1R,IGF2,IL6,IL6R,KIF11,LCK,LIF,LYN,MAPK11,MAPK12,MAPK13,MCAM,MDM2,MMP2,MMP9,MRAS,M…
Cell junction organization	14.2	4.66156	0.685	ACTB,ACTG1,ACTN1,AFDN,ARHGEF6,CADM1,CADM3,CD151,CDH1,CDH11,CDH13,CDH15,CDH18,CDH2,CDH24,CDH3,CDH6,CDH8,CDH9,CLDN1,CLDN10,CLDN11,CLDN14,CLDN16,CLDN2,CLDN23,CLDN3,CLDN4,CLDN5,CLDN6,CLDN9,CRB3,CTNNA1,CTNND1,F11R,FBLIM1,FERMT2,FLNA,FLNC,ILK,ITGA6,ITGB1,ITGB4,JUP,KRT14,LAMB3,LAMC2,LIMS1,LIMS2,NECTIN1,NECTIN2,NECTIN3,NECTIN4,PARD6A,PARVA,PARVB,PLEC,PRKCI,PVR,PXN,RSU1,SDK2,VASP
Regulation of the Epithelial-Mesenchymal Transition Pathway	14.1		0.557	CDH1,CDH2,CLDN3,EGF,EGFR,EGR1,ESRP2,ETS1,FGF1,FGF10,FGF12,FGF13,FGF18,FGF2,FGF20,FGF23,FGF3,FGF5,FGF9,FGFR1,FGFR2,FGFR3,FGFRL1,FOXC2,FZD10,FZD3,FZD5,FZD6,FZD7,FZD8,FZD9,GAB1,GRB2,HGF,HIF1A,HRAS,ID2,JAG1,JAG2,JAK1,JAK2,JAK3,LEF1,LOX,MAP2K1,MAP2K3,MAP2K6,MET,MMP2,MMP9,MRAS,NCSTN,NFKB2,NOTCH4,NRAS,PARD6A,PDGFD,PDGFRB,PIK3C2B,PIK3C2G,PIK3CA,PIK3CD,PIK3R5,PTPN11,PYGO1,PYGO2,RAP1B,RAP2A,RAP2B,RASD1,RAS…
Clathrin-mediated endocytosis	14.1	5.59017	0.62	AAK1,ACTB,ACTG1,ACTR2,ACTR3,ADRB2,AMPH,AP2A1,AP2M1,APOB,AREG,ARFGAP1,ARPC2,ARPC3,ARPC4,ARPC5,ARRB1,ARRB2,BTC,CFTR,CHRM2,CLTA,CLTB,CLTC,CLTCL1,CTTN,DAB2,DNAJC6,DNM1,DNM3,EGF,EGFR,EPGN,EPS15,EPS15L1,EREG,FCHO1,FCHO2,GRB2,HBEGF,HGS,HIP1,IGF2R,IL7R,ITSN2,KIAA0319,LDLR,LRP2,NECAP1,NECAP2,OCRL,PACSIN1,PACSIN3,PICALM,PIP5K1C,RAB5A,RAB5B,RAB5C,REPS1,REPS2,SCARB2,SGIP1,SH3GL2,SH3KBP1,SNX18,SNX9,STAM,STAM2…
Post-translational protein phosphorylation	14.1	6.21519	0.654	ADAM10,AFP,AHSG,AMTN,APLP2,APOA1,APOB,APOE,APOL1,APP,BMP4,C3,CALU,CCN1,CDH2,CHRDL1,CKAP4,CSF1,CST3,DMP1,DNAJC3,ENAM,EVA1A,FAM20A,FAM20C,FBN1,FGF23,FN1,FSTL1,FSTL3,GAS6,GPC3,HRC,HSP90B1,IGFBP1,IGFBP3,IGFBP4,IGFBP5,IGFBP7,IL6,LAMB1,LAMB2,LAMC1,LGALS1,MATN3,MFGE8,MGAT4A,MSLN,MXRA8,NOTUM,NUCB1,P4HB,PNPLA2,PROC,PRSS23,QSOX1,SDC2,SERPINA1,SHISA5,SPARCL1,SPP1,STC2,TF,TGOLN2,TIMP1,TMEM132A,TNC,VGF,VWA1,W…
Ephrin Receptor Signaling	13.9	4.36564	0.55	ABI1,ACP1,ACTR2,ACTR3,ADAM10,ANGPT1,ARPC1B,ARPC2,ARPC3,ARPC4,ARPC5,BCAR1,CDC42,CFL2,CREB1,CREB3,CREB3L1,CREB3L2,CREB3L4,CREB5,CRKL,CXCL12,CXCR4,EFNA1,EFNA5,EFNB1,EFNB2,EFNB3,EGF,EPHA2,EPHA3,EPHA5,EPHA6,EPHA7,EPHB3,EPHB6,FGF1,GNA11,GNA14,GNAI2,GNAL,GNAO1,GNAS,GNAZ,GNG12,GNG2,GNG7,GRB2,GRIN2B,GRIN2C,GRIN2D,GRIN3A,GRIN3B,GRINA,HRAS,ITGA1,ITGA10,ITGA11,ITGA2B,ITGA3,ITGA4,ITGA5,ITGA6,ITGA7,ITGA8,ITGA9…
RAR Activation	13.7	1.2174	0.462	ACTB,ACVR1,ACVR1B,ACVR1C,ACVR2B,ADAM10,ADCY4,ADCY7,ADCY9,AKR1C3,ALDH1A1,ALDH1A2,ARID2,BCO1,BMPR2,BRD7,CAMK2A,CAMK2D,CD70,CDC42,CDK7,CDKN1A,CDKN1B,CDKN2B,CITED2,CLCF1,CNGA3,CNGA4,COL1A1,COL1A2,CRABP1,CREB1,CREB3,CREB3L1,CREB3L2,CREB3L4,CREB5,CSF2RB,CXCL8,DBX1,DHRS9,DKK2,DLK1,DPF1,DRD2,DUSP1,EDA,EGF,F11R,FABP5,FGF10,FOS,GATA4,GATA6,GDPD1,GNA11,GNA14,GNGT1,GTF2H1,GTF2H4,GUCY1B1,HIF1A,HLTF,HNF1B,HOXB…
Breast Cancer Regulation by Stathmin1	13.7	3.38605	0.435	ACKR3,ADCYAP1R1,ADGRA2,ADGRB3,ADGRD2,ADGRE5,ADGRF4,ADGRF5,ADGRG1,ADGRG2,ADGRG4,ADGRG5,ADGRG6,ADGRL1,ADGRL3,ADGRL4,ADGRV1,ADORA2A,ADRA1B,ADRA2A,ADRA2B,ADRA2C,ADRB1,ADRB2,ANKHD1,ARHGEF1,ARHGEF17,ARHGEF18,ARHGEF3,ARHGEF4,ARHGEF5,ARHGEF6,AURKA,AURKB,AVPR1B,BDKRB1,BDKRB2,BRS3,C3AR1,C5AR1,CALCR,CAMK1G,CAMK2A,CAMK2D,CCKAR,CCKBR,CCND3,CCR6,CCR7,CDK1,CDK2,CDK6,CDKN1B,CELSR1,CELSR2,CHRM2,CHRM3,CMKLR1,CNR2,…
Myelination Signaling Pathway	13.7	3.32039	0.489	ACVR1,ACVR2B,ACVRL1,ADAM22,ADGRG6,AKT1S1,ARHGAP1,ARHGAP4,ARHGAP6,ARHGAP9,BACE1,BDNF,BMP1,BMP4,BMP5,BMP7,BMP8A,BMP8B,BMPR2,CDC42,CHD7,CHP1,CNTN6,CREB1,CREB3,CREB3L1,CREB3L2,CREB3L4,CREB5,CYTH1,DLC1,EGFR,EGR2,ERBB4,FGF2,FGFR1,FGFR2,FGFR3,FGFRL1,FKBP1A,FOS,FRK,FZD10,FZD3,FZD5,FZD6,FZD7,FZD8,FZD9,GLI1,GLI2,GLI3,GLIS1,GPR17,GPR37,GRB2,HDAC10,HDAC3,HDAC4,HDAC7,HDAC9,HES5,HRAS,ID2,ID4,IGF1,IGF1R,IGF2R,I…
Glycation Signaling Pathway	13.7	4.8585	0.533	ADAM10,APP,ATF6,CASP3,CCL2,CD70,CDC42,CLCF1,COL4A1,COL4A2,COL4A4,COL4A6,CSF1,CXCL8,CYBB,CYP2E1,DDIT3,DDOST,EDA,EGR1,EIF2AK3,ERN1,FOS,GCK,HAGH,HIF1A,HK1,HK2,HKDC1,HMGB1,HRAS,ICAM1,ICAM3,ICAM4,ICAM5,IKBKE,IKBKG,IL11,IL12A,IL15,IL17B,IL18,IL36G,IL37,IL6,IRAK1,IRAK2,IRAK3,IRF1,JAK1,JAK2,JUN,LIF,MAF,MAOB,MAPK10,MAPK11,MAPK12,MAPK13,MAPK15,MAPK4,MAPT,MMP9,MRAS,MYD88,NCF1,NCF2,NFE2L2,NFKB2,NOS2,NOX4,NRA…
Phagosome Formation	13.6	5.79486	0.423	ABHD3,ACKR3,ACTR2,ACTR3,ADCYAP1R1,ADGRA2,ADGRB3,ADGRD2,ADGRE5,ADGRF4,ADGRF5,ADGRG1,ADGRG2,ADGRG4,ADGRG5,ADGRG6,ADGRL1,ADGRL3,ADGRL4,ADGRV1,ADORA2A,ADRA1B,ADRA2A,ADRA2B,ADRA2C,ADRB1,ADRB2,AP1G2,AP1M2,AP1S1,AP1S2,APBB1IP,ARPC1B,ARPC2,ARPC3,ARPC4,ARPC5,AVPR1B,BCAR1,BCL10,BDKRB1,BDKRB2,BRS3,C3,C3AR1,C5AR1,CALCR,CARD9,CCKAR,CCKBR,CCR6,CCR7,CDC42,CELSR1,CELSR2,CFL2,CHRM2,CHRM3,CLEC4D,CLEC4E,CLEC7A,CMKL…
Role of Tissue Factor in Cancer	13.5	3.81385	0.541	ACVR1,ACVR1B,ACVR1C,ACVR2B,ARRB1,ARRB2,BCL2,BCL2L1,BIRC5,BMPR2,CASP3,CCN1,CCN2,CFL2,CSF1,CXCL1,CXCL8,EGF,EGFR,EGR1,F10,F2,F2R,F2RL1,F3,FGB,FGF5,FLNC,FLT1,FLT4,FOS,FRK,GNA11,GNA14,HBEGF,HGF,HRAS,IKBKE,IKBKG,ITGA3,ITGA6,ITGAV,ITGB1,ITGB3,JAK2,JUN,KDR,LCK,LIMK2,LYN,MAP2K1,MAP2K3,MAP2K6,MAPK10,MAPK11,MAPK12,MAPK13,MAPK15,MAPK4,MET,MMP1,MMP13,MMP2,MMP9,MRAS,NFKB2,NRAS,P4HB,PDIA2,PIK3C2B,PIK3C2G,PIK3CA…
Cilium Assembly	13.5	-6.54919	0.544	AHI1,ALMS1,ARF4,B9D1,B9D2,BBS1,BBS2,BBS4,BBS5,CCP110,CCT6B,CCT8,CDK1,CDK5RAP2,CEP131,CEP152,CEP162,CEP192,CEP41,CEP43,CEP57,CEP70,CEP72,CEP78,CEP83,CEP97,CKAP5,CLUAP1,CNGA4,CNTRL,CPAP,CYS1,DYNC1H1,DYNC2H1,DYNC2I1,DYNC2I2,DYNLL2,DYNLRB2,DYNLT2,DYNLT2B,DYNLT5,EXOC6,EXOC8,FBF1,GBF1,HAUS1,HAUS3,HAUS4,HAUS5,HAUS6,HAUS7,HAUS8,IFT122,IFT140,IFT20,IFT22,IFT27,IFT56,IFT57,IFT70A,IFT70B,IFT74,IFT81,IFT88,I…
Role of Osteoblasts in Rheumatoid Arthritis Signaling Pathway	13.3	5.52345	0.521	ACVR1,ACVR2B,ACVRL1,ALPL,APC2,BCL2,BMP4,BMP7,BMPR2,CD70,CLCF1,COL1A1,CSNK1G1,CTSA,CTSB,CTSD,CTSH,CTSK,CTSL,CTSO,CTSS,CTSZ,CXCL12,CXCL8,DKK2,DLX5,EDA,FRZB,FZD10,FZD3,FZD5,FZD6,FZD7,FZD8,FZD9,IGF1,IGF1R,IGF2R,IL11,IL12A,IL15,IL17B,IL18,IL36G,IL37,IL6,IL6R,IL6ST,JAK1,JAK2,JAK3,LEF1,LIF,LRP1,LRP5,MMP1,MMP10,MMP11,MMP13,MMP14,MMP15,MMP16,MMP17,MMP19,MMP2,MMP23B,MMP24,MMP25,MMP7,MMP8,MMP9,OSM,PDGFC,PIK…
Role of Osteoclasts in Rheumatoid Arthritis Signaling Pathway	13.3	6.36142	0.491	ACP5,ADAM10,ADAM11,ADAM12,ADAM15,ADAM18,ADAM19,ADAM21,ADAM22,ADAM28,ADAM33,ADAM9,BCL2,BIRC2,BIRC3,CALCR,CDC42,CDH1,CHP1,COL11A1,COL12A1,COL15A1,COL16A1,COL18A1,COL1A1,COL1A2,COL20A1,COL21A1,COL22A1,COL23A1,COL24A1,COL25A1,COL26A1,COL27A1,COL28A1,COL4A1,COL4A2,COL4A4,COL4A6,COL5A1,COL5A2,COL6A1,COL6A2,COL6A3,COL6A5,COL6A6,COL7A1,COL8A1,COL8A2,COL9A1,COL9A2,COL9A3,CREB1,CREB3,CREB3L1,CREB3L2,CREB3L…
Protein Kinase A Signaling	13.2	1.29099	0.466	ACP1,ADCY4,ADCY7,ADCY9,ADD2,ADD3,AKAP1,AKAP12,AKAP3,AKAP5,CAMK2A,CAMK2D,CDC25A,CDC25B,CDC25C,CDC26,CDKN3,CHP1,CNGA3,CNGA4,CREB1,CREB3,CREB3L1,CREB3L2,CREB3L4,CREB5,DCC,DUSP1,DUSP10,DUSP11,DUSP15,DUSP3,DUSP4,DUSP5,DUSP6,DUSP7,DUSP8,DUSP9,EBI3,EYA1,EYA2,FLNA,FLNB,FLNC,GDPD1,GLI3,GNAI2,GNAS,GNG12,GNG2,GNG7,GUCY1B1,GYS1,H1-0,H1-10,H1-2,H1-3,H1-6,H3-3A,HHAT,ITPR1,ITPR2,KDELR1,KDELR2,KDELR3,LEF1,LIPE,M…
Role of Chondrocytes in Rheumatoid Arthritis Signaling Pathway	13.2	5.44444	0.59	ADAMTS5,AKT1S1,ASIC1,CAPN2,CASP1,CASP3,CASP8,CCL2,CEBPA,CEBPB,CEBPD,CEBPG,CFLAR,CHP1,CXCL12,CXCL8,CXCR4,EGR1,FADD,FN1,FOS,IL17RA,IL17RB,IL17RC,IL18,IL18R1,IL1R1,IL1RAP,IL1RAPL1,IL1RL2,IL36G,IL37,IL6,IL6R,IL6ST,IRAK1,ITGA5,ITGB1,JAK2,JUN,LRP1,MAPK11,MAPK12,MAPK13,MLKL,MMP1,MMP10,MMP11,MMP13,MMP14,MMP15,MMP16,MMP17,MMP19,MMP2,MMP23B,MMP24,MMP25,MMP7,MMP8,MMP9,NFKB2,NLRP3,NOS2,PDGFC,PLAU,PPP3CA,PPP3…
Regulation of Actin-based Motility by Rho	13	4.90098	0.628	ACTA1,ACTA2,ACTB,ACTC1,ACTG2,ACTR2,ACTR3,ARHGDIA,ARPC1B,ARPC2,ARPC3,ARPC4,ARPC5,BAIAP2,CDC42,GSN,ITGA1,ITGA10,ITGA11,ITGA2B,ITGA3,ITGA4,ITGA5,ITGA6,ITGA7,ITGA8,ITGA9,ITGAM,ITGAV,ITGAX,ITGB1,ITGB3,ITGB4,ITGB5,ITGB6,MYL1,MYL10,MYL11,MYL12A,MYL12B,MYL2,MYL3,MYL4,MYL5,MYL6,MYL7,MYL9,PAK1,PAK5,PFN1,PIP4K2C,PIP5K1B,PIP5K1C,PPP1CC,PPP1R12A,PPP1R12B,RAC1,RAC2,RHOC,RHOD,RHOG,RHOH,RHOJ,RHOQ,RHOU,RND1,RND2,…
Adrenergic Receptor Signaling Pathway (Enhanced)	12.8	-0.194257	0.54	ADCY4,ADCY7,ADCY9,ADRA1B,ADRA2A,ADRA2B,ADRA2C,ADRB1,ADRB2,ATP6AP1,ATP6AP2,ATP6V0A1,ATP6V0A4,ATP6V0B,ATP6V0C,ATP6V0D1,ATP6V0D2,ATP6V0E1,ATP6V1A,ATP6V1B2,ATP6V1C1,ATP6V1C2,ATP6V1D,ATP6V1E1,ATP6V1G1,ATP6V1H,BDNF,CACNA1A,CACNA1B,CACNA1F,CACNA1G,CACNA1H,CACNA1I,CACNA1S,CACNA2D1,CACNA2D2,CACNA2D3,CACNA2D4,CACNB2,CACNB4,CACNG1,CACNG4,CACNG5,CACNG6,CACNG7,CACNG8,CATSPER1,CATSPER2,CD70,CLCF1,COMT,CXCL8,DB…
Tight Junction Signaling	12.8		0.552	ACTA1,ACTA2,ACTB,ACTC1,ACTG1,ACTG2,AFDN,BET1L,CDC42,CEBPA,CLDN1,CLDN10,CLDN11,CLDN14,CLDN16,CLDN2,CLDN23,CLDN3,CLDN4,CLDN5,CLDN6,CLDN9,CPSF3,CPSF4,CPSF6,CRB3,CSTF2T,CTNNA1,EPB41,F11R,FOS,GOSR2,JAM2,JUN,LLGL1,MAGI2,MPDZ,MYH11,MYH14,MYH3,MYH7,MYH7B,MYH8,MYH9,MYL1,MYL2,MYL3,MYL4,MYL5,MYL6,MYL7,MYL9,MYO10,MYO18B,NAPA,NAPG,NECTIN1,NECTIN2,NECTIN3,NFKB2,NUDT21,OCLN,PARD6A,PPM1J,PPM1L,PPP2CB,PPP2R2C,PPP…
Dilated Cardiomyopathy Signaling Pathway	12.6	0.544331	0.576	ABCC9,ACTA1,ACTA2,ACTB,ACTC1,ACTG1,ACTG2,ADCY4,ADCY7,ADCY9,ADRB1,BAG3,BAX,BCL2,CACNA1A,CACNA1B,CACNA1F,CACNA1G,CACNA1H,CACNA1I,CACNA1S,CACNA2D1,CACNA2D2,CACNA2D3,CACNA2D4,CACNB2,CACNB4,CACNG1,CACNG4,CACNG5,CACNG6,CACNG7,CACNG8,CAMK1G,CAMK2A,CAMK2D,CATSPER1,CATSPER2,CNN1,DES,DSC2,DSG2,GAB1,GNAS,GUCY1B1,ILK,ITPR1,ITPR2,LMNA,MAP3K3,MAPK11,MAPK12,MAPK13,MYH11,MYH14,MYH3,MYH7,MYH7B,MYH8,MYH9,MYL1,MYL2…
Factors Promoting Cardiogenesis in Vertebrates	12.6	1.11803	0.576	ACVR1,ACVR1B,ACVR1C,ACVR2B,ACVRL1,APC2,BMP1,BMP4,BMP5,BMP7,BMP8A,BMP8B,BMPR2,CAMK2A,CAMK2D,CREB1,CREB3,CREB3L1,CREB3L2,CREB3L4,CREB5,FZD10,FZD3,FZD5,FZD6,FZD7,FZD8,FZD9,GATA4,GJA5,LEF1,LRP1,LRP5,MAPK10,MAPK12,MEF2C,MYC,MYH7,MYL2,MYOCD,NOTUM,NOX4,NPPB,PDIA3,PLCB2,PLCB4,PLCD3,PLCE1,PLCG2,PLCH1,PLCH2,PLCL1,PLCL2,PRKCA,PRKCB,PRKCD,PRKCG,PRKCH,PRKCI,PRKCQ,ROCK1,SMAD2,SMAD9,SMO,TCF3,TCF7,TGFB1,TGFB2,TG…
BBSome Signaling Pathway	12.5	0.916949	0.443	ACKR3,ADCYAP1R1,ADGRA2,ADGRB3,ADGRD2,ADGRE5,ADGRF4,ADGRF5,ADGRG1,ADGRG2,ADGRG4,ADGRG5,ADGRG6,ADGRL1,ADGRL3,ADGRL4,ADGRV1,ADORA2A,ADRA1B,ADRA2A,ADRA2B,ADRA2C,ADRB1,ADRB2,ARRB2,ASXL3,ATF6,AVPR1B,BBS1,BBS2,BBS4,BBS5,BDKRB1,BDKRB2,BDNF,BRS3,C3AR1,C5AR1,CALCR,CBX2,CBX8,CCDC66,CCKAR,CCKBR,CCR6,CCR7,CCT6B,CCT8,CELSR1,CELSR2,CEP131,CEP72,CHRM2,CHRM3,CLUAP1,CMKLR1,CNR2,CXCL12,CYSLTR2,DRD1,DRD2,EDNRA,EED,E…
NF1 RAS Signaling Pathway	12.5	2.61488	0.436	ACKR3,ADCY4,ADCY7,ADCY9,ADCYAP1R1,ADGRA2,ADGRB3,ADGRD2,ADGRE5,ADGRF4,ADGRF5,ADGRG1,ADGRG2,ADGRG4,ADGRG5,ADGRG6,ADGRL1,ADGRL3,ADGRL4,ADGRV1,ADORA2A,ADRA1B,ADRA2A,ADRA2B,ADRA2C,ADRB1,ADRB2,AFDN,ALK,AVPR1B,BDKRB1,BDKRB2,BMPR2,BRS3,C3AR1,C5AR1,CALCR,CAV1,CCKAR,CCKBR,CCR6,CCR7,CELSR1,CELSR2,CFL2,CHRM2,CHRM3,CMKLR1,CNR2,CSF2RB,CYSLTR2,DPYSL2,DRD1,DRD2,EDNRA,EGF,EGFR,ESR2,F2R,F2RL1,F2RL2,F2RL3,FFAR4,FGF…
Integrin to Cytoskeleton Signaling Pathway	12.5	5.78747	0.528	ACTA1,ACTA2,ACTB,ACTC1,ACTG1,ACTG2,ACTN1,ACTN4,ACTR2,ACTR3,ARF1,ARF4,ARL17A,ARPC1B,ARPC2,ARPC3,ARPC4,ARPC5,BCAR1,CAPN1,CAPN2,CAPN6,CAPN9,CAPNS1,CAV1,CDC42,CRKL,CTTN,GRB2,GRB7,GSN,HRAS,ILK,ITGA1,ITGA10,ITGA11,ITGA2B,ITGA3,ITGA4,ITGA5,ITGA6,ITGA7,ITGA8,ITGA9,ITGAM,ITGAV,ITGAX,ITGB1,ITGB3,ITGB4,ITGB5,ITGB6,LIMS1,MAP2K1,MRAS,MYL12A,MYL12B,MYL2,MYL5,MYL7,MYL9,NRAS,PAK1,PAK5,PARVA,PARVB,PDGFB,PFN1,PIK3…
Mitochondrial Division Signaling Pathway	12.4	2.08514	0.56	ADRA1B,ADRB1,AKAP1,APP,AURKA,BAK1,BAX,CACNA1A,CACNA1B,CACNA1F,CACNA1G,CACNA1H,CACNA1I,CACNA1S,CACNA2D1,CACNA2D2,CACNA2D3,CACNA2D4,CACNB2,CACNB4,CACNG1,CACNG4,CACNG5,CACNG6,CACNG7,CACNG8,CAMK2A,CAMK2D,CASP8,CATSPER1,CATSPER2,CCNB1,CCNB2,CDK1,CDK5,CFLAR,CHP1,DUSP6,FADD,GDAP1,GNA11,GNA14,HGF,HRAS,INF2,ITPR1,ITPR2,LRRK2,MCU,MET,MLKL,MRAS,NOS2,NRAS,P4HB,PDGFC,PINK1,PPM1J,PPM1L,PPP2CB,PPP2R2C,PPP2R5A,P…
Oxytocin Signaling Pathway	12.3	3.80102	0.491	ABCC9,ARRB1,ARRB2,ATP2B1,ATP2B2,ATP2B4,CACNA1A,CACNA1B,CACNA1F,CACNA1S,CACNA2D1,CACNA2D2,CACNA2D3,CACNA2D4,CACNB2,CACNB4,CACNG1,CACNG4,CACNG5,CACNG6,CACNG7,CACNG8,CAMKK1,CHP1,CREB1,CREB3,CREB3L1,CREB3L2,CREB3L4,CREB5,CXCL8,EEF2,EGFR,FOS,GAD1,GJA1,GNA11,GNAI2,GNAL,GNAO1,GNG12,GNG2,GNG7,GRB2,GUCY1B1,GUCY2F,HRAS,HSPB1,HSPB2,HSPB3,HSPB7,IL6,ITPR1,ITPR2,JMJD7-PLA2G4B,KCNJ8,KCNT2,LIPE,MAPK10,MAPK11,MAP…
Neuroinflammation Signaling Pathway	12.2	3.79045	0.477	ACVR1,ACVR1B,ACVR1C,ACVR2B,APP,B2M,BACE1,BACE2,BCL2,BDNF,BIRC2,BIRC3,BIRC5,BIRC7,BMPR2,CALB1,CASP1,CASP3,CASP8,CCL2,CD200,CD200R1,CFLAR,CHP1,CREB1,CREB3,CREB3L1,CREB3L2,CREB3L4,CREB5,CSF1R,CXCL10,CXCL12,CXCL8,CYBB,FAS,FOS,GABBR1,GABBR2,GABRA1,GABRA3,GABRA5,GABRA6,GABRB1,GABRD,GABRE,GABRQ,GABRR2,GAD1,GDNF,GLS,GLUL,GRIN2B,GRIN2C,GRIN2D,GRIN3A,GRIN3B,GRINA,HLA-C,HLA-DOA,HLA-DQB1,HLA-DRA,HLA-E,HLA-G,…
Epithelial Adherens Junction Signaling	12.1	0.431331	0.563	ACTR2,ACTR3,ACVR1,ACVR1B,ACVR1C,ACVR2B,AFDN,ARHGEF17,ARPC1B,ARPC2,ARPC3,ARPC4,ARPC5,BAIAP2,BMPR2,CDC42,CDH1,CDH2,CFL2,CTNNA1,CTNNA2,CTNND1,DLL1,ECT2,EGF,EGFR,FARP2,FGF1,FGFR1,FRMD6,HGF,HRAS,IGF1R,IQGAP1,KIF20A,KIF23,LATS2,LEF1,LIMK2,MAGI1,MAGI2,MET,MRAS,MYL12A,MYL12B,MYL7,NECTIN1,NECTIN2,NECTIN3,NF2,NOTCH4,NRAS,PAK1,PAK5,PPM1J,PPM1L,PPP2CB,PPP2R2C,PPP2R5A,PPP2R5B,PRKAA1,PRKAA2,PRKAB2,PRKAG2,PTEN,…
L1CAM interactions	12.1	2.32495	0.602	ACTB,ACTG1,ALCAM,ANK1,AP2A1,AP2M1,CLTA,CLTC,CNTN1,CNTN2,CNTN6,CNTNAP1,DLG1,DLG3,DNM1,DNM3,DPYSL2,EGFR,FGFR1,GAP43,ITGA1,ITGA10,ITGA2B,ITGA5,ITGA9,ITGAV,ITGB1,ITGB3,KCNQ2,KCNQ3,KIF4A,KIF4B,L1CAM,LAMA1,LAMB1,LAMC1,MAP2K1,MSN,NCAM1,NRP1,NRP2,PAK1,RAC1,RPS6KA1,RPS6KA2,RPS6KA4,RPS6KA5,RPS6KA6,SCN11A,SCN1A,SCN1B,SCN2A,SCN2B,SCN3B,SCN4A,SCN8A,SCN9A,SH3GL2,SHTN1,SPTA1,SPTAN1,SPTB,SPTBN1,SPTBN2,SPTBN5,TUB…
HGF Signaling	11.9	3.05085	0.588	CDC42,CDK2,CDKN1A,CDKN2A,CRKL,ELF1,ELF3,ELF4,ELK3,ETS1,ETS2,FOS,GAB1,GRB2,HGF,HRAS,IL6,ITGA1,ITGA10,ITGA11,ITGA2B,ITGA3,ITGA4,ITGA5,ITGA6,ITGA7,ITGA8,ITGA9,ITGAM,ITGAV,ITGAX,ITGB1,ITGB3,ITGB4,ITGB5,ITGB6,JUN,MAP2K1,MAP3K2,MAP3K3,MAP3K4,MAP3K5,MAP3K6,MAP3K8,MAP3K9,MAPK10,MAPK12,MET,MRAS,NRAS,PAK1,PIK3C2B,PIK3C2G,PIK3CA,PIK3CD,PIK3R5,PLCG2,PRKCA,PRKCB,PRKCD,PRKCG,PRKCH,PRKCI,PRKCQ,PTGS2,PTPN11,PXN,…
Role of BRCA1 in DNA Damage Response	11.9	-2.05798	0.675	ACTB,ARID2,ATRIP,BARD1,BLM,BRCA1,BRCA2,BRD7,BRIP1,CDKN1A,CHEK1,CHEK2,DPF1,E2F1,E2F2,E2F5,E2F7,E2F8,FAAP24,FANCA,FANCB,FANCC,FANCD2,FANCE,FANCF,FANCG,FANCL,FANCM,GADD45A,HLTF,MDC1,MLH1,MRE11,MSH2,MSH6,PHF10,PLK1,POU2F1,RAD51,RBBP8,RBL1,RFC1,RFC2,RFC3,RFC4,RFC5,RPA1,SMARCA2,SMARCB1,SMARCC1,SMARCC2,SMARCD1,STAT1,TOPBP1
Actin Nucleation by ARP-WASP Complex	11.8	4.21776	0.648	ACTR2,ACTR3,ARPC1B,ARPC2,ARPC3,ARPC4,ARPC5,BAIAP2,CDC42,GRB2,HRAS,ITGA1,ITGA10,ITGA11,ITGA2B,ITGA3,ITGA4,ITGA5,ITGA6,ITGA7,ITGA8,ITGA9,ITGAM,ITGAV,ITGAX,ITGB1,ITGB3,ITGB4,ITGB5,ITGB6,MRAS,NRAS,PPP1R12A,PPP1R12B,PPP1R12C,RAC1,RAC2,RAP1B,RAP2A,RAP2B,RASD1,RASD2,RHOC,RHOD,RHOG,RHOH,RHOJ,RHOQ,RHOU,RND1,RND2,RND3,ROCK1,RRAS,RRAS2,SOS2,VASP,WASF1,WIPF1
PAK Signaling	11.7	4.52548	0.602	ARHGAP10,ARHGEF6,CASP3,CDC42,CFL2,DSCAM,EPHA3,EPHB3,GRB2,HRAS,ITGA1,ITGA10,ITGA11,ITGA2B,ITGA3,ITGA4,ITGA5,ITGA6,ITGA7,ITGA8,ITGA9,ITGAM,ITGAV,ITGAX,ITGB1,ITGB3,ITGB4,ITGB5,ITGB6,LIMK2,MAP2K1,MAPK10,MAPK12,MRAS,MYL1,MYL10,MYL11,MYL12A,MYL12B,MYL2,MYL3,MYL4,MYL5,MYL6,MYL7,MYL9,NRAS,PAK1,PAK5,PDGFA,PDGFB,PDGFC,PDGFD,PDGFRA,PDGFRB,PIK3C2B,PIK3C2G,PIK3CA,PIK3CD,PIK3R5,PXN,RAC1,RAP1B,RAP2A,RAP2B,RASD1…
Clathrin-mediated Endocytosis Signaling	11.7		0.522	AAK1,ACTA1,ACTA2,ACTB,ACTC1,ACTG1,ACTG2,ACTR2,ACTR3,AMPH,AP1G2,AP1M2,AP1S1,AP1S2,AP2A1,AP2M1,AP3M2,AP5B1,AP5S1,AP5Z1,APOA1,APOB,APOD,APOE,APOL1,APOM,ARPC1B,ARPC2,ARPC3,ARPC4,ARPC5,ARRB1,ARRB2,CD2AP,CDC42,CHP1,CLTA,CLTB,CLTC,CLTCL1,CLU,CTTN,DAB2,DNM1,DNM3,EGF,EPS15,F2,F2R,FGF1,FGF10,FGF12,FGF13,FGF18,FGF2,FGF20,FGF23,FGF3,FGF5,FGF9,GRB2,HGS,HIP1,IGF1,ITGA5,ITGB1,ITGB3,ITGB4,ITGB5,ITGB6,LDLR,MDM2,M…
Intra-Golgi and retrograde Golgi-to-ER traffic	11.7	3.77027	0.525	ACTR10,AGPAT3,ALPP,ARCN1,ARF1,ARF4,ARFGAP1,ARFGAP3,ARL1,BET1L,BICD2,CAPZA2,CENPE,COG8,COPA,COPB1,COPB2,COPG1,COPG2,COPZ2,CYTH1,CYTH3,CYTH4,DYNC1H1,DYNC1I1,DYNC1LI2,DYNLL2,GALNT1,GALNT2,GBF1,GOLGA4,GOLGA5,GOLIM4,GOSR2,IGF2R,KDELR1,KDELR2,KDELR3,KIF11,KIF12,KIF15,KIF18A,KIF18B,KIF19,KIF1A,KIF1B,KIF1C,KIF20A,KIF20B,KIF21A,KIF21B,KIF22,KIF23,KIF25,KIF26A,KIF27,KIF2C,KIF3C,KIF4A,KIF4B,KIF9,KIFAP3,KIFC…
STAT3 Pathway	11.6	3.57624	0.576	BCL2,BMPR2,CDC25A,CDKN1A,CSF2RB,EGF,EGFR,FGF2,FGFR1,FGFR2,FGFR3,FLT1,FLT4,HGF,HRAS,IFNAR1,IGF1,IGF1R,IGF2R,IL10RB,IL11RA,IL12RB2,IL13RA1,IL15RA,IL17RA,IL17RB,IL17RC,IL17RD,IL17RE,IL18R1,IL1R1,IL1RL2,IL20RA,IL21R,IL22RA1,IL27RA,IL31RA,IL4R,IL6R,IL6ST,IL7R,JAK2,KDR,MAP2K1,MAP2K3,MAP2K6,MAP3K20,MAP3K9,MAPK10,MAPK11,MAPK12,MAPK13,MRAS,MYC,NRAS,NTRK1,NTRK3,PDGFB,PDGFRA,PDGFRB,PTPN6,RAC1,RAP1B,RAP2A,RA…
Semaphorin Neuronal Repulsive Signaling Pathway	11.5	0.819288	0.564	BCAN,CD44,CDK5,CFL2,CSPG4,CSPG5,DPYSL2,DPYSL3,DPYSL4,DPYSL5,FARP2,GUCY1B1,ITGA1,ITGA10,ITGA11,ITGA2B,ITGA3,ITGA4,ITGA5,ITGA6,ITGA7,ITGA8,ITGA9,ITGAM,ITGAV,ITGAX,ITGB1,ITGB3,ITGB4,ITGB5,ITGB6,LIMK2,MAP2K1,MAP2K3,MAP2K6,MAPT,MICAL1,MYL1,MYL10,MYL11,MYL12A,MYL12B,MYL2,MYL3,MYL4,MYL5,MYL6,MYL7,MYL9,NRP1,NRP2,PAK1,PAK5,PDE4A,PDE4B,PDE4D,PIK3C2B,PIK3C2G,PIK3CA,PIK3CD,PIK3R5,PIP5K1C,PLCG2,PLXNA2,PLXNA3,…
Cardiac Hypertrophy Signaling	11.5	4.8	0.494	ADCY4,ADCY7,ADCY9,ADRA1B,ADRA2A,ADRA2B,ADRA2C,ADRB1,ADRB2,ADSS2,CACNA1A,CACNA1B,CACNA1F,CACNA1S,CACNA2D1,CACNA2D2,CACNA2D3,CACNA2D4,CACNB2,CACNB4,CACNG1,CACNG4,CACNG5,CACNG6,CACNG7,CACNG8,CDC42,CHP1,CREB1,GATA4,GNA11,GNA14,GNAI2,GNAL,GNAO1,GNAS,GNAZ,GNG12,GNG2,GNG7,GRB2,GUCY1B1,HAND2,HRAS,HSPB1,IGF1,IGF1R,IL6,IL6R,JUN,MAP2K1,MAP2K3,MAP2K6,MAP3K2,MAP3K3,MAP3K4,MAP3K5,MAP3K6,MAP3K8,MAP3K9,MAPK10,MA…
Thrombin Signaling	11.5	3.95242	0.511	ADCY4,ADCY7,ADCY9,ARHGEF1,ARHGEF17,ARHGEF18,ARHGEF25,ARHGEF26,ARHGEF28,ARHGEF3,ARHGEF33,ARHGEF37,ARHGEF39,ARHGEF4,ARHGEF5,ARHGEF6,CAMK1G,CAMK2A,CAMK2D,CDC42,CREB1,EGF,EGFR,F2,F2R,F2RL2,F2RL3,GATA3,GATA4,GATA6,GNA11,GNA14,GNAI2,GNAL,GNAO1,GNAS,GNAZ,GNG12,GNG2,GNG7,GRB2,GUCY1B1,HRAS,ITPR1,ITPR2,MAP2K1,MAPK11,MAPK12,MAPK13,MRAS,MYL1,MYL10,MYL11,MYL12A,MYL12B,MYL2,MYL3,MYL4,MYL5,MYL6,MYL7,MYL9,NFKB2,…
Assembly of collagen fibrils and other multimeric structures	11.4	5.4272	0.721	BMP1,CD151,COL11A1,COL12A1,COL15A1,COL18A1,COL1A1,COL1A2,COL24A1,COL27A1,COL4A1,COL4A2,COL4A4,COL4A6,COL5A1,COL5A2,COL6A1,COL6A2,COL6A3,COL6A5,COL6A6,COL7A1,COL8A1,COL8A2,COL9A1,COL9A2,COL9A3,CTSB,CTSL,CTSS,ITGA6,ITGB4,LAMB3,LAMC2,LOX,LOXL1,LOXL2,LOXL4,MMP13,MMP7,MMP9,PLEC,PXDN,TLL1
Cell Cycle Control of Chromosomal Replication	11.4	-4.76757	0.701	CDC45,CDC6,CDC7,CDK1,CDK15,CDK18,CDK2,CDK20,CDK5,CDK6,CDK7,CDT1,CHEK2,DBF4,DNA2,LIG1,MCM2,MCM3,MCM4,MCM5,MCM6,MCM7,MCM8,MCM9,ORC1,ORC3,ORC6,PARP1,PCNA,POLA1,POLA2,POLD1,POLD2,POLD3,POLD4,POLE,PRIM1,PRIM2,RFC1,RFC2,RFC3,RFC4,RFC5,RPA1,RPA2,RPA3,TOP2A
Eicosanoid Signaling	11.3	3.68364	0.484	ABCC1,ABCC4,ABCC9,ABHD3,ADCY4,ADCY7,ADCY9,AKR1C3,ALOX12,ALOX15,ALOX5,ALOX5AP,AP1G2,AP1M2,AP1S1,AP1S2,ARRB1,ARRB2,ATP2A1,ATP2A3,CFTR,CREB1,CREB3,CREB3L1,CREB3L2,CREB3L4,CREB5,CYSLTR2,DPEP1,EGFR,EGR1,ETS1,GGT1,GNA11,GNA14,GNAI2,GNAL,GNAO1,GNAS,GNG12,GNG2,GNG7,GUCY1B1,HRAS,HSPB1,HSPB2,HSPB3,HSPB7,ITGB1,KCNJ8,KCNMA1,KCNMB1,KCNMB2,KCNU1,LCAT,LEF1,LRRC55,LTC4S,MAP2K1,MAPK11,MAPK12,MAPK13,MAPKAPK3,MMP2,…
Role of NFAT in Cardiac Hypertrophy	11.3	2.91461	0.507	ADCY4,ADCY7,ADCY9,AKAP5,CABIN1,CACNA1A,CACNA1B,CACNA1F,CACNA1G,CACNA1H,CACNA1I,CACNA1S,CACNA2D1,CACNA2D2,CACNA2D3,CACNA2D4,CACNB2,CACNB4,CACNG1,CACNG4,CACNG5,CACNG6,CACNG7,CACNG8,CAMK1G,CAMK2A,CAMK2D,CATSPER1,CATSPER2,CHP1,CTF1,GATA4,GNAI2,GNAS,GNG12,GNG2,GNG7,GRB2,GUCY1B1,HDAC10,HDAC3,HDAC4,HDAC7,HDAC9,HRAS,IGF1,IGF1R,IL11,IL6,IL6R,IL6ST,ITPR1,ITPR2,LIF,MAP2K1,MAP2K3,MAP2K6,MAPK10,MAPK11,MAPK12,…
Caveolar-mediated Endocytosis Signaling	11.2	4.24264	0.667	ACTA1,ACTA2,ACTB,ACTC1,ACTG1,ACTG2,ARCN1,B2M,CAV1,CAVIN1,CD55,COPA,COPB1,COPB2,COPG1,COPG2,DYRK3,EGF,EGFR,FLNA,FLNB,FLNC,HLA-C,HLA-E,HLA-G,ITGA1,ITGA10,ITGA11,ITGA2B,ITGA3,ITGA4,ITGA5,ITGA6,ITGA7,ITGA8,ITGA9,ITGAM,ITGAV,ITGAX,ITGB1,ITGB3,ITGB4,ITGB5,ITGB6,MAP3K2,MR1,PRKCA,PTPN1,RAB5A,RAB5B,RAB5C,ZBTB12
Insulin Secretion Signaling Pathway	11.2	4.43398	0.482	ABCC8,ABCC9,ADCY4,ADCY7,ADCY9,ASIC1,ASIC2,BET1L,CACNA1A,CACNA1B,CACNA1F,CACNA1G,CACNA1H,CACNA1I,CACNA1S,CACNA2D1,CACNA2D2,CACNA2D3,CACNA2D4,CACNB2,CACNB4,CACNG1,CACNG4,CACNG5,CACNG6,CACNG7,CACNG8,CAMK2A,CAMK2D,CCK,CCKAR,CHRM3,CPE,CREB1,CREB3,CREB3L1,CREB3L2,CREB3L4,CREB5,CRTC2,EIF2AK3,EIF4A3,EIF4EBP2,ELP5,ELP6,FRK,FURIN,GCK,GIP,GIPR,GLP1R,GNA11,GNA14,GNAS,GOSR2,GUCY1B1,ITPR1,ITPR2,JAK1,JAK2,JAK3,…
Kinetochore Metaphase Signaling Pathway	11.2	-5.01303	0.615	AURKB,BIRC5,BOD1,BUB1,BUB1B,BUB3,CCNB1,CDC20,CDC26,CDCA8,CDK1,CENPA,CENPC,CENPE,CENPH,CENPK,CENPL,CENPN,CENPO,CENPP,CENPQ,CENPU,CENPW,DNAH10,DNALI1,DSN1,ESPL1,H2AC20,H2AX,H2AZ1,H2AZ2,INCENP,KIF2C,KNL1,KNTC1,MACROH2A1,MAD2L1,MAD2L2,MASTL,MIS12,MXD3,NDC80,NEK2,NSL1,NUF2,PLK1,PMF1,PPP1CC,PPP2R5A,PPP2R5B,PTTG1,RAD21,REC8,SKA1,SKA2,SKA3,SMC1A,SMC1B,SMC3,SPC24,SPC25,STAG3,TTK,ZWINT
HDR through Homologous Recombination (HRR) or Single Strand Annealing (SSA)	11.1	-6.42364	0.576	ATRIP,BARD1,BLM,BRCA1,BRCA2,BRIP1,CCNA1,CCNA2,CDK2,CHEK1,CLSPN,DNA2,EME1,EXO1,FIGNL1,FIRRM,GEN1,H2AX,H2BC10,H2BC11,H2BC12,H2BC14,H2BC15,H2BC17,H2BC21,H2BC26,H2BC5,H2BC8,H2BC9,H4C11,H4C12,H4C3,H4C8,H4C9,MDC1,MRE11,NSD2,PCNA,POLD1,POLD2,POLD3,POLD4,POLE,POLE2,POLE3,POLH,RAD51,RAD51AP1,RAD51B,RAD51C,RAD52,RAD9A,RBBP8,RFC1,RFC2,RFC3,RFC4,RFC5,RHNO1,RMI1,RMI2,RNF168,RPA1,RPA2,RPA3,SPIDR,SUMO2,TIMELESS…
Collagen degradation	11	5.21749	0.703	ADAM10,ADAM9,COL11A1,COL12A1,COL15A1,COL16A1,COL18A1,COL1A1,COL1A2,COL23A1,COL25A1,COL26A1,COL4A1,COL4A2,COL4A4,COL4A6,COL5A1,COL5A2,COL6A1,COL6A2,COL6A3,COL6A5,COL6A6,COL7A1,COL8A1,COL8A2,COL9A1,COL9A2,COL9A3,CTSB,CTSD,CTSK,CTSL,FURIN,MMP1,MMP10,MMP11,MMP13,MMP14,MMP15,MMP19,MMP2,MMP7,MMP8,MMP9
IL-8 Signaling	11	4.3788	0.514	ANGPT1,ANGPT2,ARRB2,AZU1,BAX,BCL2,BCL2L1,CCND3,CDC42,CDH1,CSTB,CXCL1,CXCL8,CYBB,EGFR,FLT1,FLT4,FOS,GNA11,GNA14,GNAI2,GNAL,GNAO1,GNAS,GNAZ,GNG12,GNG2,GNG7,GPLD1,HBEGF,HMOX1,HRAS,ICAM1,IKBKE,IKBKG,IQGAP1,IRAK1,IRAK2,IRAK3,ITGAM,ITGAV,ITGAX,ITGB3,JUN,KDR,LASP1,LIMK2,MAP2K1,MAPK10,MAPK12,MMP2,MMP9,MRAS,MYL12B,MYL2,MYL7,MYL9,NAPEPLD,NCF1,NCF2,NOX4,NRAS,PDGFC,PIK3C2B,PIK3C2G,PIK3CA,PIK3CD,PIK3R5,PLCB2,…
Neurovascular Coupling Signaling Pathway	10.9	1.8034	0.5	ABHD3,ADORA2A,APP,BDKRB2,CACNA1A,CACNA1B,CACNA1F,CACNA1G,CACNA1H,CACNA1I,CACNA1S,CACNA2D1,CACNA2D2,CACNA2D3,CACNA2D4,CACNB2,CACNB4,CACNG1,CACNG4,CACNG5,CACNG6,CACNG7,CACNG8,CATSPER1,CATSPER2,CHRM2,CHRM3,ENTPD3,ENTPD4,ENTPD6,ENTPD7,ENTPD8,GABBR1,GABBR2,GABRA1,GABRA3,GABRA5,GABRA6,GABRB1,GABRD,GABRE,GABRQ,GABRR2,GAD1,GJA1,GRIA3,GRIN2B,GRIN2C,GRIN2D,GRIN3A,GRIN3B,GRINA,GRM1,GUCY1B1,GUCY2F,ITPR1,ITPR…
Gap Junction Signaling	10.8	2.06197	0.463	ACTA1,ACTA2,ACTB,ACTC1,ACTG1,ACTG2,ADCY4,ADCY7,ADCY9,ADRB1,BIRC5,CACNA1G,CASP3,CAV1,CDH2,CDKN1B,CHP1,CREB1,CREB3,CREB3L1,CREB3L2,CREB3L4,CREB5,CSNK1G1,CTTN,DAGLB,DLG1,DRD1,DRD2,EGF,EGFR,GAD1,GJA1,GJA10,GJA3,GJA4,GJA5,GJA8,GJB2,GJB7,GJC1,GJC2,GJD2,GJD3,GNAI2,GNAS,GPR37,GRB2,GRIA3,GRIK1,GRIK2,GRIK3,GUCY1B1,GUCY2F,HRAS,HTR2A,IGF1,ITPR1,ITPR2,JMJD7-PLA2G4B,KCNH2,KCNN1,KCNN2,KCNN3,KCNN4,KCNQ2,KCNQ3,LE…
Lung Ionic Balance Signaling Pathway	10.8	2.81886	0.427	ABCC4,ACKR3,ADCYAP1R1,ADGRA2,ADGRB3,ADGRD2,ADGRE5,ADGRF4,ADGRF5,ADGRG1,ADGRG2,ADGRG4,ADGRG5,ADGRG6,ADGRL1,ADGRL3,ADGRL4,ADGRV1,ADORA2A,ADRA1B,ADRA2A,ADRA2B,ADRA2C,ADRB1,ADRB2,ASIC1,ASIC2,ATP12A,ATP1A1,ATP1A2,ATP1A3,ATP1B1,ATP1B2,AVPR1B,BDKRB1,BDKRB2,BRS3,C3AR1,C5AR1,CALCR,CCKAR,CCKBR,CCR6,CCR7,CELSR1,CELSR2,CFTR,CHRM2,CHRM3,CLCA2,CMKLR1,CNGA3,CNGA4,CNR2,CXCL8,CYSLTR2,DRD1,DRD2,EDNRA,ESR2,F2R,F2RL…
MITF-M-dependent gene expression	10.8	0.246183	0.6	ACTB,ACTL6A,ASAH1,ATP6AP2,ATP6V0A1,ATP6V0B,ATP6V0C,ATP6V0D1,ATP6V0E1,ATP6V1A,ATP6V1B2,ATP6V1C1,ATP6V1D,ATP6V1E1,ATP6V1G1,ATP6V1H,BCL2,BCL7A,BIRC7,BRCA1,CCNB1,CDC25B,CDH1,CDH2,CDK2,CDKN1A,CDKN2A,CEACAM1,CREB1,DCT,DPF1,DPF3,EDIL3,GMPR,GPR143,GXYLT2,LEF1,LIG1,MCM2,MCM5,MET,MITF,MLPH,MYO5A,PLK1,PMEL,POU3F2,PXDN,PXN,RAB27A,SERPINE1,SIN3A,SMARCA2,SMARCB1,SMARCC1,SMARCC2,SMARCD1,SOX2,SYTL2,TBX2,TCF7,TER…
Bone Mineralization Signaling Pathway	10.6	-0.67082	0.556	ALPL,ATP2B1,BMPR2,CALB1,CLDN14,COL1A1,COL1A2,DBP,FGF1,FGF10,FGF12,FGF13,FGF18,FGF2,FGF20,FGF23,FGF3,FGF5,FGF9,FGFR1,FGFR2,FGFR3,FGFRL1,FZD10,FZD3,FZD5,FZD6,FZD7,FZD8,FZD9,GNA11,GNA14,IGF1,IGF1R,IGF2,IGF2R,KCNJ1,LEF1,NHERF1,NOTUM,PDIA3,PLCB2,PLCB4,PLCD3,PLCE1,PLCG2,PLCH1,PLCH2,PLCL1,PLCL2,RUNX2,SLC20A2,SLC34A2,SLC8A1,SMAD9,SMO,SPP1,STAT5A,STAT5B,TCF3,TCF7,TNFRSF11B,TRPV5,TRPV6,VDR,WNT1,WNT10A,WNT1…
Autism Signaling Pathway	10.6	0	0.469	AKT1S1,ALDH16A1,ALDH1A1,ALDH1A2,ALDH1B1,ALDH1L1,ALDH1L2,ALDH3A1,ALDH3A2,ALDH6A1,ALDH7A1,B2M,BDNF,CACNA1A,CACNA1B,CACNA1F,CACNA1S,CACNA2D1,CACNA2D2,CACNA2D3,CACNA2D4,CACNB2,CACNB4,CACNG1,CACNG4,CACNG5,CACNG6,CACNG7,CACNG8,CAMK2A,CAMK2D,CAMKK1,CCL2,CD70,CLCF1,CNTNAP2,CXCL8,CYP27A1,EDA,FOLR1,FZD10,FZD3,FZD5,FZD6,FZD7,FZD8,FZD9,GLI1,GLI2,GRIN2B,GRIN2C,GRIN2D,GRIN3A,GRIN3B,GRINA,GRM1,GRM2,GRM3,GRM4,GR…
Epithelial Membrane Protein Signaling Pathway	10.6	3.12772	0.532	ACVR1,ACVR1B,ACVR1C,ACVR2B,BMPR2,CASP3,CD44,CPNE3,CREB1,EGFR,EMP1,EMP2,EMP3,FGFR1,FGFR2,FGFR3,FLT1,FLT4,FRK,H4C9,HIF1A,HRAS,IGF1R,IGF2R,IRX2,ITGA1,ITGA10,ITGA11,ITGA2B,ITGA3,ITGA4,ITGA5,ITGA6,ITGA7,ITGA8,ITGA9,ITGAM,ITGAV,ITGAX,ITGB1,ITGB3,ITGB4,ITGB5,ITGB6,JUN,JUNB,JUND,KDR,LCK,LYN,MAP2K1,MRAS,MYC,NFKB2,NOX4,NRAS,NTRK1,NTRK3,PDGFRA,PDGFRB,PIK3C2B,PIK3C2G,PIK3CA,PIK3CD,PIK3R5,RAC1,RAP1B,RAP2A,RAP…
PTEN Signaling	10.6	-2.5	0.55	BCAR1,BCL2,BCL2L1,BMPR2,CASP3,CDC42,CDKN1A,CDKN1B,EGFR,FGFR1,FGFR2,FGFR3,FLT1,FLT4,FOXG1,FOXO6,GRB2,HRAS,IGF1R,IGF2R,IKBKE,IKBKG,ILK,INPP5D,INPP5J,INPP5K,INPPL1,ITGA1,ITGA10,ITGA11,ITGA2B,ITGA3,ITGA4,ITGA5,ITGA6,ITGA7,ITGA8,ITGA9,ITGAM,ITGAV,ITGAX,ITGB1,ITGB3,ITGB4,ITGB5,ITGB6,KDR,MAGI1,MAGI2,MAP2K1,MRAS,NFKB2,NRAS,NTRK1,NTRK3,OCRL,PDGFRA,PDGFRB,PDPK1,PIK3CA,PIK3CD,PIK3R5,PREX2,PTEN,RAC1,RAC2,RAP…
Ovarian Cancer Signaling	10.5	3.4125	0.541	ARRB1,BCL2,BRCA1,BRCA2,CD44,CDKN2A,E2F1,E2F2,E2F5,E2F7,E2F8,EDN1,EDNRA,EGF,EGFR,FGF9,FZD10,FZD3,FZD5,FZD6,FZD7,FZD8,FZD9,GJA1,HDAC10,HDAC3,HDAC4,HDAC7,HDAC9,HRAS,LEF1,LHB,MAP2K1,MLH1,MMP2,MMP7,MMP9,MRAS,MSH2,MSH6,NRAS,PDGFC,PIK3C2B,PIK3C2G,PIK3CA,PIK3CD,PIK3R5,PRKAG2,PRKAR2A,PRKAR2B,PTEN,PTGS1,PTGS2,RAD51,RAP1B,RAP2A,RAP2B,RASD1,RASD2,RBL1,RRAS,RRAS2,SIN3A,SMO,SUV39H1,TCF3,TCF7,TFDP1,VEGFA,VEGFB,…
Germ Cell-Sertoli Cell Junction Signaling	10.5		0.532	ACTA1,ACTA2,ACTB,ACTC1,ACTG1,ACTG2,ACTN1,ACTN4,AFDN,BCAR1,CDC42,CDH1,CDH2,CFL2,CTNNA1,CTNNA2,CTNND1,EPN3,GSN,HRAS,ILK,IQGAP1,ITGA3,ITGA6,ITGB1,JUP,LAMC3,LIMK2,MAP2K1,MAP2K3,MAP2K6,MAP3K2,MAP3K3,MAP3K4,MAP3K5,MAP3K6,MAP3K8,MAP3K9,MAPK10,MAPK12,MRAS,MTMR2,NECTIN2,NECTIN3,NRAS,PAK1,PAK5,PDPK1,PIK3C2B,PIK3C2G,PIK3CA,PIK3CD,PIK3R5,PLS1,PXN,RAC1,RAC2,RAP1B,RAP2A,RAP2B,RASD1,RASD2,RHOC,RHOD,RHOG,RHOH,RH…
Senescence Pathway	10.4	5.04184	0.469	ACVR1,ACVR1B,ACVR1C,ACVR2B,ASXL3,BHLHE40,BMPR2,CACNA1A,CACNA1B,CACNA1F,CACNA1S,CACNA2D1,CACNA2D2,CACNA2D3,CACNA2D4,CACNB2,CACNB4,CACNG1,CACNG4,CACNG5,CACNG6,CACNG7,CACNG8,CAPN1,CAPN2,CAPN6,CAPN9,CAPNS1,CBX2,CBX8,CCNB1,CCNB2,CCND3,CCNE1,CCNE2,CDC25A,CDC25B,CDC25C,CDC26,CDK1,CDK2,CDK6,CDKN1A,CDKN1B,CDKN2A,CDKN2B,CEBPB,CHEK1,CHEK2,CHP1,CXCL8,E2F1,E2F2,E2F5,E2F7,E2F8,EED,ELF1,ELF3,ELF4,ELK3,ETS1,ETS2…
Elastic fibre formation	10.3	3.77297	0.773	BMP4,BMP7,EFEMP1,EFEMP2,EMILIN2,EMILIN3,FBLN1,FBLN2,FBLN5,FBN1,FBN2,FBN3,FN1,FURIN,GDF5,ITGA5,ITGA8,ITGAV,ITGB1,ITGB3,ITGB5,ITGB6,LOX,LOXL1,LOXL2,LOXL4,LTBP2,LTBP3,LTBP4,MFAP4,MFAP5,TGFB1,TGFB2,TGFB3
CDX Gastrointestinal Cancer Signaling Pathway	10.3	0.808122	0.513	ATOH1,AXIN2,BLM,BMP1,BMP4,BMP5,BMP7,BMP8A,BMP8B,CD70,CDHR5,CDK2,CDX2,CLCF1,CXCL8,CYBB,DLL1,EDA,EFNB1,EGFR,FOS,FZD10,FZD3,FZD5,FZD6,FZD7,FZD8,FZD9,GATA6,HBEGF,IKBKE,IKBKG,IL11,IL12A,IL15,IL17B,IL18,IL36G,IL37,IL6,IL6R,JAK1,JAK2,JAK3,JUN,KLF5,LEF1,LIF,MAP2K1,MAPK11,MAPK12,MAPK13,NCF1,NCF2,NFKB2,NOX4,NR1H4,OSM,PIK3C2B,PIK3C2G,PIK3CA,PIK3CD,PIK3R5,PNN,PTEN,PTGS2,RAC1,RAC2,REL,RELA,RELB,SALL4,SMO,SOX2…
Synaptic Long Term Depression	10.2	0.632456	0.51	ABHD3,CACNA1A,CACNA1B,CACNA1F,CACNA1G,CACNA1H,CACNA1I,CACNA1S,CACNA2D1,CACNA2D2,CACNA2D3,CACNA2D4,CACNB2,CACNB4,CACNG1,CACNG4,CACNG5,CACNG6,CACNG7,CACNG8,CATSPER1,CATSPER2,GAD1,GNA11,GNA14,GNAI2,GNAL,GNAO1,GNAS,GNAZ,GRIA3,GRID1,GRID2,GRM1,GRM2,GRM3,GRM4,GRM8,GUCY1B1,GUCY2F,HRAS,IGF1,IGF1R,ITPR1,ITPR2,LCAT,LYN,MAP2K1,MRAS,NOS2,NOTUM,NPR3,NRAS,PDIA3,PLA2G12A,PLA2G4C,PLA2G4D,PLA2G7,PLA2R1,PLAAT3,PLA…
Activation of the pre-replicative complex	10.2	-5.38516	0.829	CDC45,CDC6,CDC7,CDK2,CDT1,DBF4,GMNN,MCM10,MCM2,MCM3,MCM4,MCM5,MCM6,MCM7,MCM8,MCM9,ORC1,ORC3,ORC6,POLA1,POLA2,POLE,POLE2,POLE3,PRIM1,PRIM2,RPA1,RPA2,RPA3
Netrin Signaling	10.2	2.41106	0.526	ABLIM2,ABLIM3,ACTR2,ACTR3,AKAP5,ARPC1B,ARPC2,ARPC3,ARPC4,ARPC5,BET1L,CACNA1A,CACNA1B,CACNA1F,CACNA1G,CACNA1H,CACNA1I,CACNA1S,CACNA2D1,CACNA2D2,CACNA2D3,CACNA2D4,CACNB2,CACNB4,CACNG1,CACNG4,CACNG5,CACNG6,CACNG7,CACNG8,CAMK2A,CAMK2D,CATSPER1,CATSPER2,CDC42,CHP1,DCC,DPYSL2,DPYSL3,DPYSL4,DPYSL5,DRAXIN,DSCAM,ENAH,FMO1,GOSR2,ITPR1,ITPR2,MAP2K1,NAPA,NAPG,NEO1,NFAT5,NFATC1,NFATC2,NFKB2,NTN1,PAK1,PGK1,PIK…
HEY1 Signaling Pathway	10.1	2.18218	0.534	ACVR1,ACVR1B,ACVR1C,ACVR2B,ACVRL1,BAX,BMP1,BMP4,BMP5,BMP7,BMP8A,BMP8B,BMPR2,BPNT2,CDKN1A,DLL1,DLL4,E2F1,E2F2,E2F5,E2F7,E2F8,EGFR,ERBB4,GAB1,GATA3,GATA4,GATA6,GRB2,HIF1A,IL6,ITGA2B,JAG1,JAG2,MDM2,MEF2C,MFAP5,MMP1,MMP10,MMP11,MMP13,MMP14,MMP15,MMP16,MMP17,MMP19,MMP2,MMP23B,MMP24,MMP25,MMP7,MMP8,MMP9,MYH11,NCOR2,NCSTN,NEUROD4,NFATC1,NOTCH4,NR2F2,NTRK3,PDGFC,PIK3C2B,PIK3C2G,PIK3CA,PIK3CD,PIK3R5,PINK1…
Role of Osteoblasts, Osteoclasts and Chondrocytes in Rheumatoid Arthritis	10.1		0.493	ACP5,ACVR1,ACVR2B,ACVRL1,ADAMTS5,ALPL,APC2,BCL2,BIRC2,BIRC3,BMP1,BMP4,BMP5,BMP7,BMP8A,BMP8B,BMPR2,CALCR,CHP1,COL1A1,CSF1,CSF1R,CSNK1G1,CTSK,DKK2,DKK3,DKK4,DKKL1,DLX5,FOS,FRZB,FZD10,FZD3,FZD5,FZD6,FZD7,FZD8,FZD9,GSN,IGF1,IKBKE,IKBKG,IL11,IL18,IL18R1,IL1R1,IL1RAP,IL1RAPL1,IL1RL2,IL36G,IL37,IL6,IL7,ITGA5,ITGB3,JUN,LEF1,LRP1,LRP5,MAP2K3,MAP2K6,MAP3K5,MAPK10,MAPK12,MMP1,MMP13,MMP14,MMP8,NAIP,NFAT5,NFA…
Interleukin-4 and Interleukin-13 signaling	10	3.75	0.586	ALOX15,ALOX5,ANXA1,BCL2,BCL2L1,BCL6,BIRC5,CCL2,CDKN1A,CEBPD,COL1A2,CXCL8,F13A1,FGF2,FN1,FOS,FSCN1,GATA3,HGF,HIF1A,HMOX1,HSP90B1,ICAM1,IL12A,IL13RA1,IL18,IL4R,IL6,IL6R,ITGAM,ITGAX,ITGB1,JAK1,JAK2,JAK3,JUNB,LAMA5,LIF,MMP1,MMP2,MMP9,MUC1,MYC,NOS2,OSM,POU2F1,PTGS2,RHOU,S1PR1,SAA1,SOCS1,SOCS3,SOX2,STAT1,STAT3,STAT6,TGFB1,TIMP1,TNFRSF1B,TWIST1,TYK2,VCAM1,VEGFA,VIM,ZEB1
GP6 Signaling Pathway	9.91	4.60818	0.562	ADAM10,APBB1IP,COL11A1,COL12A1,COL15A1,COL16A1,COL18A1,COL1A1,COL1A2,COL20A1,COL21A1,COL22A1,COL23A1,COL24A1,COL25A1,COL26A1,COL27A1,COL28A1,COL4A1,COL4A2,COL4A4,COL4A6,COL5A1,COL5A2,COL6A1,COL6A2,COL6A3,COL6A5,COL6A6,COL7A1,COL8A1,COL8A2,COL9A1,COL9A2,COL9A3,FGB,GRAP2,GRB2,ITGA2B,ITGB3,ITK,ITPR1,LAMA1,LAMA5,LAMB1,LAMB2,LAMB3,LAMC1,LAMC2,LAMC3,LYN,PDPK1,PIK3C2B,PIK3C2G,PIK3CA,PIK3CD,PIK3R5,PLCG2,…
PI3K/AKT Signaling	9.85	2.0226	0.505	BCL2,BCL2L1,CDKN1A,CDKN1B,CSF2RB,GAB1,GDF15,GRB2,GYS1,HRAS,HSP90B1,IFNAR1,IKBKE,IKBKG,IL10RB,IL11RA,IL12RB2,IL13RA1,IL15RA,IL17RA,IL17RB,IL17RC,IL17RD,IL17RE,IL18R1,IL1R1,IL1RL2,IL20RA,IL21R,IL22RA1,IL27RA,IL31RA,IL4R,IL6R,IL6ST,IL7R,ILK,INPP5D,INPP5J,INPP5K,INPPL1,ITGA1,ITGA10,ITGA11,ITGA2B,ITGA3,ITGA4,ITGA5,ITGA6,ITGA7,ITGA8,ITGA9,ITGAM,ITGAV,ITGAX,ITGB1,ITGB3,ITGB4,ITGB5,ITGB6,JAK1,JAK2,JAK3,L…
Adipogenesis pathway	9.83	-0.917663	0.551	ACVR1,ACVR2B,ACVRL1,AGPAT2,BMP4,BMP7,BMPR2,CDK5,CDK7,CEBPA,CEBPB,CEBPD,DDIT3,DLK1,EBF1,EGR2,EZH2,FABP4,FBXW7,FGF1,FGF2,FGFR1,FGFR2,FGFR3,FGFRL1,FOXC2,FZD10,FZD3,FZD5,FZD6,FZD7,FZD8,FZD9,GTF2H1,GTF2H4,HAT1,HDAC10,HDAC3,HDAC4,HDAC7,HDAC9,HIF1A,KAT2B,KAT6A,KAT6B,KAT7,KLF5,LPIN1,NOCT,NR1D1,NR2F2,PAXIP1,PER2,PLIN1,PPARG,RBBP4,RPS6KA1,RUNX1T1,SAP30,SAP30L,SETDB1,SIN3A,SIN3B,SIRT2,SLC2A4,SMAD9,SMO,SOX9,…
Amyotrophic Lateral Sclerosis Signaling	9.73	1.7693	0.573	ALS2,BAX,BCL2,BCL2L1,BIRC2,BIRC3,CACNA1A,CACNA1B,CACNA1F,CACNA1S,CACNA2D1,CACNA2D2,CACNA2D3,CACNA2D4,CACNB2,CACNB4,CACNG1,CACNG4,CACNG5,CACNG6,CACNG7,CACNG8,CAPN1,CAPN2,CAPN6,CAPN9,CAPNS1,CASP1,CASP3,GDNF,GLUL,GRIA3,GRID1,GRID2,GRIK1,GRIK2,GRIK3,GRIN2B,GRIN2C,GRIN2D,GRIN3A,GRIN3B,GRINA,HECW1,IGF1,NAIP,NEFL,PAK1,PDGFC,PIK3C2B,PIK3C2G,PIK3CA,PIK3CD,PIK3R5,PPP3CA,RAB5A,RAB5B,RAB5C,RAC1,RNF19A,SLC1A2…
Pancreatic Adenocarcinoma Signaling	9.54	2.52982	0.56	BCL2,BCL2L1,BIRC5,BRCA2,CCNE1,CCNE2,CDC42,CDK2,CDKN1A,CDKN1B,CDKN2A,CDKN2B,CYP2E1,E2F1,E2F2,E2F5,E2F7,E2F8,EGF,EGFR,GPLD1,GRB2,HBEGF,HDAC10,HDAC3,HDAC4,HDAC7,HDAC9,HMOX1,JAK1,JAK2,JAK3,MAP2K1,MAPK10,MAPK12,MDM2,MMP9,NAPEPLD,NFKB2,PDGFC,PIK3C2B,PIK3C2G,PIK3CA,PIK3CD,PIK3R5,PLD1,PLD3,PLD6,PTGS2,RAC1,RAD51,RBL1,REL,RELA,RELB,SIN3A,SMAD2,STAT1,STAT3,SUV39H1,TFDP1,TGFB1,TGFB2,TGFB3,TGFBR1,TGFBR2,TYK2,…
Irritable Bowel Syndrome Signaling Pathway	9.49	7.77482	0.464	AHR,ARPC2,ATG16L1,BIRC2,BIRC3,CCL2,CCL20,CD70,CDC42,CDH1,CLCF1,CXCL1,CXCL8,CYLD,DEFB134,ECM1,EDA,FAS,IFNGR2,IKBKG,IL10RB,IL11,IL12A,IL12RB2,IL13RA1,IL15,IL17B,IL17RA,IL17RB,IL17RC,IL18,IL1R1,IL1RAP,IL1RAPL1,IL1RL2,IL21R,IL22RA1,IL36G,IL37,IL6,IL6R,IL7,LAMB1,LIF,MLKL,MMP1,MMP10,MMP11,MMP13,MMP14,MMP15,MMP16,MMP17,MMP19,MMP2,MMP23B,MMP24,MMP25,MMP7,MMP8,MMP9,MYD88,MYL1,MYL10,MYL11,MYL12A,MYL12B,MYL…
Role of NANOG in Mammalian Embryonic Stem Cell Pluripotency	9.46	3.02372	0.561	ACVR1,ACVR2B,ACVRL1,APC2,BMP1,BMP4,BMP5,BMP7,BMP8A,BMP8B,BMPR2,CDX2,FZD10,FZD3,FZD5,FZD6,FZD7,FZD8,FZD9,GAB1,GATA4,GATA6,GRB2,HRAS,IL6ST,JAK1,JAK2,JAK3,LIF,MAP2K1,MRAS,NRAS,PIK3C2B,PIK3C2G,PIK3CA,PIK3CD,PIK3R5,RAP1B,RAP2A,RAP2B,RASD1,RASD2,RIF1,RRAS,RRAS2,SALL4,SHC1,SMAD9,SMO,SOS2,SOX2,STAT3,TYK2,WNT1,WNT10A,WNT10B,WNT11,WNT2,WNT3,WNT3A,WNT4,WNT5A,WNT5B,WNT7A,WNT7B,WNT8B,WNT9A,WNT9B,ZFP42
Collagen chain trimerization	9.41	3.65563	0.75	COL11A1,COL12A1,COL15A1,COL16A1,COL18A1,COL1A1,COL1A2,COL20A1,COL21A1,COL22A1,COL23A1,COL24A1,COL25A1,COL26A1,COL27A1,COL28A1,COL4A1,COL4A2,COL4A4,COL4A6,COL5A1,COL5A2,COL6A1,COL6A2,COL6A3,COL6A5,COL6A6,COL7A1,COL8A1,COL8A2,COL9A1,COL9A2,COL9A3
GNRH Signaling	9.34	4.03159	0.503	ADCY4,ADCY7,ADCY9,CACNA1A,CACNA1B,CACNA1F,CACNA1G,CACNA1H,CACNA1I,CACNA1S,CACNA2D1,CACNA2D2,CACNA2D3,CACNA2D4,CACNB2,CACNB4,CACNG1,CACNG4,CACNG5,CACNG6,CACNG7,CACNG8,CAMK2A,CAMK2D,CATSPER1,CATSPER2,CDC42,CREB1,CREB3,CREB3L1,CREB3L2,CREB3L4,CREB5,EGFR,EGR1,FOS,GNA11,GNA14,GNAI2,GNAS,GNG12,GNG2,GNG7,GNRH1,GRB2,GUCY1B1,HBEGF,HRAS,ITPR1,ITPR2,JUN,LHB,MAP2K1,MAP2K3,MAP2K6,MAP3K2,MAP3K3,MAP3K4,MAP3K5,M…
Bladder Cancer Signaling	9.3	1.04257	0.563	CDH1,CDKN1A,CDKN2A,CXCL8,E2F1,E2F2,E2F5,E2F7,E2F8,EGF,EGFR,FGF1,FGF10,FGF12,FGF13,FGF18,FGF2,FGF20,FGF23,FGF3,FGF5,FGF9,FGFR3,HDAC10,HDAC3,HDAC4,HDAC7,HDAC9,HRAS,MAP2K1,MDM2,MMP1,MMP10,MMP11,MMP13,MMP14,MMP15,MMP16,MMP17,MMP19,MMP2,MMP23B,MMP24,MMP25,MMP7,MMP8,MMP9,MRAS,MYC,NRAS,PDGFC,RAP1B,RAP2A,RAP2B,RASD1,RASD2,RBL1,RPS6KA5,RRAS,RRAS2,SIN3A,SUV39H1,TFDP1,THBS1,VEGFA,VEGFB,VEGFD
Regulation of Cellular Mechanics by Calpain Protease	9.25	3.8	0.607	ACTN1,ACTN4,CAPN1,CAPN2,CAPN6,CAPN9,CAPNS1,CCNA1,CCNA2,CCND3,CCNE1,CCNE2,CDK1,CDK2,CDK6,CDKN1B,CNGA3,CNGA4,EGF,EGFR,GRB2,HRAS,ITGA1,ITGA10,ITGA11,ITGA2B,ITGA3,ITGA4,ITGA5,ITGA6,ITGA7,ITGA8,ITGA9,ITGAM,ITGAV,ITGAX,ITGB1,ITGB3,ITGB4,ITGB5,ITGB6,MRAS,NRAS,PXN,RAP1B,RAP2A,RAP2B,RASD1,RASD2,RRAS,RRAS2,TLN1,TLN2,VCL
Opioid Signaling Pathway	9.24	1.13389	0.463	ADCY4,ADCY7,ADCY9,AP2A1,AP2M1,ARRB1,ARRB2,CACNA1A,CACNA1B,CACNA1F,CACNA1G,CACNA1H,CACNA1I,CACNA1S,CACNA2D1,CACNA2D2,CACNA2D3,CACNA2D4,CACNB2,CACNB4,CACNG1,CACNG4,CACNG5,CACNG6,CACNG7,CACNG8,CAMK1G,CAMK2A,CAMK2D,CATSPER1,CATSPER2,CDC42,CDKN1B,CHP1,CLTA,CLTB,CLTC,CLTCL1,CREB1,CREB3,CREB3L1,CREB3L2,CREB3L4,CREB5,FOS,FOSB,FRK,GNA11,GNA14,GNAI2,GNAL,GNAO1,GNAS,GNAZ,GNG12,GNG2,GNG7,GRIN2B,GRIN2C,GRIN2D…
Docosahexaenoic Acid (DHA) Signaling	9.24	2.43512	0.474	ABHD3,ADAM10,ADCY4,ADCY7,ADCY9,AKT1S1,ALOX15,APP,BAX,BCL2,BCL2L1,BDNF,BIK,BIRC3,CASP3,CASP8,CCL20,CREB1,CREB3,CREB3L1,CREB3L2,CREB3L4,CREB5,EGF,EIF2AK3,FABP3,FABP4,FABP5,FABP7,FADD,FAS,FGF2,GNAS,GRIN2B,GUCY1B1,HGF,HMOX1,IGF1,ITPR1,ITPR2,KCNMA1,LCAT,MAP2K1,NCSTN,NFE2L2,NOTUM,OSGIN1,PDGFB,PDIA3,PDPK1,PIK3C2B,PIK3C2G,PIK3CA,PIK3CD,PIK3R5,PLA2G12A,PLA2G4C,PLA2G4D,PLA2G7,PLA2R1,PLAAT3,PLAAT4,PLAAT5,PL…
ROBO SLIT Signaling Pathway	9.21	-4.36564	0.55	ACTR2,ACTR3,APP,ARF1,ARF4,ARL17A,ARPC1B,ARPC2,ARPC3,ARPC4,ARPC5,CAP1,CASP3,CDC42,CDH1,CDH2,CDK5,CDKN1A,CNTNAP1,CNTNAP2,CTNND1,DCC,ENAH,FLT1,FLT4,FOS,FRK,JUN,KDR,LCK,LYN,MMP14,MMP2,MMP7,MYL12A,MYL12B,MYL2,MYL5,MYL7,MYL9,MYO9B,NEDD4,NELL2,NRXN1,NRXN2,NRXN3,NTN1,PAK1,PAK5,PAX2,PAX3,PAX5,PAX8,PAX9,PDGFC,PRDM16,PRKAG2,PRKAR2A,PRKAR2B,RAC1,ROBO2,ROBO3,ROBO4,SLIT1,SRGAP2,TGFB1,TGFBR2,UNC5B,VEGFA,VEGFB,V…
Phagosome Maturation	9.13		0.511	ATP6AP1,ATP6AP2,ATP6V0A1,ATP6V0A4,ATP6V0B,ATP6V0C,ATP6V0D1,ATP6V0D2,ATP6V0E1,ATP6V1A,ATP6V1B2,ATP6V1C1,ATP6V1C2,ATP6V1D,ATP6V1E1,ATP6V1G1,ATP6V1H,B2M,BET1L,CALR,CANX,CTSA,CTSB,CTSD,CTSH,CTSK,CTSL,CTSO,CTSS,CTSZ,CYBB,DYNC1H1,DYNC1I1,DYNC1LI2,DYNC2H1,DYNC2I1,DYNC2I2,DYNLL2,DYNLRB2,DYNLT2,DYNLT3,EEA1,GOSR2,HLA-C,HLA-DRA,HLA-E,HLA-G,LAMP1,LAMP2,MR1,MVB12B,NAPA,NAPG,NCF1,NCF2,NOX4,PRDX2,PRDX5,RAB5A,RA…
RHOA Signaling	9.05	4.15761	0.552	ABL2,ACTA1,ACTA2,ACTB,ACTC1,ACTG1,ACTG2,ACTR2,ACTR3,ARHGAP1,ARHGAP4,ARHGAP6,ARHGAP9,ARHGEF1,ARPC1B,ARPC2,ARPC3,ARPC4,ARPC5,BAIAP2,CDC42EP1,CDC42EP2,CDC42EP3,CDC42EP4,CDC42EP5,CFL2,CIT,DLC1,IGF1,IGF1R,LIMK2,LPAR5,LPAR6,MSN,MYL1,MYL10,MYL11,MYL12A,MYL12B,MYL2,MYL3,MYL4,MYL5,MYL6,MYL7,MYL9,NEDD4,NGEF,NRP2,PFN1,PIP4K2C,PIP5K1B,PIP5K1C,PLD1,PLEKHG5,PPP1CC,PPP1R12A,PPP1R12B,RHPN1,RHPN2,RND3,ROCK1,SEMA3…
Paxillin Signaling	9.04	4.72746	0.575	ACTA1,ACTA2,ACTB,ACTC1,ACTG1,ACTG2,ACTN1,ACTN4,ARF1,ARHGEF6,BCAR1,CDC42,GIT2,GRB2,HRAS,ITGA1,ITGA10,ITGA11,ITGA2B,ITGA3,ITGA4,ITGA5,ITGA6,ITGA7,ITGA8,ITGA9,ITGAM,ITGAV,ITGAX,ITGB1,ITGB3,ITGB4,ITGB5,ITGB6,MAPK10,MAPK11,MAPK12,MAPK13,MRAS,NRAS,PAK1,PAK5,PARVA,PIK3C2B,PIK3C2G,PIK3CA,PIK3CD,PIK3R5,PXN,RAC1,RAP1B,RAP2A,RAP2B,RASD1,RASD2,RRAS,RRAS2,SOS2,TLN1,TLN2,VCL
Neuregulin Signaling	9.01	2.9673	0.559	AREG,BTC,CDK5,CDKN1B,CRKL,DCN,EGF,EGFR,ERBB4,EREG,ERRFI1,GRB2,GRB7,HBEGF,HRAS,HSP90B1,ITGA1,ITGA10,ITGA11,ITGA2B,ITGA3,ITGA4,ITGA5,ITGA6,ITGA7,ITGA8,ITGA9,ITGAM,ITGAV,ITGAX,ITGB1,ITGB3,ITGB4,ITGB5,ITGB6,MAP2K1,MRAS,MYC,NRAS,NRG1,NRG3,PDPK1,PICK1,PLCG2,PRKCA,PRKCB,PRKCD,PRKCG,PRKCH,PRKCI,PRKCQ,PTEN,PTPN11,RAP1B,RAP2A,RAP2B,RASD1,RASD2,RNF41,RRAS,RRAS2,SHC1,SOS2,STAT5A,STAT5B,TMEFF2
Smooth Muscle Contraction	9	4.24264	0.744	ACTA2,ACTG2,ANXA1,ANXA2,ANXA6,CACNA1G,CACNA1H,CACNA1I,CALD1,DYSF,GUCY1B1,ITGA1,ITGB5,LMOD1,MYH11,MYL10,MYL11,MYL12A,MYL12B,MYL5,MYL6,MYL7,MYL9,PAK1,PXN,SORBS3,TLN1,TPM1,TPM2,TPM3,TPM4,VCL
WNT/Œ≤-catenin Signaling	8.88	-0.569803	0.509	ACVR1,ACVR1B,ACVR1C,ACVR2B,APC2,AXIN2,BMPR2,CD44,CDH1,CDH2,CDH3,CDKN2A,CSNK1G1,DKK2,DKK3,DKK4,DKKL1,FRZB,FZD10,FZD3,FZD5,FZD6,FZD7,FZD8,FZD9,GJA1,GNAO1,ILK,JUN,KREMEN2,LEF1,LRP1,LRP5,MAP4K1,MDM2,MMP7,MYC,PPM1J,PPM1L,PPP2CB,PPP2R2C,PPP2R5A,PPP2R5B,RARA,RARB,RARG,SFRP2,SFRP4,SFRP5,SMO,SOX1,SOX11,SOX12,SOX13,SOX15,SOX18,SOX2,SOX21,SOX3,SOX5,SOX7,SOX9,TCF3,TCF7,TGFB1,TGFB2,TGFB3,TGFBR1,TGFBR2,TGFBR3,…
Hereditary Breast Cancer Signaling	8.88	1.9897	0.536	BACH1,BARD1,BLM,BRCA1,BRCA2,CCNB1,CCND3,CDC25C,CDK1,CDK6,CDKN1A,CHEK1,CHEK2,DDB2,E2F1,EGF,FAAP24,FANCA,FANCB,FANCC,FANCD2,FANCE,FANCF,FANCG,FANCL,FANCM,FGF13,FGF2,GADD45A,GADD45B,GADD45G,H2AX,HGF,HRAS,IGF1,MLH1,MRAS,MRE11,MSH2,MSH6,NRAS,PDGFB,PDGFC,PIK3C2B,PIK3C2G,PIK3CA,PIK3CD,PIK3R5,POLR2D,PTEN,RAD51,RAD51B,RAD51C,RAP1B,RAP2A,RAP2B,RASD1,RASD2,RFC1,RFC2,RFC3,RFC4,RFC5,RPA1,RRAS,RRAS2,SFN,TGFB1,…
ERK/MAPK Signaling	8.8	2.87122	0.482	BCAR1,CREB1,CREB3,CREB3L1,CREB3L2,CREB3L4,CREB5,CRKL,DUSP1,DUSP4,DUSP6,DUSP9,ELF1,ELF3,ELF4,ELK3,ETS1,ETS2,FOS,GRB2,H3-3A,HRAS,HSPB1,HSPB2,HSPB3,HSPB7,ITGA1,ITGA10,ITGA11,ITGA2B,ITGA3,ITGA4,ITGA5,ITGA6,ITGA7,ITGA8,ITGA9,ITGAM,ITGAV,ITGAX,ITGB1,ITGB3,ITGB4,ITGB5,ITGB6,JMJD7-PLA2G4B,KSR1,MAP2K1,MOS,MRAS,MYC,MYCN,NFATC1,NRAS,PAK1,PAK5,PIK3C2B,PIK3C2G,PIK3CA,PIK3CD,PIK3R5,PLA2G12A,PLA2G4C,PLA2G4D,PLC…
RAC Signaling	8.7	3.78076	0.532	ACTR2,ACTR3,ANK1,ARPC1B,ARPC2,ARPC3,ARPC4,ARPC5,BAIAP2,CD44,CDC42,CFL2,CYBB,CYFIP2,HRAS,IQGAP1,IQGAP2,IQGAP3,ITGA1,ITGA10,ITGA11,ITGA2B,ITGA3,ITGA4,ITGA5,ITGA6,ITGA7,ITGA8,ITGA9,ITGAM,ITGAV,ITGAX,ITGB1,ITGB3,ITGB4,ITGB5,ITGB6,JUN,LIMK2,MAP2K1,MRAS,NCF1,NCF2,NFKB2,NOX4,NRAS,PAK1,PAK5,PARD6A,PIK3C2B,PIK3C2G,PIK3CA,PIK3CD,PIK3R5,PIP4K2C,PIP5K1B,PIP5K1C,PLD1,PRKCI,RAC1,RAC2,RAP1B,RAP2A,RAP2B,RASD1,RA…
Signaling by PDGF	8.7	4.32346	0.672	BCAR1,COL4A1,COL4A2,COL4A4,COL5A1,COL5A2,COL6A1,COL6A2,COL6A3,COL6A5,COL6A6,COL9A1,COL9A2,COL9A3,CRKL,FURIN,GRB2,GRB7,HRAS,NRAS,PDGFA,PDGFB,PDGFC,PDGFD,PDGFRA,PDGFRB,PIK3CA,PLAT,PTPN11,SPP1,STAT1,STAT3,STAT5A,STAT5B,STAT6,THBS1,THBS2,THBS3,THBS4
Pathogen Induced Cytokine Storm Signaling Pathway	8.61	6.48886	0.432	AIM2,BHLHE40,C3,C5,CASP1,CASP3,CASP8,CCL2,CCL20,CCL25,CCL26,CCL27,CCL28,CCR6,CD70,CDH1,CKLF,CLCF1,CLEC7A,COL11A1,COL12A1,COL15A1,COL16A1,COL18A1,COL1A1,COL1A2,COL20A1,COL21A1,COL22A1,COL23A1,COL24A1,COL25A1,COL26A1,COL27A1,COL28A1,COL4A1,COL4A2,COL4A4,COL4A6,COL5A1,COL5A2,COL6A1,COL6A2,COL6A3,COL6A5,COL6A6,COL7A1,COL8A1,COL8A2,COL9A1,COL9A2,COL9A3,CSF2RB,CXCL1,CXCL10,CXCL11,CXCL12,CXCL14,CXCL16,C…
Estrogen Receptor Signaling	8.59	4.06923	0.426	ADCY4,ADCY7,ADCY9,AGT,ARG2,ATP5PF,BCL2,CACNA1A,CACNA1B,CACNA1F,CACNA1S,CACNA2D1,CACNA2D2,CACNA2D3,CACNA2D4,CACNB2,CACNB4,CACNG1,CACNG4,CACNG5,CACNG6,CACNG7,CACNG8,CAV1,CDKN1A,CFL2,CREB1,CREB3,CREB3L1,CREB3L2,CREB3L4,CREB5,EGF,EGFR,ESR2,FBXO32,FOS,FOXA1,FOXG1,FOXO6,GNA11,GNA14,GNAI2,GNAL,GNAO1,GNAS,GNAZ,GNG12,GNG2,GNG7,GPER1,GRB2,GUCY1B1,HDAC3,HIF1A,HNRNPD,HRAS,HSP90B1,IGF1,IGF1R,IGF2,IGF2R,JAK1,J…
Cardiac conduction	8.55	-0.239046	0.538	ABCC9,ASPH,ATP1A1,ATP1A2,ATP1A3,ATP1B1,ATP1B2,ATP2A1,ATP2A3,ATP2B1,ATP2B2,ATP2B4,CACNA2D2,CACNB2,CACNG4,CACNG6,CACNG7,CACNG8,CAMK2A,CAMK2D,CASQ1,CLIC2,CORIN,FGF12,FGF13,FXYD6,GATA4,ITPR1,ITPR2,KAT2B,KCND1,KCND2,KCNE1,KCNE2,KCNE4,KCNE5,KCNH2,KCNIP1,KCNIP3,KCNIP4,KCNJ11,KCNJ14,KCNJ2,KCNJ4,KCNK1,KCNK10,KCNK12,KCNK2,KCNK5,KCNK6,MME,ORAI2,PLN,RYR1,RYR2,RYR3,SCN11A,SCN1A,SCN1B,SCN2A,SCN2B,SCN3B,SCN4A,S…
Hepatitis B Chronic Liver Pathogenesis Signaling Pathway	8.53	2.64999	0.495	ABCC6,ANGPT2,AP1G2,AP1M2,AP1S1,AP1S2,BECN1,BUB1B,BUB3,CAMKK1,CASP1,CCL2,CCN2,CDC20,CREB1,CREB3,CREB3L1,CREB3L2,CREB3L4,CREB5,CXCL10,DNMT1,EGR1,FOXA1,FOXM1,GATA3,HIF1A,HMGB1,HRAS,IFNAR1,IKBKE,IKBKG,IL18,IL32,IL34,IL6,IRF7,IRF9,JAK1,MAD2L1,MAP2K1,MAPK10,MAPK12,MAVS,MMP14,MMP2,MMP9,MRAS,MSL2,MXD3,MYD88,MYH9,NFE2L2,NFKB2,NLRP3,NRAS,PIK3C2B,PIK3C2G,PIK3CA,PIK3CD,PIK3R5,PINK1,PRKCA,PRKCB,PRKCD,PRKCG,PR…
Macropinocytosis Signaling	8.52	2.92119	0.618	ABI1,ACTN4,CDC42,CSF1,CSF1R,EGF,HGF,HRAS,ITGA5,ITGB1,ITGB3,ITGB4,ITGB5,ITGB6,MET,MRAS,MRC1,NGF,NRAS,PAK1,PDGFA,PDGFB,PDGFC,PDGFD,PIK3C2B,PIK3C2G,PIK3CA,PIK3CD,PIK3R5,PLCG2,PRKCA,PRKCB,PRKCD,PRKCG,PRKCH,PRKCI,PRKCQ,RAB5A,RAC1,RAP1B,RAP2A,RAP2B,RASD1,RASD2,RRAS,RRAS2,USP6NL
Circadian Rhythm Signaling	8.4		0.458	ADCY4,ADCY7,ADCY9,ADCYAP1R1,ADRB1,AKT1S1,BDNF,BHLHE40,BHLHE41,CACNA1A,CACNA1B,CACNA1F,CACNA1G,CACNA1H,CACNA1I,CACNA1S,CACNA2D1,CACNA2D2,CACNA2D3,CACNA2D4,CACNB2,CACNB4,CACNG1,CACNG4,CACNG5,CACNG6,CACNG7,CACNG8,CAMK2A,CAMK2D,CATSPER1,CATSPER2,CIART,CREB1,CREB3,CREB3L1,CREB3L2,CREB3L4,CREB5,DBP,EIF4EBP2,FBXL3,FRK,GAD1,GNA11,GNA14,GNAI2,GNAS,GNG12,GNG2,GNG7,GRIA3,GRIN2B,GRIN2C,GRIN2D,GRIN3A,GRIN3B,G…
Degradation of the extracellular matrix	8.39	5.85714	0.605	ADAM10,ADAM15,ADAMTS1,ADAMTS16,ADAMTS18,ADAMTS5,ADAMTS8,BCAN,BMP1,CAPN1,CAPN12,CAPN2,CAPN6,CAPN9,CAPNS1,CAPNS2,CASP3,CD44,CDH1,CTSK,CTSL,CTSS,DCN,FBN1,FBN2,FBN3,FN1,HSPG2,HTRA1,LAMA5,LAMB1,LAMB3,LAMC1,LAMC2,MMP1,MMP10,MMP11,MMP13,MMP14,MMP15,MMP19,MMP2,MMP7,MMP8,MMP9,NCSTN,NID1,SPP1,TLL1
Mitotic Prophase	8.34	-2.78994	0.525	AAAS,BANF1,BLZF1,CCNB1,CCNB2,CDK1,CNEP1R1,GOLGA2,H2AC14,H2AC20,H2AC6,H2AX,H2AZ2,H2BC10,H2BC11,H2BC12,H2BC14,H2BC15,H2BC17,H2BC21,H2BC26,H2BC5,H2BC8,H2BC9,H3-3A,H3C12,H3C6,H3C7,H3C8,H4C11,H4C12,H4C3,H4C8,H4C9,LEMD2,LMNA,LMNB1,LPIN1,LPIN2,LPIN3,MASTL,NCAPD3,NCAPG2,NCAPH2,NDC1,NEK6,NEK7,NEK9,NUP107,NUP153,NUP155,NUP160,NUP205,NUP210,NUP35,NUP37,NUP50,NUP54,NUP62,NUP85,PHF8,PLK1,PPP2CB,PRKCA,PRKCB,RA…
Virus Entry via Endocytic Pathways	8.32	5.43058	0.546	ACTA1,ACTA2,ACTB,ACTC1,ACTG1,ACTG2,AP1G2,AP1M2,AP1S1,AP1S2,AP2A1,AP2M1,AP3M2,AP5B1,AP5S1,AP5Z1,B2M,CAV1,CD55,CDC42,CLTA,CLTB,CLTC,CLTCL1,DNM1,FLNA,FLNB,FLNC,FOLR1,HLA-C,HLA-E,HLA-G,HRAS,ITGA5,ITGB1,ITGB3,ITGB4,ITGB5,ITGB6,MR1,MRAS,NRAS,PIK3C2B,PIK3C2G,PIK3CA,PIK3CD,PIK3R5,PLCG2,PRKCA,PRKCB,PRKCD,PRKCG,PRKCH,PRKCI,PRKCQ,RAC1,RAC2,RAP1B,RAP2A,RAP2B,RASD1,RASD2,RRAS,RRAS2,ZBTB12
WNT/SHH Axonal Guidance Signaling Pathway	8.17	1.02565	0.513	ADCY4,ADCY7,ADCY9,BOC,CAMK2A,CAMK2D,FRK,FZD10,FZD3,FZD5,FZD6,FZD7,FZD8,FZD9,GLI1,GLI2,GLI3,GLIS1,GPC1,GUCY1B1,HHIP,ILK,ITPR1,ITPR2,LCK,LEF1,LYN,MAPK10,MAPK12,PARD6A,PIK3C2B,PIK3C2G,PIK3CA,PIK3CD,PIK3R5,PLXNA2,PLXNA3,PRKAG2,PRKAR2A,PRKAR2B,PRKCA,PRKCI,PTCH1,PTCH2,SEMA3A,SEMA3B,SEMA3C,SEMA3D,SEMA3E,SEMA3F,SFN,SHISA2,SMO,TCF3,TCF7,TRPC3,TRPC4,TRPC6,TRPM8,TRPV6,VANGL2,WNT1,WNT10A,WNT10B,WNT11,WNT2,WN…
HOTAIR Regulatory Pathway	8.12	1.2376	0.503	ATXN1,CD44,CDH1,CDKN1A,COL1A1,COL1A2,DNMT3B,DZIP3,EED,ESR2,EZH2,FOXA1,FOXM1,H3-3A,ICAM1,IRF1,JAM2,JARID2,LEF1,MDM2,MET,MEX3B,MMP1,MMP10,MMP11,MMP13,MMP14,MMP15,MMP16,MMP17,MMP19,MMP2,MMP23B,MMP24,MMP25,MMP7,MMP8,MMP9,MRTFA,MYC,NFKB2,PCDH10,PIK3C2B,PIK3C2G,PIK3CA,PIK3CD,PIK3R5,PTEN,RBBP4,REL,RELA,RELB,RHOC,ROCK1,SETDB1,SNAI2,SPP1,STAT3,STK38,SUZ12,TCF3,TCF7,TGFB1,TWIST1,TWIST2,VIM,WIF1,WNT1,WNT10A…
Nucleosome assembly	8.06	-4.22116	0.62	CENPA,CENPC,CENPH,CENPI,CENPK,CENPL,CENPM,CENPN,CENPO,CENPP,CENPQ,CENPS,CENPU,CENPW,CENPX,H2AC14,H2AC20,H2AC6,H2AX,H2AZ2,H2BC10,H2BC11,H2BC12,H2BC14,H2BC15,H2BC17,H2BC21,H2BC26,H2BC5,H2BC8,H2BC9,H4C11,H4C12,H4C3,H4C8,H4C9,HJURP,ITGB3BP,KNL1,MIS18A,MIS18BP1,OIP5,RBBP4,SMARCA5
PCP (Planar Cell Polarity) Pathway	8.06	-0.333333	0.65	CELSR1,EFNB1,FZD10,FZD3,FZD5,FZD6,FZD7,FZD8,FZD9,JUN,JUNB,JUND,LGR4,MAPK10,MAPK12,NDP,PFN1,PRICKLE1,RAC1,ROCK1,ROR2,RSPO3,SMO,VANGL1,WNT1,WNT10A,WNT10B,WNT11,WNT2,WNT3,WNT3A,WNT4,WNT5A,WNT5B,WNT7A,WNT7B,WNT8B,WNT9A,WNT9B
Acetylcholine Receptor Signaling Pathway	7.85	0.311086	0.48	ACHE,ADAM10,ADAM19,ADAM9,ADCY4,ADCY7,ADCY9,BCL2,CACNA1A,CACNA1B,CACNA1F,CACNA1G,CACNA1H,CACNA1I,CACNA1S,CACNA2D1,CACNA2D2,CACNA2D3,CACNA2D4,CACNB2,CACNB4,CACNG1,CACNG4,CACNG5,CACNG6,CACNG7,CACNG8,CAMK2A,CAMK2D,CASP1,CASP3,CASP4,CASP8,CASQ1,CATSPER1,CATSPER2,CHRM2,CHRM3,CHRNA3,CHRNA4,CHRNA5,CHRNA9,CHRNB1,CHRNB2,CHRNB4,CHRNE,CREB1,CREB3,CREB3L1,CREB3L2,CREB3L4,CREB5,GNA11,GNA14,GNAI2,GNAL,GNAO1,GUC…
Role of JAK family kinases in IL-6-type Cytokine Signaling	7.82	4.11746	0.593	ADAM10,BCL2L1,BIRC5,CEBPD,CLCF1,CNTFR,CTF1,FOS,HSP90B1,IL11,IL11RA,IL27RA,IL6,IL6R,IL6ST,IRF1,JAK1,JAK2,JUNB,LIF,MAPK10,MAPK11,MAPK12,MAPK13,MMP1,MYC,OSM,OSMR,PDGFC,PIAS1,PTPN11,SERPINA1,SERPINA5,SOCS1,SOCS3,STAT1,STAT3,STAT5A,STAT5B,TGFB1,TGFB2,TGFB3,TIMP1,TYK2,VEGFA,VEGFB,VEGFD,VIP
Inhibition of Matrix Metalloproteases	7.78	-2.29366	0.737	ADAM10,ADAM12,HSPG2,LRP1,MMP1,MMP10,MMP11,MMP13,MMP14,MMP15,MMP16,MMP17,MMP19,MMP2,MMP23B,MMP24,MMP25,MMP7,MMP8,MMP9,RECK,SDC1,SDC2,TFPI2,THBS2,TIMP1,TIMP2,TIMP3
ATM Signaling	7.77	-2.16025	0.56	BLM,BRAT1,BRCA1,CBX1,CBX5,CCNB1,CCNB2,CDC25A,CDC25C,CDK1,CDK2,CDKN1A,CHEK1,CHEK2,CREB1,CREB3,CREB3L1,CREB3L2,CREB3L4,CREB5,FANCD2,GADD45A,GADD45B,GADD45G,H2AX,H4C9,JUN,MAPK10,MAPK11,MAPK12,MAPK13,MDC1,MDM2,MDM4,MRE11,PPM1J,PPM1L,PPP1CC,PPP2CB,PPP2R2C,PPP2R5A,PPP2R5B,RAD51,RAD9A,RBBP8,RNF168,SMC1A,SMC1B,SMC2,SMC3,SUV39H1,TDP1,TOPBP1,TP53BP1,TP73,ZEB1
Myocardin Signaling Pathway	7.76	1.13389	0.538	ABCA1,ACTA2,ACTR5,ACVR1,ACVR1B,ACVR1C,ACVR2B,BMP1,BMP4,BMP5,BMP7,BMP8A,BMP8B,BMPR2,CCNB1,CDC7,CDK1,CDKN1A,CNN1,EGF,FBXO32,FGF2,HGF,IGF1,LMOD1,MEF2C,MRTFA,MYH11,MYL1,MYOCD,MYOM1,PDGFA,PDGFB,PDGFC,PDGFD,PDGFRA,PDGFRB,PIK3C2B,PIK3C2G,PIK3CA,PIK3CD,PIK3R5,PRKCA,RELA,ROCK1,RUNX2,SALL1,SALL4,SMAD2,SMAD9,SPRY1,SRPK3,TAGLN,TCF21,TEAD2,TGFB1,TGFB2,TGFB3,TGFBR1,TGFBR2,TGFBR3,TTN,VEGFA
EPH-Ephrin signaling	7.75	4.25818	0.57	ACTB,ACTG1,ACTR2,ACTR3,ADAM10,AP2A1,AP2M1,ARHGEF28,ARPC1B,ARPC2,ARPC3,ARPC4,ARPC5,CDC42,CLTA,CLTB,CLTC,CLTCL1,DNM1,EFNA1,EFNA5,EFNB1,EFNB2,EFNB3,EPHA2,EPHA3,EPHA5,EPHA6,EPHA7,EPHB3,EPHB6,GRIN2B,HRAS,KALRN,LIMK2,LYN,MMP2,MMP9,MYH11,MYH14,MYH9,MYL12A,MYL12B,MYL6,MYL9,NCSTN,NGEF,PAK1,RAC1,ROCK1,SDC2,TIAM1,VAV3
HMGB1 Signaling	7.71	3.35659	0.5	CCL2,CD70,CDC42,CLCF1,CXCL8,EDA,FOS,HAT1,HMGB1,HRAS,ICAM1,IFNGR2,IL11,IL12A,IL15,IL17B,IL18,IL1R1,IL36G,IL37,IL6,JUN,KAT2B,KAT6A,KAT6B,KAT7,LIF,MAP2K1,MAP2K3,MAP2K6,MAPK10,MAPK11,MAPK12,MAPK13,MRAS,NFKB2,NRAS,OSM,PIK3C2B,PIK3C2G,PIK3CA,PIK3CD,PIK3R5,PLAT,RAC1,RAC2,RAP1B,RAP2A,RAP2B,RASD1,RASD2,REL,RELA,RELB,RHOC,RHOD,RHOG,RHOH,RHOJ,RHOQ,RHOU,RND1,RND2,RND3,RRAS,RRAS2,SELE,SERPINE1,TGFB1,TGFB2,TGF…
Membrane Repair Signaling Pathway	7.7	3.87298	0.545	AHNAK,ALG2,ANO5,ANXA1,ANXA2,ANXA4,ANXA6,BET1L,CAPN1,CAPN2,CAPN6,CAPN9,CAPNS1,CAV1,CAVIN1,CD151,CD63,CD81,CD9,CHMP2B,CHMP4C,DYSF,GOSR2,MCOLN1,MYL7,NAPA,NAPG,PARVB,PDCD6IP,ROM1,S100A10,SMPD1,SNAP25,SYT1,SYT10,SYT12,SYT13,SYT14,SYT15,SYT2,SYT4,SYT6,SYT7,SYT8,TSPAN1,TSPAN11,TSPAN12,TSPAN18,TSPAN19,TSPAN2,TSPAN32,TSPAN33,TSPAN4,TSPAN6,TSPAN8,TSPAN9,UPK1B,VAMP3,VPS4B,YKT6
Endothelin-1 Signaling	7.67	2.96364	0.479	ABHD3,ADCY4,ADCY7,ADCY9,CASP1,CASP3,CASP4,CASP8,CASQ1,ECE1,EDN1,EDNRA,FOS,GAB1,GNA11,GNA14,GNAI2,GNAL,GNAO1,GNAS,GNAZ,GPLD1,GRB2,GUCY1B1,GUCY2F,HMOX1,HRAS,ITPR1,ITPR2,JUN,LCAT,MAPK10,MAPK11,MAPK12,MAPK13,MAPK15,MAPK4,MRAS,MYC,NAPEPLD,NOS2,NOTUM,NRAS,PDIA3,PIK3C2B,PIK3C2G,PIK3CA,PIK3CD,PIK3R5,PLA2G12A,PLA2G4C,PLA2G4D,PLA2G7,PLA2R1,PLAAT3,PLAAT4,PLAAT5,PLB1,PLCB2,PLCB4,PLCD3,PLCE1,PLCG2,PLCH1,PLCH2…
HIF1Œ± Signaling	7.65	4.53825	0.471	ADRA1B,CAMK1G,CAMK2A,CAMK2D,CDKN1A,CHP1,CYBB,EDN1,EGF,FGF2,FLT1,FLT4,GCK,HGF,HIF1A,HK1,HK2,HKDC1,HMOX1,HRAS,HSPA14,HSPA2,HSPA5,HSPA6,IGF1,IGF2,IL6,IL6R,JUN,KDR,LDHC,MAP2K1,MAP2K3,MAP2K6,MDM2,MET,MMP1,MMP10,MMP11,MMP13,MMP14,MMP15,MMP16,MMP17,MMP19,MMP2,MMP23B,MMP24,MMP25,MMP7,MMP8,MMP9,MRAS,NAA10,NCF1,NCF2,NOS2,NOX4,NRAS,PDGFB,PDGFC,PIK3C2B,PIK3C2G,PIK3CA,PIK3CD,PIK3R5,PLCG2,PPP3CA,PPP3CC,PRKCA,P…
Mitotic Metaphase and Anaphase	7.62	-5.65118	0.46	ANKLE2,AURKB,B9D2,BANF1,BIRC5,BUB1,BUB1B,BUB3,CC2D1B,CCNB1,CCNB2,CDC20,CDC26,CDCA5,CDCA8,CDK1,CENPA,CENPC,CENPE,CENPF,CENPH,CENPI,CENPK,CENPL,CENPM,CENPN,CENPO,CENPP,CENPQ,CENPS,CENPU,CHMP2B,CHMP4C,CKAP5,DSN1,DYNC1H1,DYNC1I1,DYNC1LI2,DYNLL2,ERCC6L,ESPL1,FBXO5,INCENP,ITGB3BP,KIF18A,KIF2C,KNL1,KNTC1,LBR,LEMD2,LMNA,LMNB1,MAD2L1,MIS12,NDC1,NDC80,NDE1,NDEL1,NSL1,NUF2,NUP107,NUP155,NUP160,NUP205,NUP35,…
Sensory processing of sound by outer hair cells of the cochlea	7.61	1.66667	0.655	ACTB,ACTG1,ATP2B2,CDH23,CHRNA9,CIB2,EPB41L3,EPS8,EPS8L2,ESPN,FSCN2,GSN,KCNMA1,KCNMB1,KCNN2,KCNQ4,MSN,MYH9,MYO15A,MYO1C,MYO3A,OTOG,OTOGL,PLS1,RIPOR2,SLC26A5,SPTAN1,SPTBN1,TMC1,TMIE,TRIOBP,TWF1,TWF2,USH1C,USH1G,XIRP2
CGAS-STING Signaling Pathway	7.56	6.791	0.514	ABCC1,ATG16L1,ATP6AP1,ATP6AP2,ATP6V0A1,ATP6V0A4,ATP6V0B,ATP6V0C,ATP6V0D1,ATP6V0D2,ATP6V0E1,ATP6V1A,ATP6V1B2,ATP6V1C1,ATP6V1C2,ATP6V1D,ATP6V1E1,ATP6V1G1,ATP6V1H,BAX,CASP1,CCL2,CCL20,CCL26,CD274,CD70,CDKN1A,CLCF1,CXCL8,EDA,EIF2AK3,GJA1,ICAM1,IKBKE,IKBKG,IL11,IL12A,IL15,IL17B,IL18,IL36G,IL37,IL6,IRF1,LIF,LRRC8A,MAP1LC3A,MAP1LC3B,MAP1LC3B2,MAP1LC3C,NFKB2,NLRP3,OSM,PCDH7,PYCARD,RELA,STAT1,STAT6,STING1…
Sperm Motility	7.5	2.26274	0.451	AATK,ABHD3,ABL2,ALK,AXL,BMX,CACNA1G,CACNA1H,CACNA1I,CATSPER1,CATSPER2,CNGA3,CNGA4,CSF1R,DDR2,DYRK3,EGFR,EPHA2,EPHA3,EPHA5,EPHA6,EPHB3,ERBB4,FGFR1,FGFR2,FGFR3,FLT1,FLT4,FRK,GNA11,GNA14,GNAI2,GNAL,GNAO1,GNAS,GNAZ,GNG12,GNG2,GNG7,GUCY1B1,IGF1R,ITK,ITPR1,ITPR2,JAK1,JAK2,JAK3,KDR,KIT,LCAT,LCK,LTK,LYN,MAP2K1,MAP2K3,MAP2K6,MET,MRAS,MST1R,NOTUM,NPPB,NTRK1,NTRK3,PDE1A,PDE1B,PDE1C,PDE2A,PDE4A,PDE4B,PDE4D,P…
NGF Signaling	7.48	3.15929	0.529	BAX,CDC42,CREB1,CREB3,CREB3L1,CREB3L2,CREB3L4,CREB5,GAB1,GRB2,HRAS,IKBKE,IKBKG,MAP2K1,MAP3K2,MAP3K3,MAP3K4,MAP3K5,MAP3K6,MAP3K8,MAP3K9,MAPK10,MAPK12,MRAS,NFKB2,NGF,NRAS,NTRK1,PDPK1,PIK3C2B,PIK3C2G,PIK3CA,PIK3CD,PIK3R5,PLCG2,PRKCD,PTPN11,RAC1,RAP1B,RAP2A,RAP2B,RASD1,RASD2,REL,RELA,RELB,RHOG,ROCK1,RPS6KA1,RPS6KA2,RPS6KA4,RPS6KA5,RPS6KA6,RRAS,RRAS2,SHC1,SHC2,SHC3,SHF,SMPD1,SMPD2,SOS2,TRAF4,TRIO
Oncostatin M Signaling	7.4	4.2	0.698	EPAS1,GRB2,HRAS,IL6ST,JAK1,JAK2,JAK3,MAP2K1,MMP1,MMP13,MRAS,MT2A,NRAS,OSM,OSMR,PLAU,RAP1B,RAP2A,RAP2B,RASD1,RASD2,RRAS,RRAS2,SHC1,STAT1,STAT3,STAT5A,STAT5B,TIMP3,TYK2
White Adipose Tissue Browning Pathway	7.4	0.5	0.511	ADCY4,ADCY7,ADCY9,ANGPT2,BDNF,BMP7,CACNA1A,CACNA1B,CACNA1F,CACNA1G,CACNA1H,CACNA1I,CACNA1S,CACNA2D1,CACNA2D2,CACNA2D3,CACNA2D4,CACNB2,CACNB4,CACNG1,CACNG4,CACNG5,CACNG6,CACNG7,CACNG8,CATSPER1,CATSPER2,CEBPB,CREB1,CREB3,CREB3L1,CREB3L2,CREB3L4,CREB5,DIO2,FGFR1,FGFR2,FGFR3,FGFRL1,FNDC5,FOXC2,GNAS,GUCY1B1,ITPR1,ITPR2,KDR,LDHC,LIPE,MAPK11,MAPK12,MAPK13,NPPB,NRF1,PLIN1,PPARA,PPARG,PRDM16,PRKAA1,PRKAA2…
Cyclophilin Signaling Pathway	7.4	2.26779	0.453	ABCA1,AGT,APOE,APP,ATF6,B2M,BACE1,BCL2L1,BDNF,BIRC5,CALR,CASP3,CCL2,CD44,CHP1,CREB1,CREB3,CREB3L1,CREB3L2,CREB3L4,CREB5,CXCL1,CXCL12,CXCL8,CXCR4,CYBB,DDIT3,F2,GRIN2B,HIF1A,HLA-C,HLA-E,HLA-G,HNRNPA1,IL6,IL6R,IL6ST,ITK,JAK1,JAK2,JAK3,KLF2,LEF1,LRP1,MAP2K1,MAP3K5,MAPK10,MAPK11,MAPK12,MAPK13,MMP2,MMP9,MR1,MRE11,NCF1,NFAT5,NFATC1,NFATC2,NFKB2,NOS2,NOX4,OLR1,PIK3C2B,PIK3C2G,PIK3CA,PIK3CD,PIK3R5,PLK1,PP…
TGF-Œ≤ Signaling	7.4	2.28748	0.557	ACVR1,ACVR1B,ACVR1C,ACVR2B,BCL2,BMP4,BMP7,BMPR2,CDC42,FOS,GRB2,HRAS,INHBA,INHBB,INHBE,IRF7,JUN,MAP2K1,MAP2K3,MAP2K6,MAP4K1,MAPK11,MAPK12,MAPK13,MRAS,NRAS,PITX2,PMEPA1,RAP1B,RAP2A,RAP2B,RASD1,RASD2,RRAS,RRAS2,RUNX2,RUNX3,SERPINE1,SKI,SMAD2,SMAD7,SMAD9,SMURF1,SMURF2,SOS2,TFE3,TGFB1,TGFB2,TGFB3,TGFBR1,TGFBR2,TLX2,VDR,ZNF423
JAK/STAT Signaling	7.35	3.50747	0.578	BCL2L1,CCKBR,CDKN1A,CEBPB,FOS,GRB2,HRAS,IL6,JAK1,JAK2,JAK3,JUN,MAP2K1,MRAS,NFKB2,NRAS,PIAS1,PIK3C2B,PIK3C2G,PIK3CA,PIK3CD,PIK3R5,PTPN1,PTPN11,PTPN6,RAP1B,RAP2A,RAP2B,RASD1,RASD2,REL,RELA,RELB,RRAS,RRAS2,SHC1,SOCS1,SOCS2,SOCS3,SOS2,STAT1,STAT2,STAT3,STAT4,STAT5A,STAT5B,STAT6,TYK2
Parkinson's Signaling Pathway	7.31	0.0887357	0.433	ACTA1,ACTA2,ACTB,ACTC1,ACTG1,ACTG2,ALDH16A1,ALDH1A1,ALDH1A2,ALDH1B1,ALDH1L1,ALDH1L2,ALDH3A1,ALDH3A2,ALDH6A1,ALDH7A1,ATP6AP1,ATP6AP2,ATP6V0A1,ATP6V0A4,ATP6V0B,ATP6V0C,ATP6V0D1,ATP6V0D2,ATP6V0E1,ATP6V1A,ATP6V1B2,ATP6V1C1,ATP6V1C2,ATP6V1D,ATP6V1E1,ATP6V1G1,ATP6V1H,CACNA1A,CACNA1B,CACNA1F,CACNA1G,CACNA1H,CACNA1I,CACNA1S,CACNA2D1,CACNA2D2,CACNA2D3,CACNA2D4,CACNB2,CACNB4,CACNG1,CACNG4,CACNG5,CACNG6,CAC…
ERK5 Signaling	7.29	3.68295	0.595	CREB1,CREB3,CREB3L1,CREB3L2,CREB3L4,CREB5,CTF1,EGF,EGFR,FOS,FOSL1,GAB1,HRAS,IL6ST,LIF,MAP3K2,MAP3K3,MAP3K8,MEF2A,MEF2C,MEF2D,MRAS,MYC,NGF,NRAS,NTRK1,PTPN11,RAP1B,RAP2A,RAP2B,RASD1,RASD2,RPS6KA1,RPS6KA2,RPS6KA4,RPS6KA5,RPS6KA6,RRAS,RRAS2,SFN,SGK1,SH2D2A,YWHAG,YWHAZ
Apelin Cardiomyocyte Signaling Pathway	7.28	2.33513	0.55	APLN,ATP2A1,ATP2A3,GNA11,GNAI2,HIF1A,ITPR1,MAPK10,MAPK11,MAPK12,MAPK13,MAPK15,MAPK4,MYL1,MYL10,MYL11,MYL12A,MYL12B,MYL2,MYL3,MYL4,MYL5,MYL6,MYL7,MYL9,NOTUM,PDIA3,PIK3C2B,PIK3C2G,PIK3CA,PIK3CD,PIK3R5,PLCB2,PLCB4,PLCD3,PLCE1,PLCG2,PLCH1,PLCH2,PLCL1,PLCL2,PLN,PRKCA,PRKCB,PRKCD,PRKCG,PRKCH,PRKCI,PRKCQ,SLC8A1,SLC8A2,SLC9A1,SLC9A2,SLC9A5,TGFB1
Interleukin-6 family signaling	7.27	4.02492	0.833	CLCF1,CNTFR,CRLF1,CTF1,IL11,IL11RA,IL31RA,IL6,IL6R,IL6ST,JAK1,JAK2,LIF,OSM,OSMR,PTPN11,SOCS3,STAT1,STAT3,TYK2
Endocannabinoid Neuronal Synapse Pathway	7.27	-0.868243	0.5	ABHD6,ADCY4,ADCY7,ADCY9,CACNA1A,CACNA1B,CACNA1F,CACNA1G,CACNA1H,CACNA1I,CACNA1S,CACNA2D1,CACNA2D2,CACNA2D3,CACNA2D4,CACNB2,CACNB4,CACNG1,CACNG4,CACNG5,CACNG6,CACNG7,CACNG8,CATSPER1,CATSPER2,CHP1,CNR2,DNAH10,DNALI1,GNA11,GNA14,GNAI2,GNAL,GNAO1,GNG12,GNG2,GNG7,GRIA3,GRIN2B,GRIN2C,GRIN2D,GRIN3A,GRIN3B,GRINA,GRM1,GUCY1B1,ITPR1,ITPR2,KCNJ6,MAPK10,MAPK11,MAPK12,MAPK13,MAPK15,MAPK4,MGLL,NAPEPLD,NOTUM,PD…
Cargo recognition for clathrin-mediated endocytosis	7.25	4.10605	0.543	AAK1,ADRB2,AP2A1,AP2M1,APOB,AREG,ARRB1,ARRB2,BTC,CFTR,CHRM2,CLTA,CLTB,CLTC,CLTCL1,COPS7A,DAB2,EGF,EGFR,EPGN,EPS15,EPS15L1,EREG,FCHO1,FCHO2,GRB2,GRK3,HBEGF,HGS,IGF2R,IL7R,ITSN2,KIAA0319,LDLR,LRP2,NECAP1,NECAP2,PICALM,REPS1,REPS2,SCARB2,SGIP1,SH3GL2,SH3KBP1,STAM,STAM2,SYT1,SYT2,SYT8,TF,TGOLN2,TOR1A,TOR1B,UBC,VAMP3,VAMP7,WNT5A
Regulation of the Epithelial Mesenchymal Transition in Development Pathway	7.21	0.617213	0.57	AXIN2,BRCA1,CDH1,FZD10,FZD3,FZD5,FZD6,FZD7,FZD8,FZD9,GLI1,GLI2,GLI3,GLIS1,HIF1A,JAG1,JAG2,LEF1,LOX,NCSTN,NFKB2,PTCH1,PTCH2,PYGO1,PYGO2,REL,RELA,RELB,S100A4,SMO,SNAI2,TCF3,TCF7,TWIST1,WNT1,WNT10A,WNT10B,WNT11,WNT2,WNT3,WNT3A,WNT4,WNT5A,WNT5B,WNT7A,WNT7B,WNT8B,WNT9A,WNT9B
Interferon gamma signaling	7.2	5.71548	0.551	B2M,CAMK2A,CAMK2D,CD44,GBP1,GBP2,GBP3,GBP5,HLA-C,HLA-DQB1,HLA-DRA,HLA-E,HLA-G,ICAM1,IFNGR2,IRF1,IRF2,IRF5,IRF6,IRF7,IRF8,IRF9,JAK1,JAK2,MT2A,NCAM1,OAS1,OAS2,OAS3,OASL,PIAS1,PML,PRKCD,PTPN1,PTPN11,PTPN6,SMAD7,SOCS1,SOCS3,SP100,STAT1,TRIM14,TRIM21,TRIM22,TRIM29,TRIM3,TRIM38,TRIM45,TRIM46,TRIM5,TRIM6,TRIM62,TRIM8,VCAM1
NCAM signaling for neurite out-growth	7.2	2.08167	0.619	AGRN,CACNA1G,CACNA1H,CACNA1I,CACNA1S,CACNB2,CACNB4,CNTN2,COL4A1,COL4A2,COL4A4,COL5A1,COL5A2,COL6A1,COL6A2,COL6A3,COL6A5,COL6A6,COL9A1,COL9A2,COL9A3,CREB1,FGFR1,GDNF,GFRA1,GRB2,HRAS,NCAM1,NRAS,NRTN,PRNP,RPS6KA5,SPTA1,SPTAN1,SPTB,SPTBN1,SPTBN2,SPTBN5,ST8SIA4
Class A/1 (Rhodopsin-like receptors)	7.19	3.6924	0.428	ACKR2,ACKR3,ADORA2A,ADRA1B,ADRA2A,ADRA2B,ADRA2C,ADRB1,ADRB2,AGT,ANXA1,APLN,APP,AVPR1B,BDKRB1,BDKRB2,BRS3,C3,C3AR1,C5,C5AR1,CCK,CCKAR,CCKBR,CCL2,CCL20,CCL25,CCL27,CCL28,CCR6,CCR7,CHRM2,CHRM3,CMKLR1,CNR2,CXCL1,CXCL10,CXCL11,CXCL12,CXCL16,CXCL2,CXCL6,CXCL8,CXCR4,CXCR5,CYSLTR2,DRD1,DRD2,ECE1,EDN1,EDN2,EDN3,EDNRA,F2,F2R,F2RL1,F2RL2,F2RL3,FFAR4,FPR1,GAL,GALR1,GALR2,GHRL,GNRH1,GPER1,GPR132,GPR143,GPR17,…
Multiple Sclerosis Signaling Pathway	7.19	3.71312	0.461	ASIC1,BAX,C3,C5,C7,C8G,C9,CAPN1,CAPN2,CAPN6,CAPN9,CAPNS1,CASP1,CASP8,CD70,CLCF1,CTLA4,CXCL1,CXCL8,DUSP1,DUSP6,EDA,EED,EZH2,FADD,FAS,GRIN2B,GRIN2C,GRIN2D,GRIN3A,GRIN3B,GRINA,HLA-C,HLA-DOA,HLA-DQB1,HLA-DRA,HLA-E,HLA-G,IFNGR2,IL11,IL12A,IL15,IL17B,IL17RA,IL17RB,IL17RC,IL18,IL36G,IL37,IL6,IL7R,IRF1,JARID2,LIF,MAPK11,MAPK12,MAPK13,MASP1,MBP,MGAT1,MMP9,NFATC2,NFKB2,NLRP3,NR1H3,OSM,P2RX4,PARP1,PARP10,PA…
Potassium Channels	7.17	-1.60357	0.544	ABCC8,ABCC9,GABBR1,GABBR2,GNG12,GNG2,GNG7,GNGT1,HCN1,HCN2,HCN3,KCNA1,KCNA2,KCNA3,KCNAB1,KCNAB2,KCNAB3,KCNB2,KCNC1,KCNC2,KCNC3,KCND1,KCND2,KCNG1,KCNG2,KCNH1,KCNH2,KCNH3,KCNH5,KCNH7,KCNH8,KCNJ1,KCNJ11,KCNJ14,KCNJ15,KCNJ2,KCNJ4,KCNJ6,KCNJ8,KCNK1,KCNK10,KCNK2,KCNK6,KCNMA1,KCNMB1,KCNMB2,KCNN1,KCNN2,KCNN3,KCNN4,KCNQ2,KCNQ3,KCNQ4,KCNQ5,KCNS1,KCNS3
Lysosome Positioning Signaling Pathway	7.14	2.16525	0.494	ACTA1,ACTA2,ACTB,ACTC1,ACTG1,ACTG2,ACTR10,AKT1S1,ALG2,ANXA11,ARL8B,BLOC1S2,BMPR2,BORCS6,CAPZA2,CHP1,DISC1,DNAH10,DNALI1,DYNC1H1,DYNC1I1,DYNC1LI2,DYNC2H1,DYNC2I1,DYNC2I2,DYNLL2,DYNLRB2,DYNLT2B,DYNLT3,EGF,EGFR,FAM98A,FGFR1,FGFR2,FGFR3,FLCN,FLT1,FLT4,FYCO1,IGF1R,IGF2R,KDR,KLC1,KLC3,MAP6,MCOLN1,MYH9,NDEL1,NTRK1,NTRK3,OSBPL1A,PDGFRA,PDGFRB,PIK3C2B,PIK3C2G,PIK3CA,PIK3CD,PIK3R5,PLEKHM1,PPP3CA,PPP3CC,RAB…
O-linked glycosylation	7.13	3.302	0.525	ADAMTS1,ADAMTS10,ADAMTS12,ADAMTS14,ADAMTS15,ADAMTS16,ADAMTS18,ADAMTS19,ADAMTS2,ADAMTS20,ADAMTS5,ADAMTS6,ADAMTS8,ADAMTSL3,ADAMTSL4,ADAMTSL5,B3GNT2,B3GNT4,B3GNT5,B3GNT7,B3GNT8,B3GNT9,B4GALT6,C1GALT1,EMID1,GALNT1,GALNT10,GALNT12,GALNT14,GALNT15,GALNT16,GALNT17,GALNT18,GALNT2,GALNT3,GALNT4,GALNT5,GALNT6,GALNT7,GALNTL6,GCNT1,GCNT3,GCNT4,MMRN1,MUC1,MUC12,MUC19,MUC3A,POFUT2,POFUT4,QTGAL,SBSPON,SEMA5A,SE…
MHC class II antigen presentation	7.13	2.9542	0.516	ACTR10,AP1M2,AP1S1,AP1S2,AP2A1,AP2M1,ARF1,CANX,CAPZA2,CD74,CENPE,CLTA,CLTC,CTSA,CTSB,CTSD,CTSH,CTSK,CTSL,CTSO,CTSS,DNM1,DNM3,DYNC1H1,DYNC1I1,DYNC1LI2,DYNLL2,HLA-DOA,HLA-DQB1,HLA-DRA,KIF11,KIF15,KIF18A,KIF20A,KIF22,KIF23,KIF26A,KIF2C,KIF3C,KIF4A,KIF4B,KIFAP3,KLC1,KLC3,LGMN,OSBPL1A,RAB7A,RACGAP1,RILP,SAR1B,SEC13,SEC23A,SEC24A,SEC24D,SEC31A,SH3GL2,SPTBN2,TUBA1B,TUBA1C,TUBA4A,TUBA8,TUBB2B,TUBB3,TUBB4…
Cohesin Chromatin Regulation Pathway	7.13	-1.68763	0.435	AURKB,BBC3,BIRC5,BUB1,CBX1,CBX5,CCNB1,CCNB2,CDC26,CDCA5,CDCA8,CDHR1,CDHR5,CDK1,CEBPA,CELSR1,CHEK1,CTCF,DCHS2,ESCO2,ESPL1,FAT1,FAT2,H2AC14,H2AC20,H2AC6,H2AX,H2AZ1,H2AZ2,H2BC10,H2BC11,H2BC12,H2BC14,H2BC15,H2BC17,H2BC21,H2BC26,H2BC5,H2BC8,H2BC9,H3-3A,H3C12,H3C6,H3C7,H3C8,H4C11,H4C12,H4C3,H4C8,H4C9,HASPIN,IGF2,INCENP,KNL1,MACROH2A1,MED10,MED13L,MED15,MED22,MED28,MED30,MED8,MED9,MYC,NCAPD2,NCAPD3,NCAP…
Neuropathic Pain Signaling in Dorsal Horn Neurons	7.09	0.94388	0.545	BDNF,CAMK1G,CAMK2A,CAMK2D,CREB1,FOS,GPR37,GRIA3,GRIN2B,GRIN2C,GRIN2D,GRIN3A,GRIN3B,GRINA,GRM1,GRM2,GRM3,GRM4,GRM8,ITPR1,ITPR2,KCNH2,KCNN1,KCNN2,KCNN3,KCNN4,KCNQ2,KCNQ3,NOTUM,PDIA3,PIK3C2B,PIK3C2G,PIK3CA,PIK3CD,PIK3R5,PLCB2,PLCB4,PLCD3,PLCE1,PLCG2,PLCH1,PLCH2,PLCL1,PLCL2,PRKAG2,PRKAR2A,PRKAR2B,PRKCA,PRKCB,PRKCD,PRKCG,PRKCH,PRKCI,PRKCQ,TAC1
PDGF Signaling	6.99	4.71814	0.563	ABL2,ACP1,CAV1,CRKL,EIF2AK2,FOS,GRB2,HRAS,INPP5D,INPP5J,INPP5K,INPPL1,JAK1,JAK2,JAK3,JUN,MAP2K1,MRAS,MYC,NRAS,OCRL,PDGFA,PDGFB,PDGFC,PDGFD,PDGFRA,PDGFRB,PIK3C2B,PIK3C2G,PIK3CA,PIK3CD,PIK3R5,PLCG2,PRKCA,PRKCB,RAP1B,RAP2A,RAP2B,RASD1,RASD2,RRAS,RRAS2,SHC1,SOS2,STAT1,STAT3,SYNJ1,SYNJ2,TYK2
Resolution of Abasic Sites (AP sites)	6.98	-4.04145	0.711	FEN1,LIG1,LIG3,MPG,MUTYH,NTHL1,PARP1,PARP2,PCNA,POLD1,POLD2,POLD3,POLD4,POLE,POLE2,POLE3,RFC1,RFC2,RFC3,RFC4,RFC5,RPA1,RPA2,RPA3,TDG,UNG,XRCC1
Type II Diabetes Mellitus Signaling	6.97	1.02899	0.493	ABCC8,ACSL1,ACSL3,ACSL4,ACSL5,ACSL6,ADIPOR1,CACNA1A,CACNA1B,CACNA1F,CACNA1G,CACNA1H,CACNA1I,CACNA1S,CACNA2D1,CACNA2D2,CACNA2D3,CACNA2D4,CACNB2,CACNB4,CACNG1,CACNG4,CACNG5,CACNG6,CACNG7,CACNG8,CATSPER1,CATSPER2,CEBPB,GCK,IKBKE,IKBKG,IRS2,IRS4,ITPR1,ITPR2,KCNJ11,MAFA,MAP3K5,MAPK10,MAPK12,NFKB2,PDPK1,PIK3C2B,PIK3C2G,PIK3CA,PIK3CD,PIK3R5,PPARG,PRKAA1,PRKAA2,PRKAB2,PRKAG2,PRKCA,PRKCB,PRKCD,PRKCG,PRKCH…
Formation of the dystrophin-glycoprotein complex (DGC)	6.97	3.92232	0.722	ACTA1,ACTA2,ACTB,ACTC1,ACTG1,ACTG2,AGRN,DTNA,DTNB,HSPG2,LAMA1,LAMA5,LAMB1,LAMB2,LAMB3,LAMC1,LAMC2,LAMC3,SGCA,SGCB,SGCD,SGCG,SNTA1,SNTG2,SSPN,UTRN
IL-17A Signaling in Fibroblasts	6.97	4.52267	0.575	ACTA2,ARID5A,BCL2,CCL2,CEBPB,CEBPD,COL1A1,COL1A2,CXCL1,CXCL12,ELF3,FN1,FOS,HIF1A,IKBKE,IKBKG,IL17RA,IL17RB,IL17RC,IL6,JAK2,JUN,LOX,MAPK10,MAPK11,MAPK12,MAPK13,MMP1,NFKB2,NFKBIZ,P4HA1,P4HA2,P4HA3,P4HB,PRKCA,PRKCB,REL,RELA,RELB,SERPINH1,STAT3,TGFB1,THY1,TRAF3IP2,VCAM1,ZC3H12A
GŒ±12/13 Signaling	6.97	4.318	0.507	ARHGEF1,CDC42,CDH1,CDH11,CDH13,CDH15,CDH18,CDH19,CDH2,CDH22,CDH23,CDH24,CDH3,CDH6,CDH8,CDH9,F2,F2R,F2RL1,F2RL2,F2RL3,HRAS,IKBKE,IKBKG,JUN,LPAR5,LPAR6,MAP2K1,MAP3K5,MAPK10,MAPK12,MEF2A,MEF2C,MEF2D,MRAS,MYL1,MYL10,MYL11,MYL12A,MYL12B,MYL2,MYL3,MYL4,MYL5,MYL6,MYL7,MYL9,NFKB2,NRAS,PIK3C2B,PIK3C2G,PIK3CA,PIK3CD,PIK3R5,PXN,RAP1B,RAP2A,RAP2B,RASD1,RASD2,REL,RELA,RELB,ROCK1,RRAS,RRAS2,TBXA2R,VAV3
Telomere Maintenance	6.95	-4.75	0.516	ACD,ANKRD28,BLM,CCNA1,CCNA2,CDK2,CHTF18,CTC1,DAXX,DNA2,DSCC1,FEN1,H2AC14,H2AC20,H2AC6,H2AX,H2AZ2,H2BC10,H2BC11,H2BC12,H2BC14,H2BC15,H2BC17,H2BC21,H2BC26,H2BC5,H2BC8,H2BC9,H3-3A,H3C12,H3C6,H3C7,H3C8,H4C11,H4C12,H4C3,H4C8,H4C9,LIG1,PCNA,PIF1,POLA1,POLA2,POLD1,POLD2,POLD3,POLD4,POLR2D,PRIM1,PRIM2,RFC1,RFC2,RFC3,RFC4,RFC5,RPA1,RPA2,RPA3,TEN1,TERF1,TERF2IP,TERT,WRAP53,WRN
Death Receptor Signaling	6.92	2.4797	0.546	ACTA1,ACTA2,ACTB,ACTC1,ACTG1,ACTG2,ARHGDIB,BCL2,BIRC2,BIRC3,CASP3,CASP8,CFLAR,DAXX,DIABLO,FADD,FAS,GAS2,HSPB1,HSPB2,HSPB3,HSPB7,IKBKE,IKBKG,LMNA,MAP3K5,NAIP,NFKB2,PARP1,PARP10,PARP11,PARP16,PARP2,PARP3,PARP9,REL,RELA,RELB,RIPK1,ROCK1,SPTAN1,TANK,TBK1,TIPARP,TNFRSF10A,TNFRSF10B,TNFRSF1A,TNFRSF1B,TNFRSF25,TNFSF12,TNFSF15,TRADD,XIAP
Corticotropin Releasing Hormone Signaling	6.91	2.58199	0.49	ADCY4,ADCY7,ADCY9,ARPC5,BDNF,CACNA1A,CACNA1B,CACNA1F,CACNA1G,CACNA1H,CACNA1I,CACNA1S,CACNA2D1,CACNA2D2,CACNA2D3,CACNA2D4,CACNB2,CACNB4,CACNG1,CACNG4,CACNG5,CACNG6,CACNG7,CACNG8,CATSPER1,CATSPER2,CREB1,CREB3,CREB3L1,CREB3L2,CREB3L4,CREB5,FOS,GAD1,GLI1,GLI2,GLI3,GNAI2,GNAO1,GNAS,GUCY1B1,GUCY2F,ITPR1,ITPR2,JUN,JUND,MAP2K1,MAPK11,MAPK12,MAPK13,MEF2A,MEF2C,MEF2D,NOS2,NPR3,NR4A1,PLCG2,PRKAG2,PRKAR2A,PR…
COPI-mediated anterograde transport	6.89	5.52844	0.539	ACTR10,ANK1,ARCN1,ARF1,ARF4,ARFGAP1,ARFGAP3,BET1L,CAPZA2,CD55,CD59,COG8,COPA,COPB1,COPB2,COPG1,COPG2,COPZ2,DYNC1H1,DYNC1I1,DYNC1LI2,DYNLL2,FOLR1,GBF1,GOLGA2,GOLGB1,GOSR2,KDELR1,KDELR2,KDELR3,NAPA,NAPG,RAB1A,SPTA1,SPTAN1,SPTB,SPTBN1,SPTBN2,SPTBN5,TMED2,TMED3,TMED7,TMED9,TMEM115,TUBA1B,TUBA1C,TUBA4A,TUBA8,TUBB2B,TUBB3,TUBB4A,TUBB6,TUBB8,USO1,YKT6
Kinesins	6.87	-1.94666	0.613	CENPE,KIF11,KIF12,KIF15,KIF18A,KIF18B,KIF19,KIF1A,KIF1B,KIF1C,KIF20A,KIF20B,KIF21A,KIF21B,KIF22,KIF23,KIF25,KIF26A,KIF27,KIF2C,KIF3C,KIF4A,KIF4B,KIF9,KIFAP3,KIFC2,KLC1,KLC3,RACGAP1,TUBA1B,TUBA1C,TUBA4A,TUBA8,TUBB2B,TUBB3,TUBB4A,TUBB6,TUBB8
GABAergic Receptor Signaling Pathway (Enhanced)	6.83	0.361158	0.5	ADCY4,ADCY7,ADCY9,CACNA1A,CACNA1B,CACNA1F,CACNA1G,CACNA1H,CACNA1I,CACNA1S,CACNA2D1,CACNA2D2,CACNA2D3,CACNA2D4,CACNB2,CACNB4,CACNG1,CACNG4,CACNG5,CACNG6,CACNG7,CACNG8,CATSPER1,CATSPER2,CNTNAP1,CNTNAP2,GABBR1,GABBR2,GABRA1,GABRA3,GABRA5,GABRA6,GABRB1,GABRD,GABRE,GABRQ,GABRR2,GAD1,GLS,GLUD2,GLUL,GNAI2,GNAL,GNAO1,GNG12,GNG2,GNG7,GPHN,GRIN2B,GRIN2C,GRIN2D,GRIN3A,GRIN3B,GRINA,GUCY1B1,ITPR1,ITPR2,KCNJ6,…
TP53 Regulates Transcription of Cell Cycle Genes	6.8	-2.47487	0.653	ARID3A,AURKA,BAX,BTG2,CCNA1,CCNA2,CCNB1,CCNE1,CCNE2,CDC25C,CDK1,CDK2,CDKN1A,CDKN1B,CNOT10,CNOT9,CPAP,E2F1,E2F7,E2F8,GADD45A,PCNA,PLAGL1,PLK2,PLK3,PRMT1,RBL1,SFN,TFDP1,TFDP2,TNKS1BP1,ZNF385A
G Beta Gamma Signaling	6.8	1.29099	0.508	ARHGEF6,CACNA1A,CACNA1B,CACNA1F,CACNA1G,CACNA1H,CACNA1I,CACNA1S,CACNA2D1,CACNA2D2,CACNA2D3,CACNA2D4,CACNB2,CACNB4,CACNG1,CACNG4,CACNG5,CACNG6,CACNG7,CACNG8,CATSPER1,CATSPER2,CAV1,CAV2,CDC42,EGFR,GNA11,GNA14,GNAI2,GNAL,GNAO1,GNAS,GNAZ,GNG12,GNG2,GNG7,GRB2,HBEGF,HRAS,ITPR1,ITPR2,KCNJ6,MRAS,NRAS,PAK1,PDPK1,PLCG2,PRKAG2,PRKAR2A,PRKAR2B,PRKCA,PRKCB,PRKCD,PRKCG,PRKCH,PRKCI,PRKCQ,RAP1B,RAP2A,RAP2B,RASD1…
Preeclampsia Signaling Pathway	6.79	0.905822	0.484	AKT1S1,AMOTL2,ANGPTL4,CCN2,COMT,EDN1,ENG,FLT1,FOS,FOXM1,FZD10,FZD3,FZD5,FZD6,FZD7,FZD8,FZD9,GPER1,HIF1A,HMOX1,ICAM1,IL18,IL36G,IL37,IL6,IRF1,JAG1,JAK1,JAK2,JAK3,JMJD6,JUN,JUNB,KCNMA1,KCNMB1,KCNMB2,KCNU1,KDR,LIF,LRRC55,MAPK10,MAPK12,MMP14,MMP2,MMP9,MYC,MYD88,MYL9,NFE2L2,NFKB2,NT5E,PDGFC,PIK3C2B,PIK3C2G,PIK3CA,PIK3CD,PIK3R5,PKN3,PRKAA1,PRKAA2,PRKAB2,PRKAG2,PTGS2,SMO,STAT3,STOX1,TGFB1,TGFB3,TGFBR2,T…
Orexin Signaling Pathway	6.73	2.3094	0.446	ADCY4,ADCY7,ADCY9,AKT1S1,ATP6AP1,ATP6AP2,ATP6V0A1,ATP6V0A4,ATP6V0B,ATP6V0C,ATP6V0D1,ATP6V0D2,ATP6V0E1,ATP6V1A,ATP6V1B2,ATP6V1C1,ATP6V1C2,ATP6V1D,ATP6V1E1,ATP6V1G1,ATP6V1H,CACNA1A,CACNA1B,CACNA1F,CACNA1G,CACNA1H,CACNA1I,CACNA1S,CACNA2D1,CACNA2D2,CACNA2D3,CACNA2D4,CACNB2,CACNB4,CACNG1,CACNG4,CACNG5,CACNG6,CACNG7,CACNG8,CASP3,CATSPER1,CATSPER2,GNAS,GNG12,GNG2,GNG7,GUCY1B1,HCRTR1,HIF1A,IL6,ITPR1,ITPR…
p53 Signaling	6.72	0.973329	0.541	BAX,BBC3,BCL2,BCL2L1,BIRC5,BRCA1,CDK2,CDKN1A,CDKN2A,CHEK1,CHEK2,COQ8A,DRAM1,E2F1,FAS,GADD45A,GADD45B,GADD45G,HDAC9,HIF1A,JUN,KAT2B,MDM2,MDM4,PCNA,PERP,PIAS1,PIK3C2B,PIK3C2G,PIK3CA,PIK3CD,PIK3R5,PLAGL1,PMAIP1,PML,PPP1R13B,PRKDC,PTEN,RPRM,RRM2B,SERPINE2,SFN,SNAI2,THBS1,TIGAR,TNFRSF10A,TNFRSF10B,TOPBP1,TP53I3,TP53INP1,TP73,TRIM29,WT1
DYRK1A Signaling Pathway	6.72	1.10432	0.477	APP,CBX1,CBX5,CCND3,CDKN1A,CDKN1B,CHP1,CREB1,CREB3,CREB3L1,CREB3L2,CREB3L4,CREB5,DNM1,E2F1,E2F5,EGFR,EPAS1,FGFR1,FGFR2,FGFR3,FGFRL1,GLI1,GMNN,H3-3A,HRAS,ID2,IL6,IL6R,IL6ST,IRS2,LIN37,LIN52,LIN54,LIN9,MAP2K1,MAP3K5,MAPK10,MAPK11,MAPK12,MAPK13,MAPK15,MAPK4,MAPT,MDM2,MET,MME,MRAS,MYC,NFATC1,NFATC2,NOTCH4,NRAS,PDGFC,POLR2D,PPP3CA,PPP3CC,RAP1B,RAP2A,RAP2B,RASD1,RASD2,RBBP4,RCAN1,RNF169,RRAS,RRAS2,SFN,…
Signaling by MET	6.67	4.91935	0.57	COL11A1,COL1A1,COL1A2,COL24A1,COL27A1,COL5A1,COL5A2,CRKL,EPS15,FN1,GAB1,GRB2,HGF,HGS,HRAS,ITGA3,ITGB1,LAMA1,LAMA5,LAMB1,LAMB2,LAMB3,LAMC1,LAMC2,LAMC3,MET,NRAS,PIK3CA,PTPN1,PTPN11,PTPRJ,RAB4B,RAC1,RAP1B,SH3GL2,SH3KBP1,SHC1,SPINT1,SPINT2,STAM,STAM2,STAT3,TNS3,TNS4,UBC
Superpathway of Inositol Phosphate Compounds	6.65	3.40269	0.446	ACP1,ACP5,ALPL,ANGEL2,ATP1A1,ATP1A2,CDC25A,CDC25B,CDC25C,CDIPT,CILP,DOT1L,DUSP1,DUSP10,DUSP11,DUSP15,DUSP23,DUSP4,DUSP5,DUSP6,DUSP8,DUSP9,EPHX2,INPP5A,INPP5D,INPP5J,INPP5K,INPPL1,IP6K3,ITPKC,MTMR2,MTMR4,MTMR6,MTMR7,MTMR8,MTMR9,NOCT,NUDT1,NUDT12,NUDT15,OCRL,PALD1,PAWR,PI4K2A,PIK3C2B,PIK3C2G,PIK3CA,PIK3CD,PIK3R5,PIP4K2C,PIP4P2,PIP5K1B,PIP5K1C,PLCB2,PLCB4,PLCD3,PLCE1,PLCG2,PLCH1,PLCH2,PLPP7,PPFIA4,P…
Prolactin Signaling	6.64	3.04243	0.542	ABCC9,CEBPB,FOS,GRB2,HRAS,IRF1,JAK2,JUN,KCNJ8,KCNMA1,KCNMB1,KCNMB2,KCNU1,LRRC55,MAP2K1,MRAS,MYC,NMI,NR3C1,NRAS,PDPK1,PIK3C2B,PIK3C2G,PIK3CA,PIK3CD,PIK3R5,PLCG2,PRKCA,PRKCB,PRKCD,PRKCG,PRKCH,PRKCI,PRKCQ,PTPN11,RAP1B,RAP2A,RAP2B,RASD1,RASD2,RRAS,RRAS2,SHC1,SOCS1,SOCS2,SOCS3,SOS2,STAT1,STAT3,STAT5A,STAT5B,TCF7
Dopamine-DARPP32 Feedback in cAMP Signaling	6.63	2.44949	0.472	ADCY4,ADCY7,ADCY9,ATP2A1,ATP2A3,CACNA1A,CACNA1B,CACNA1F,CACNA1S,CACNA2D1,CACNA2D2,CACNA2D3,CACNA2D4,CACNB2,CACNB4,CACNG1,CACNG4,CACNG5,CACNG6,CACNG7,CACNG8,CALY,CAMKK1,CDK5,CHP1,CREB1,CREB3,CREB3L1,CREB3L2,CREB3L4,CREB5,CSNK1G1,DRD1,DRD2,GNAI2,GNAS,GRIN2B,GRIN2C,GRIN2D,GRIN3A,GRIN3B,GRINA,GUCY1B1,ITPR1,ITPR2,KCNJ1,KCNJ11,KCNJ14,KCNJ15,KCNJ2,KCNJ4,KCNJ6,KCNJ8,NOTUM,PAWR,PDIA3,PLCB2,PLCB4,PLCD3,PLC…
Signaling by TGF-beta Receptor Complex	6.61	3.42997	0.63	ARHGEF18,F11R,FBN1,FKBP1A,FURIN,ITGA8,ITGAV,ITGB1,ITGB3,ITGB5,ITGB6,LTBP2,LTBP3,LTBP4,MTMR4,NEDD4L,PARD6A,PMEPA1,PPP1CC,PPP1R15A,SMAD2,SMAD7,SMURF1,SMURF2,STUB1,TGFB1,TGFB2,TGFB3,TGFBR1,TGFBR2,TGFBR3,UBC,USP15,XPO1
RAF/MAP kinase cascade	6.55	5.12878	0.437	ACTB,ACTG1,ANGPT1,APBB1IP,AREG,ARRB1,ARRB2,BTC,CAMK2A,CAMK2D,CNKSR1,CNKSR2,CSF2RB,DLG1,DLG2,DLG3,DUSP1,DUSP10,DUSP4,DUSP5,DUSP6,DUSP7,DUSP8,DUSP9,EGF,EGFR,EPGN,ERBB4,EREG,FGB,FGF1,FGF10,FGF18,FGF2,FGF20,FGF23,FGF3,FGF5,FGF9,FGFR1,FGFR2,FGFR3,FLT3,FN1,GDNF,GFRA1,GFRA3,GRB2,GRIN2B,GRIN2D,HBEGF,HGF,HRAS,IL17RD,IQGAP1,IRS2,ITGA2B,ITGB3,JAK1,JAK2,JAK3,KBTBD7,KIT,KSR1,KSR2,LRRC7,MAP2K1,MAPK12,MET,MRAS,…
Synaptic Long Term Potentiation	6.54	2.62613	0.508	CAMK2A,CAMK2D,CHP1,CREB1,CREB3,CREB3L1,CREB3L2,CREB3L4,CREB5,GNA11,GNA14,GRIA3,GRIN2B,GRIN2C,GRIN2D,GRIN3A,GRIN3B,GRINA,GRM1,GRM2,GRM3,GRM4,GRM8,HRAS,ITPR1,ITPR2,MAP2K1,MRAS,NOTUM,NRAS,PDIA3,PLCB2,PLCB4,PLCD3,PLCE1,PLCG2,PLCH1,PLCH2,PLCL1,PLCL2,PPP1CC,PPP1R1A,PPP3CA,PPP3CC,PRKAG2,PRKAR2A,PRKAR2B,PRKCA,PRKCB,PRKCD,PRKCG,PRKCH,PRKCI,PRKCQ,RAP1B,RAP2A,RAP2B,RAPGEF3,RASD1,RASD2,RPS6KA1,RRAS,RRAS2
Role of MAPK Signaling in Promoting the Pathogenesis of Influenza	6.52	4.8107	0.518	ABHD3,ATP6AP1,ATP6AP2,ATP6V0A1,ATP6V0A4,ATP6V0B,ATP6V0C,ATP6V0D1,ATP6V0D2,ATP6V0E1,ATP6V1A,ATP6V1B2,ATP6V1C1,ATP6V1C2,ATP6V1D,ATP6V1E1,ATP6V1G1,ATP6V1H,BAX,BCL2,BECN1,CASP3,HRAS,JUN,LCAT,MAP2K1,MAP2K3,MAP2K6,MAP3K5,MAPK10,MAPK11,MAPK12,MAPK13,MRAS,NFKB2,NRAS,NUP153,PLA2G12A,PLA2G4C,PLA2G4D,PLA2G7,PLA2R1,PLAAT3,PLAAT4,PLAAT5,PLB1,PNPLA2,PNPLA3,PNPLA8,PRKCA,PTGS2,RAP1B,RAP2A,RAP2B,RASD1,RASD2,RRAS,…
Pancreatic Secretion Signaling Pathway	6.51	3.56453	0.443	ADCY4,ADCY7,ADCY9,ADORA2A,AKT1S1,AMY2B,ANO1,AQP1,ARHGDIA,ARHGDIB,ARHGDIG,ARHGEF1,ARHGEF17,ARHGEF18,ARHGEF3,ARHGEF4,ARHGEF5,ARHGEF6,ATP2A1,ATP2A3,ATP2B1,ATP2B2,ATP2B4,BET1L,BST1,CA10,CA11,CA13,CA14,CA4,CA9,CADPS2,CCK,CCKAR,CD38,CFTR,CHRM3,CLCA2,DAGLB,EGF,EGFR,GNAS,GOSR2,GUCY1B1,IRF2,ITPR1,ITPR2,KCNMA1,KCNN4,KLK6,LIPA,LIPC,LIPE,LIPH,LIPJ,LIPM,MCU,NAPA,NAPG,NOTUM,PDIA3,PIK3C2B,PIK3C2G,PIK3CA,PIK3CD,…
Meiotic recombination	6.5	-4.04145	0.552	BLM,BRCA1,BRCA2,CDK2,DMC1,FIGNL1,FIRRM,H2AC14,H2AC20,H2AC6,H2AX,H2AZ2,H2BC10,H2BC11,H2BC12,H2BC14,H2BC15,H2BC17,H2BC21,H2BC26,H2BC5,H2BC8,H2BC9,H3-3A,H3C12,H3C6,H3C7,H3C8,H4C11,H4C12,H4C3,H4C8,H4C9,MLH1,MLH3,MND1,MRE11,MSH4,MSH5,PSMC3IP,RAD51,RAD51C,RBBP8,RPA1,RPA2,RPA3,TEX15,TOP3A
DNA Damage Bypass	6.44	-2.33487	0.646	CUL4B,DTL,ISG15,MAD2L2,NPLOC4,PCLAF,PCNA,POLD1,POLD2,POLD3,POLD4,POLE,POLE2,POLE3,POLH,POLI,RAD18,RFC1,RFC2,RFC3,RFC4,RFC5,RPA1,RPA2,RPA3,UBA7,UBC,UBE2B,UBE2L6,USP1,USP43
Transport of inorganic cations/anions and amino acids/oligopeptides	6.43	2.40535	0.523	SLC12A1,SLC12A3,SLC12A4,SLC12A7,SLC15A3,SLC15A4,SLC16A10,SLC17A5,SLC17A7,SLC17A8,SLC1A1,SLC1A2,SLC1A3,SLC1A4,SLC1A6,SLC1A7,SLC20A2,SLC24A2,SLC24A5,SLC25A10,SLC25A18,SLC25A22,SLC25A29,SLC26A1,SLC26A7,SLC32A1,SLC34A2,SLC36A1,SLC38A2,SLC38A5,SLC3A2,SLC43A1,SLC4A10,SLC4A2,SLC4A3,SLC4A4,SLC4A8,SLC4A9,SLC5A12,SLC5A8,SLC6A6,SLC7A1,SLC7A11,SLC7A3,SLC7A5,SLC7A6,SLC7A7,SLC7A9,SLC8A1,SLC8A2,SLC8B1,SLC9A1,SL…
Oxytocin in Brain Signaling Pathway	6.43	0.862662	0.458	ABHD3,CACNA1A,CACNA1B,CACNA1F,CACNA1G,CACNA1H,CACNA1I,CACNA1S,CACNA2D1,CACNA2D2,CACNA2D3,CACNA2D4,CACNB2,CACNB4,CACNG1,CACNG4,CACNG5,CACNG6,CACNG7,CACNG8,CAMKK1,CASP1,CATSPER1,CATSPER2,CREB1,CREB3,CREB3L1,CREB3L2,CREB3L4,CREB5,DDIT3,EGFR,GNA11,GNAI2,GNAL,GNAO1,GNG12,GNG2,GNG7,HRAS,IL6,ITPR1,ITPR2,KCNJ13,LCAT,MAP2K1,MEF2A,MEF2C,MEF2D,MRAS,NFKB2,NLRP14,NLRP3,NRAS,OXTR,PIK3C2B,PIK3C2G,PIK3CA,PIK3CD,…
PIP3 activates AKT signaling	6.41	4.00694	0.486	AKT1S1,AREG,BDNF,BTC,CD28,CDKN1A,CDKN1B,CREB1,EGF,EGFR,EPGN,ERBB4,EREG,ESR2,FGF1,FGF10,FGF18,FGF2,FGF20,FGF23,FGF3,FGF5,FGF9,FGFR1,FGFR2,FGFR3,FLT3,FOXO6,GAB1,GRB2,HBEGF,HGF,IER3,IL1RAP,IRAK1,IRS2,KIT,LCK,MDM2,MET,MYD88,NR4A1,NRG1,NRG3,NTF3,NTF4,NTRK3,PDGFA,PDGFB,PDGFRA,PDGFRB,PDPK1,PIK3AP1,PIK3CA,PIK3CD,PIK3R5,PIP4K2C,PIP5K1B,PIP5K1C,PPP2CB,PPP2R5A,PPP2R5B,PRR5,PRR5L,PTEN,PTPN11,RAC1,RAC2,RHOG,R…
Cilia Biogenesis Signaling Pathway	6.4	-2.52982	0.456	AURKA,BBS1,BBS2,BBS4,BBS5,CBY1,CCDC66,CCDC68,CCP110,CDC26,CDK1,CDK5,CEP128,CEP131,CEP152,CEP170,CEP192,CEP57,CEP83,CEP97,CNTRL,CPAP,CYLD,DNAH10,DNALI1,DYRK3,EGF,EHD1,ESPL1,FBF1,FBXW5,FBXW7,FGF2,GNA11,GNA14,GNAI2,GNAL,GNAO1,GNAS,GNAZ,GNG12,GNG2,GNG7,GPSM1,HGF,IFT20,IFT88,IGF1,IGF1R,KCTD17,KIAA0586,KIF24,LRRC45,MAPK11,MAPK12,MAPK13,MARK4,MIB1,MPHOSPH9,MRAS,MYO5A,NDE1,NEK2,NFKB2,ODF2,PCM1,PDGFB,PLK1…
Remodeling of Epithelial Adherens Junctions	6.35	3.63803	0.577	ACTA1,ACTA2,ACTB,ACTC1,ACTG1,ACTG2,ACTN1,ACTN4,ACTR2,ACTR3,ARPC1B,ARPC2,ARPC3,ARPC4,ARPC5,CDH1,CTNNA1,CTNNA2,CTNND1,DNM1,DNM3,HGF,HGS,IQGAP1,MAPRE3,MET,RAB5A,RAB5B,RAB5C,RAB7A,TUBA1B,TUBA1C,TUBA4A,TUBA8,TUBB2B,TUBB3,TUBB4A,TUBB6,TUBB8,VCL,ZYX
GABA Receptor Signaling	6.33		0.496	ADCY4,ADCY7,ADCY9,AP2A1,AP2M1,CACNA1A,CACNA1B,CACNA1F,CACNA1G,CACNA1H,CACNA1I,CACNA1S,CACNA2D1,CACNA2D2,CACNA2D3,CACNA2D4,CACNB2,CACNB4,CACNG1,CACNG4,CACNG5,CACNG6,CACNG7,CACNG8,CATSPER1,CATSPER2,DNM1,GABBR1,GABBR2,GABRA1,GABRA3,GABRA5,GABRA6,GABRB1,GABRD,GABRE,GABRQ,GABRR2,GAD1,GNA11,GNA14,GNAI2,GNAL,GNAO1,GNAS,GNAZ,GNG12,GNG2,GNG7,GPHN,GPR37,GUCY1B1,ITPR1,ITPR2,KCNH2,KCNN1,KCNN2,KCNN3,KCNN4,KCN…
Cachexia Signaling Pathway	6.32	6.66667	0.41	ACVR1,ACVR1B,ACVR1C,ACVR2B,ADCY4,ADCY7,ADCY9,ADRB1,ADRB2,AGT,BCL2,BECN1,BMPR2,CAPN1,CAPN2,CAPN6,CAPN9,CAPNS1,CASP1,CASP3,CASP4,CASP8,CASQ1,CCL2,CD70,CEBPB,CEBPD,CLCF1,CXCL8,DDIT4,EDA,EIF2AK2,EIF2AK3,ERN1,FBXO32,FGB,FOXG1,FOXO6,GABARAPL1,GDF11,GDF15,GNAS,GUCY1B1,HMGB1,HSP90B1,HSPA14,HSPA2,HSPA5,HSPA6,IFNGR2,IGF1,IGF1R,IGFBP3,IKBKE,IKBKG,IL11,IL12A,IL15,IL17B,IL18,IL1R1,IL1RAP,IL1RAPL1,IL1RL2,IL36G…
Glioma Signaling	6.31	3.592	0.5	CAMK1G,CAMK2A,CAMK2D,CCND3,CDK6,CDKN1A,CDKN2A,CDKN2B,CDKN2C,E2F1,E2F2,E2F5,E2F7,E2F8,EGF,EGFR,GRB2,HDAC10,HDAC3,HDAC4,HDAC7,HDAC9,HRAS,IGF1,IGF1R,IGF2,IGF2R,MAP2K1,MDM2,MRAS,NRAS,PDGFA,PDGFB,PDGFC,PDGFD,PDGFRA,PDGFRB,PIK3C2B,PIK3C2G,PIK3CA,PIK3CD,PIK3R5,PLCG2,PRKCA,PRKCB,PRKCD,PRKCG,PRKCH,PRKCI,PRKCQ,PTEN,RAP1B,RAP2A,RAP2B,RASD1,RASD2,RBL1,RRAS,RRAS2,SHC1,SIN3A,SOS2,SUV39H1,TFDP1
Class I MHC mediated antigen processing and presentation	6.29	5.76461	0.408	ASB1,ASB12,ASB13,ASB4,ASB5,B2M,BCAP31,BECN1,BLMH,BTBD1,CALR,CANX,CCNF,CDC20,CDC26,CTSL,CTSS,CYBA,CYBB,DET1,DTX3L,DZIP3,ERAP2,FBXL14,FBXL16,FBXL18,FBXL3,FBXL5,FBXL8,FBXO15,FBXO2,FBXO27,FBXO31,FBXO32,FBXO4,FBXO41,FBXO44,FBXO6,FBXO9,FBXW12,FBXW5,FBXW7,FBXW9,FGB,HECTD2,HECTD3,HECW2,HERC3,HERC4,HERC6,HLA-C,HLA-E,HLA-G,HMGB1,HSPA5,IKBKG,ITGAV,ITGB5,KBTBD6,KBTBD7,KCTD6,KLHL13,KLHL2,KLHL20,KLHL21,KLHL25,…
Sensory processing of sound by inner hair cells of the cochlea	6.28	0.948683	0.58	ACTB,ACTG1,ATP2B1,ATP2B2,BSN,CABP1,CACNA2D2,CACNB2,CAPZA2,CDH23,CIB2,EPB41L3,EPS8,EPS8L2,ESPN,FSCN2,KCNMA1,KCNMB1,KCNQ4,MSN,MYH9,MYO15A,MYO1C,MYO3A,PCLO,PLS1,RAB3A,RIPOR2,SLC17A8,SNAP25,SPTAN1,SPTBN1,TMC1,TMIE,TRIOBP,TWF1,TWF2,USH1C,USH1G,XIRP2
D-myo-inositol-5-phosphate Metabolism	6.28	2.46183	0.454	ACP1,ACP5,ALPL,ANGEL2,ATP1A1,ATP1A2,CDC25A,CDC25B,CDC25C,CILP,DOT1L,DUSP1,DUSP10,DUSP11,DUSP15,DUSP23,DUSP4,DUSP5,DUSP6,DUSP8,DUSP9,EPHX2,INPP5D,INPPL1,MTMR2,MTMR4,MTMR6,MTMR7,MTMR8,MTMR9,NOCT,NUDT1,NUDT12,NUDT15,OCRL,PALD1,PAWR,PIP4K2C,PIP4P2,PLCB2,PLCB4,PLCD3,PLCE1,PLCG2,PLCH1,PLCH2,PLPP7,PPFIA4,PPM1H,PPM1J,PPM1K,PPM1L,PPP1CC,PPP1R12A,PPP1R12B,PPP1R12C,PPP1R13B,PPP1R14A,PPP1R16B,PPP1R1A,PPP2CB,…
Signaling by EGFR	6.27	3.65563	0.623	ADAM10,ADAM12,AREG,BTC,CDC42,EGF,EGFR,EPGN,EPS15,EPS15L1,EREG,FAM83A,FAM83B,FAM83D,GAB1,GRB2,HBEGF,HGS,HRAS,NRAS,PAG1,PIK3CA,PTPN11,PTPN3,PTPRK,PXN,SH3GL2,SH3KBP1,SHC1,SPRY1,STAM,STAM2,UBC
UVA-Induced MAPK Signaling	6.26	2.12132	0.531	BCL2L1,CASP3,EGFR,FOS,HRAS,JUN,MAPK10,MAPK11,MAPK12,MAPK13,MRAS,NOTUM,NRAS,PARP1,PARP10,PARP11,PARP16,PARP2,PARP3,PARP9,PDIA3,PIK3C2B,PIK3C2G,PIK3CA,PIK3CD,PIK3R5,PLCB2,PLCB4,PLCD3,PLCE1,PLCG2,PLCH1,PLCH2,PLCL1,PLCL2,PRKCA,RAP1B,RAP2A,RAP2B,RASD1,RASD2,RPS6KA1,RPS6KA2,RPS6KA4,RPS6KA5,RPS6KA6,RRAS,RRAS2,SMPD1,SMPD2,STAT1,TIPARP
GADD45 Signaling	6.22	0.845154	0.6	ACVR1,ACVR1B,ACVR1C,ACVR2B,BRCA1,CCNB1,CCND3,CCNE1,CCNE2,CDK1,CDK2,CDKN1A,GADD45A,GADD45B,GADD45G,MAP2K3,MAP2K6,MAP3K4,MAPK10,MAPK11,MAPK12,MAPK13,MYC,NFKB2,PCNA,POU2F1,REL,RELA,RELB,SMAD2,TGFB1,TGFB2,TGFB3,TGFBR1,TGFBR2,WT1
FGF Signaling	6.21	0.603023	0.547	CREB1,CREB3,CREB3L1,CREB3L2,CREB3L4,CREB5,CRKL,FGF1,FGF10,FGF12,FGF13,FGF18,FGF2,FGF20,FGF23,FGF3,FGF5,FGF9,FGFR1,FGFR2,FGFR3,FGFRL1,GAB1,GRB2,HGF,HRAS,ITPR1,MAP2K1,MAP2K3,MAP2K6,MAP3K5,MAPK11,MAPK12,MAPK13,MET,PIK3C2B,PIK3C2G,PIK3CA,PIK3CD,PIK3R5,PRKCA,PTPN11,PTPN6,RAC1,RPS6KA5,SOS2,STAT3
CXCR4 Signaling	6.2	3.5	0.47	ADCY4,ADCY7,ADCY9,BCAR1,CDC42,CXCL12,CXCR4,EGR1,FOS,GNA11,GNA14,GNAI2,GNAL,GNAO1,GNAS,GNAZ,GNG12,GNG2,GNG7,GUCY1B1,HRAS,ITPR1,ITPR2,JUN,LYN,MAP2K1,MAPK10,MAPK12,MRAS,MYL1,MYL10,MYL11,MYL12A,MYL12B,MYL2,MYL3,MYL4,MYL5,MYL6,MYL7,MYL9,NRAS,PAK1,PAK5,PIK3C2B,PIK3C2G,PIK3CA,PIK3CD,PIK3R5,PLCB2,PLCB4,PRKCA,PRKCB,PRKCD,PRKCG,PRKCH,PRKCI,PRKCQ,PXN,RAC1,RAC2,RAP1B,RAP2A,RAP2B,RASD1,RASD2,RHOC,RHOD,RHOG,RH…
Agranulocyte Adhesion and Diapedesis	6.18		0.444	ACKR2,ACKR3,ACTA1,ACTA2,ACTB,ACTC1,ACTG1,ACTG2,C3,C5,C5AR1,CCL2,CCL20,CCL25,CCL26,CCL27,CCL28,CCR6,CCR7,CD99,CKLF,CLDN1,CLDN10,CLDN11,CLDN14,CLDN16,CLDN2,CLDN23,CLDN3,CLDN4,CLDN5,CLDN6,CLDN9,CXCL1,CXCL10,CXCL11,CXCL12,CXCL14,CXCL16,CXCL2,CXCL6,CXCL8,CXCR4,CXCR5,FN1,GLG1,GNAI2,HRH1,ICAM1,IL18,IL1R1,IL36G,IL37,ITGA4,ITGA5,ITGB1,MMP1,MMP10,MMP11,MMP13,MMP14,MMP15,MMP16,MMP17,MMP19,MMP2,MMP23B,MMP24,…
Sumoylation Pathway	6.17	0.468521	0.525	ARHGDIA,ARHGDIB,ARHGDIG,CDC42,CDH1,CEBPA,DAXX,ETS1,FAS,FOS,JUN,MAP3K5,MAPK10,MAPK12,MDM2,MYB,NFKB2,NR3C1,PCNA,PIAS1,PML,RAC1,RAC2,RAN,RCC1,RFC1,RFC2,RFC3,RFC4,RFC5,RHOC,RHOD,RHOG,RHOH,RHOJ,RHOQ,RHOU,RND1,RND2,RND3,RPA1,SAE1,SENP1,SERBP1,SNCA,SP100,SP3,STUB1,SUMO2,TDG,UBA2,XIAP,ZEB1
Aldosterone Signaling in Epithelial Cells	6.16	1.62221	0.468	ABCC9,ASIC1,ASIC2,CRYAA,CRYAB,DNAJB14,DNAJB2,DNAJB4,DNAJB5,DNAJB6,DNAJB9,DNAJC1,DNAJC10,DNAJC22,DNAJC27,DNAJC28,DNAJC3,DNAJC6,DNAJC9,DUSP1,HSP90B1,HSPA12A,HSPA12B,HSPA13,HSPA14,HSPA2,HSPA5,HSPA6,HSPB1,HSPB2,HSPB3,HSPB6,HSPB7,HSPB8,HSPB9,ITPR1,ITPR2,KCNJ8,KCNMA1,KCNMB1,KCNMB2,KCNU1,LRRC55,MAP2K1,NEDD4,NOTUM,PDIA3,PDPK1,PIK3C2B,PIK3C2G,PIK3CA,PIK3CD,PIK3R5,PIP4K2C,PIP5K1B,PIP5K1C,PLCB2,PLCB4,PLCD3,…
p38 MAPK Signaling	6.13	2.26274	0.5	CDC25B,CREB1,CREB3,CREB3L1,CREB3L2,CREB3L4,CREB5,DAXX,DDIT3,DUSP1,DUSP10,EEF2K,FADD,FAS,H3-3A,HSPB1,HSPB2,HSPB3,HSPB7,IL18,IL1R1,IL1RAP,IL1RAPL1,IL1RL2,IL36G,IL37,IRAK1,IRAK2,IRAK3,JMJD7-PLA2G4B,MAP2K3,MAP2K6,MAP3K5,MAP4K1,MAPK11,MAPK12,MAPK13,MAPKAPK3,MAPT,MAX,MEF2A,MEF2C,MEF2D,MYC,PLA2G12A,PLA2G4C,PLA2G4D,RPS6KA1,RPS6KA2,RPS6KA4,RPS6KA5,RPS6KA6,STAT1,TGFB1,TGFB2,TGFB3,TGFBR1,TGFBR2,TIFA,TNFRSF1…
GPCR-Mediated Nutrient Sensing in Enteroendocrine Cells	6.11	0.39736	0.504	ADCY4,ADCY7,ADCY9,CACNA1A,CACNA1B,CACNA1F,CACNA1G,CACNA1H,CACNA1I,CACNA1S,CACNA2D1,CACNA2D2,CACNA2D3,CACNA2D4,CACNB2,CACNB4,CACNG1,CACNG4,CACNG5,CACNG6,CACNG7,CACNG8,CATSPER1,CATSPER2,CCK,FFAR4,GIP,GNA11,GNA14,GNAI2,GNAS,GNG12,GNG2,GNG7,GUCY1B1,ITPR1,ITPR2,LPAR5,NOTUM,PDIA3,PLCB2,PLCB4,PLCD3,PLCE1,PLCG2,PLCH1,PLCH2,PLCL1,PLCL2,PRKAG2,PRKAR2A,PRKAR2B,PRKCA,PRKCB,PRKCD,PRKCG,PRKCH,PRKCI,PRKCQ,RAPGE…
Interferon alpha/beta signaling	6.08	6.25244	0.558	BST2,EGR1,EIF2AK2,GBP2,HLA-C,HLA-E,HLA-G,IFI27,IFI35,IFI6,IFIT1,IFIT2,IFIT3,IFNAR1,IFNAR2,IRF1,IRF2,IRF5,IRF6,IRF7,IRF8,IRF9,ISG15,JAK1,MX1,MX2,OAS1,OAS2,OAS3,OASL,PSMB8,PTPN1,PTPN11,PTPN6,RNASEL,SOCS1,SOCS3,STAT1,STAT2,TYK2,UBC,USP18,XAF1
trans-Golgi Network Vesicle Budding	6	5.24631	0.56	ACBD3,AP1G2,AP1M2,AP1S1,AP1S2,APP,ARF1,ARRB1,BLOC1S2,BLOC1S3,BLOC1S5,BLOC1S6,CLTA,CLTB,CLTC,CLVS1,CLVS2,CTSZ,DNAJC6,DNASE2,FTL,GBF1,GNS,GOLGB1,HGS,IGF2R,NAPA,NECAP1,OCRL,PICALM,RAB5C,SH3GL2,SNAP23,SNX9,SORT1,STX4,TBC1D8B,TGOLN2,TPD52,TPD52L1,TXNDC5,VAMP7
Signaling by VEGF	6	4.7194	0.514	ABI1,ACTB,ACTG1,AXL,BAIAP2,BCAR1,CAV1,CDC42,CTNNA1,CTNND1,CYBA,CYBB,CYFIP2,FLT1,FLT4,HRAS,HSPB1,ITGAV,ITGB3,ITPR1,ITPR2,JUP,KDR,MAPK11,MAPK12,MAPK13,MAPKAPK3,NCF1,NCF2,NCKAP1L,NRAS,NRP1,NRP2,PAK1,PDPK1,PIK3CA,PRKCA,PRKCB,PRKCD,PRR5,PRR5L,PXN,RAC1,RICTOR,ROCK1,SH2D2A,SHB,SHC2,TRIB3,VAV3,VEGFA,VEGFB,VEGFD,WASF1,WASF3
IL-27 Signaling Pathway	5.94	3.20092	0.489	AHR,B2M,BECN1,C5,C5AR1,CASP1,CD274,CD28,EBI3,GADD45G,GATA3,HLA-C,HLA-E,HLA-G,IFNAR1,IFNAR2,IFNGR2,IL12RB2,IL1R1,IL1RAP,IL1RAPL1,IL1RL2,IL27RA,IL6ST,IRF1,IRF8,JAK1,JAK2,JAK3,LPAR6,MAF,MAPK11,MAPK12,MAPK13,MR1,MYD88,NFKB2,NLRP3,NOS2,PIK3C2B,PIK3C2G,PIK3CA,PIK3CD,PIK3R5,PTGS2,PYCARD,REL,RELA,RELB,RUNX1,SOCS3,STAT1,STAT3,TLR1,TLR2,TLR3,TLR6,TLR7,TNFRSF11B,TNFRSF1A,TNFRSF1B,TNFRSF9,TNFSF9,TYK2,ZBTB12
WNT/Ca2+ Signaling Pathway	5.89	1.71499	0.576	CAMK2A,CREB1,CREB3,CREB3L1,CREB3L2,CREB3L4,CREB5,FZD10,FZD3,FZD5,FZD6,FZD7,FZD8,FZD9,NFAT5,NFATC1,NFATC2,NFKB2,NOTUM,PDE6A,PDIA3,PLCB2,PLCB4,PLCD3,PLCE1,PLCG2,PLCH1,PLCH2,PLCL1,PLCL2,PPP3CA,PRKCA,REL,RELA,RELB,SMO,WNT5A,WNT5B
Interferon Signaling	5.85	3.57771	0.676	BAK1,BAX,BCL2,IFI35,IFI6,IFIT1,IFIT3,IFNAR1,IFNAR2,IFNGR2,IRF1,IRF9,ISG15,JAK1,JAK2,MX1,OAS1,PIAS1,PSMB8,RELA,SOCS1,STAT1,STAT2,TAP1,TYK2
RAF-independent MAPK1/3 activation	5.83	2.35702	0.783	CDK1,DUSP1,DUSP10,DUSP4,DUSP5,DUSP6,DUSP7,DUSP8,DUSP9,IL6,IL6R,IL6ST,JAK1,JAK2,MAP2K1,PEA15,PTPN11,TYK2
Reelin Signaling in Neurons	5.83	2.44949	0.482	ACTR2,ACTR3,AFDN,APOE,APP,ARHGEF1,ARHGEF17,ARHGEF18,ARHGEF25,ARHGEF26,ARHGEF28,ARHGEF3,ARHGEF33,ARHGEF37,ARHGEF39,ARHGEF4,ARHGEF5,ARHGEF6,ARPC1B,ARPC2,ARPC3,ARPC4,ARPC5,CAMK2A,CAMK2D,CDC42,CDH2,CDK5,CNR2,CRKL,DNAH10,DNALI1,FRK,GRIN2B,GRIN2C,GRIN2D,GRIN3A,GRIN3B,GRINA,ITGA3,ITGA5,ITGB1,LCK,LYN,MAP2K1,MAP2K3,MAP2K6,MAP3K9,MAP4K1,MAPK10,MAPK12,MAPK8IP2,MAPT,NDEL1,NECTIN3,PAFAH1B3,PDK3,PDK4,PIK3C2B,P…
Basal Cell Carcinoma Signaling	5.83	-1.13389	0.563	APC2,BMP1,BMP4,BMP5,BMP7,BMP8A,BMP8B,FZD10,FZD3,FZD5,FZD6,FZD7,FZD8,FZD9,GLI1,GLI2,GLI3,GLIS1,HHIP,LEF1,PTCH1,PTCH2,SMO,TCF3,TCF7,WNT1,WNT10A,WNT10B,WNT11,WNT2,WNT3,WNT3A,WNT4,WNT5A,WNT5B,WNT7A,WNT7B,WNT8B,WNT9A,WNT9B
Glioma Invasiveness Signaling	5.83	2.74398	0.563	CD44,CDC42,F2R,HMMR,HRAS,ITGAV,ITGB3,MMP2,MMP9,MRAS,NRAS,PIK3C2B,PIK3C2G,PIK3CA,PIK3CD,PIK3R5,PLAU,PLAUR,RAC1,RAC2,RAP1B,RAP2A,RAP2B,RASD1,RASD2,RHOC,RHOD,RHOG,RHOH,RHOJ,RHOQ,RHOU,RND1,RND2,RND3,RRAS,RRAS2,TIMP1,TIMP2,TIMP3
XBP1(S) activates chaperone genes	5.81	4.38178	0.625	ACADVL,ARFGAP1,ATP6V0D1,DDX11,DNAJB9,DNAJC3,EDEM1,EXTL2,FKBP14,GFPT1,GOSR2,HDGF,HYOU1,KDELR3,LMNA,MYDGF,PDIA5,PPP2R5B,SEC31A,SHC1,SRPRA,SRPRB,SSR1,SYVN1,TLN1,TPP1,TSPYL2,WFS1,WIPI1,YIF1A
Thrombopoietin Signaling	5.81	3.08697	0.578	FOS,GRB2,HRAS,IRS2,JAK2,JUN,MAP2K1,MRAS,MYC,NRAS,PIK3C2B,PIK3C2G,PIK3CA,PIK3CD,PIK3R5,PLCG2,PRKCA,PRKCB,PRKCD,PRKCG,PRKCH,PRKCI,PRKCQ,PTPN11,RAP1B,RAP2A,RAP2B,RASD1,RASD2,RRAS,RRAS2,SHC1,STAT1,STAT3,STAT5A,STAT5B,THPO
Syndecan interactions	5.77	3.57771	0.741	ACTN1,COL1A1,COL1A2,COL5A1,COL5A2,FGF2,FN1,ITGA6,ITGAV,ITGB1,ITGB3,ITGB4,ITGB5,PRKCA,SDC1,SDC2,SDC4,TGFB1,THBS1,TNC
Role of IL-17F in Allergic Inflammatory Airway Diseases	5.75	1.21268	0.63	CCL2,CREB1,CREB3,CREB3L1,CREB3L2,CREB3L4,CREB5,CXCL1,CXCL10,CXCL6,CXCL8,IGF1,IL11,IL17RA,IL17RB,IL17RC,IL6,MAP2K1,MMP13,NFKB2,REL,RELA,RELB,RPS6KA1,RPS6KA2,RPS6KA4,RPS6KA5,RPS6KA6,TRAF3IP2
Mitotic G2-G2/M phases	5.74	-5.00435	0.444	ALMS1,AURKA,BORA,CCNA1,CCNA2,CCNB1,CCNB2,CCP110,CDC25A,CDC25B,CDC25C,CDK1,CDK2,CDK5RAP2,CDK7,CDKN1A,CENPF,CEP131,CEP152,CEP192,CEP41,CEP43,CEP57,CEP70,CEP72,CEP78,CKAP5,CNTRL,CPAP,DYNC1H1,E2F1,FBXL18,FKBPL,FOXM1,GTSE1,HAUS1,HAUS3,HAUS4,HAUS5,HAUS6,HAUS7,HAUS8,HJURP,HMMR,LIN37,LIN52,LIN54,LIN9,MIS18BP1,MYBL2,NDE1,NEDD1,NEK2,NINL,NME7,OBI1,ODF2,OPTN,PCM1,PHLDA1,PKMYT1,PLK1,PLK4,PPME1,PPP1R12A,PPP1R…
Gustation Pathway	5.72	0.536056	0.443	ABCC8,ABCC9,ADCY4,ADCY7,ADCY9,ASIC1,ASIC2,CACNA1A,CACNA1B,CACNA1F,CACNA1G,CACNA1H,CACNA1I,CACNA1S,CACNA2D1,CACNA2D2,CACNA2D3,CACNA2D4,CACNB2,CACNB4,CACNG1,CACNG4,CACNG5,CACNG6,CACNG7,CACNG8,CATSPER1,CATSPER2,CHRM3,DAGLB,FFAR4,GABRA1,GABRA3,GABRA5,GABRA6,GABRB1,GABRD,GABRE,GABRQ,GABRR2,GLP1R,GPR37,GUCY1B1,ITPR1,ITPR2,KCNH2,KCNJ11,KCNJ8,KCNN1,KCNN2,KCNN3,KCNN4,KCNQ2,KCNQ3,LIPA,LIPC,LIPE,LIPH,LIPJ,L…
14-3-3-mediated Signaling	5.71	3	0.485	AKT1S1,BAX,CDKN1B,FOS,GFAP,GRB2,HRAS,JUN,MAP2K1,MAP3K5,MAPK10,MAPK12,MAPT,MRAS,NOTUM,NRAS,PDCD6IP,PDIA3,PIK3C2B,PIK3C2G,PIK3CA,PIK3CD,PIK3R5,PLCB2,PLCB4,PLCD3,PLCE1,PLCG2,PLCH1,PLCH2,PLCL1,PLCL2,PRKCA,PRKCB,PRKCD,PRKCG,PRKCH,PRKCI,PRKCQ,RAP1B,RAP2A,RAP2B,RASD1,RASD2,RPS6KA1,RRAS,RRAS2,SFN,SNCA,STRADA,TNFRSF1A,TP73,TUBA1B,TUBA1C,TUBA4A,TUBA8,TUBB2B,TUBB3,TUBB4A,TUBB6,TUBB8,VIM,YWHAG,YWHAZ
Retinoid metabolism and transport	5.69	1.88982	0.636	AGRN,AKR1B10,AKR1C3,AKR1C4,APOA1,APOB,APOE,APOM,BCO1,GPC1,GPC2,GPC3,GPC4,GPC5,GPC6,HSPG2,LDLR,LRAT,LRP1,LRP10,LRP12,LRP2,PLB1,RDH11,RETSAT,SDC1,SDC2,SDC4
Adrenomedullin signaling pathway	5.69	1.81164	0.446	ADCY4,ADCY7,ADCY9,BAX,BCL2,C3,CASP3,CEBPB,CFH,FOS,GAD1,GNA11,GNA14,GNAS,GPR37,GRB2,GUCY1B1,GUCY2F,HIF1A,HRAS,IL18,IL36G,IL37,ITPR1,ITPR2,KCNH2,KCNN1,KCNN2,KCNN3,KCNN4,KCNQ2,KCNQ3,MAP2K1,MAP2K3,MAP2K6,MAPK10,MAPK11,MAPK12,MAPK13,MAPK15,MAPK4,MAX,MMP2,MRAS,NFKB2,NOTUM,NPR3,NRAS,PDIA3,PIK3C2B,PIK3C2G,PIK3CA,PIK3CD,PIK3R5,PLCB2,PLCB4,PLCD3,PLCE1,PLCG2,PLCH1,PLCH2,PLCL1,PLCL2,PPARG,PRKAG2,PRKAR2A,PRKA…
Egg-Sperm Fusion Signaling Pathway	5.67	3.371	0.505	ACR,BET1L,CAMK2A,CAMK2D,CATSPER1,CCNB1,CCNB2,CD81,CD9,CDK1,ENKUR,FBXO43,GOSR2,ITPR1,ITPR2,IZUMO1R,MMP2,NAPA,NAPG,PIK3C2B,PIK3C2G,PIK3CA,PIK3CD,PIK3R5,PLCE1,PRKAG2,PRKAR2A,PRKAR2B,PTPN1,RAB27A,RAB3A,RAP1B,RAPGEF3,SLC4A4,SNAP25,SPACA6,SYT1,SYT10,SYT12,SYT13,SYT14,SYT15,SYT2,SYT4,SYT6,SYT7,SYT8,TMEM95,TRPC3,TRPC4,TRPC6,VAMP3,YKT6,ZP1,ZP4
Asparagine N-linked glycosylation	5.63	4.91354	0.485	ALG1,ALG10,ALG10B,ALG2,ALG6,ALG9,ASGR1,B4GALNT2,B4GALT1,B4GALT4,B4GALT6,CALR,CANX,CHST10,CHST8,DAD1,DDOST,DHDDS,DOLK,DPM3,EDEM1,EDEM2,EDEM3,FUCA1,GFPT1,GFPT2,GFUS,GMPPA,HK1,LHB,LMAN1,MAN1A1,MAN1B1,MAN1C1,MAN2A1,MGAT1,MGAT2,MGAT4A,MGAT4B,MGAT4C,MOGS,MVD,NAGK,OS9,OST4,OSTC,PDIA3,PGM3,PMM1,PMM2,RENBP,RNF103,RPN1,RPN2,SEL1L,SLC35C1,ST6GAL1,ST8SIA6,STT3A,SYVN1,UAP1,UBC,UGGT2
Cell Cycle: G2/M DNA Damage Checkpoint Regulation	5.61	1.96116	0.608	AURKA,BORA,BRCA1,CCNB1,CCNB2,CDC25B,CDC25C,CDK1,CDK7,CDKN1A,CDKN2A,CHEK1,CHEK2,CKS1B,CKS2,FBXL5,GADD45A,KAT2B,MDM2,MDM4,PKMYT1,PLK1,PRKDC,RPRM,RPS6KA1,SFN,SKP2,TOP2A,TRIP12,YWHAG,YWHAZ
Gap junction trafficking and regulation	5.61	1.97566	0.608	ACTB,ACTG1,AP2M1,CLTA,CLTB,CLTC,CLTCL1,DAB2,DNM1,GJA1,GJA10,GJA3,GJA4,GJA5,GJA8,GJB2,GJB7,GJC1,GJC2,GJD2,GJD3,MYO6,TUBA1B,TUBA1C,TUBA4A,TUBA8,TUBB2B,TUBB3,TUBB4A,TUBB6,TUBB8
3-phosphoinositide Biosynthesis	5.59	2.56556	0.439	ACP1,ACP5,ALPL,ANGEL2,ATP1A1,ATP1A2,CDC25A,CDC25B,CDC25C,CDIPT,CILP,DOT1L,DUSP1,DUSP10,DUSP11,DUSP15,DUSP23,DUSP4,DUSP5,DUSP6,DUSP8,DUSP9,EPHX2,INPP5D,INPPL1,MTMR2,MTMR4,MTMR6,MTMR7,MTMR8,MTMR9,NOCT,NUDT1,NUDT12,NUDT15,OCRL,PALD1,PAWR,PI4K2A,PIK3C2B,PIK3C2G,PIK3CA,PIK3CD,PIK3R5,PIP4K2C,PIP5K1B,PIP5K1C,PLPP7,PPFIA4,PPM1H,PPM1J,PPM1K,PPM1L,PPP1CC,PPP1R12A,PPP1R12B,PPP1R12C,PPP1R13B,PPP1R14A,PPP1R16…
RAB geranylgeranylation	5.59	4.10997	0.569	CHM,RAB12,RAB13,RAB15,RAB17,RAB18,RAB1A,RAB27A,RAB29,RAB2A,RAB2B,RAB30,RAB31,RAB32,RAB33B,RAB36,RAB39A,RAB39B,RAB3A,RAB3B,RAB3C,RAB40A,RAB40B,RAB42,RAB43,RAB44,RAB4B,RAB5A,RAB5B,RAB5C,RAB6A,RAB6B,RAB7A,RAB7B,RAB9A,RABGGTA,RABGGTB
Nitric Oxide Signaling in the Cardiovascular System	5.57	1.54303	0.492	ADRB1,ARG2,ATP2A1,ATP2A3,BDKRB2,CACNA1A,CACNA1B,CACNA1F,CACNA1S,CACNA2D1,CACNA2D2,CACNA2D3,CACNA2D4,CACNB2,CACNB4,CACNG1,CACNG4,CACNG5,CACNG6,CACNG7,CACNG8,CAV1,FLT1,FLT4,GUCY1B1,GUCY2F,HSP90B1,ITPR1,ITPR2,KDR,MAP2K1,PDE1A,PDE1B,PDE1C,PDE2A,PDE3B,PDGFC,PIK3C2B,PIK3C2G,PIK3CA,PIK3CD,PIK3R5,PLN,PRKAA1,PRKAG2,PRKAR2A,PRKAR2B,PRKCA,PRKCB,PRKCD,PRKCG,PRKCH,PRKCI,PRKCQ,RYR2,SLC7A1,VEGFA,VEGFB,VEGFD
FLT3 Signaling in Hematopoietic Progenitor Cells	5.57	2.91999	0.537	CREB1,CREB3,CREB3L1,CREB3L2,CREB3L4,CREB5,FLT3,GRB2,HRAS,INPP5D,MAP2K1,MAPK11,MAPK12,MAPK13,MRAS,NRAS,PDPK1,PIK3C2B,PIK3C2G,PIK3CA,PIK3CD,PIK3R5,PTPN11,RAP1B,RAP2A,RAP2B,RASD1,RASD2,RPS6KA1,RPS6KA2,RPS6KA4,RPS6KA5,RPS6KA6,RRAS,RRAS2,SHC1,SOS2,STAT1,STAT2,STAT3,STAT4,STAT5A,STAT5B,STAT6
Ephrin A Signaling	5.56	1	0.475	ACHE,ACP1,ADAM10,APP,ARHGEF5,CDC42,CFL2,CLDN4,CYBB,EFNA1,EFNA5,EGF,EGFR,EPAS1,EPHA2,EPHA3,EPHA5,EPHA6,EPHA7,FGF2,FRK,GMPR,HGF,HRAS,IGF1,ILK,JAK2,LCK,LYN,MAP2K1,MMP14,MYL1,MYL10,MYL11,MYL12A,MYL12B,MYL2,MYL3,MYL4,MYL5,MYL6,MYL7,MYL9,NCSTN,NFATC1,NGEF,PAK1,PDGFB,PIK3C2B,PIK3C2G,PIK3CA,PIK3CD,PIK3R5,PLCG2,PRKAG2,PRKAR2A,PRKAR2B,PTPN11,RAC1,RAP1B,RHOG,ROCK1,STAT3,TGFB1,TGFB2,VAV3,VEGFA
BMP signaling pathway	5.47	2.1974	0.522	ACVR1,ACVR2B,ACVRL1,BMP1,BMP4,BMP5,BMP7,BMP8A,BMP8B,BMPR2,CREB1,FST,GRB2,GREM1,HRAS,JUN,MAGED1,MAP2K1,MAPK10,MAPK11,MAPK12,MAPK13,MRAS,NFKB2,NRAS,PITX2,PRKAG2,PRKAR2A,PRKAR2B,RAP1B,RAP2A,RAP2B,RASD1,RASD2,REL,RELA,RELB,RRAS,RRAS2,RUNX2,SMAD7,SMAD9,SMURF1,SOSTDC1,TLX2,XIAP,ZNF423
IL-12 Signaling and Production in Macrophages	5.47	1.29355	0.428	ADRA2A,ALOX12,ALOX15,APOA1,APOB,APOD,APOE,APOL1,APOM,C3,CEBPA,CEBPB,CLU,COL1A1,COL1A2,DDR2,DHX58,EBI3,ETS2,FOS,GATA3,H3-3A,HDAC3,IFIH1,IKBKE,IKBKG,IL10RB,IL12A,IL12RB2,IL18,IL6ST,IRF1,IRF5,IRF8,ITGAM,JAK2,JMJD6,JUN,LCK,MAF,MAP2K1,MAP2K3,MAP2K6,MAP3K8,MAPK11,MAPK12,MAPK13,MST1R,MYD88,NFAT5,NFATC1,NFATC2,NFKB2,NOD2,NOS2,PCYOX1,PIK3C2B,PIK3C2G,PIK3CA,PIK3CD,PIK3R5,POU2F1,POU2F2,PPARG,PRKAA1,PRKAA2,P…
G alpha (q) signalling events	5.46	2.81272	0.454	ADRA1B,AGT,ANXA1,APP,ARHGEF25,AVPR1B,BDKRB1,BDKRB2,BRS3,CCK,CCKAR,CCKBR,CHRM3,CYSLTR2,EDN1,EDN2,EDN3,EDNRA,F2,F2R,F2RL1,F2RL2,F2RL3,FFAR4,GHRL,GNA11,GNA14,GNG12,GNG2,GNG7,GNGT1,GNRH1,GPR132,GPR143,GPR17,GPR39,GPR65,GPR68,GRM1,GRPR,HCRT,HCRTR1,HRH1,HTR2A,KALRN,KISS1,LPAR5,LPAR6,NMBR,NMU,NMUR1,NMUR2,NPFFR2,NTSR1,OXTR,P2RY1,P2RY6,PIK3CA,PLCB2,PLCB4,PROKR1,PTGER1,QRFPR,RGS1,RGS16,RGS17,RGS18,RGS2,RGS…
Ribonucleotide Reductase Signaling Pathway	5.46	0.34641	0.454	ACTB,AKT1S1,ARID2,BCL2,BIRC5,BRD7,CASP3,CCNF,CDC25A,CDH1,CDH3,CDK1,CDK2,CDK6,CDKN1A,CDKN2A,CHEK1,CREB1,CREB3,CREB3L1,CREB3L2,CREB3L4,CREB5,DPF1,E2F1,E2F2,E2F5,E2F7,E2F8,EGFR,FBXL5,FOS,FOXM1,H3-3A,HGF,HIF1A,HLTF,IL6,JUN,MAPK10,MAPK11,MAPK12,MAPK13,MET,MMP2,MMP9,MYBL2,MYC,NFKB2,NFYB,NRAS,PARP1,PARP10,PARP11,PARP16,PARP2,PARP3,PARP9,PHF10,PIK3C2B,PIK3C2G,PIK3CA,PIK3CD,PIK3R5,RRM1,RRM2,RRM2B,SKP2,SMA…
Agrin Interactions at Neuromuscular Junction	5.46	3.53553	0.559	ACTA1,ACTA2,ACTB,ACTC1,ACTG1,ACTG2,AGRN,ARHGEF6,CDC42,CTTN,EGFR,ERBB4,HRAS,ITGA4,ITGB1,JUN,LAMB1,LAMC1,MAPK10,MAPK12,MRAS,NRAS,NRG1,NRG3,PAK1,PAK5,PXN,RAC1,RAC2,RAP1B,RAP2A,RAP2B,RAPSN,RASD1,RASD2,RRAS,RRAS2,UTRN
NAFLD Signaling Pathway	5.41	4.41171	0.433	ACACB,AKT1S1,APOB,ATF6,BAK1,BAX,BBC3,CASP1,CASP3,CASP8,CD70,CLCF1,CTSB,CXCL8,DDIT3,EDA,EIF2AK3,ERN1,FOS,GPAT3,GYS1,IKBKE,IKBKG,IL11,IL12A,IL15,IL17B,IL18,IL36G,IL37,IL6,IL6R,IRS2,JAK1,JAK2,JAK3,JUN,LIF,LIPE,LPCAT1,LPIN1,MAP3K5,MAPK10,MAPK12,MBOAT7,MLXIPL,MYD88,NFE2L2,NFKB2,NLRP3,NOX4,NR1H3,OSM,PIK3C2B,PIK3C2G,PIK3CA,PIK3CD,PIK3R5,PNPLA2,PNPLA3,PPARA,PPM1J,PPM1L,PPP2CB,PPP2R2C,PPP2R5A,PPP2R5B,PRKA…
Neurotrophin/TRK Signaling	5.4	3.33333	0.538	BDNF,CDC42,CREB1,CREB3,CREB3L1,CREB3L2,CREB3L4,CREB5,FOS,GAB1,GRB2,HRAS,JUN,MAP2K1,MAP2K3,MAP2K6,MAP3K5,MRAS,NGF,NRAS,NTF3,NTF4,NTRK1,NTRK3,PDPK1,PIK3C2B,PIK3C2G,PIK3CA,PIK3CD,PIK3R5,PTPN11,RAP1B,RAP2A,RAP2B,RASD1,RASD2,RPS6KA1,RRAS,RRAS2,SHC1,SOS2,SPRY1
ERBB Signaling	5.39	2.83235	0.516	AREG,BTC,CDC42,EGF,EGFR,ERBB4,EREG,FOS,GRB2,HBEGF,HRAS,JUN,MAP2K1,MAP2K3,MAP2K6,MAPK10,MAPK11,MAPK12,MAPK13,MRAS,NRAS,NRG1,NRG3,PAK1,PAK5,PDPK1,PIK3C2B,PIK3C2G,PIK3CA,PIK3CD,PIK3R5,PLCG2,PRKCA,PRKCB,PRKCD,PRKCG,PRKCH,PRKCI,PRKCQ,RAP1B,RAP2A,RAP2B,RASD1,RASD2,RRAS,RRAS2,SHC1,SOS2
Regulation of TP53 Activity through Phosphorylation	5.39	-3.75278	0.516	ATRIP,AURKA,AURKB,BARD1,BLM,BRCA1,BRIP1,CCNA1,CCNA2,CDK2,CDK5,CHEK1,CHEK2,DNA2,EXO1,MAPK11,MDM2,MDM4,MRE11,NUAK1,PLK3,PRKAA1,PRKAA2,PRKAB2,PRKAG2,RAD9A,RBBP8,RFC2,RFC3,RFC4,RFC5,RHNO1,RMI1,RMI2,RPA1,RPA2,RPA3,SSRP1,SUPT16H,TAF13,TAF5,TAF9B,TOP3A,TOPBP1,TP53INP1,TPX2,UBC,WRN
Acute Phase Response Signaling	5.39	4.76461	0.445	AGT,AHSG,AMBP,APOA1,C1S,C3,C5,C9,CEBPB,CRABP1,ECSIT,F2,F8,FGB,FN1,FOS,FTL,GRB2,HMOX1,HMOX2,HPX,HRAS,IKBKE,IKBKG,IL18,IL1R1,IL1RAP,IL36G,IL37,IL6,IL6R,IL6ST,IRAK1,ITIH3,ITIH4,JAK2,JUN,MAP2K1,MAP2K3,MAP2K6,MAP3K5,MAPK11,MAPK12,MAPK13,MRAS,MYD88,NFKB2,NR3C1,NRAS,OSM,OSMR,PDPK1,PIK3CA,PIK3CD,PTPN11,RAP1B,RAP2A,RAP2B,RASD1,RASD2,RBP5,RBP7,REL,RELA,RELB,RIPK1,RRAS,RRAS2,SAA1,SERPINA1,SERPINE1,SERPINF1,…
Estrogen-mediated S-phase Entry	5.36	-2.82843	0.731	CCNA1,CCNA2,CCNE1,CCNE2,CDC25A,CDK1,CDK2,CDKN1A,CDKN1B,E2F1,E2F2,E2F5,E2F7,E2F8,ESR2,MYC,RBL1,SKP2,TFDP1
WNT ligand biogenesis and trafficking	5.36	-0.229416	0.731	PORCN,SNX3,TMED5,WLS,WNT1,WNT10A,WNT10B,WNT11,WNT2,WNT3,WNT3A,WNT4,WNT5A,WNT5B,WNT7A,WNT7B,WNT8B,WNT9A,WNT9B
IL-3 Signaling	5.3	3.04243	0.531	CHP1,CRKL,CSF2RB,FOS,GRB2,HRAS,INPP5D,JAK1,JAK2,JUN,MAP2K1,MRAS,NRAS,PAK1,PIK3C2B,PIK3C2G,PIK3CA,PIK3CD,PIK3R5,PPP3CA,PPP3CC,PRKCA,PRKCB,PRKCD,PRKCG,PRKCH,PRKCI,PRKCQ,PTPN6,RAC1,RAP1B,RAP2A,RAP2B,RASD1,RASD2,RRAS,RRAS2,SHC1,STAT1,STAT3,STAT5A,STAT5B,STAT6
Semaphorin interactions	5.29	2.66667	0.562	CDK5,DPYSL2,DPYSL3,DPYSL4,DPYSL5,FARP2,ITGA1,ITGB1,LIMK2,MET,MYH11,MYH14,MYH9,MYL12B,MYL6,MYL9,NRP1,PAK1,PIP5K1C,PLXNA2,PLXNA3,PLXNA4,PLXNB3,PLXND1,RAC1,RHOC,RND1,ROCK1,RRAS,SEMA3A,SEMA3E,SEMA4D,SEMA5A,SEMA6A,SEMA7A,TLN1
IL-15 Production	5.28	2.25171	0.484	AATK,ABL2,ALK,AXL,BMX,CSF1R,DDR2,DYRK3,EGFR,EPHA2,EPHA3,EPHA5,EPHA6,EPHB3,ERBB4,FGFR1,FGFR2,FGFR3,FLT1,FLT4,FRK,IGF1R,IL15,IL6,IRF1,ITK,JAK1,JAK2,JAK3,KDR,KIT,LCK,LTK,LYN,MAP2K1,MAP2K3,MAP2K6,MET,MST1R,NFKB2,NTRK1,NTRK3,PDGFRA,PDGFRB,PEAK1,PRKCI,PTK7,REL,RELA,RELB,ROR2,ROS1,STAT1,STYK1,TEK,TIE1,TWF1,TYK2,TYRO3
Production of Nitric Oxide and Reactive Oxygen Species in Macrophages	5.28	2.42487	0.443	APOA1,APOB,APOD,APOE,APOL1,APOM,ARG2,CDC42,CLU,CYBA,CYBB,FOS,IFNGR2,IKBKE,IKBKG,IRF1,IRF8,JAK1,JAK2,JAK3,JUN,MAP2K1,MAP3K2,MAP3K3,MAP3K4,MAP3K5,MAP3K6,MAP3K8,MAP3K9,MAPK10,MAPK11,MAPK12,MAPK13,NCF1,NCF2,NFKB2,NOS2,PCYOX1,PIK3C2B,PIK3C2G,PIK3CA,PIK3CD,PIK3R5,PLCG2,PPARA,PPM1J,PPM1L,PPP1CC,PPP1R12A,PPP1R14A,PPP2CB,PPP2R2C,PPP2R5A,PPP2R5B,PRKCA,PRKCB,PRKCD,PRKCG,PRKCH,PRKCI,PRKCQ,PTPN6,RAC1,RAC2,RAP…
Cholecystokinin/Gastrin-mediated Signaling	5.24	3.78076	0.487	BCAR1,CCK,CCKBR,CDC42,EGFR,FOS,GRB2,HRAS,IL18,IL36G,IL37,ITPR1,ITPR2,JUN,MAP2K1,MAP2K3,MAP2K6,MAPK10,MAPK12,MEF2A,MEF2C,MEF2D,MRAS,NRAS,PLCB2,PLCB4,PRKCA,PRKCB,PRKCD,PRKCG,PRKCH,PRKCI,PRKCQ,PTGS2,PXN,RAC1,RAC2,RAP1B,RAP2A,RAP2B,RASD1,RASD2,RHOC,RHOD,RHOG,RHOH,RHOJ,RHOQ,RHOU,RND1,RND2,RND3,ROCK1,RRAS,RRAS2,SHC1,SOS2
PPARŒ±/RXRŒ± Activation	5.23	-1.63785	0.439	ABCA1,ACAA1,ACADL,ACOX1,ACVR1,ACVR1B,ACVR1C,ACVR2B,ADCY4,ADCY7,ADCY9,ADIPOR1,APOA1,BCL3,BMPR2,CKAP5,CYP2C8,GK,GNA11,GNA14,GNAS,GPD1,GPD2,GRB2,GUCY1B1,HELZ2,HRAS,HSP90B1,IKBKE,IKBKG,IL1R1,IL1RAP,IL1RAPL1,IL1RL2,IL6,ITGB5,JAK2,JUN,MAP2K1,MAP2K3,MAP2K6,MEF2C,MRAS,NCOR2,NFKB2,NOTUM,NR2F1,NRAS,PDIA3,PLCB2,PLCB4,PLCD3,PLCE1,PLCG2,PLCH1,PLCH2,PLCL1,PLCL2,PPARA,PRKAA1,PRKAA2,PRKAB2,PRKAG2,PRKAR2A,PRKAR2B…
D-myo-inositol (1,4,5,6)-Tetrakisphosphate Biosynthesis	5.2	2.25171	0.442	ACP1,ACP5,ALPL,ANGEL2,ATP1A1,ATP1A2,CDC25A,CDC25B,CDC25C,CILP,DOT1L,DUSP1,DUSP10,DUSP11,DUSP15,DUSP23,DUSP4,DUSP5,DUSP6,DUSP8,DUSP9,EPHX2,INPP5D,INPPL1,MTMR2,MTMR4,MTMR6,MTMR7,MTMR8,MTMR9,NOCT,NUDT1,NUDT12,NUDT15,OCRL,PALD1,PAWR,PLPP7,PPFIA4,PPM1H,PPM1J,PPM1K,PPM1L,PPP1CC,PPP1R12A,PPP1R12B,PPP1R12C,PPP1R13B,PPP1R14A,PPP1R16B,PPP1R1A,PPP2CB,PPP2R2C,PPP2R5A,PPP2R5B,PPP3CA,PPP3CC,PTEN,PTPN1,PTPN11,P…
D-myo-inositol (3,4,5,6)-tetrakisphosphate Biosynthesis	5.2	2.25171	0.442	ACP1,ACP5,ALPL,ANGEL2,ATP1A1,ATP1A2,CDC25A,CDC25B,CDC25C,CILP,DOT1L,DUSP1,DUSP10,DUSP11,DUSP15,DUSP23,DUSP4,DUSP5,DUSP6,DUSP8,DUSP9,EPHX2,INPP5D,INPPL1,MTMR2,MTMR4,MTMR6,MTMR7,MTMR8,MTMR9,NOCT,NUDT1,NUDT12,NUDT15,OCRL,PALD1,PAWR,PLPP7,PPFIA4,PPM1H,PPM1J,PPM1K,PPM1L,PPP1CC,PPP1R12A,PPP1R12B,PPP1R12C,PPP1R13B,PPP1R14A,PPP1R16B,PPP1R1A,PPP2CB,PPP2R2C,PPP2R5A,PPP2R5B,PPP3CA,PPP3CC,PTEN,PTPN1,PTPN11,P…
3-phosphoinositide Degradation	5.2	3	0.438	ACP1,ACP5,ALPL,ANGEL2,ATP1A1,ATP1A2,CDC25A,CDC25B,CDC25C,CILP,DOT1L,DUSP1,DUSP10,DUSP11,DUSP15,DUSP23,DUSP4,DUSP5,DUSP6,DUSP8,DUSP9,EPHX2,INPP4B,INPP5D,INPP5J,INPP5K,INPPL1,MTMR2,MTMR4,MTMR6,MTMR7,MTMR8,MTMR9,NOCT,NUDT1,NUDT12,NUDT15,OCRL,PALD1,PAWR,PIP4P2,PLPP7,PPFIA4,PPM1H,PPM1J,PPM1K,PPM1L,PPP1CC,PPP1R12A,PPP1R12B,PPP1R12C,PPP1R13B,PPP1R14A,PPP1R16B,PPP1R1A,PPP2CB,PPP2R2C,PPP2R5A,PPP2R5B,PPP3C…
VEGF Signaling	5.15	2.83235	0.505	ACTA1,ACTA2,ACTB,ACTC1,ACTG1,ACTG2,ACTN1,ACTN4,BCL2,BCL2L1,EIF1,EIF1AX,FLT1,FLT4,GRB2,HIF1A,HRAS,KDR,MAP2K1,MRAS,NRAS,PDGFC,PIK3C2B,PIK3C2G,PIK3CA,PIK3CD,PIK3R5,PLCG2,PRKCA,PRKCB,PTPN11,PTPN6,PXN,RAP1B,RAP2A,RAP2B,RASD1,RASD2,ROCK1,RRAS,RRAS2,SFN,SH2D2A,SHC1,SOS2,VCL,VEGFA,VEGFB,VEGFD
CGRP in Inflammation and Nociception Signaling Pathway	5.13	1.94029	0.463	ADCY4,ADCY7,ADCY9,CALCR,CCR7,CHP1,CREB1,CREB3,CREB3L1,CREB3L2,CREB3L4,CREB5,CXCL10,CXCL8,ECE1,GNAS,GRIN2B,GRIN2C,GRIN2D,GRIN3A,GRIN3B,GRINA,GUCY1B1,ICAM1,NFATC2,NFKB2,NGF,NOTUM,PDGFC,PDIA3,PIK3C2B,PIK3C2G,PIK3CA,PIK3CD,PIK3R5,PLCB2,PLCB4,PLCD3,PLCE1,PLCG2,PLCH1,PLCH2,PLCL1,PLCL2,PPP3CA,PPP3CC,PRKAG2,PRKAR2A,PRKAR2B,PRKCA,PRKCB,PRKCD,PRKCG,PRKCH,PRKCI,PRKCQ,RAMP1,RAPGEF3,RAPGEF4,RUNX2,STAT1,STAT3,…
Hematoma Resolution Signaling Pathway	5.13	-3.3665	0.419	ADIPOR1,ANXA1,AXL,C1QTNF9,C3,C5,C7,C8G,C9,CD70,CLCF1,CXCL8,CYBB,CYGB,DUSP1,EDA,F2,F2R,F2RL1,F2RL2,F2RL3,FGB,FOS,FTL,GRIN2B,GRIN2C,GRIN2D,GRIN3A,GRIN3B,GRINA,HMGB1,HMOX1,IFNGR2,IL11,IL12A,IL15,IL17B,IL18,IL20RA,IL36G,IL37,IL4R,IL6,ITGAM,JUN,LIF,LRP1,MAPK10,MAPK11,MAPK12,MAPK13,MMP1,MMP10,MMP11,MMP13,MMP14,MMP15,MMP16,MMP17,MMP19,MMP2,MMP23B,MMP24,MMP25,MMP7,MMP8,MMP9,MYD88,NDUFA6,NDUFA7,NDUFV3,NFE…
Activin Inhibin Signaling Pathway	5.12	2.08514	0.432	ACVR1,ACVR1B,ACVR2B,CCN2,CCNA1,CDH1,CDKN1A,CDKN1B,CEBPA,CEBPB,COL1A1,COL1A2,CXCR4,FBXO32,FOS,FOSB,FOSL1,FOSL2,FST,FSTL3,IKBKE,IKBKG,IL11,IL18,IL1R1,IL1RAP,IL1RAPL1,IL1RL2,IL36G,IL37,IL6,INHBA,INHBB,JUN,LEF1,LIMK2,LIPE,MAF,MAP2K1,MAP2K3,MAP2K6,MAPK10,MAPK11,MAPK12,MAPK13,MAPK15,MAPK4,MAX,MDM2,MMP2,MMP7,MXD1,MYD88,NFATC1,NFKB2,PAX2,PAX3,PAX5,PAX8,PAX9,PIK3C2B,PIK3C2G,PIK3CA,PIK3CD,PIK3R5,PMEPA1,PNP…
Class B/2 (Secretin family receptors)	5.06	0	0.505	ADCYAP1R1,ADGRE5,ADM2,CALCB,CALCR,CD55,CRHBP,FZD10,FZD3,FZD5,FZD6,FZD7,FZD8,FZD9,GHRH,GHRHR,GIP,GIPR,GLP1R,GLP2R,GNAS,GNG12,GNG2,GNG7,GNGT1,PTCH1,PTCH2,PTHLH,RAMP1,SCT,SMO,UCN2,VIP,VIPR1,WNT1,WNT10A,WNT10B,WNT11,WNT2,WNT3,WNT3A,WNT4,WNT5A,WNT7A,WNT7B,WNT8B,WNT9A,WNT9B
Tuberculosis Active Signaling Pathway	5.02	-3.2	0.42	ATP6AP1,ATP6AP2,ATP6V0A1,ATP6V0A4,ATP6V0B,ATP6V0C,ATP6V0D1,ATP6V0D2,ATP6V0E1,ATP6V1A,ATP6V1B2,ATP6V1C1,ATP6V1C2,ATP6V1D,ATP6V1E1,ATP6V1G1,ATP6V1H,BAX,BCL10,BCL2,BCL3,BCL6,BST1,C3,C3AR1,C5AR1,CARD9,CASP1,CASP3,CD70,CHP1,CR1,CYBA,CYBB,EIF2AK3,EZH2,FOS,GADD45A,H3-3A,HLA-DOA,HLA-DQB1,HLA-DRA,IL10RB,IL12A,IL17RA,IL17RB,IL17RC,IL1R1,IL1RAP,IL1RAPL1,IL1RL2,IL6,INPP5D,ITGAM,ITGAX,JAK1,JUN,MALT1,MAPK10,MA…
Mouse Embryonic Stem Cell Pluripotency	5.01	2.06419	0.495	APC2,BMP4,BMPR2,FZD10,FZD3,FZD5,FZD6,FZD7,FZD8,FZD9,GRB2,HRAS,ID2,ID4,IL6ST,JAK1,JAK2,JAK3,LEF1,LIF,MAP2K1,MAPK11,MAPK12,MAPK13,MRAS,MYC,NRAS,PIK3C2B,PIK3C2G,PIK3CA,PIK3CD,PIK3R5,PTPN11,RAP1B,RAP2A,RAP2B,RASD1,RASD2,RRAS,RRAS2,SMAD9,SMO,SOS2,SOX2,STAT3,TCF3,TCF7,TYK2,WNT3A,XIAP,ZFP42
Mismatch Repair in Eukaryotes	5.01	-3.35659	0.789	EXO1,FEN1,LIG1,MCM9,MLH1,MSH2,MSH6,PCNA,POLD1,RFC1,RFC2,RFC3,RFC4,RFC5,RPA1
Autophagy	4.98	3.21455	0.427	AKT1S1,ARL8B,ATG16L1,ATG9A,ATG9B,BCL2,BECN1,BNIP3,CDKN1B,CHP1,CREB1,CREB3,CREB3L1,CREB3L2,CREB3L4,CREB5,DAPK2,DAPK3,DDIT3,DRAM1,E2F1,EGF,EIF2AK3,ERN1,FGF2,FOS,GABARAPL1,GABARAPL2,HGF,HIF1A,IGF1,IRS2,JUN,LAMP1,LAMP2,MAP1LC3A,MAP1LC3B,MAP1LC3B2,MAP1LC3C,MAP2K1,MAPK10,MAPK12,MYC,MYD88,NFKB2,NOD2,NRBF2,OPTN,PDGFB,PI4K2A,PIK3C2B,PIK3C2G,PIK3CA,PIK3CD,PIK3R5,PLEKHM1,PPM1J,PPM1L,PPP2CB,PPP2R2C,PPP2R5A,P…
Formation of the ureteric bud	4.97	1.29099	0.762	BMP4,EYA1,FOXC1,FOXC2,GDNF,GFRA1,GREM1,ITGA8,ITGB1,NPNT,PAX2,ROBO2,SALL1,SIX1,SIX2,WNT11
DHCR24 Signaling Pathway	4.96	2.39377	0.462	A1BG,AGT,AHSG,AMBP,APOA1,APOB,APOD,APOE,APOL1,APOM,APP,BACE1,C3,C9,CASP3,CLU,HMOX1,HPX,HRAS,IGF1,ITIH4,KLF5,LCAT,MAPT,MDM2,MRAS,NFKB2,NR1H2,NR1H3,NR1H4,NR1I2,NRAS,PCYOX1,PDGFA,PDGFB,PDGFC,PDGFD,PIK3C2B,PIK3C2G,PIK3CA,PIK3CD,PIK3R5,PRKCA,PRKCB,PRKCD,PRKCG,PRKCH,PRKCI,PRKCQ,RAP1B,RAP2A,RAP2B,RASD1,RASD2,RRAS,RRAS2,SAA1,SC5D,SCARB1,SERPINA1,SERPINF1,SOX9,SREBF1,TF,THRB,VCAM1
Transcriptional regulation of granulopoiesis	4.95	-1.0435	0.511	CDK2,CDKN1A,CEBPA,CEBPB,CREB1,DEK,E2F1,H2AC14,H2AC20,H2AC6,H2AX,H2AZ2,H2BC10,H2BC11,H2BC12,H2BC14,H2BC15,H2BC17,H2BC21,H2BC26,H2BC5,H2BC8,H2BC9,H3-3A,H3C12,H3C6,H3C7,H3C8,H4C11,H4C12,H4C3,H4C8,H4C9,IL6R,KLF5,LEF1,MYB,MYC,PML,RARA,RUNX1,STAT3,TAL1,TFDP1,TFDP2
Renin-Angiotensin Signaling	4.91	3.24372	0.475	ADCY4,ADCY7,ADCY9,AGT,CCL2,FOS,GRB2,GUCY1B1,HRAS,ITPR1,ITPR2,JAK2,JUN,MAP2K1,MAPK10,MAPK11,MAPK12,MAPK13,MRAS,NFKB2,NRAS,PAK1,PAK5,PIK3C2B,PIK3C2G,PIK3CA,PIK3CD,PIK3R5,PLCG2,PRKAG2,PRKAR2A,PRKAR2B,PRKCA,PRKCB,PRKCD,PRKCG,PRKCH,PRKCI,PRKCQ,PTPN6,RAC1,RAP1B,RAP2A,RAP2B,RASD1,RASD2,REL,RELA,RELB,RRAS,RRAS2,SHC1,SHC2,SHC3,SHF,SOS2,STAT1,STAT3
fMLP Signaling in Neutrophils	4.87	4.52548	0.466	ACTR2,ACTR3,ARPC1B,ARPC2,ARPC3,ARPC4,ARPC5,CDC42,CHP1,CYBB,FPR1,GNA11,GNA14,GNAI2,GNAL,GNAO1,GNAS,GNAZ,GNG12,GNG2,GNG7,HRAS,ITPR1,ITPR2,MAP2K1,MRAS,NCF1,NCF2,NFAT5,NFATC1,NFATC2,NFKB2,NOX4,NRAS,PIK3C2B,PIK3C2G,PIK3CA,PIK3CD,PIK3R5,PLCB2,PLCB4,PPP3CA,PPP3CC,PRKCA,PRKCB,PRKCD,PRKCG,PRKCH,PRKCI,PRKCQ,RAC1,RAC2,RAP1B,RAP2A,RAP2B,RASD1,RASD2,REL,RELA,RELB,RRAS,RRAS2
Melanocyte Development and Pigmentation Signaling	4.83	2.21359	0.495	ADCY4,ADCY7,ADCY9,BCL2,CREB1,CREB3,CREB3L1,CREB3L2,CREB3L4,CREB5,DCT,GNAS,GRB2,GUCY1B1,HRAS,KIT,MAP2K1,MC1R,MITF,MRAS,NRAS,PAX3,PIK3C2B,PIK3C2G,PIK3CA,PIK3CD,PIK3R5,PLCG2,PRKAG2,PRKAR2A,PRKAR2B,PTPN11,PTPN6,RAP1B,RAP2A,RAP2B,RASD1,RASD2,RPS6KA1,RPS6KA2,RPS6KA4,RPS6KA5,RPS6KA6,RRAS,RRAS2,SH2B2,SHC1,SOS2,TYRP1
IL-10 Signaling	4.82	0.620174	0.452	AHR,ARG2,BCL2,BCL2L1,BCL3,BHLHE40,BLVRA,BLVRB,CCN4,CDKN1A,CREB1,CREB3,CREB3L1,CREB3L2,CREB3L4,CREB5,DDIT4,DUSP1,FOS,HIF1A,HLA-C,HLA-DOA,HLA-DQB1,HLA-DRA,HLA-E,HLA-G,HMOX1,ICAM1,IFNGR2,IKBKE,IKBKG,IL10RB,IL18,IL1R1,IL1RAP,IL1RAPL1,IL1RL2,IL36G,IL37,IL4R,IL6,IL6R,IL6ST,INPP5D,JAK1,JUN,MAF,MAFB,MAP2K3,MAP2K6,MAPK11,MAPK12,MAPK13,NFKB2,NOS2,PBX1,PRDM1,PRKAA1,PRKAA2,PRKAB2,PRKAG2,REL,RELA,RELB,SOCS3,S…
Natural Killer Cell Signaling	4.82	3.80132	0.431	B2M,CD247,CDC42,CFL2,COL18A1,COL1A1,COL1A2,GRB2,HCST,HLA-C,HLA-E,HLA-G,HRAS,HSPA14,HSPA2,HSPA5,HSPA6,IL12A,IL12RB2,IL15,IL18,IL18R1,ITGB1,JAK2,JAK3,KLRC2,KLRD1,LCK,LIMK2,MAP2K1,MAP2K3,MAP3K2,MAP3K3,MAP3K4,MAP3K5,MAP3K6,MAP3K8,MAP3K9,MAPK11,MAPK12,MAPK13,MICB,MRAS,MYD88,NECTIN2,NFAT5,NFATC1,NFATC2,NFKB2,NRAS,PAK1,PAK5,PIK3C2B,PIK3C2G,PIK3CA,PIK3CD,PIK3R5,PLCG2,PRKCQ,PTPN11,PTPN6,PVR,PXN,RAC1,RAC2,…
Apoptotic execution phase	4.81	1.46059	0.577	BCAP31,BIRC2,BMX,CASP3,CASP8,CDH1,CLSPN,DSG2,DSG3,DSP,GAS2,GSN,H1-0,H1-2,H1-3,HMGB1,HMGB2,LMNA,LMNB1,MAPT,OCLN,PKP1,PLEC,PRKCD,PRKCQ,ROCK1,SPTAN1,STK26,TJP2,VIM
Striated Muscle Contraction	4.81	3.96177	0.639	ACTA1,ACTC1,DES,MYBPC2,MYH3,MYH8,MYL1,MYL2,MYL3,MYL4,TMOD1,TMOD2,TMOD3,TNNC1,TNNI1,TNNI3,TNNT2,TPM1,TPM2,TPM3,TPM4,TTN,VIM
Sleep NREM Signaling Pathway	4.79	-1.90516	0.478	ADCY4,ADCY7,ADCY9,ADORA2A,ADRB1,ADRB2,CAMK2A,CAMK2D,CREB1,CREB3,CREB3L1,CREB3L2,CREB3L4,CREB5,EGFR,GABRA1,GABRA3,GABRA5,GABRA6,GABRB1,GABRD,GABRE,GABRQ,GABRR2,GNAI2,GNAS,GUCY1B1,HCRT,HDAC4,HRAS,MAP2K1,MAP2K3,MAP2K6,MRAS,MTNR1A,NRAS,PARP1,PER2,PRKAG2,PRKAR2A,PRKAR2B,PRKCA,RAD52,RAP1B,RAP2A,RAP2B,RASD1,RASD2,RRAS,RRAS2,SFN,SIK1,XRCC5,YWHAG,YWHAZ
P2Y Purinergic Receptor Signaling Pathway	4.74	2.49615	0.463	ADCY4,ADCY7,ADCY9,CREB1,CREB3,CREB3L1,CREB3L2,CREB3L4,CREB5,FOS,GNAI2,GNG12,GNG2,GNG7,GUCY1B1,HRAS,ITGA2B,ITGB3,JUN,MAP2K1,MRAS,MYC,NFKB2,NOTUM,NRAS,P2RY1,P2RY6,PDIA3,PIK3C2B,PIK3C2G,PIK3CA,PIK3CD,PIK3R5,PLCB2,PLCB4,PLCD3,PLCE1,PLCG2,PLCH1,PLCH2,PLCL1,PLCL2,PRKAG2,PRKAR2A,PRKAR2B,PRKCA,PRKCB,PRKCD,PRKCG,PRKCH,PRKCI,PRKCQ,RAP1B,RAP2A,RAP2B,RASD1,RASD2,REL,RELA,RELB,RRAS,RRAS2
Histone Modification Signaling Pathway	4.74	-4.19524	0.403	AIRE,ATAD2,ATAD2B,AURKB,BAHD1,BAZ1B,BRD7,BUB1,CAPN1,CBX1,CBX5,CBX6,CDYL2,CECR2,CHD1,DNMT3B,DOT1L,DPF3,EED,EHMT1,EHMT2,EZH2,H1-0,H1-10,H1-2,H1-3,H1-6,H2AC20,H2AX,H2AZ1,H2AZ2,H2BC12,H2BC15,H2BC26,H3-3A,H4C9,HASPIN,HAT1,HDAC3,HDAC4,HR,ING1,ING2,ING3,ING5,IRF1,JMJD6,KAT2B,KAT6A,KAT6B,KAT7,KAT8,KDM2B,KDM3B,KDM4D,KDM6A,KDM6B,KDM8,KMT5C,MACROH2A1,MAPK10,MAPK12,MBTD1,MMP2,MORC3,MORC4,MSH6,MYC,NCAPD3,NCAP…
IGF-1 Signaling	4.72	3.66667	0.486	CCN1,CCN2,FOS,GRB10,GRB2,HRAS,IGF1,IGF1R,IGFBP1,IGFBP2,IGFBP3,IGFBP4,IGFBP5,IGFBP6,IGFBP7,IRS2,JAK1,JAK2,JUN,MAP2K1,MRAS,NEDD4,NRAS,PDPK1,PIK3C2B,PIK3C2G,PIK3CA,PIK3CD,PIK3R5,PRKAG2,PRKAR2A,PRKAR2B,PRKCI,PTPN11,PXN,RAP1B,RAP2A,RAP2B,RASD1,RASD2,RRAS,RRAS2,SFN,SHC1,SOCS1,SOCS2,SOCS3,SOS2,STAT3,YWHAG,YWHAZ
Ferroptosis Signaling Pathway	4.7	3.26599	0.46	ABCA1,ACSL4,AIFM2,ALOX12,ALOX15,ALOX5,ANGPTL4,ARF1,ARF4,ARL17A,BECN1,CARS1,CDKN1A,CHAC1,CTSB,CYBB,DPP4,EIF2AK3,EMP1,FANCD2,FTL,GLS2,H2AC20,H2AX,H2AZ1,H2AZ2,H2BC12,H2BC15,H2BC26,HMOX1,HRAS,HSPB1,LPCAT3,MACROH2A1,MAP2K1,MRAS,NCOA4,NFE2L2,NOX4,NRAS,PHKG2,PRKAA1,PRKAA2,PRKAB2,PRKAG2,RAP1B,RAP2A,RAP2B,RASD1,RASD2,RBL1,RRAS,RRAS2,SLC39A14,SLC3A2,SLC7A11,SQSTM1,STAT3,STEAP3,TF,TFAP2C,VDAC2,WWTR1
IL-6 Signaling	4.69	4.18004	0.465	CEBPB,COL1A1,CXCL8,FOS,GRB2,HRAS,HSPB1,HSPB2,HSPB3,HSPB7,IKBKE,IKBKG,IL18,IL1R1,IL1RAP,IL1RAPL1,IL1RL2,IL36G,IL37,IL6,IL6R,IL6ST,JAK2,JUN,MAP2K1,MAP2K3,MAP2K6,MAPK10,MAPK11,MAPK12,MAPK13,MRAS,NFKB2,NRAS,PIK3C2B,PIK3C2G,PIK3CA,PIK3CD,PIK3R5,PTPN11,RAP1B,RAP2A,RAP2B,RASD1,RASD2,REL,RELA,RELB,RRAS,RRAS2,SHC1,SOCS1,SOCS3,SOS2,STAT3,TNFAIP6,TNFRSF11B,TNFRSF1A,TNFRSF1B,VEGFA
Cardiac Œ≤-adrenergic Signaling	4.68	-0.948683	0.441	ADCY4,ADCY7,ADCY9,ADRB1,AKAP1,AKAP12,AKAP3,AKAP5,ATP2A1,ATP2A3,CACNA1A,CACNA1B,CACNA1F,CACNA1S,CACNA2D1,CACNA2D2,CACNA2D3,CACNA2D4,CACNB2,CACNB4,CACNG1,CACNG4,CACNG5,CACNG6,CACNG7,CACNG8,GDPD1,GNA11,GNA14,GNAI2,GNAL,GNAO1,GNAS,GNAZ,GNG12,GNG2,GNG7,GRK3,GUCY1B1,MRAS,NAPEPLD,PALM2AKAP2,PDE10A,PDE1A,PDE1B,PDE1C,PDE2A,PDE3A,PDE3B,PDE4A,PDE4B,PDE4D,PDE6A,PDE7A,PDE7B,PDE8B,PKIA,PLD6,PLN,PPM1J,PPM1L,PPP…
Mismatch Repair	4.64	-3.05085	0.812	EXO1,LIG1,MLH1,MSH2,MSH6,PCNA,POLD1,POLD2,POLD3,POLD4,RPA1,RPA2,RPA3
MSP-RON Signaling in Cancer Cells Pathway	4.63	4.20181	0.455	ACTA2,CREB1,CREB3,CREB3L1,CREB3L2,CREB3L4,CREB5,CSF2RB,EGFR,ELF1,ELF3,ELF4,ELK3,ETS1,ETS2,F12,FLNA,FOS,GRB2,HIF1A,HRAS,ITGA6,ITGB1,ITGB4,JUN,KLK13,KLK6,LEF1,MAP2K1,MET,MRAS,MST1R,MYC,NFKB2,NRAS,PDGFC,PIK3C2B,PIK3C2G,PIK3CA,PIK3CD,PIK3R5,PLAUR,RAP1B,RAP2A,RAP2B,RASD1,RASD2,REL,RELA,RELB,RPS6KA2,RRAS,RRAS2,SFN,SMAD2,SOS2,STAT3,TCF3,TCF7,VEGFA,VEGFB,VEGFD,VIM,YWHAG,YWHAZ
Role of Pattern Recognition Receptors in Recognition of Bacteria and Viruses	4.62	2.59554	0.448	C3,C3AR1,C5,C5AR1,CASP1,CD70,CLCF1,CLEC7A,CREB1,CXCL8,EDA,EIF2AK2,IFIH1,IL11,IL12A,IL15,IL17B,IL18,IL36G,IL37,IL6,IRF7,LIF,MAPK10,MAPK12,MAVS,MYD88,NFKB2,NLRP3,NOD1,NOD2,OAS1,OAS2,OAS3,OSM,PIK3C2B,PIK3C2G,PIK3CA,PIK3CD,PIK3R5,PLCG2,PRKCA,PRKCB,PRKCD,PRKCG,PRKCH,PRKCI,PRKCQ,PTX3,REL,RELA,RELB,RIGI,RIPK2,RNASEL,TGFB1,TGFB2,TGFB3,TICAM1,TLR1,TLR2,TLR3,TLR6,TLR7,TNFSF12,TNFSF13,TNFSF15,TNFSF4,TNFSF9
cAMP-mediated signaling	4.61	1.05409	0.415	ADCY4,ADCY7,ADCY9,ADORA2A,ADRA2A,ADRA2B,ADRA2C,ADRB1,ADRB2,AKAP1,AKAP12,AKAP3,AKAP5,CAMK1G,CAMK2A,CAMK2D,CHP1,CHRM2,CHRM3,CNGA3,CNGA4,CNR2,CREB1,CREB3,CREB3L1,CREB3L2,CREB3L4,CREB5,DRD1,DRD2,DUSP1,DUSP4,DUSP6,DUSP9,FPR1,GABBR1,GABBR2,GDPD1,GLP1R,GNAI2,GNAL,GNAO1,GNAS,GPER1,GPR17,GRM2,GRM3,GRM4,GRM8,GUCY1B1,HTR1B,HTR1D,HTR1F,HTR7,MAP2K1,MC1R,MC5R,NAPEPLD,NPR3,NPY1R,OPRK1,PALM2AKAP2,PDE10A,PDE1A,PD…
Activation of NMDA receptors and postsynaptic events	4.61	1.67748	0.506	CAMK2A,CAMK2D,CAMKK1,CREB1,DLG1,DLG2,DLG3,ERBB4,GRIA3,GRIN2B,GRIN2C,GRIN2D,HRAS,KPNA2,LRRC7,MAPT,NEFL,NRAS,NRG1,NRGN,PDPK1,PPM1E,PRKAA1,PRKAA2,PRKAB2,PRKAG2,PRKAR2A,PRKAR2B,RAC1,RASGRF1,RASGRF2,RPS6KA1,RPS6KA2,RPS6KA6,TUBA1B,TUBA1C,TUBA4A,TUBA8,TUBB2B,TUBB3,TUBB4A,TUBB6,TUBB8
SNARE Signaling Pathway	4.58	3.35659	0.457	ADCY4,ADCY7,ADCY9,BET1L,CACNA1B,CACNA2D1,CACNA2D2,CACNB2,CACNB4,CAMK2A,CAMK2D,CPLX1,GOSR2,GUCY1B1,MYH11,MYH14,MYH3,MYH7,MYH7B,MYH8,MYH9,MYL1,MYL2,MYL3,MYL4,MYL5,MYL6,MYL7,MYL9,MYO10,MYO18B,NAPA,NAPG,PRKAG2,PRKAR2A,PRKAR2B,RAB1A,RAB27A,RAB2A,RAB39A,RAB3A,RAB6A,RAB7A,SNAP23,SNAP25,SNCA,SNCB,SNCG,STXBP1,STXBP2,SYT1,SYT10,SYT12,SYT13,SYT14,SYT15,SYT2,SYT4,SYT6,SYT7,SYT8,VAMP3,YKT6
Protein Sorting Signaling Pathway	4.58	6.43726	0.434	ADCY4,ADCY7,ADCY9,AP1G2,AP1M2,AP1S1,AP1S2,AP3M2,ARCN1,ARF1,ARFGAP1,ARFGEF2,CDC42,CLTA,CLTB,CLTC,CLTCL1,COL7A1,COPA,COPB1,COPB2,COPG1,COPG2,COPZ2,FRK,GBA1,GNAS,GOLGA4,GPLD1,GUCY1B1,HMOX1,IGF2R,KDELR1,KDELR2,KDELR3,LCK,LMAN1,LYN,NAPEPLD,PI4K2A,PLD1,PLD3,PLD6,PLPP1,PLPP2,PLPP3,PRKAG2,PRKAR2A,PRKAR2B,RAB11FIP1,RER1,SCARB2,SEC13,SEC23A,SEC24A,SEC24D,SEC31A,SERPINH1,SNX10,SNX14,SNX16,SNX18,SNX22,SNX3,S…
CDK5 Signaling	4.57	3.27965	0.481	ADCY4,ADCY7,ADCY9,BDNF,CACNA1A,CAPN1,CDK5,DRD1,EGR1,FOSB,GNAL,GNAS,GUCY1B1,HRAS,ITGA3,ITGA6,ITGB1,LAMA1,LAMA5,LAMB1,LAMB3,LAMC1,LAMC2,MAP2K1,MAPK10,MAPK11,MAPK12,MAPK13,MAPK15,MAPK4,MAPT,MRAS,NGF,NRAS,PPM1J,PPM1L,PPP1CC,PPP2CB,PPP2R2C,PPP2R5A,PPP2R5B,PRKAG2,PRKAR2A,PRKAR2B,RAP1B,RAP2A,RAP2B,RASD1,RASD2,RRAS,RRAS2
Interleukin-12 family signaling	4.55	3.35659	0.75	CANX,CRLF1,EBI3,IL12A,IL12RB2,IL27RA,IL6ST,JAK1,JAK2,P4HB,STAT1,STAT3,STAT4,TYK2,VAMP7
FAT10 Cancer Signaling Pathway	4.5	2.88675	0.569	ACKR3,ACVR1,ACVR1B,ACVR1C,ACVR2B,BMPR2,CXCR4,HOXB9,IKBKE,IKBKG,IL6,MAD2L1,MAD2L2,NFKB2,PCNA,REL,RELA,RELB,SMAD2,STAT3,TGFB1,TGFB2,TGFB3,TGFBR1,TGFBR2,TGFBR3,TNFRSF11B,TNFRSF1A,TNFRSF1B
GDNF Family Ligand-Receptor Interactions	4.42	2.74398	0.513	CDC42,CREB1,DOK3,DOK4,DOK5,FOS,GAB1,GDNF,GFRA1,GFRA3,GRB2,HRAS,IRS2,ITPR1,ITPR2,JUN,MAP2K1,MAPK10,MAPK12,MRAS,NRAS,NRTN,PDLIM7,PIK3C2B,PIK3C2G,PIK3CA,PIK3CD,PIK3R5,PLCG2,RAC1,RAP1B,RAP2A,RAP2B,RASD1,RASD2,RRAS,RRAS2,SHC1,SOS2
Cerebral Malformation Signaling Pathway	4.38	3.10132	0.453	ADAMTS5,ANGPT2,CCL2,CCM2,CCNA2,CDC42,CDK1,CDKN1A,CDKN2B,CKS1B,CTNNA1,CTTN,CXCL8,E2F1,F2,F8,HEG1,IL18,IL36G,IL37,ITGB1,JUN,JUP,KDR,KLF2,MAP3K3,MAPK10,MAPK12,MEF2A,MEF2C,MMP9,MSN,MYL12A,MYL12B,MYL2,MYL5,MYL7,MYL9,PDGFC,PIK3C2B,PIK3C2G,PIK3CA,PIK3CD,PIK3R5,PPM1J,PPM1L,PPP2CB,PPP2R2C,PPP2R5A,PPP2R5B,PROC,PROCR,PTGS2,ROCK1,SMURF1,SNAI2,STK26,THBD,THBS1,VEGFA,VEGFB,VEGFD
Semaphorin Signaling in Neurons	4.35		0.542	ARHGAP1,CDC42,CDK5,CFL2,DPYSL2,DPYSL3,DPYSL4,DPYSL5,ITGB1,LIMK2,MET,NRP1,PAK1,PAK5,PLXNA2,PLXNA3,RAC1,RAC2,RHOC,RHOD,RHOG,RHOH,RHOJ,RHOQ,RHOU,RND1,RND2,RND3,ROCK1,SEMA3A,SEMA4D,SEMA7A
Role of JAK1 and JAK3 in Œ≥c Cytokine Signaling	4.33	3.21159	0.522	GRB2,HRAS,IL15,IL15RA,IL21R,IL4R,IL7,IL7R,IRS2,IRS4,JAK1,JAK2,JAK3,MRAS,NRAS,PIK3C2B,PIK3C2G,PIK3CA,PIK3CD,PIK3R5,PTPN11,RAP1B,RAP2A,RAP2B,RASD1,RASD2,RRAS,RRAS2,SHC1,SOCS1,SOCS3,STAT1,STAT3,STAT5A,STAT5B,STAT6
Aryl Hydrocarbon Receptor Signaling	4.3	-0.57735	0.429	AHR,AHRR,ALDH16A1,ALDH1A1,ALDH1A2,ALDH1B1,ALDH1L1,ALDH1L2,ALDH3A1,ALDH3A2,ALDH6A1,ALDH7A1,BAX,CCNA1,CCNA2,CCND3,CCNE1,CCNE2,CDK2,CDK6,CDKN1A,CDKN1B,CDKN2A,CHEK1,CHEK2,CTSD,CYP1B1,CYP2C8,DCT,DHFR,E2F1,ESR2,FAS,FOS,GSTA4,GSTK1,GSTM2,GSTM4,GSTM5,GSTO1,GSTO2,HSP90B1,HSPB1,HSPB2,HSPB3,HSPB7,IL6,JUN,MCM7,MDM2,MGST2,MYC,NCOA7,NCOR2,NFE2L2,NFIB,NFIC,NFIX,NFKB2,NQO1,NQO2,NR2F1,POLA1,RARA,RARB,RARG,RBL1,RE…
Prostate Cancer Signaling	4.3	-0.140028	0.466	BCL2,CCNE1,CCNE2,CDK2,CDKN1A,CDKN1B,CREB1,CREB3,CREB3L1,CREB3L2,CREB3L4,CREB5,E2F1,E2F2,E2F5,E2F7,E2F8,GRB2,HDAC10,HDAC3,HDAC4,HDAC7,HDAC9,HRAS,HSP90B1,LEF1,MAP2K1,MDM2,MRAS,NFKB2,NKX3-1,NRAS,PDPK1,PIK3C2B,PIK3C2G,PIK3CA,PIK3CD,PIK3R5,PTEN,RAP1B,RAP2A,RAP2B,RASD1,RASD2,RBL1,REL,RELA,RELB,RRAS,RRAS2,SIN3A,SOS2,SUV39H1,TFDP1
Fanconi Anemia Pathway	4.27	-4.3788	0.605	ATRIP,CENPS,CENPX,DCLRE1A,DCLRE1B,EME1,FAAP24,FANCA,FANCB,FANCC,FANCD2,FANCE,FANCF,FANCG,FANCI,FANCL,FANCM,RPA1,RPA2,RPA3,UBC,UBE2T,USP1
Signaling by Insulin receptor	4.26	4.31455	0.578	ATP6AP1,ATP6V0A1,ATP6V0A4,ATP6V0B,ATP6V0C,ATP6V0D1,ATP6V0D2,ATP6V0E1,ATP6V1A,ATP6V1B2,ATP6V1C1,ATP6V1C2,ATP6V1D,ATP6V1E1,ATP6V1G1,ATP6V1H,CTSD,GRB10,GRB2,HRAS,IRS2,NRAS,PIK3CA,PTPN1,SHC1,TCIRG1
Neurexins and neuroligins	4.26	-1.61645	0.544	APBA2,BEGAIN,DLG2,DLG3,DLGAP1,DLGAP4,EPB41,EPB41L3,EPB41L5,GRIN2B,GRIN2C,GRIN2D,GRM1,LIN7B,LRRTM1,LRRTM3,LRRTM4,NLGN3,NLGN4X,NRXN1,NRXN2,NRXN3,PDLIM5,SHANK1,SHANK3,STXBP1,SYT1,SYT10,SYT12,SYT2,SYT7
Effects of PIP2 hydrolysis	4.24	2.35702	0.667	ABHD12,ABHD6,DAGLB,DGKA,DGKB,DGKG,DGKH,DGKI,DGKQ,ITPR1,ITPR2,MGLL,PRKCD,PRKCH,PRKCQ,RASGRP2,TRPC3,TRPC6
LPS-stimulated MAPK Signaling	4.21	3	0.494	CDC42,CREB1,FOS,HRAS,IKBKE,IKBKG,JUN,MAP2K1,MAP2K3,MAP2K6,MAP3K5,MAPK10,MAPK11,MAPK12,MAPK13,MRAS,NFKB2,NRAS,PAK1,PIK3C2B,PIK3C2G,PIK3CA,PIK3CD,PIK3R5,PRKCA,PRKCB,PRKCD,PRKCG,PRKCH,PRKCI,PRKCQ,RAC1,RAP1B,RAP2A,RAP2B,RASD1,RASD2,REL,RELA,RELB,RRAS,RRAS2
GŒ±q Signaling	4.2	2.4327	0.432	ADRA1B,ARHGEF25,AVPR1B,CALCR,CDC42,CHP1,CHRM3,GNA11,GNA14,GNAI2,GNAL,GNAO1,GNAS,GNAZ,GNG12,GNG2,GNG7,GPLD1,GRM1,GYS1,HMOX1,HRH1,HTR2A,IKBKE,IKBKG,ITPR1,ITPR2,MAP2K1,MRAS,NAPEPLD,NFATC1,NFATC2,NFKB2,PIK3C2B,PIK3C2G,PIK3CA,PIK3CD,PIK3R5,PLCB2,PLCB4,PLCG2,PLD1,PLD3,PLD6,PPP3CA,PPP3CC,PRKCA,PRKCB,PRKCD,PRKCG,PRKCH,PRKCI,PRKCQ,RAC1,RAC2,REL,RELA,RELB,RGS16,RGS18,RGS2,RGS4,RHOC,RHOD,RHOG,RHOH,RHOJ,RHOQ…
Oxidative Stress Induced Senescence	4.19	-0.927173	0.456	CBX2,CBX6,CBX8,CDK6,CDKN2A,CDKN2B,CDKN2C,E2F1,E2F2,EED,EZH2,FOS,H2AC14,H2AC20,H2AC6,H2AX,H2AZ2,H2BC10,H2BC11,H2BC12,H2BC14,H2BC15,H2BC17,H2BC21,H2BC26,H2BC5,H2BC8,H2BC9,H3-3A,H3C12,H3C6,H3C7,H3C8,H4C11,H4C12,H4C3,H4C8,H4C9,JUN,KDM6B,MAP2K3,MAP2K6,MAP3K5,MAPK10,MAPK11,MAPK12,MAPKAPK3,MDM2,MDM4,MINK1,RBBP4,SUZ12,TFDP1,TFDP2,TNRC6C,TXN,UBC
Antioxidant Action of Vitamin C	4.18	-2	0.462	ABHD3,CSF2RB,GLRX,GPLD1,GSTO1,GSTO2,HMOX1,IKBKE,IKBKG,JAK2,LCAT,MAPK10,MAPK11,MAPK12,MAPK13,NAPEPLD,NFKB2,NOTUM,PDIA3,PLA2G12A,PLA2G4C,PLA2G4D,PLA2G7,PLA2R1,PLAAT3,PLAAT4,PLAAT5,PLB1,PLCB2,PLCB4,PLCD3,PLCE1,PLCG2,PLCH1,PLCH2,PLCL1,PLCL2,PLD1,PLD3,PLD6,PNPLA2,PNPLA3,PNPLA8,REL,RELA,RELB,SELENOT,SLC2A14,SLC2A3,SLC2A4,STAT5A,STAT5B,TXN,TXNRD2
Signaling by SCF-KIT	4.18	3	0.581	CHEK1,GRAP2,GRB10,GRB2,GRB7,HRAS,JAK2,KIT,LCK,LYN,MMP9,NRAS,PIK3CA,PRKCA,PTPN11,PTPN6,PTPRU,RAC1,SH2B2,SH2B3,SOCS1,STAT1,STAT3,STAT5A,STAT5B
Signaling by PTK6	4.17	1.82574	0.545	ARAP1,BCAR1,BTC,CCNE1,CDK2,CDKN1B,EGF,EGFR,EPAS1,ERBB4,EREG,GPNMB,HBEGF,HIF1A,HRAS,KHDRBS1,KHDRBS2,LRRK2,NR3C1,NRAS,NRG1,NRG3,PTPN1,PXN,RAC1,SFPQ,SOCS3,STAP2,STAT3,UBC
Erythropoietin Signaling Pathway	4.13	0.842701	0.425	BCL2L1,BIRC2,BIRC3,CD70,CLCF1,CSF2RB,CXCL8,EDA,FOS,GRB2,HIF1A,HRAS,IL11,IL12A,IL15,IL17B,IL18,IL36G,IL37,IL6,IRS2,ITPR1,ITPR2,JAK2,JUN,LIF,MACROH2A2,MAP2K1,MDM2,MRAS,NFKB2,NRAS,OSM,PDPK1,PIK3C2B,PIK3C2G,PIK3CA,PIK3CD,PIK3R5,PRKCA,PRKCB,PRKCD,PRKCG,PRKCH,PRKCI,PRKCQ,PTPN6,RAC1,RAC2,RAP1B,RAP2A,RAP2B,RASD1,RASD2,REL,RELA,RELB,RRAS,RRAS2,SHC1,SHC2,SHC3,SHF,SOS2,STAT5A,STAT5B,TGFB1,TGFB2,TGFB3,TNFSF1…
Modulation of host responses by IFN-stimulated genes	4.13	2.67261	0.737	ATF6,EIF2AK3,FKBP5,HSPA5,IFI27,IFI44,IFI44L,IFI6,IFIH1,IKBKG,ISG15,RIGI,UBA7,UBE2L6
RHO GTPases activate CIT	4.13	1.06904	0.737	CDKN1B,CIT,KIF14,MYH11,MYH14,MYH9,MYL12B,MYL6,MYL9,PPP1R12A,PPP1R12B,PRC1,RAC1,RHOC
Sphingolipid metabolism	4.08	2.26274	0.467	A4GALT,ABCC1,ALDH3A2,ARSA,ARSB,ARSD,ARSG,ARSI,ARSJ,ARSK,ARSL,ASAH1,B3GNT5,B4GALT6,CERK,CERS2,CERS5,CTSA,DEGS1,DEGS2,FUT1,GBA1,GLB1,GLB1L,GLB1L2,HEXA,HEXB,KDSR,ORMDL2,PLPP1,PLPP2,PLPP3,PPM1L,PSAP,SAMD8,SGMS2,SGPP1,SGPP2,SMPD1,SMPD2,SPNS2,SPTLC3,SPTSSB,ST3GAL2,ST3GAL5,ST8SIA5,SUMF1,SUMF2,UGCG,UGT8
Cyclins and Cell Cycle Regulation	4.07	-3.28634	0.488	CCNA1,CCNA2,CCNB1,CCNB2,CCND3,CCNE1,CCNE2,CDC25A,CDK1,CDK2,CDK6,CDK7,CDKN1A,CDKN1B,CDKN2A,CDKN2B,CDKN2C,E2F1,E2F2,E2F5,E2F7,E2F8,FBXL5,HDAC10,HDAC3,HDAC4,HDAC7,HDAC9,PPM1J,PPM1L,PPP2CB,PPP2R2C,PPP2R5A,PPP2R5B,RBL1,SIN3A,SKP2,SUV39H1,TFDP1,TGFB1,TGFB2,TGFB3
Role of CHK Proteins in Cell Cycle Checkpoint Control	4.07	1.52753	0.534	BRCA1,CDC25A,CDC25C,CDK1,CDK2,CDKN1A,CHEK1,CHEK2,CLSPN,E2F1,E2F2,E2F5,E2F7,E2F8,MDC1,MRE11,PCNA,PLK1,PPM1J,PPM1L,PPP2CB,PPP2R2C,PPP2R5A,PPP2R5B,RAD9A,RFC1,RFC2,RFC3,RFC4,RFC5,RPA1
Turbulent (oscillatory, disturbed) flow shear stress activates signaling by PIEZO1 and integrins in endothelial cells	4.06	4.02492	0.625	ANXA2,CAPN2,CAPN6,CAPNS1,CAPNS2,FN1,GNA11,IKBKE,IKBKG,ITGA5,ITGAV,ITGB1,ITGB3,NLRP3,PDE4D,PIEZO1,PTPN1,RELA,STAT1,VCL
GPCR-Mediated Integration of Enteroendocrine Signaling Exemplified by an L Cell	4.01	0.821995	0.5	ADCY4,ADCY7,ADCY9,ADRB1,ADRB2,CCK,CCKAR,CHRM2,GAL,GALR1,GIP,GIPR,GLP1R,GLP2R,GNA11,GNA14,GNAI2,GNAS,GRPR,GUCY1B1,ITPR1,ITPR2,NOTUM,PDIA3,PLCB2,PLCB4,PLCD3,PLCE1,PLCG2,PLCH1,PLCH2,PLCL1,PLCL2,PRKAG2,PRKAR2A,PRKAR2B,VIP,VIPR1
PEDF Signaling	3.98	3.33333	0.488	BCL2,BCL2L1,BDNF,CASP8,CFLAR,DOCK3,FAS,GDNF,HNF1B,HRAS,IKBKE,IKBKG,MAPK11,MAPK12,MAPK13,MRAS,NFKB2,NGF,NRAS,PIK3C2B,PIK3C2G,PIK3CA,PIK3CD,PIK3R5,PNPLA2,PPARG,RAC1,RAP1B,RAP2A,RAP2B,RASD1,RASD2,REL,RELA,RELB,ROCK1,RRAS,RRAS2,SERPINF1,TCF7,ZEB1
CNTF Signaling	3.98	2.64575	0.536	CNTFR,GRB2,HRAS,IL6ST,JAK1,JAK2,MAP2K1,MRAS,NRAS,PIK3C2B,PIK3C2G,PIK3CA,PIK3CD,PIK3R5,PTPN11,RAP1B,RAP2A,RAP2B,RASD1,RASD2,RPS6KA1,RPS6KA2,RPS6KA4,RPS6KA5,RPS6KA6,RRAS,RRAS2,STAT1,STAT3,TYK2
PPAR Signaling	3.96	-2.7136	0.463	CITED2,FOS,GRB2,HRAS,HSP90B1,IKBKE,IKBKG,IL18,IL1R1,IL1RAP,IL1RAPL1,IL1RL2,IL36G,IL37,JUN,MAP2K1,MRAS,NCOR2,NFKB2,NR1H3,NR2F1,NRAS,PDGFA,PDGFB,PDGFC,PDGFD,PDGFRA,PDGFRB,PPARA,PPARG,PTGS2,RAP1B,RAP2A,RAP2B,RASD1,RASD2,REL,RELA,RELB,RRAS,RRAS2,SHC1,SNW1,SOS2,SRA1,STAT5A,STAT5B,TNFRSF11B,TNFRSF1A,TNFRSF1B
PKR-mediated signaling	3.96	-0.603023	0.478	CDK1,CENPS,CENPX,DHX9,DNAJC3,EIF2AK2,FAAP24,FANCA,FANCB,FANCC,FANCE,FANCF,FANCG,FANCL,FANCM,HSPA2,IKBKG,ILF2,ILF3,ISG15,MAP2K6,MAPT,MAVS,MVB12B,PPP2CB,PPP2R5A,SNCA,STAT1,STAT3,SUMO2,TSG101,TUBA1B,TUBA1C,TUBA4A,TUBA8,TUBB2B,TUBB3,TUBB4A,TUBB6,TUBB8,UBAP1,UBE2L6,VPS37A,VPS37B
IL-7 Signaling Pathway	3.95	1.61645	0.494	BAK1,BAX,BCL2,BCL6,CCND3,CDC25A,CDK2,CDKN1B,CXCR5,EBF1,FOXG1,FOXO6,GRB2,HGF,IL7,IL7R,JAK1,JAK3,JUN,LYN,MAPK11,MAPK12,MAPK13,MET,MYC,NFATC1,PAX5,PDPK1,PIK3C2B,PIK3C2G,PIK3CA,PIK3CD,PIK3R5,SHC1,SOCS1,SOS2,STAT1,STAT5A,STAT5B
RHO GTPases activate PKNs	3.93	2.35702	0.643	CDC25C,MYH11,MYH14,MYH9,MYL12B,MYL6,MYL9,PAK1,PDPK1,PKN3,PPP1R12A,PPP1R12B,PPP1R14A,RAC1,RHOC,SFN,YWHAG,YWHAZ
AMPK Signaling	3.89	2.17732	0.402	ACACB,ACTB,ADRA1B,ADRA2A,ADRA2B,ADRA2C,ADRB1,ADRB2,AK1,AK7,AK8,AKT1S1,ARID2,BRD7,CCNA2,CDKN1A,CFTR,CHRNA3,CHRNA4,CHRNA5,CHRNA9,CHRNB1,CHRNB2,CHRNB4,CHRNE,CREB1,CREB3,CREB3L1,CREB3L2,CREB3L4,CREB5,CRTC2,DPF1,EEF2,EEF2K,FOXG1,FOXO6,GNA11,GNA14,GNAI2,GNAL,GNAO1,GNAS,GNAZ,GNG12,GNG2,GNG7,GYS1,HLTF,IRS2,KAT2B,LIPE,MAP2K3,MAPK11,MAPK12,MAPK13,MRAS,ORAI2,PFKFB1,PFKL,PFKP,PHF10,PIK3C2B,PIK3C2G,PIK3CA,PIK…
Microautophagy Signaling Pathway	3.88	5.57802	0.429	CHMP4C,CHMP5,COL11A1,COL12A1,COL15A1,COL16A1,COL18A1,COL1A1,COL1A2,COL20A1,COL21A1,COL22A1,COL23A1,COL24A1,COL25A1,COL26A1,COL27A1,COL28A1,COL4A1,COL4A2,COL4A4,COL4A6,COL5A1,COL5A2,COL6A1,COL6A2,COL6A3,COL6A5,COL6A6,COL7A1,COL8A1,COL8A2,COL9A1,COL9A2,COL9A3,HGS,LAMP2,MAP1LC3A,MAP1LC3B,MAP1LC3B2,MAP1LC3C,PRKAA1,PRKAA2,PRKAB2,PRKAG2,PSMB10,PSMB8,PSMD2,PSMD9,RAB7A,RAB7B,RETREG1,SEC13,SEC23A,SEC24A,S…
Generic Transcription Pathway	3.87	-6.7989	0.373	ESR2,ESRRA,ESRRB,ESRRG,HDAC10,HDAC3,HDAC4,HDAC7,HDAC9,KAT2B,MAML2,MAML3,MAMLD1,MED10,MED15,MED30,MED8,NCOR2,NOTCH4,NR0B1,NR1D1,NR1H2,NR1H3,NR1H4,NR1I2,NR2C1,NR2C2AP,NR2E3,NR2F1,NR3C1,NR4A1,NR4A3,NR5A1,NR6A1,NRBF2,PGR,PPARA,PPARG,RARA,RARB,RARG,RORB,SNW1,TBL1X,THRB,VDR,ZFP1,ZFP14,ZFP2,ZFP37,ZFP69,ZFP69B,ZIK1,ZKSCAN7,ZNF10,ZNF100,ZNF101,ZNF114,ZNF135,ZNF138,ZNF14,ZNF141,ZNF157,ZNF180,ZNF184,ZNF19,Z…
Atherosclerosis Signaling	3.87	3.78076	0.441	ABHD3,ALOX12,ALOX15,ALOX5,APOA1,APOB,APOD,APOE,APOL1,APOM,CCL2,CLU,COL18A1,COL1A1,COL1A2,CSF1,CXCL12,CXCL8,CXCR4,F3,GLG1,ICAM1,IL18,IL36G,IL37,IL6,ITGA4,LCAT,MMP1,MMP13,MMP9,NFKB2,PCYOX1,PDGFA,PDGFB,PDGFC,PDGFD,PLA2G12A,PLA2G4C,PLA2G4D,PLA2G7,PLA2R1,PLAAT3,PLAAT4,PLAAT5,PLB1,PNPLA2,PNPLA3,PNPLA8,REL,RELA,RELB,SELE,SELP,SELPLG,SERPINA1,TGFB1,TNFRSF12A,TNFSF12,VCAM1
HDR through MMEJ (alt-NHEJ)	3.81	-3.16228	0.833	BRCA2,FEN1,LIG3,MRE11,PARP1,PARP2,POLQ,RAD52,RBBP8,XRCC1
Folate Signaling Pathway	3.8	0.784465	0.526	ALDH1L1,ALDH1L2,BCL2,CCNA2,CD274,CDKN1A,CDKN1B,DHFR,FOLR1,IL6ST,IZUMO1R,JAK1,JAK2,JAK3,MAT2A,MTHFD1,MTHFD1L,MTHFD2,MYC,NFKB2,OAS2,PAICS,PFAS,PPAT,SHMT1,SLC25A32,SOX2,STAT3,TYK2,TYMS
Apelin Endothelial Signaling Pathway	3.8	2.38048	0.434	ADCY4,ADCY7,ADCY9,ANGPT1,APLN,CCL2,FOS,GNA11,GNA14,GNAI2,GNAL,GNAO1,GNAS,GNAZ,GNG12,GNG2,GNG7,GUCY1B1,HDAC4,HIF1A,HRAS,ICAM1,JUN,KLF2,MAP2K1,MAPK10,MAPK12,MEF2A,MEF2C,MEF2D,MRAS,NFKB2,NRAS,PIK3C2B,PIK3C2G,PIK3CA,PIK3CD,PIK3R5,PLCB2,PLCB4,PRKAA1,PRKAA2,PRKAB2,PRKAG2,PRKCA,PRKCB,PRKCD,PRKCG,PRKCH,PRKCI,PRKCQ,RAP1B,RAP2A,RAP2B,RASD1,RASD2,REL,RELA,RELB,RRAS,RRAS2,TEK,VCAM1
Synthesis of DNA	3.79	-5.79812	0.447	CCNA1,CCNA2,CCNE1,CCNE2,CDC26,CDC45,CDC6,CDK2,CDT1,DNA2,FEN1,GINS1,GINS2,GINS3,GINS4,GMNN,LIG1,MCM2,MCM3,MCM4,MCM5,MCM6,MCM7,MCM8,MCM9,ORC1,ORC3,ORC6,PCNA,POLA1,POLA2,POLD1,POLD2,POLD3,POLD4,POLE,POLE2,POLE3,PRIM1,PRIM2,PSMB10,PSMB8,PSMD2,PSMD9,RFC1,RFC2,RFC3,RFC4,RFC5,RPA1,RPA2,RPA3,SKP2,UBC,UBE2C
NAD Signaling Pathway	3.76	2.21321	0.43	ACADL,BST1,CD38,CEBPB,EGF,EIF2AK3,ERN1,FGF2,GJA1,H1-0,H1-10,H1-2,H1-3,H1-6,H2BC12,H2BC15,H2BC26,HGF,HIF1A,IGF1,LDHC,NADSYN1,NFKB2,NKX2-1,NMNAT3,NMRK1,NT5E,NUDT12,PARP1,PARP10,PARP11,PARP16,PARP2,PARP3,PARP9,PDGFB,PIK3C2B,PIK3C2G,PIK3CA,PIK3CD,PIK3R5,POLR2D,PRDM13,PRKAA1,PRKAA2,PRKAB2,PRKAG2,RYR1,RYR2,RYR3,SIRT2,SIRT3,SIRT4,SLC29A1,SLC29A3,SLC29A4,SLC5A8,SLC7A5,SREBF1,TGFB1,TGFB2,TIPARP,TPCN1,TRPM…
Neuropeptides in Migraine Signaling Pathway	3.74	1.41421	0.421	ABCC8,ABCC9,ADCY4,ADCY7,ADCY9,ADCYAP1R1,CALCR,CAMK1G,CAMK2A,CAMK2D,CREB1,CREB3,CREB3L1,CREB3L2,CREB3L4,CREB5,FOS,GAD1,GNAI2,GNAS,GNG12,GNG2,GNG7,GUCY1B1,GUCY2F,HCN1,HCN2,HCN3,HRH1,HTR1B,HTR1D,HTR1F,HTR2A,HTR3A,HTR7,IL18,IL36G,IL37,IL6,KCNJ11,KCNJ8,KCNMA1,KCNMB1,KCNMB2,KCNU1,LRRC55,NOTUM,NPR3,PDE3A,PDE3B,PDIA3,PLCB2,PLCB4,PLCD3,PLCE1,PLCG2,PLCH1,PLCH2,PLCL1,PLCL2,PRKAG2,PRKAR2A,PRKAR2B,RAMP1,RAPGE…
Ceramide Signaling	3.73	2.33333	0.473	BCL2,CERK,CNKSR1,CTSD,DIABLO,FOS,HRAS,JUN,KSR1,MAP2K1,MRAS,NFKB2,NRAS,PIK3C2B,PIK3C2G,PIK3CA,PIK3CD,PIK3R5,PPM1J,PPM1L,PPP2CB,PPP2R2C,PPP2R5A,PPP2R5B,RAP1B,RAP2A,RAP2B,RASD1,RASD2,REL,RELA,RELB,RRAS,RRAS2,S1PR1,S1PR2,S1PR3,S1PR5,SMPD1,SMPD2,TNFRSF11B,TNFRSF1A,TNFRSF1B
nNOS Signaling in Skeletal Muscle Cells	3.72	-0.96225	0.54	CACNA1A,CACNA1B,CACNA1F,CACNA1G,CACNA1H,CACNA1I,CACNA1S,CACNA2D1,CACNA2D2,CACNA2D3,CACNA2D4,CACNB2,CACNB4,CACNG1,CACNG4,CACNG5,CACNG6,CACNG7,CACNG8,CATSPER1,CATSPER2,ITPR1,ITPR2,RYR1,RYR2,RYR3,SNTA1
D-myo-inositol (1,4,5)-trisphosphate Degradation	3.72	2.88675	0.75	BPNT1,BPNT2,IMPA2,INPP1,INPP5A,INPP5D,INPP5J,INPP5K,INPPL1,OCRL,SYNJ1,SYNJ2
DNA Damage/Telomere Stress Induced Senescence	3.71	-2.59554	0.487	ACD,CABIN1,CCNA1,CCNA2,CCNE1,CCNE2,CDK2,CDKN1A,CDKN1B,H1-0,H1-2,H1-3,H2AC14,H2AC20,H2AC6,H2AX,H2AZ2,H2BC10,H2BC11,H2BC12,H2BC14,H2BC15,H2BC17,H2BC21,H2BC26,H2BC5,H2BC8,H2BC9,H4C11,H4C12,H4C3,H4C8,H4C9,HMGA1,LMNB1,MRE11,TERF1,TERF2IP
Maturity Onset Diabetes of Young (MODY) Signaling	3.71		0.487	ABCC8,ABCC9,APOA1,APOB,APOD,APOE,APOL1,APOL3,APOL4,APOL6,APOM,APOO,CACNA1A,CACNA1B,CACNA1F,CACNA1S,CACNA2D1,CACNA2D2,CACNA2D3,CACNA2D4,CACNB2,CACNB4,CACNG1,CACNG4,CACNG5,CACNG6,CACNG7,CACNG8,CEL,FOXA2,GCK,HNF1B,KCNJ11,KCNJ8,NEUROD1,NFKB2,NKX6-1,ONECUT1
Meiotic synapsis	3.71	-1.94666	0.487	ACD,BRCA1,H2AC14,H2AC20,H2AC6,H2AX,H2AZ2,H2BC10,H2BC11,H2BC12,H2BC14,H2BC15,H2BC17,H2BC21,H2BC26,H2BC5,H2BC8,H2BC9,H4C11,H4C12,H4C3,H4C8,H4C9,HSPA2,LMNA,LMNB1,RAD21,REC8,SMC1A,SMC1B,SMC3,STAG3,SUN2,SYCE2,SYNE1,SYNE2,TERF1,TERF2IP
Growth Hormone Signaling	3.68	0.730297	0.493	CEBPA,FOS,IGF1,IGF1R,IGF2,IGFBP3,JAK2,ONECUT1,PDPK1,PIK3C2B,PIK3C2G,PIK3CA,PIK3CD,PIK3R5,PLCG2,PRKCA,PRKCB,PRKCD,PRKCG,PRKCH,PRKCI,PRKCQ,PTPN6,RPS6KA1,RPS6KA2,RPS6KA4,RPS6KA5,RPS6KA6,SLC2A4,SOCS1,SOCS2,SOCS3,STAT1,STAT3,STAT5A,STAT5B
Phospholipases	3.65	1.67126	0.5	ABHD3,GPLD1,HMOX1,LCAT,LIPC,NAPEPLD,NOTUM,PDIA3,PLA1A,PLA2G12A,PLA2G15,PLA2G4C,PLA2G4D,PLA2G7,PLA2R1,PLAAT3,PLAAT4,PLAAT5,PLB1,PLCB2,PLCB4,PLCD3,PLCE1,PLCG2,PLCH1,PLCH2,PLCL1,PLCL2,PLD1,PLD3,PLD6,PNPLA2,PNPLA3,PNPLA8
Sphingosine-1-phosphate Signaling	3.62	0.447214	0.445	ADCY4,ADCY7,ADCY9,ASAH1,CASP1,CASP3,CASP4,CASP8,CASQ1,CDC42,GNAI2,GUCY1B1,NAAA,NOTUM,PDGFA,PDGFB,PDGFC,PDGFD,PDGFRA,PDGFRB,PDIA3,PIK3C2B,PIK3C2G,PIK3CA,PIK3CD,PIK3R5,PLCB2,PLCB4,PLCD3,PLCE1,PLCG2,PLCH1,PLCH2,PLCL1,PLCL2,RAC1,RAC2,RHOC,RHOD,RHOG,RHOH,RHOJ,RHOQ,RHOU,RND1,RND2,RND3,S1PR1,S1PR2,S1PR3,S1PR5,SMPD1,SMPD2
Transcriptional regulation by the AP-2 (TFAP2) family of transcription factors	3.62	-0.654654	0.583	APOE,ATAD2,CDKN1A,CGB3 (includes others),CITED1,CITED2,CITED4,DEK,EGFR,KIT,MYBL2,MYC,NOP2,PITX2,TFAP2A,TFAP2B,TFAP2C,TFAP2E,VEGFA,WWOX,YEATS4
Senescence-Associated Secretory Phenotype (SASP)	3.6	-0.565685	0.45	CCNA1,CCNA2,CDC26,CDK2,CDK6,CDKN1A,CDKN1B,CDKN2A,CDKN2B,CDKN2C,CEBPB,CXCL8,EHMT1,EHMT2,FOS,H2AC14,H2AC20,H2AC6,H2AX,H2AZ2,H2BC10,H2BC11,H2BC12,H2BC14,H2BC15,H2BC17,H2BC21,H2BC26,H2BC5,H2BC8,H2BC9,H3-3A,H3C12,H3C6,H3C7,H3C8,H4C11,H4C12,H4C3,H4C8,H4C9,IGFBP7,IL6,JUN,RELA,RPS6KA1,RPS6KA2,STAT3,UBC,UBE2C
Mitotic G1 phase and G1/S transition	3.6	-2.29228	0.436	CCNA1,CCNA2,CCNB1,CCND3,CCNE1,CCNE2,CDC25A,CDC45,CDC6,CDK1,CDK2,CDK6,CDK7,CDKN1A,CDKN1B,CDKN2A,CDKN2B,CDKN2C,CDT1,CKS1B,DHFR,E2F1,E2F2,E2F5,FBXO5,JAK2,LIN37,LIN52,LIN54,LIN9,LYN,MAX,MCM8,MYBL2,MYC,ORC1,ORC3,ORC6,PCNA,POLA1,POLA2,PPP2CB,PRIM1,PRIM2,PSMB10,PSMB8,PSMD2,PSMD9,RBBP4,RBL1,RRM2,SKP2,TFDP1,TFDP2,TK1,TOP2A,TYMS,UBC
Mechanisms of Viral Exit from Host Cells	3.57		0.561	ACTA1,ACTA2,ACTB,ACTC1,ACTG1,ACTG2,CHMP2B,CHMP4C,LMNB1,LMNB2,NEDD4,PDCD6IP,PRKCA,PRKCB,PRKCD,PRKCG,PRKCH,PRKCI,PRKCQ,SH3GL2,SH3GLB1,TSG101,XPO1
Granulocyte Adhesion and Diapedesis	3.53		0.405	ACKR2,ACKR3,C3,C5,C5AR1,CCL2,CCL20,CCL25,CCL26,CCL27,CCL28,CCR6,CCR7,CD99,CKLF,CLDN1,CLDN10,CLDN11,CLDN14,CLDN16,CLDN2,CLDN23,CLDN3,CLDN4,CLDN5,CLDN6,CLDN9,CXCL1,CXCL10,CXCL11,CXCL12,CXCL14,CXCL16,CXCL2,CXCL6,CXCL8,CXCR4,CXCR5,FPR1,GLG1,GNAI2,HRH1,ICAM1,IL18,IL1R1,IL1RAP,IL1RAPL1,IL1RL2,IL36G,IL37,ITGA4,ITGAM,ITGB1,MMP1,MMP10,MMP11,MMP13,MMP14,MMP15,MMP16,MMP17,MMP19,MMP2,MMP23B,MMP24,MMP25,MMP7,…
UVC-Induced MAPK Signaling	3.53	2.85774	0.529	EGFR,FOS,HRAS,JUN,MAP2K1,MAPK10,MAPK11,MAPK12,MAPK13,MRAS,NRAS,PRKCA,PRKCB,PRKCD,PRKCG,PRKCH,PRKCI,PRKCQ,RAP1B,RAP2A,RAP2B,RASD1,RASD2,RRAS,RRAS2,SMPD1,SMPD2
NLR signaling pathways	3.53	2.78543	0.518	AIM2,APP,BCL2,BCL2L1,BIRC2,BIRC3,CARD9,CASP1,CASP4,CASP8,CYLD,HMOX1,IKBKG,IRAK1,IRAK2,MAP2K6,MAPK11,MAPK12,MAPK13,NFKB2,NLRP3,NOD1,NOD2,PSTPIP1,PYCARD,RELA,RIPK2,TXN,UBC
Iron homeostasis signaling pathway	3.52		0.428	ATP6AP1,ATP6AP2,ATP6V0A1,ATP6V0A4,ATP6V0B,ATP6V0C,ATP6V0D1,ATP6V0D2,ATP6V0E1,ATP6V1A,ATP6V1B2,ATP6V1C1,ATP6V1C2,ATP6V1D,ATP6V1E1,ATP6V1G1,ATP6V1H,BMP1,BMP4,BMP5,BMP7,BMP8A,BMP8B,BMPR2,EGF,EGFR,EPAS1,ERFE,FBXL5,FLVCR1,FTL,FXN,GDF15,HFE,HIF1A,HMOX1,HMOX2,HPX,IL6,IL6R,ISCU,JAK1,JAK2,JAK3,LRP1,MCOLN1,PDGFA,PDGFB,PDGFRA,PDGFRB,SKP2,SLC39A14,SLC40A1,SMAD2,STAT3,STAT5A,STAT5B,STEAP3,TCIRG1,TF,TWSG1,TYK2
DNA Methylation and Transcriptional Repression Signaling	3.52	-1.67126	0.459	CDK1,CDK15,CDK18,CDK2,CDK20,CDK5,CDK6,CDK7,CEBPB,CHD3,DNMT1,DNMT3B,E2F1,E2F2,E2F5,E2F7,E2F8,FOXA1,FOXA2,GADD45A,GADD45B,GADD45G,GLI1,HOXB3,MBD2,MYC,RBBP4,RBL1,RELA,SAP30,SIN3A,SUV39H1,TCF15,TCF19,TCF21,TCF24,TCF3,TCF7,TDG,TEAD1,TET1,TFAM,TFE3,UHRF1,ZEB1
Meiosis Initiation Signaling Pathway	3.52	-1.0435	0.459	ANKRD31,ATF7IP2,ATRIP,BRCA2,BRME1,CCNE1,CCNE2,CDK2,CYP26B1,DMC1,E2F1,E2F2,E2F5,E2F7,E2F8,EHMT1,EHMT2,FBXL5,HSF2BP,HSPA2,IHO1,KCTD19,MAX,MEIOB,MEIOC,MSH5,PRC1,RAD21,RBM46,REC8,RNF212B,RPA1,RPA2,RPA3,RYBP,SKP2,SMC1A,SMC1B,SMC3,STAG3,SYCE2,TESMIN,TFDP1,WDR5,ZNHIT1
Small Cell Lung Cancer Signaling	3.52	1.78885	0.459	BCL2,BCL2L1,BIRC2,CCND3,CCNE1,CCNE2,CDK2,CDK6,CDKN1B,CDKN2B,CKS1B,E2F1,E2F2,E2F5,E2F7,E2F8,FHIT,HDAC10,HDAC3,HDAC4,HDAC7,HDAC9,IKBKE,IKBKG,MAX,MYC,NFKB2,PIK3C2B,PIK3C2G,PIK3CA,PIK3CD,PIK3R5,PTEN,PTGS2,RARB,RBL1,REL,RELA,RELB,SIN3A,SKP2,SUV39H1,TFDP1,TRAF4,TRAF5
Cell Cycle: G1/S Checkpoint Regulation	3.5	0	0.493	CCND3,CCNE1,CCNE2,CDC25A,CDK2,CDK6,CDKN1A,CDKN1B,CDKN2A,CDKN2B,CDKN2C,E2F1,E2F2,E2F5,E2F7,E2F8,FBXL5,HDAC10,HDAC3,HDAC4,HDAC7,HDAC9,MAX,MDM2,MYC,NRG1,RBL1,SIN3A,SKP2,SUV39H1,TFDP1,TGFB1,TGFB2,TGFB3
G alpha (i) signalling events	3.5	2.28859	0.391	ACKR3,ADCY4,ADCY7,ADCY9,ADRA2A,ADRA2B,ADRA2C,AGT,ANXA1,APLN,APP,BDKRB1,BDKRB2,C3,C3AR1,C5,C5AR1,CCL20,CCL25,CCL27,CCL28,CCR6,CCR7,CHRM2,CNR2,CXCL1,CXCL10,CXCL11,CXCL12,CXCL16,CXCL2,CXCL6,CXCL8,CXCR4,CXCR5,FPR1,GABBR1,GABBR2,GAL,GALR1,GALR2,GNAI2,GNAS,GNAZ,GNG12,GNG2,GNG7,GNGT1,GPER1,GPR17,GPR18,GPR183,GPR37,GPSM1,GPSM2,GRM2,GRM3,GRM4,GRM8,HTR1B,HTR1D,HTR1F,LPAR5,MTNR1A,NMU,NMUR1,NMUR2,NPY,NPY1R,N…
Proteasomal PSMD10 Signaling Pathway	3.49	2.2188	0.439	CDK6,CDKN2A,CEBPA,CXCL8,E2F1,E2F2,E2F5,E2F7,E2F8,EGF,ETV1,FGF2,HGF,HIF1A,HRAS,IGF1,IGFBP5,IL6,LEF1,MDM2,MMP2,MMP9,MRAS,MYC,NFKB2,NRAS,PDGFB,PDGFC,PIK3C2B,PIK3C2G,PIK3CA,PIK3CD,PIK3R5,PSMD2,PSMD9,PTEN,RAP1B,RAP2A,RAP2B,RASD1,RASD2,RBL1,RELA,RRAS,RRAS2,STAT3,TCF3,TCF7,TGFB1,TGFB2,TWIST1,VEGFA,VEGFB,VEGFD
FcŒ≥ Receptor-mediated Phagocytosis in Macrophages and Monocytes	3.48	4.93771	0.462	ACTA1,ACTA2,ACTB,ACTC1,ACTG1,ACTG2,ACTR2,ACTR3,ARPC1B,ARPC2,ARPC3,ARPC4,ARPC5,CDC42,DGKB,GPLD1,HMOX1,INPP5D,LYN,MYO5A,NAPEPLD,NCF1,PAK1,PIK3C2G,PLD1,PLD3,PLD6,PRKCA,PRKCB,PRKCD,PRKCG,PRKCH,PRKCI,PRKCQ,PTEN,PXN,RAC1,RAC2,TLN1,TLN2,VAMP3,VASP,VAV3
BER (Base Excision Repair) Pathway	3.45	-3.41121	0.545	ARL6IP5,CDKN2A,E2F1,FEN1,HMGB1,LIG1,LIG3,MAP2K1,MAP2K3,MAP2K6,MPG,NTHL1,PARP1,PCNA,POLE,RFC1,RFC2,RFC3,RFC4,RFC5,RPA1,TDG,UNG,XRCC1
Non-Small Cell Lung Cancer Signaling	3.44	2.85774	0.458	CCND3,CDK6,CDKN2A,E2F1,E2F2,E2F5,E2F7,E2F8,EGF,EGFR,FHIT,GRB2,HDAC10,HDAC3,HDAC4,HDAC7,HDAC9,HRAS,ITPR1,ITPR2,MAP2K1,MRAS,NRAS,PDPK1,PIK3C2B,PIK3C2G,PIK3CA,PIK3CD,PIK3R5,PRKCA,RAP1B,RAP2A,RAP2B,RARB,RASD1,RASD2,RASSF5,RBL1,RRAS,RRAS2,SIN3A,SOS2,SUV39H1,TFDP1
Glycerophospholipid biosynthesis	3.44	3.20713	0.434	ABHD3,ABHD4,ACHE,AGPAT2,AGPAT3,AWAT2,CDIPT,CDS1,CHPT1,CPNE3,CPNE7,DGAT2,GPAT2,GPAT3,GPCPD1,GPD1,GPD1L,GPD2,LIPH,LPCAT1,LPCAT2,LPCAT3,LPIN1,LPIN2,LPIN3,MBOAT7,MGLL,MIGA1,OSBPL10,OSBPL5,PCYT1A,PCYT1B,PCYT2,PITPNM2,PITPNM3,PLA1A,PLA2G12A,PLA2G15,PLA2G4C,PLA2G4D,PLA2R1,PLAAT3,PLAAT4,PLAAT5,PLB1,PLBD1,PLD1,PLD3,PLD6,PNPLA2,PNPLA3,PNPLA8,SLC44A3,SLC44A5,STARD10,TAFAZZIN
GŒ±i Signaling	3.42	1.28571	0.425	ADCY4,ADCY7,ADCY9,ADRA2A,ADRA2B,ADRA2C,CAV1,CHRM2,CNR2,DRD2,FPR1,GABBR1,GABBR2,GNA11,GNA14,GNAI2,GNAL,GNAO1,GNAS,GNAZ,GNG12,GNG2,GNG7,GPR17,GRB2,GRM2,GRM3,GRM4,GRM8,GUCY1B1,HRAS,HTR1B,HTR1D,HTR1F,MRAS,NPR3,NPY1R,NRAS,OPRK1,PRKAG2,PRKAR2A,PRKAR2B,PTGER3,RAP1B,RAP1GAP,RAP2A,RAP2B,RASD1,RASD2,RGS10,RGS4,RRAS,RRAS2,S1PR1,S1PR3,SHC1,SHC2,SHC3,SHF,SOS2,STAT3,TBXA2R
RHO GTPases activate PAKs	3.4	2.67261	0.667	CDC42,CTTN,FLNA,MYH11,MYH14,MYH9,MYL12B,MYL6,MYL9,NF2,PAK1,PPP1R12A,PPP1R12B,RAC1
p75 NTR receptor-mediated signalling	3.36	1.96946	0.418	ARHGDIA,ARHGEF1,ARHGEF17,ARHGEF18,ARHGEF26,ARHGEF3,ARHGEF33,ARHGEF35,ARHGEF37,ARHGEF39,ARHGEF4,ARHGEF5,ARHGEF6,CASP3,CIT,ECT2,FGD4,HDAC3,IRAK1,ITGB3BP,KALRN,LINGO1,MAGED1,MCF2,MYD88,NCSTN,NEK4,NET1,NGEF,NGF,NME3,NME5,NME7,PI4K2A,PIK3C2B,PIK3C2G,PIK3CA,PIK3CD,PIK3R5,PLEKHG5,PLK4,PREX1,PRKCI,RAC1,RASGRF2,RELA,RIPK2,RTN4,RTN4R,SMPD2,SORCS3,SOS2,SQSTM1,SRPK3,STK10,STK17A,STK17B,STK26,STK32B,STK33,STK…
Interleukin-2 family signaling	3.35	4.6	0.532	CSF2RB,GRB2,HAVCR2,IL21R,INPP5D,INPP5J,INPP5K,INPPL1,JAK1,JAK2,JAK3,LCK,LGALS9,OCRL,PIK3CA,PIK3CD,PTPN6,SHC1,STAT1,STAT3,STAT4,STAT5A,STAT5B,SYNJ1,SYNJ2
GM-CSF Signaling	3.35	3.52821	0.486	BCL2L1,CAMK2A,CAMK2D,CSF2RB,ETS1,GRB2,HRAS,JAK2,LYN,MAP2K1,MRAS,NRAS,PIK3C2B,PIK3C2G,PIK3CA,PIK3CD,PIK3R5,PPP3CA,PPP3CC,PRKCB,PTPN11,RAP1B,RAP2A,RAP2B,RASD1,RASD2,RRAS,RRAS2,RUNX1,SHC1,SOS2,STAT1,STAT3,STAT5B
LXR/RXR Activation	3.34	-0.603023	0.431	A1BG,ABCA1,ABCG1,ABCG4,AGT,AHSG,AMBP,APOA1,APOB,APOD,APOE,APOL1,APOM,ARG2,C3,C9,CCL2,CLU,CYP7A1,HADH,HPX,IL18,IL1R1,IL1RAP,IL1RAPL1,IL1RL2,IL36G,IL37,IL6,ITIH4,LCAT,LDLR,LY96,MLXIPL,MMP9,MYLIP,NCOR2,NFKB2,NOS2,NR1H2,NR1H3,NR1H4,PCYOX1,PTGS2,REL,RELA,RELB,SAA1,SERPINA1,SERPINF1,SREBF1,TF,TLR3,TNFRSF11B,TNFRSF1A,TNFRSF1B
NF-Œ∫B Activation by Viruses	3.34	4.00379	0.474	CXCR5,EIF2AK2,HRAS,IKBKE,IKBKG,ITGA3,ITGA6,ITGAV,ITGB1,ITGB3,LCK,MRAS,NFKB2,NRAS,PIK3C2B,PIK3C2G,PIK3CA,PIK3CD,PIK3R5,PRKCA,PRKCB,PRKCD,PRKCG,PRKCH,PRKCI,PRKCQ,RAP1B,RAP2A,RAP2B,RASD1,RASD2,REL,RELA,RELB,RIPK1,RRAS,RRAS2
SUMOylation of DNA damage response and repair proteins	3.34	-4.10997	0.474	AAAS,BLM,BRCA1,CBX2,CBX8,CDKN2A,EID3,HDAC7,MDC1,NDC1,NSMCE4A,NUP107,NUP153,NUP155,NUP160,NUP205,NUP210,NUP35,NUP37,NUP50,NUP54,NUP62,NUP85,PARP1,PIAS1,PML,RAD21,RAD52,RNF168,RPA1,SEC13,SMC1A,SMC3,SP100,SUMO2,TDG,WRN
Thyroid Cancer Signaling	3.34	1.80839	0.474	ALK,BDNF,CDH1,CXCL8,CXCR4,FOS,GDNF,HRAS,IGF1,IRS2,JUN,LEF1,MAP2K1,MRAS,MYC,NGF,NRAS,NTF3,NTF4,NTRK1,NTRK3,PIK3C2B,PIK3C2G,PIK3CA,PIK3CD,PIK3R5,PTEN,RAP1B,RAP2A,RAP2B,RASD1,RASD2,RRAS,RRAS2,SHC1,TCF3,TCF7
VEGF Family Ligand-Receptor Interactions	3.34	2.66667	0.465	FLT1,FLT4,FOS,GRB2,HRAS,JMJD7-PLA2G4B,KDR,MAP2K1,MRAS,NRAS,NRP1,NRP2,PIK3C2B,PIK3C2G,PIK3CA,PIK3CD,PIK3R5,PLA2G12A,PLA2G4C,PLA2G4D,PLCG2,PRKCA,PRKCB,PRKCD,PRKCG,PRKCH,PRKCI,PRKCQ,RAP1B,RAP2A,RAP2B,RASD1,RASD2,RRAS,RRAS2,SHC1,SOS2,VEGFA,VEGFB,VEGFD
Endocannabinoid Cancer Inhibition Pathway	3.33	-0.267261	0.422	ADCY4,ADCY7,ADCY9,AKT1S1,CASP1,CASP3,CASP4,CASP8,CASQ1,CCND3,CCNE1,CCNE2,CDH1,CDKN1A,CDKN1B,CNR2,CREB1,CREB3,CREB3L1,CREB3L2,CREB3L4,CREB5,DDIT3,GNAI2,GNAL,GNAO1,GUCY1B1,HIF1A,LEF1,MAP2K1,MAP2K3,MAP2K6,MMP2,MYC,NOS2,NUPR1,PDGFC,PIK3C2B,PIK3C2G,PIK3CA,PIK3CD,PIK3R5,PRKAA1,PRKAA2,PRKAB2,PRKAG2,PRKAR2A,PRKAR2B,ROCK1,SMPD1,SMPD2,SNAI2,TCF3,TCF7,TRIB3,TRPV1,TWIST1,TWIST2,VEGFA,VEGFB,VEGFD,VIM
Mechanical load activates signaling by PIEZO1 and integrins in osteocytes	3.32	2.88675	0.706	CACNA1H,CACNA2D1,CACNB2,CACNG7,GJA1,HSPG2,ITGA5,ITGAV,ITGB1,ITGB3,PIEZO1,SPP1
Specification of the neural plate border	3.32	-2.3094	0.706	BMP4,DLX5,GBX2,MSX1,MYB,PAX3,SOX2,TFAP2A,TFAP2B,TFAP2C,WNT3A,ZIC1
Macrophage Alternative Activation Signaling Pathway	3.32	3.48743	0.404	ABCA1,ADORA2A,AKT1S1,ALOX15,CEBPB,CREB1,CREB3,CREB3L1,CREB3L2,CREB3L4,CREB5,CSF1,CSF1R,DUSP1,EPAS1,FOS,FPR1,GRB2,H3-3A,HLA-DOA,HLA-DQB1,HLA-DRA,IL10RB,IL12A,IL13RA1,IL18,IL36G,IL37,IL4R,IL6,IRF5,IRS2,JAK1,JAK2,JAK3,JUN,KDM6B,LLGL1,MAF,MAPK11,MAPK12,MAPK13,MARCO,MRC1,MYC,NFKB2,NOS2,NR1H2,NR1H3,NR1H4,NR3C1,PF4,PIK3C2B,PIK3C2G,PIK3CA,PIK3CD,PIK3R5,PPARG,REL,RELA,RELB,RPS6KA1,RPS6KA4,RPS6KA5,SCARB1,S…
Telomerase Signaling	3.31	3	0.444	CDKN1A,E2F1,EGF,EGFR,ELF1,ELF3,ELF4,ELK3,ETS1,ETS2,GRB2,HDAC10,HDAC3,HDAC4,HDAC7,HDAC9,HRAS,HSP90B1,MAP2K1,MRAS,MYC,NRAS,PDPK1,PIK3C2B,PIK3C2G,PIK3CA,PIK3CD,PIK3R5,PPM1J,PPM1L,PPP2CB,PPP2R2C,PPP2R5A,PPP2R5B,RAP1B,RAP2A,RAP2B,RASD1,RASD2,RRAS,RRAS2,SHC1,SOS2,TEP1,TERF1,TERF2IP,TERT,TPP1
Coagulation System	3.31	0.942809	0.571	BDKRB1,BDKRB2,F10,F12,F13A1,F2,F2R,F3,F8,FGB,PLAT,PLAU,PLAUR,PROC,PROS1,SERPINA1,SERPINA5,SERPINE1,TFPI,THBD
Th1 and Th2 Activation Pathway	3.3		0.409	ACVR1,ACVR1B,ACVR1C,ACVR2B,BHLHE41,BMPR2,CD247,CD274,CD28,CXCR4,DLL1,DLL4,GATA3,GRB2,HAVCR1,HAVCR2,HLA-DOA,HLA-DQB1,HLA-DRA,ICAM1,ICOSLG,IFNAR1,IFNGR2,IKZF1,IL10RB,IL12A,IL12RB2,IL17RB,IL18,IL18R1,IL27RA,IL4R,IL6,IL6R,IRF1,JAG1,JAG2,JAK1,JAK2,JAK3,JUN,KLRD1,LGALS9,MAF,MAP2K6,NCSTN,NFATC1,NFATC2,NOTCH4,PIK3C2B,PIK3C2G,PIK3CA,PIK3CD,PIK3R5,PRKCQ,RUNX3,S1PR1,SOCS1,SOCS3,STAT1,STAT3,STAT4,STAT5A,STAT…
COPII-mediated vesicle transport	3.3	5.23996	0.479	ANKRD28,ANKRD52,AREG,CD59,CNIH2,CNIH3,COL7A1,CTSZ,F8,FOLR1,GOLGA2,GOSR2,LMAN1,LMAN2,NAPA,NAPG,PPP6R1,RAB1A,SAR1B,SEC13,SEC16B,SEC22B,SEC23A,SEC24A,SEC24D,SEC31A,SERPINA1,TBC1D20,TMED2,TRAPPC1,TRAPPC10,TRAPPC3,TRAPPC6B,USO1,YKT6
Signaling by NTRK1 (TRKA)	3.29	2.2711	0.469	ADCYAP1R1,ADORA2A,AP2A1,AP2M1,CLTA,CLTC,CREB1,CRKL,DNM1,DNM3,DUSP3,DUSP4,DUSP6,DUSP7,GRB2,HRAS,IRS2,MAP2K1,MAPK11,MAPK12,MAPK13,MAPKAPK3,MEF2A,MEF2C,NGF,NRAS,NTRK1,PIK3CA,PPP2CB,RIT1,RPS6KA1,RPS6KA2,RPS6KA5,SH3GL2,SHC1,SHC2,SHC3,STAT3
Neurotransmitter release cycle	3.28	0.426401	0.55	ARL6IP5,CPLX1,GLS,GLS2,LIN7B,NAAA,PPFIA4,RAB3A,SLC17A7,SLC18A2,SLC1A1,SLC1A2,SLC1A3,SLC1A6,SLC1A7,SLC22A1,SLC38A2,SLC5A7,SNAP25,STXBP1,SYT1,TSPOAP1
MYC Mediated Apoptosis Signaling	3.26	1.4	0.52	ADRB1,ADRB2,BAX,BBC3,BCL2,BCL2L1,CASP3,CASP8,CDKN2A,CFLAR,FADD,FAS,IKBKE,IKBKG,MAX,MDM2,MYC,NFKB2,PMAIP1,PRKAG2,PRKAR2A,PRKAR2B,TNFRSF11B,TNFRSF1A,TNFRSF1B,TRADD
Signaling by NOTCH3	3.26	0.392232	0.52	ADAM10,DLGAP5,DLL1,DLL4,EGF,EGFR,FABP7,HES5,HEYL,IKZF1,JAG1,JAG2,KAT2B,MAML2,MAML3,MAMLD1,MIB1,NCSTN,NEURL1,NEURL1B,PBX1,PLXND1,SNW1,STAT1,TACC3,UBC
HER-2 Signaling in Breast Cancer	3.26	4.5646	0.394	AAAS,AKT1S1,AREG,ARF1,ARF4,ARL17A,BIRC5,CASP3,CCNE1,CCNE2,CDC42,CDKN1A,CDKN1B,COX6B2,EGF,EGFR,ELF1,ELF3,ELF4,ELK3,ETS1,ETS2,FOS,FRK,GRB2,HBEGF,HRAS,IKBKE,IKBKG,ITGB1,ITGB3,ITGB4,ITGB5,ITGB6,JUN,LCK,LYN,MAP2K1,MDM2,MMP2,MRAS,MTCL1,MYC,NDC1,NFKB2,NRAS,NRG1,NUP107,NUP153,NUP155,NUP160,NUP205,NUP35,NUP37,NUP50,NUP54,NUP62,NUP85,PARD6A,PGR,PIK3C2B,PIK3C2G,PIK3CA,PIK3CD,PIK3R5,PRKCA,PRKCB,PRKCD,PRKCG,P…
Plasma lipoprotein assembly, remodeling, and clearance	3.25	4	0.474	ABCA1,ABCG1,ANGPTL4,AP2A1,AP2M1,APOA1,APOB,APOE,BMP1,CES3,CLTA,CLTC,CUBN,FURIN,HDLBP,LCAT,LDLR,LIPA,LIPC,LMF2,MBTPS2,MTTP,MYLIP,NCEH1,NPC1,NPC2,NR1H2,NR1H3,NR1H4,P4HB,PCSK5,PCSK6,SAR1B,SCARB1,UBC,VLDLR
Role of MAPK Signaling in the Pathogenesis of Influenza	3.25		0.464	ABHD3,BAX,BCL2,CASP3,CCL2,CXCL10,HRAS,LCAT,MAP2K1,MAP2K3,MAP2K6,MAP3K5,MAPK10,MAPK11,MAPK12,MAPK13,MRAS,NRAS,PLA2G12A,PLA2G4C,PLA2G4D,PLA2G7,PLA2R1,PLAAT3,PLAAT4,PLAAT5,PLB1,PNPLA2,PNPLA3,PNPLA8,PRKCA,PTGS2,RAP1B,RAP2A,RAP2B,RASD1,RASD2,RRAS,RRAS2
IL-17A Signaling in Gastric Cells	3.24	2.7136	0.615	CCL20,CXCL1,CXCL10,CXCL11,CXCL8,EGFR,FOS,IL17RA,IL17RB,IL17RC,JUN,MAPK10,MAPK11,MAPK12,MAPK13,RELA
Transcriptional Regulation by MECP2	3.23	-0.179605	0.492	AURKB,BDNF,CAMK2A,CAMK2D,CREB1,DGCR8,DLL1,FKBP5,FOXG1,GAD1,GPRIN1,GRIN2B,HDAC3,IRAK1,LBR,MEF2C,MET,MOBP,NCOR2,OPRK1,PPARG,PTEN,PTPN1,RBFOX1,SGK1,SIN3A,SLC2A3,SOX2,TBL1X,TNRC6C,TRPC3
Apoptosis Signaling	3.23	0.468521	0.443	BAK1,BAX,BCL2,BCL2L1,BIRC2,BIRC3,CAPN1,CAPN2,CAPN6,CAPN9,CAPNS1,CASP3,CASP8,CDK1,DIABLO,FAS,GAS2,HRAS,IKBKE,IKBKG,LMNA,MAP2K1,MAP3K5,MRAS,NAIP,NFKB2,NRAS,PARP1,PLCG2,PRKCA,PRKCQ,RAP1B,RAP2A,RAP2B,RASD1,RASD2,REL,RELA,RELB,ROCK1,RPS6KA1,RRAS,RRAS2,SPTAN1,TNFRSF1A,TNFRSF1B,XIAP
Activation of Matrix Metalloproteinases	3.23	4.3589	0.576	COL18A1,CTSK,FURIN,MMP1,MMP10,MMP11,MMP13,MMP14,MMP15,MMP16,MMP17,MMP2,MMP24,MMP25,MMP7,MMP8,MMP9,TIMP1,TIMP2
Immunogenic Cell Death Signaling Pathway	3.23	4.42719	0.453	ANXA1,ATG16L1,BAK1,BAX,BCAP31,BCL2,BECN1,CALR,CASP1,CASP3,CASP8,CFLAR,CXCL10,DAPK2,DAPK3,DDIT3,EIF2AK3,FADD,FPR1,HMGB1,HSP90B1,HSPA14,HSPA2,HSPA5,HSPA6,IFNAR1,IFNAR2,IFNGR2,IL6,LRP1,MLKL,NFKB2,NLRP3,PDIA3,PYCARD,RIPK1,RIPK3,ROCK1,STING1,TLR3,TNFRSF11B,TNFRSF1A,TNFRSF1B
Chromatin modifying enzymes	3.22	-4.31455	0.384	ACTB,ACTL6A,ARID2,ARID5B,BRD8,CHD3,DOT1L,EED,EHMT1,EHMT2,ELP4,ELP5,ELP6,EZH2,H2AC14,H2AC20,H2AC6,H2AX,H2AZ2,H2BC10,H2BC11,H2BC12,H2BC14,H2BC15,H2BC17,H2BC21,H2BC26,H2BC5,H2BC8,H2BC9,H3-3A,H3C12,H3C6,H3C7,H3C8,H4C11,H4C12,H4C3,H4C8,H4C9,HAT1,HDAC10,HDAC3,ING3,ING5,JADE2,JADE3,JAK2,JMJD6,KANSL1,KANSL3,KAT2B,KAT6A,KAT6B,KAT7,KAT8,KDM2B,KDM3B,KDM4D,KDM6A,KDM6B,KMT5C,MECOM,MORF4L2,MSL2,NCOR2,NFKB2,NSD…
Role of IL-17A in Arthritis	3.2		0.5	CCL2,CCL20,CXCL1,CXCL6,CXCL8,IL17RA,IL17RB,IL17RC,MAP2K1,MAP2K3,MAP2K6,MAPK10,MAPK11,MAPK12,MAPK13,MMP1,MMP13,NFKB2,NOS2,PIK3C2B,PIK3C2G,PIK3CA,PIK3CD,PIK3R5,PTGS2,REL,RELA,RELB,RPS6KA1
ISGylation Signaling Pathway	3.2	3.17543	0.44	BECN1,BIRC5,CHMP5,DTX3L,EIF2AK2,FLNB,HIF1A,IFIH1,IFNAR1,IFNAR2,IL10RB,IL6,IRF1,IRF2,IRF5,IRF6,IRF7,IRF8,IRF9,ISG15,ITGA3,ITGB1,JAK1,MAPK10,MAPK12,NEDD4,NFAT5,NFKB2,PCNA,RIGI,RTN4,S100A4,SQSTM1,STAT1,STAT2,STING1,TBK1,TLR1,TLR2,TLR3,TLR6,TLR7,TSG101,TYK2,UBA7,UBE2L6,USP18,XIAP
Other interleukin signaling	3.17	2.32379	0.625	CASP3,CSF1,CSF1R,IL10RB,IL32,IL34,JAK1,PRTN3,PTPRZ1,SDC1,SNAP25,STX3,STX4,STXBP2,TYK2
Vitamin-C Transport	3.17	2.33333	0.625	AKR1C4,GJB2,GLRX,GSTO1,GSTO2,LRRC8A,LRRC8B,LRRC8C,LRRC8E,SELENOT,SLC2A3,SLC2A4,STOM,TXN,TXNRD2
Induction of Apoptosis by HIV1	3.17	1.51186	0.485	BAK1,BAX,BBC3,BCL2,BCL2L1,BIRC2,BIRC3,CASP3,CASP8,CXCR4,DAXX,DIABLO,FADD,FAS,IKBKE,IKBKG,MAP3K5,MAPK10,MAPK12,NAIP,NFKB2,REL,RELA,RELB,RIPK1,SLC25A10,SLC25A4,TNFRSF11B,TNFRSF1A,TNFRSF1B,TRADD,XIAP
BEX2 Signaling Pathway	3.16	-0.342997	0.463	BAK1,BBC3,BCL2,BEX2,CDH2,CDKN1A,HIF1A,ITGB6,JUN,LEF1,LGALS1,LMO2,MAP2,MAPK10,MAPK12,MMP2,NFKB2,NGF,PDGFC,PPM1J,PPM1L,PPP2CB,PPP2R2C,PPP2R5A,PPP2R5B,PTEN,REL,RELA,RELB,SMARCB1,SPP1,STAT3,SWAP70,TCF3,TCF7,VEGFA,VEGFB,VEGFD
Triacylglycerol Biosynthesis	3.14	1.78885	0.492	AGPAT2,AGPAT3,ASPG,CLN5,DGAT2,ELOVL1,GPAT2,GPAT3,LIPT2,LPCAT1,LPCAT2,LPCAT3,LPIN1,LPIN2,LPIN3,MBOAT7,MOGAT1,OSGEPL1,PLPP1,PLPP2,PLPP3,PLPP4,PLPPR2,PNPLA1,PNPLA3,PORCN,SIRT2,SIRT3,SIRT4,TAFAZZIN
Mitotic Roles of Polo-Like Kinase	3.12	-1.69775	0.478	CAPN1,CCNB1,CCNB2,CDC20,CDC25A,CDC25B,CDC25C,CDC26,CDC7,CDK1,CHEK2,ESPL1,FBXO5,HSP90B1,KIF11,KIF23,PKMYT1,PLK1,PLK2,PLK3,PLK4,PPM1J,PPM1L,PPP2CB,PPP2R2C,PPP2R5A,PPP2R5B,PRC1,PTTG1,RAD21,SMC1A,SMC3,TGFB1
Superpathway of D-myo-inositol (1,4,5)-trisphosphate Metabolism	3.1	3.20713	0.636	BPNT1,BPNT2,IMPA2,INPP1,INPP5A,INPP5D,INPP5J,INPP5K,INPPL1,ITPKC,OCRL,PTEN,SYNJ1,SYNJ2
eNOS Signaling	3.1	1.13137	0.41	ADCY4,ADCY7,ADCY9,AQP1,AQP11,AQP3,AQP4,AQP6,BDKRB1,BDKRB2,CASP3,CASP8,CAV1,CCNA1,CCNA2,CHRNA3,CHRNA4,CHRNA5,CHRNA9,CHRNB1,CHRNB2,CHRNB4,CHRNE,CNGA3,CNGA4,ESR2,FLT1,FLT4,GNAS,GUCY1B1,HSP90B1,HSPA14,HSPA2,HSPA5,HSPA6,ITPR1,ITPR2,KDR,LPAR5,LPAR6,PDGFC,PDPK1,PIK3C2B,PIK3C2G,PIK3CA,PIK3CD,PIK3R5,PLCG2,PRKAA1,PRKAA2,PRKAB2,PRKAG2,PRKAR2A,PRKAR2B,PRKCA,PRKCB,PRKCD,PRKCG,PRKCH,PRKCI,PRKCQ,SLC7A1,STUB1,VE…
DNA damage-induced 14-3-3œÉ Signaling	3.08	0.654654	0.522	BCL2,BCL2L1,BRCA1,CASP1,CASP3,CASP4,CASP8,CASQ1,CCNB1,CCNB2,CCNE1,CCNE2,CDC25C,CDK1,CDK2,CDKN1A,CDKN1B,CHEK1,CHEK2,E2F1,MDM2,RAD9A,SFN,TP73
ERB2-ERBB3 Signaling	3.08	2.74563	0.484	CDKN1B,GRB2,HRAS,JAK3,JUN,MAP2K1,MRAS,MYC,NRAS,NRG1,NRG3,PDPK1,PIK3C2B,PIK3C2G,PIK3CA,PIK3CD,PIK3R5,PTEN,RAP1B,RAP2A,RAP2B,RASD1,RASD2,RRAS,RRAS2,SHC1,SOS2,STAT3,STAT5A,STAT5B,TYK2
Myogenesis	3.06	0.727607	0.586	BNIP2,BOC,CDC42,CDH15,CDH2,CDON,CTNNA1,CTNNA2,MAP2K6,MAPK11,MAPK12,MEF2A,MEF2C,MEF2D,MYF6,NEO1,TCF3
Peroxisomal lipid metabolism	3.06	0.727607	0.586	ABCD1,ACAA1,ACBD5,ACOT4,ACOX1,ACOX2,ACOX3,ALDH3A2,AMACR,EHHADH,HAO2,NUDT19,NUDT7,PECR,PHYH,SCP2,SLC27A2
TNFs bind their physiological receptors	3.06	2.18282	0.586	CD70,EDA,EDA2R,EDARADD,TNFRSF11B,TNFRSF18,TNFRSF1A,TNFRSF1B,TNFRSF25,TNFRSF4,TNFRSF8,TNFRSF9,TNFSF13,TNFSF15,TNFSF18,TNFSF4,TNFSF9
Signaling by ERBB4	3.05	2.78543	0.492	ADAP1,APOE,BTC,CXCL12,EGF,EGFR,ERBB4,EREG,GABRA1,GABRB1,GABRQ,GFAP,GRB2,HBEGF,HRAS,MXD4,NCSTN,NEDD4,NRAS,NRG1,NRG3,PGR,PIK3CA,SHC1,SPARC,STAT5A,STMN1,UBC,WWOX
ERBB4 Signaling	3.03	2.41404	0.478	ERBB4,GRB2,HRAS,MAP2K1,MRAS,NCSTN,NRAS,NRG1,NRG3,PDPK1,PIK3C2B,PIK3C2G,PIK3CA,PIK3CD,PIK3R5,PLCG2,PRKCA,PRKCB,PRKCD,PRKCG,PRKCH,PRKCI,PRKCQ,RAP1B,RAP2A,RAP2B,RASD1,RASD2,RRAS,RRAS2,SHC1,SOS2
Receptor-type tyrosine-protein phosphatases	3.03	-0.83205	0.65	IL1RAP,IL1RAPL1,LRRC4B,NTRK3,PPFIA4,PPFIBP1,PTPRD,PTPRS,SLITRK2,SLITRK3,SLITRK4,SLITRK5,SLITRK6
Platelet homeostasis	3.01	0.160128	0.453	APOB,ATP2A1,ATP2A3,ATP2B1,ATP2B2,ATP2B4,GNAS,GNG12,GNG2,GNG7,GNGT1,GUCY1B1,IRAG1,ITPR1,ITPR2,KCNMA1,KCNMB1,KCNMB2,NOS2,ORAI2,P2RX2,P2RX4,P2RX5,PAFAH2,PDE10A,PDE1A,PDE1B,PDE2A,PECAM1,PPP2CB,PPP2R5A,PPP2R5B,PTGIR,PTPN11,PTPN6,SLC8A1,SLC8A2,TRPC3,TRPC6
iNOS Signaling	3	3.57771	0.51	FOS,HMGA1,IFNGR2,IKBKE,IKBKG,IRAK1,IRAK2,IRAK3,IRF1,JAK1,JAK2,JAK3,JUN,LY96,MAPK11,MAPK12,MAPK13,MYD88,NFKB2,NOS2,REL,RELA,RELB,STAT1,TYK2
Assembly and cell surface presentation of NMDA receptors	2.99	1.4596	0.523	CAMK2A,CAMK2D,DLG1,DLG2,DLG3,GRIN2B,GRIN2C,GRIN2D,GRIN3A,GRIN3B,KIF17,LIN7B,LRRC7,NEFL,TUBA1B,TUBA1C,TUBA4A,TUBA8,TUBB2B,TUBB3,TUBB4A,TUBB6,TUBB8
Netrin-1 signaling	2.99	0.625543	0.523	ABLIM2,ABLIM3,AGAP2,CDC42,DCC,DSCAM,MYO10,NEO1,NTN1,NTN4,PRKCQ,PTPN11,RAC1,RGMA,SIAH2,SLIT1,TRIO,TRPC3,TRPC4,TRPC6,UNC5A,UNC5B,UNC5D
RHO GTPases Activate WASPs and WAVEs	2.99	3.12772	0.523	ABI1,ACTB,ACTG1,ACTR2,ACTR3,ARPC1B,ARPC2,ARPC3,ARPC4,ARPC5,BAIAP2,CDC42,CYFIP2,FRK,GRB2,LCK,LYN,NCKAP1L,RAC1,WASF1,WASF3,WIPF1,WIPF3
TP53 Regulates Transcription of Cell Death Genes	2.99	3.96177	0.523	AIFM2,BAX,BBC3,BCL6,BIRC5,CASP1,CHM,FAS,IGFBP3,NDRG1,PERP,PMAIP1,PPP1R13B,RABGGTA,RABGGTB,STEAP3,TNFRSF10A,TNFRSF10B,TNFRSF10C,TNFRSF10D,TP53I3,TP53INP1,TP73
VDR/RXR Activation	2.99	-0.894427	0.462	CALB1,CDKN1A,CDKN1B,CEBPA,CEBPB,CST6,CXCL10,GADD45A,HR,HSD17B2,IGFBP1,IGFBP3,IGFBP5,IGFBP6,IL12A,KLK6,LRP5,MXD1,NCOR2,PDGFA,PRKCA,PRKCB,PRKCD,PRKCG,PRKCH,PRKCI,PRKCQ,RUNX2,SEMA3B,SPP1,TGFB2,THBD,TRPV5,TRPV6,VDR,WT1
Formation of the nephric duct	2.98	0.57735	0.667	BMP4,FGF2,GATA3,HOXB4,ID4,MECOM,NPNT,PAX2,PAX8,PCDH19,PLAC8,WFDC2
ATF4 activates genes in response to endoplasmic reticulum stress	2.98	3	0.593	ASNS,ATF6,CCL2,CEBPB,CEBPG,CXCL8,DCP2,DDIT3,EXOSC2,EXOSC3,EXOSC8,EXOSC9,HERPUD1,IGFBP1,KHSRP,NFYB
TR/RXR Activation	2.97	1.94145	0.42	ADRB1,AKR1C3,ATP2A1,BCL3,CCNA2,CDK2,COL6A3,CYP7A1,DAPK2,DIO2,DIO3,F10,FOXM1,H3-3A,HDAC3,HIF1A,ITGA5,ITGB3,KLF9,LDLR,MBP,MDM2,ME1,MYH7,NCOA4,NCOR2,NRF1,NRGN,NXPH2,PCNA,PDE3B,PDGFC,PFKP,PIK3C2B,PIK3C2G,PIK3CA,PIK3CD,PIK3R5,PINK1,PPARA,PPARG,RAB3B,RCAN2,SCARB1,SLC16A3,SREBF1,STRBP,SYT12,SYT2,THRB,TRH,UCP3,VEGFA,VEGFB,VEGFD
Acute Myeloid Leukemia Signaling	2.95	1.61645	0.446	CCNA1,CEBPA,CSF1R,CSF2RB,FLT3,GRB2,HRAS,JUP,KIT,LEF1,MAP2K1,MAP2K3,MAP2K6,MRAS,MYC,NFKB2,NRAS,PIK3C2B,PIK3C2G,PIK3CA,PIK3CD,PIK3R5,PML,RAP1B,RAP2A,RAP2B,RARA,RASD1,RASD2,REL,RELA,RELB,RRAS,RRAS2,RUNX1,SOS2,STAT3,STAT5A,STAT5B,TCF3,TCF7
Unfolded protein response	2.95	3.77964	0.446	ATF6,BCL2,CALR,CANX,CEBPA,CEBPB,CEBPD,CEBPG,DDIT3,DNAJA4,DNAJB14,DNAJB2,DNAJB4,DNAJB5,DNAJB6,DNAJB9,DNAJC1,DNAJC10,DNAJC3,DNAJC6,DNAJC9,EDEM1,EIF2AK3,ERN1,HSP90B1,HSPA14,HSPA2,HSPA5,HSPA6,INSIG1,MAP3K5,MBTPS2,NFE2L2,OS9,P4HB,PDIA2,PPARG,PPP1R15A,SEL1L,SREBF1,SYVN1
Fc Epsilon RI Signaling	2.94	1.60451	0.425	GAB1,GRAP2,GRB2,HRAS,INPP5D,INPP5J,INPP5K,INPPL1,JMJD7-PLA2G4B,LYN,MAP2K1,MAP2K3,MAP2K6,MAPK10,MAPK11,MAPK12,MAPK13,MRAS,NRAS,OCRL,PDPK1,PIK3C2B,PIK3C2G,PIK3CA,PIK3CD,PIK3R5,PLA2G12A,PLA2G4C,PLA2G4D,PLCG2,PRKCA,PRKCB,PRKCD,PRKCG,PRKCH,PRKCI,PRKCQ,PTPN11,RAC1,RAC2,RAP1B,RAP2A,RAP2B,RASD1,RASD2,RRAS,RRAS2,SOS2,SYNJ1,SYNJ2,VAV3
Role of JAK2 in Hormone-like Cytokine Signaling	2.94	0.19245	0.477	BCL2,BCL2L1,BIRC3,CCND3,FOS,HLTF,IGF1,IRS2,IRS4,JAK1,JAK2,LEPR,NPY,PDGFC,PTPN1,PTPN11,PTPN6,SH2B3,SHC1,SOCS1,SOCS2,SOCS3,STAT1,STAT3,STAT5A,STAT5B,THPO,TYK2,VEGFA,VEGFB,VEGFD
Caspase activation via Death Receptors in the presence of ligand	2.93	3.31662	0.688	CASP8,CFLAR,FADD,FAS,LY96,RIPK1,TICAM1,TICAM2,TNFRSF10A,TNFRSF10B,TRADD
PI Metabolism	2.92	1.94666	0.452	ARF1,BMX,GDPD1,GDPD5,INPP4B,INPP5D,INPP5J,INPP5K,INPPL1,MTMR2,MTMR4,MTMR6,MTMR7,MTMR8,MTMR9,OCRL,PI4K2A,PIK3C2B,PIK3C2G,PIK3CA,PIK3CD,PIK3R5,PIP4K2C,PIP5K1B,PIP5K1C,PLEKHA2,PLEKHA3,PLEKHA6,PLEKHA8,PNPLA6,PTEN,PTPN13,RAB5A,SYNJ1,SYNJ2,TNFAIP8,TNFAIP8L1,TPTE2
RHO GTPases activate IQGAPs	2.92	1.41421	0.562	ACTB,ACTG1,CDC42,CDH1,CTNNA1,IQGAP1,IQGAP2,IQGAP3,RAC1,TUBA1B,TUBA1C,TUBA4A,TUBA8,TUBB2B,TUBB3,TUBB4A,TUBB6,TUBB8
Calcium Transport I	2.9	-0.707107	0.8	ANXA5,ATP2A1,ATP2A3,ATP2B1,ATP2B2,ATP2B4,ATP2C1,ATP2C2
Iron uptake and transport	2.9	4.27099	0.483	ALAD,ATP6AP1,ATP6V0A1,ATP6V0A4,ATP6V0B,ATP6V0C,ATP6V0D1,ATP6V0D2,ATP6V0E1,ATP6V1A,ATP6V1B2,ATP6V1C1,ATP6V1C2,ATP6V1D,ATP6V1E1,ATP6V1G1,ATP6V1H,FBXL5,FLVCR1,FTL,HFE,HMOX1,HMOX2,MCOLN1,SLC40A1,STEAP3,TCIRG1,TF,UBC
Signaling by NTRK2 (TRKB)	2.9	1.80739	0.6	BDNF,CDK5,DOCK3,GAB1,GRB2,GRIN2B,HRAS,NRAS,NTF3,NTF4,PIK3CA,PTPN11,RAC1,SHC1,TIAM1
Insulin Receptor Signaling	2.89	0.866025	0.419	ASIC1,ASIC2,CRKL,GAB1,GRB10,GRB2,GYS1,HRAS,INPP5D,INPP5J,INPP5K,INPPL1,IRS2,IRS4,JAK1,JAK2,LIPE,MAP2K1,MRAS,NRAS,OCRL,PDE3B,PDPK1,PIK3C2B,PIK3C2G,PIK3CA,PIK3CD,PIK3R5,PPP1CC,PRKAG2,PRKAR2A,PRKAR2B,PRKCI,PTEN,PTPN1,PTPN11,RAP1B,RAP2A,RAP2B,RASD1,RASD2,RHOQ,RRAS,RRAS2,SCNN1A,SGK1,SHC1,SLC2A4,SOCS3,SOS2,STX4,SYNJ1,SYNJ2,TRIP10
Glutamate Receptor Signaling	2.89	0	0.471	GLS,GLUL,GNG12,GNG2,GNG7,GRIA3,GRID1,GRID2,GRIK1,GRIK2,GRIK3,GRIN2B,GRIN2C,GRIN2D,GRIN3A,GRIN3B,GRINA,GRIP1,GRM1,GRM2,GRM3,GRM4,GRM8,PICK1,SLC17A7,SLC17A8,SLC1A1,SLC1A2,SLC1A3,SLC1A4,SLC1A6,SLC1A7
MicroRNA Biogenesis Signaling Pathway	2.88	-0.942809	0.396	AAAS,BMP4,BRCA1,DDX17,DGCR8,DIS3L,EGF,EGFR,ESR2,EXOSC2,EXOSC3,EXOSC8,EXOSC9,FGF2,FUS,HGF,HMOX1,HNRNPA1,HNRNPA2B1,HNRNPD,HOPX,HRAS,HSP90B1,IGF1,ILF2,ILF3,KHSRP,LIN28A,MAPK11,MAPK12,MAPK13,MRAS,MTCL1,MYC,NDC1,NRAS,NUP107,NUP153,NUP155,NUP160,NUP205,NUP35,NUP37,NUP50,NUP54,NUP62,NUP85,PDGFB,PIK3C2B,PIK3C2G,PIK3CA,PIK3CD,PIK3R5,POLR2D,POLR3D,RAN,RAP1B,RAP2A,RAP2B,RASD1,RASD2,RRAS,RRAS2,SEC13,SMAD2,SM…
Pre-NOTCH Expression and Processing	2.86	-0.848528	0.424	ATP2A1,ATP2A3,B4GALT1,E2F1,ELF3,FURIN,H2AC14,H2AC20,H2AC6,H2AX,H2AZ2,H2BC10,H2BC11,H2BC12,H2BC14,H2BC15,H2BC17,H2BC21,H2BC26,H2BC5,H2BC8,H2BC9,H3-3A,H3C12,H3C6,H3C7,H3C8,H4C11,H4C12,H4C3,H4C8,H4C9,JUN,KAT2B,MAML2,MAML3,MAMLD1,MFNG,NOTCH4,POFUT1,PRKCI,RAB6A,RUNX1,SEL1L,SNW1,ST3GAL6,TFDP1,TFDP2,TMED2,TNRC6C
RAB GEFs exchange GTP for GDP on RABs	2.86	4.74342	0.444	ALS2,ALS2CL,ANKRD27,CHM,DENND1A,DENND1C,DENND2B,DENND2C,DENND2D,DENND3,DENND4A,DENND6B,HPS1,RAB12,RAB13,RAB18,RAB1A,RAB27A,RAB31,RAB32,RAB39A,RAB39B,RAB3A,RAB3IL1,RAB5A,RAB5B,RAB5C,RAB6A,RAB6B,RAB7A,RAB7B,RAB9A,RIC1,RIN1,RIN2,RIN3,TRAPPC1,TRAPPC10,TRAPPC3,TRAPPC6B
nNOS Signaling in Neurons	2.84	1.50756	0.5	CAMK2A,CAPN1,CAPN2,CAPN6,CAPN9,CAPNS1,CHP1,DLG2,GRIN2B,GRIN2C,GRIN2D,GRIN3A,GRIN3B,GRINA,NOS1AP,PPP3CA,PPP3CC,PRKCA,PRKCB,PRKCD,PRKCG,PRKCH,PRKCI,PRKCQ,RASD1
IL-9 Signaling	2.81	1.29099	0.543	BCL3,IRS2,JAK1,JAK3,NFKB2,PIK3C2B,PIK3C2G,PIK3CA,PIK3CD,PIK3R5,REL,RELA,RELB,SOCS2,SOCS3,STAT1,STAT3,STAT5A,STAT5B
Epigenetic regulation of gene expression by MLL3 and MLL4 complexes	2.79	-1.21356	0.414	ACSL1,AGPAT2,ANGPTL4,CDK5,CEBPA,DGAT2,FABP4,H2AC14,H2AC20,H2AC6,H2AX,H2AZ2,H2BC10,H2BC11,H2BC12,H2BC14,H2BC15,H2BC17,H2BC21,H2BC26,H2BC5,H2BC8,H2BC9,H3-3A,H3C12,H3C6,H3C7,H3C8,H4C11,H4C12,H4C3,H4C8,H4C9,HDAC3,KDM6A,LIPE,LPIN1,MED10,MED30,MGLL,NCOA4,NCOR2,PAGR1,PAXIP1,PDK4,PEX11A,PHLDA1,PLIN1,PLIN2,PLIN4,PNPLA2,PPARG,SCD5,TBL1X,WDR5
Gamma carboxylation, hypusinylation, hydroxylation, and arylsulfatase activation	2.76	2.78543	0.475	ARSA,ARSB,ARSD,ARSG,ARSI,ARSJ,ARSK,ARSL,ASPH,DOHH,DPH3,DPH5,DPH6,EEF2,EIF5A2,F10,F2,F8,FURIN,GAS6,JMJD6,KDM8,PROC,PROS1,RCCD1,SUMF1,SUMF2,TPST1,TPST2
PRC2 methylates histones and DNA	2.73	-2.61116	0.458	DNMT1,DNMT3B,EED,EZH2,H2AC14,H2AC20,H2AC6,H2AX,H2AZ2,H2BC10,H2BC11,H2BC12,H2BC14,H2BC15,H2BC17,H2BC21,H2BC26,H2BC5,H2BC8,H2BC9,H3-3A,H3C12,H3C6,H3C7,H3C8,H4C11,H4C12,H4C3,H4C8,H4C9,JARID2,RBBP4,SUZ12
Translocation of SLC2A4 (GLUT4) to the plasma membrane	2.73	2.26301	0.458	ACTB,ACTG1,ASPSCR1,C2CD5,EXOC6,EXOC8,KIFAP3,LNPEP,MYH9,MYO1C,MYO5A,PRKAA2,PRKAB2,PRKAG2,RAB13,RAC1,RALGAPA2,RHOQ,SFN,SLC2A4,SNAP23,STX4,TUBA1B,TUBA1C,TUBA4A,TUBA8,TUBB2B,TUBB3,TUBB4A,TUBB6,TUBB8,YWHAG,YWHAZ
RHO GTPases Activate ROCKs	2.68	2.3094	0.632	LIMK2,MYH11,MYH14,MYH9,MYL12B,MYL6,MYL9,PAK1,PPP1R12A,PPP1R12B,RHOC,ROCK1
Interleukin-20 family signaling	2.67	3.35659	0.577	IL10RB,IL20RA,IL22RA1,JAK1,JAK2,JAK3,PTPN11,SOCS3,STAT1,STAT2,STAT3,STAT4,STAT5A,STAT5B,TYK2
Signaling by Erythropoietin	2.67	1.29099	0.577	CRKL,GAB1,GRB2,HRAS,IRS2,JAK2,LYN,NRAS,PIK3CA,PIK3CD,PIK3R5,PLCG2,SHC1,STAT5A,STAT5B
MSP-RON Signaling in Macrophages Pathway	2.67	1.23443	0.417	CREB1,CREB3,CREB3L1,CREB3L2,CREB3L4,CREB5,F12,FOS,GRB2,HLA-DOA,HLA-DQB1,HLA-DRA,HRAS,IFNGR2,IKBKE,IKBKG,IL12A,ITGAM,JAK2,JUN,KLK13,KLK6,MRAS,MST1R,NFKB2,NFKBIZ,NOS2,NRAS,PIK3C2B,PIK3C2G,PIK3CA,PIK3CD,PIK3R5,PTGS2,RAP1B,RAP2A,RAP2B,RASD1,RASD2,REL,RELA,RELB,RRAS,RRAS2,SBNO2,SOCS1,SOCS3,SOS2,STAT1,STAT3
Nonhomologous End-Joining (NHEJ)	2.67	-2.69408	0.463	BARD1,BRCA1,H2AX,H2BC10,H2BC11,H2BC12,H2BC14,H2BC15,H2BC17,H2BC21,H2BC26,H2BC5,H2BC8,H2BC9,H4C11,H4C12,H4C3,H4C8,H4C9,LIG4,MDC1,MRE11,NSD2,PAXIP1,PRKDC,RIF1,RNF168,TDP1,TP53BP1,XRCC5,XRCC6
SUMOylation of DNA replication proteins	2.65	-4.3788	0.5	AAAS,AURKA,AURKB,BIRC5,CDCA8,INCENP,NDC1,NUP107,NUP153,NUP155,NUP160,NUP205,NUP210,NUP35,NUP37,NUP50,NUP54,NUP62,NUP85,PCNA,SEC13,SUMO2,TOP2A
Glutamate binding, activation of AMPA receptors and synaptic plasticity	2.63	1.69775	0.548	AKAP5,AP2A1,AP2M1,CACNG4,CACNG8,CAMK2A,CAMK2D,DLG1,GRIA3,GRIP1,GRIP2,MDM2,MYO6,PICK1,PRKCA,PRKCB,PRKCG
Signaling by ALK	2.63	-0.242536	0.548	ALK,CD274,DNMT1,HDAC3,HIF1A,JAK3,MDK,MYC,MYCN,PIK3CA,PRDM1,PTN,PTPN6,PTPRZ1,SHC1,SIN3A,STAT3
Signaling by CSF1 (M-CSF) in myeloid cells	2.63	3.63803	0.548	CSF1,CSF1R,GAB3,GRAP2,GRB2,IL34,INPP5D,INPPL1,LYN,PIK3CA,PIK3CD,PLCG2,PTPN11,SHC1,STAT1,STAT3,UBC
RUNX1 regulates megakaryocyte differentiation and platelet function	2.62	-1.71791	0.432	H2AC14,H2AC20,H2AC6,H2AX,H2AZ2,H2BC10,H2BC11,H2BC12,H2BC14,H2BC15,H2BC17,H2BC21,H2BC26,H2BC5,H2BC8,H2BC9,H3-3A,H3C12,H3C6,H3C7,H3C8,H4C11,H4C12,H4C3,H4C8,H4C9,ITGA2B,KAT2B,MYL9,NFE2,NR4A3,PF4,PRKCQ,PRMT1,PRMT6,RUNX1,SIN3A,SIN3B,THBS1,TNRC6C,WDR5
Role of PKR in Interferon Induction and Antiviral Response	2.61	4.04145	0.406	BAX,CASP1,CASP3,CASP8,DNAJC3,E2F1,EIF2AK2,FADD,FANCC,FAS,FOS,HMGB1,HSP90B1,HSPA14,HSPA2,HSPA5,HSPA6,IFIH1,IFNAR1,IFNAR2,IFNGR2,IKBKE,IKBKG,IL18,IRF1,IRF9,JAK1,JUN,MAP2K3,MAP2K6,MAPK10,MAPK11,MAPK12,MAPK13,MARCO,MAVS,MYD88,NFKB2,NLRP14,NLRP3,PDGFA,PDGFB,PDGFC,PDGFD,PDGFRB,PYCARD,REL,RELA,RELB,RIGI,STAT1,STAT2,STAT3,TLR3,TNFRSF1A,TYK2
Signaling by Type 1 Insulin-like Growth Factor 1 Receptor (IGF1R)	2.61	2.7136	0.647	CILP,GRB2,HRAS,IGF1,IGF1R,IGF2,IRS2,IRS4,NRAS,PIK3CA,SHC1
Ephrin B Signaling	2.6	1.51186	0.452	ABI1,ACP1,CAP1,CDC42,CFL2,CXCL12,CXCR4,EFNB1,EFNB2,EFNB3,EPHB3,EPHB6,GNA11,GNA14,GNAI2,GNAL,GNAO1,GNAS,GNAZ,GNG12,GNG2,GNG7,HRAS,ITSN2,KALRN,MRAS,PAK1,PXN,RAC1,RAC2,RGS3,ROCK1,VAV3
Interleukin-15 signaling	2.55	2.52982	0.667	GRB2,IL15,IL15RA,JAK1,JAK3,SHC1,SOS2,STAT3,STAT5A,STAT5B
Endometrial Cancer Signaling	2.54	2.55841	0.467	APC2,CDH1,CTNNA1,CTNNA2,GRB2,HRAS,ILK,LEF1,MAP2K1,MLH1,MRAS,MYC,NRAS,PDPK1,PIK3C2B,PIK3C2G,PIK3CA,PIK3CD,PIK3R5,PTEN,RAP1B,RAP2A,RAP2B,RASD1,RASD2,RRAS,RRAS2,SOS2
Interconversion of nucleotide di- and triphosphates	2.54	-0.5	0.552	AK1,AK7,AK8,CMPK1,CTPS1,DCTPP1,DTYMK,DUT,GLRX,GUK1,NME3,RRM1,RRM2,RRM2B,TXN,TYMS
SUMOylation of intracellular receptors	2.54	0.5	0.552	HDAC4,NR1H2,NR1H3,NR1H4,NR1I2,NR2C1,NR3C1,NR5A1,PGR,PIAS1,PPARA,PPARG,RARA,SUMO2,THRB,VDR
Cargo concentration in the ER	2.53	3.29983	0.529	AREG,CD59,CNIH2,CNIH3,COL7A1,CTSZ,F8,FOLR1,GOSR2,LMAN1,LMAN2,SAR1B,SEC22B,SEC23A,SEC24A,SEC24D,SERPINA1,TMED2
Transcriptional Regulation by E2F6	2.53	1.88562	0.529	BRCA1,CBX5,CDC7,CHEK1,E2F1,EED,EHMT1,EHMT2,EZH2,MAX,RAD51,RBBP4,RBBP8,RRM2,RYBP,SUZ12,TFDP1,TFDP2
Chondroitin Sulfate Biosynthesis	2.52	0.96225	0.451	B3GAT1,B3GAT2,B3GAT3,B4GALT7,CHPF,CHPF2,CHST1,CHST10,CHST12,CHST15,CHST3,CHST5,CHST7,CHST9,CHSY1,CHSY3,CSGALNACT2,HS2ST1,HS3ST4,HS3ST5,HS3ST6,HS6ST1,HS6ST3,NDST1,NDST3,NDST4,SULT1B1,SULT1C4,WSCD1,WSCD2,XYLT1,XYLT2
DNA methylation	2.5	-2.04265	0.46	DNMT1,DNMT3B,H2AC14,H2AC20,H2AC6,H2AX,H2AZ2,H2BC10,H2BC11,H2BC12,H2BC14,H2BC15,H2BC17,H2BC21,H2BC26,H2BC5,H2BC8,H2BC9,H3-3A,H3C12,H3C6,H3C7,H3C8,H4C11,H4C12,H4C3,H4C8,H4C9,UHRF1
Dissolution of Fibrin Clot	2.5	2.33333	0.692	ANXA2,PLAT,PLAU,PLAUR,S100A10,SERPINB6,SERPINB8,SERPINE1,SERPINE2
Glycoaminoglycan-protein Linkage Region Biosynthesis	2.5	0	0.857	B3GAT1,B3GAT2,B3GAT3,B4GALT7,XYLT1,XYLT2
Sirtuin Signaling Pathway	2.47	0	0.365	ABCA1,ACADL,ACSS2,ADAM10,APP,ARG2,ATG16L1,ATG16L2,ATG4A,ATG4C,ATG9A,ATG9B,ATP5PF,BAX,BECN1,BPGM,CDH1,CPS1,CRTC2,CXCL8,CYGB,DOT1L,DUSP6,E2F1,EPAS1,ESRRA,G6PD,GABARAPL1,GABARAPL2,GABPB2,GADD45A,GADD45B,GADD45G,GLS,GLUD2,H1-0,H1-10,H1-2,H1-3,H1-6,H3-3A,H4C9,HIF1A,JUN,LDHC,MAP1LC3A,MAP1LC3B,MAP1LC3B2,MAP1LC3C,MAPK12,MAPK15,MAPK4,MYC,MYCN,NDRG1,NDUFA6,NDUFA7,NDUFV3,NEDD4,NFE2L2,NFKB2,NOS2,NQO1,NR1H2,N…
Endocannabinoid Developing Neuron Pathway	2.47	0.92582	0.406	ADCY4,ADCY7,ADCY9,AKT1S1,BRCA1,CDKN1B,CNR2,CREB1,CREB3,CREB3L1,CREB3L2,CREB3L4,CREB5,GNAI2,GNAL,GNAO1,GNG12,GNG2,GNG7,GUCY1B1,HRAS,MAP2K1,MAP2K3,MAP2K6,MAPK10,MAPK11,MAPK12,MAPK13,MAPK15,MAPK4,MGLL,MRAS,NRAS,PIK3C2B,PIK3C2G,PIK3CA,PIK3CD,PIK3R5,PRKAG2,PRKAR2A,PRKAR2B,RAC1,RAC2,RAP1B,RAP1GAP,RAP2A,RAP2B,RASD1,RASD2,RRAS,RRAS2,STAT3
Integration of energy metabolism	2.46	1.0435	0.417	ABCC8,ACACB,ACSL3,ACSL4,ADCY4,ADCY7,ADCY9,ADIPOR1,ADRA2A,ADRA2C,AKAP5,CACNA1A,CACNA2D2,CACNB2,CHRM3,GLP1R,GNA11,GNA14,GNAI2,GNAS,GNG12,GNG2,GNG7,GNGT1,IQGAP1,ITPR1,ITPR2,KCNC2,KCNG2,KCNJ11,KCNS3,MLXIPL,PFKFB1,PLCB2,PPP2CB,PRKAA2,PRKAB2,PRKAG2,PRKAR2A,PRKAR2B,PRKCA,RAPGEF3,RAPGEF4,SNAP25,STXBP1
Angiopoietin Signaling	2.46	0.816497	0.442	ANGPT1,ANGPT2,BIRC5,GRB2,GRB7,HRAS,IKBKE,IKBKG,MRAS,NFKB2,NRAS,PAK1,PAK5,PIK3C2B,PIK3C2G,PIK3CA,PIK3CD,PIK3R5,PTPN11,RAP1B,RAP2A,RAP2B,RASD1,RASD2,REL,RELA,RELB,RRAS,RRAS2,STAT5A,STAT5B,TEK,TIE1,TNIP1
Leptin Signaling in Obesity	2.46	0.774597	0.442	ADCY4,ADCY7,ADCY9,GHRL,GRB2,GUCY1B1,JAK2,LEPR,MAP2K1,NOTUM,NPY,PDE3A,PDE3B,PDIA3,PIK3C2B,PIK3C2G,PIK3CA,PIK3CD,PIK3R5,PLCB2,PLCB4,PLCD3,PLCE1,PLCG2,PLCH1,PLCH2,PLCL1,PLCL2,PRKAG2,PRKAR2A,PRKAR2B,PTPN11,SOCS3,STAT3
Toll-like Receptor Signaling	2.46	2.13201	0.442	ECSIT,EIF2AK2,FOS,IKBKG,IL12A,IL18,IL36G,IL37,IRAK1,IRAK2,IRAK3,JUN,LY96,MAP2K3,MAP2K6,MAPK11,MAPK12,MAPK13,MYD88,NFKB2,PPARA,REL,RELA,RELB,TICAM1,TICAM2,TLR1,TLR2,TLR3,TLR6,TLR7,TOLLIP,TRAF4,UBC
NOD1/2 Signaling Pathway	2.46	4.78091	0.383	ATG16L1,BIRC2,BIRC3,CARD9,CASP1,CCL2,CD70,CLCF1,CXCL8,EDA,ERN1,FOS,HSP90B1,HSPA14,HSPA2,HSPA5,HSPA6,IFNAR1,IFNAR2,IKBKE,IKBKG,IL11,IL12A,IL15,IL17B,IL18,IL36G,IL37,IL6,IRF5,IRF7,JUN,LIF,MAP2K1,MAP2K3,MAP2K6,MAP3K8,MAPK10,MAPK11,MAPK12,MAPK13,MAVS,MYD88,NFKB2,NLRP3,NOD1,NOD2,NOS2,OSM,PELI3,PYCARD,RAC1,RBCK1,RELA,RIGI,RIPK2,SLC15A3,SLC15A4,TBK1,TGFB1,TGFB2,TGFB3,TLR1,TLR2,TLR3,TLR6,TLR7,TNFSF12,TNF…
Integrin signaling	2.45	2.84019	0.556	APBB1IP,BCAR1,FGB,FN1,GRB2,ITGA2B,ITGB3,PDPK1,PTPN1,RAP1B,RAPGEF3,RAPGEF4,RASGRP2,SHC1,TLN1
Role of JAK1, JAK2 and TYK2 in Interferon Signaling	2.45	1.13389	0.556	IFNAR1,IFNAR2,IFNGR2,JAK1,JAK2,NFKB2,PTPN6,REL,RELA,RELB,SOCS1,STAT1,STAT2,STAT3,TYK2
OAS antiviral response	2.45	2.64575	0.778	FLNA,OAS1,OAS2,OAS3,OASL,RIGI,RNASEL
Airway Pathology in Chronic Obstructive Pulmonary Disease	2.44	1.66667	0.412	AMBP,APOD,APOM,C8G,CCL2,CCL20,CD70,CLCF1,CXCL1,CXCL8,EDA,FGF1,FGF10,FGF12,FGF13,FGF18,FGF2,FGF20,FGF23,FGF3,FGF5,FGF9,IL11,IL12A,IL15,IL17B,IL18,IL36G,IL37,IL6,LCN9,LIF,MMP1,MMP2,MMP8,MMP9,OSM,PRTN3,PTGDS,TGFB1,TGFB2,TGFB3,TNFSF12,TNFSF13,TNFSF15,TNFSF4,TNFSF9
Chromatin modifications during the maternal to zygotic transition (MZT)	2.43	-1.25724	0.449	H2AC14,H2AC20,H2AC6,H2AX,H2AZ2,H2BC10,H2BC11,H2BC12,H2BC14,H2BC15,H2BC17,H2BC21,H2BC26,H2BC5,H2BC8,H2BC9,H3-3A,H3C12,H3C6,H3C7,H3C8,H4C11,H4C12,H4C3,H4C8,H4C9,KDM6A,KDM6B,STPG4,UHRF1,UNG
Interleukin-10 signaling	2.41	3.83761	0.489	CCL2,CCL20,CSF1,CXCL1,CXCL10,CXCL2,CXCL8,FPR1,ICAM1,IL10RB,IL12A,IL18,IL1R1,IL6,JAK1,LIF,PTGS2,STAT3,TIMP1,TNFRSF1A,TNFRSF1B,TYK2
Extra-nuclear estrogen signaling	2.38	1.91485	0.44	AREG,BCL2,BTC,CAV1,CAV2,CDKN1B,CREB1,EGF,EGFR,EPGN,EREG,ESR2,FOS,GNAI2,GNG12,GNG2,GNG7,GNGT1,HBEGF,HRAS,HSPB1,IGF1R,MMP2,MMP7,MMP9,NRAS,PDPK1,PIK3CA,PRMT1,S1PR3,SHC1,UHMK1,XPO1
Regulation of endogenous retroelements	2.37	-3.4744	0.397	ACTB,ACTL6A,BCL7A,C19orf84,CBX5,CHD3,DPF1,DPF3,EHMT1,EHMT2,H2AC14,H2AC20,H2AC6,H2AX,H2AZ2,H2BC10,H2BC11,H2BC12,H2BC14,H2BC15,H2BC17,H2BC21,H2BC26,H2BC5,H2BC8,H2BC9,H3-3A,H3C12,H3C6,H3C7,H3C8,H4C11,H4C12,H4C3,H4C8,H4C9,RBBP4,RBM7,SETDB1,SMARCA2,SMARCB1,SMARCC1,SMARCC2,SMARCD1,SPOCD1,SUMO2,ZCCHC8,ZNF141,ZNF273,ZNF331,ZNF418,ZNF454,ZNF519,ZNF649,ZNF680,ZNF93
CD27 Signaling in Lymphocytes	2.36	1.87663	0.464	BCL2L1,CASP3,CASP8,CD70,FOS,IKBKE,IKBKG,JUN,MAP2K1,MAP2K3,MAP2K6,MAP3K2,MAP3K3,MAP3K4,MAP3K5,MAP3K6,MAP3K8,MAP3K9,MAPK10,MAPK12,NFKB2,REL,RELA,RELB,SIVA1,TRAF5
Relaxin Signaling	2.35	1.67126	0.391	ADCY4,ADCY7,ADCY9,CREB1,FOS,GAD1,GDPD1,GNA11,GNA14,GNAI2,GNAL,GNAO1,GNAS,GNAZ,GNG12,GNG2,GNG7,GUCY1B1,GUCY2F,JUN,MAP2K1,MMP9,MRAS,NAPEPLD,NFKB2,NOS2,NPR3,PDE10A,PDE1A,PDE1B,PDE1C,PDE2A,PDE3A,PDE3B,PDE4A,PDE4B,PDE4D,PDE6A,PDE7A,PDE7B,PDE8B,PIK3C2B,PIK3C2G,PIK3CA,PIK3CD,PIK3R5,PLD6,PRKAG2,PRKAR2A,PRKAR2B,RAP1B,REL,RELA,RELB,RXFP1,SLC39A7,SMARCC2,SMPDL3A,SOX15,TULP2,VEGFA
Nucleotide catabolism	2.35	0.942809	0.514	DNPH1,DPYD,DPYS,ENTPD3,ENTPD4,ENTPD6,ENTPD7,ENTPD8,NT5C3A,NT5E,NT5M,NUDT1,NUDT15,NUDT18,TYMP,UPB1,UPP1,XDH
Inositol phosphate metabolism	2.35	1.87663	0.479	IMPA2,INPP1,INPP4B,INPP5A,INPP5D,INPP5J,INPPL1,IP6K3,ISYNA1,ITPKC,MTMR7,MTMR9,NUDT10,OCRL,PLCB2,PLCB4,PLCD3,PLCE1,PLCG2,PLCH1,PLCH2,PTEN,SYNJ1
Renal Cell Carcinoma Signaling	2.35	2.50185	0.436	CDC42,ETS1,FOS,GAB1,GRB2,HGF,HIF1A,HRAS,JUN,MAP2K1,MET,MRAS,NRAS,PAK1,PAK5,PDGFB,PIK3C2B,PIK3C2G,PIK3CA,PIK3CD,PIK3R5,PTPN11,RAC1,RAP1B,RAP2A,RAP2B,RASD1,RASD2,RRAS,RRAS2,SOS2,TGFB1,UBC,VEGFA
Signaling by NOTCH1	2.35	1.02899	0.436	ADAM10,ARRB1,ARRB2,CNTN1,DLK1,DLL1,DLL4,DTX2,DTX4,FBXW7,HDAC10,HDAC3,HDAC4,HDAC7,HDAC9,HES5,HEYL,HIF1A,JAG1,JAG2,KAT2B,MAML2,MAML3,MAMLD1,MIB1,MYC,NCOR2,NCSTN,NEURL1,NEURL1B,SNW1,TBL1X,TLE4,UBC
Pyridoxal 5'-phosphate Salvage Pathway	2.34	0.365148	0.448	ADPGK,CDK1,CDK18,CDK2,CDK5,CDK6,CDK7,EIF2AK2,IRAK1,LIMK2,MAK,MAP2K1,MAP2K3,MAP2K6,MAP3K6,MAP3K8,MAP3K9,NEK2,PAK1,PAK5,PDXK,PLK1,PNPO,PRKAA1,PRKAA2,PRKCD,PRKCH,PRKCQ,SGK1,TTK
SPINK1 General Cancer Pathway	2.34	2.88675	0.448	EGFR,HRAS,IL6,IL6R,JAK1,JAK2,JAK3,MAP2K1,MRAS,MT1E,MT1X,MT2A,MT3,NRAS,PIK3C2B,PIK3C2G,PIK3CA,PIK3CD,PIK3R5,PRSS3,RAP1B,RAP2A,RAP2B,RASD1,RASD2,RRAS,RRAS2,SPINK1,STAT3,TYK2
Amyloid fiber formation	2.33	0.848528	0.403	ADAM10,APOA1,APOE,APP,B2M,BACE1,CALB1,CST3,FURIN,GSN,H2AC14,H2AC20,H2AC6,H2AX,H2AZ1,H2BC10,H2BC11,H2BC12,H2BC14,H2BC15,H2BC17,H2BC21,H2BC26,H2BC5,H2BC8,H2BC9,H3-3A,H3C12,H3C6,H3C7,H3C8,H4C11,H4C12,H4C3,H4C8,H4C9,HSPG2,ITM2B,MFGE8,NCSTN,ODAM,SAA1,SIAH2,SNCA,SNCAIP,SORL1,TGFBI,TSPAN33,UBC,UBE2L6
FXR/RXR Activation	2.33	-0.239046	0.379	AIFM2,APOA1,APOB,APOE,CASP8,CD70,CLCF1,CXCL8,CYP27A1,CYP7A1,DDIT3,EDA,EIF2AK3,FETUB,FOXA1,FOXA2,GSTA4,GSTK1,GSTM2,GSTM4,GSTM5,GSTO1,GSTO2,HMGB1,HMOX1,ICAM1,IL11,IL12A,IL15,IL17B,IL18,IL36G,IL37,IL6,LIF,LIPC,MAFG,MAPK10,MAPK12,MGST2,MLXIPL,MTTP,NFE2L2,NFKB2,NLRP3,NQO1,NR1H3,NR1H4,NR1I2,OSM,PPARA,PPARG,PRKAA1,PRKAA2,PRKAB2,PRKAG2,PTGS2,RARA,SCARB1,SDC1,SLC27A5,SLC4A2,SLC51B,SOCS3,SREBF1,TGFB1,TGFB2…
Salvage Pathways of Pyrimidine Ribonucleotides	2.32	0.156174	0.416	ADPGK,AK1,AK7,AK8,APOBEC3F,APOBEC3G,CDA,CDADC1,CDK1,CDK18,CDK2,CDK5,CDK6,CDK7,CMPK1,EIF2AK2,IRAK1,LIMK2,MAK,MAP2K1,MAP2K3,MAP2K6,MAP3K6,MAP3K8,MAP3K9,NEK2,NME3,NME5,NME7,PAK1,PAK5,PLK1,PRKAA1,PRKAA2,PRKCD,PRKCH,PRKCQ,SGK1,TTK,UCK1,UPP1,UPRT
Warburg Effect Signaling Pathway	2.31	1.69706	0.4	ACACB,AKT1S1,EGF,EGFR,FGF2,FOSL1,G6PD,GLDC,GLS,GLUD2,HGF,HIF1A,HK2,IGF1,IL4R,MPC1,MYC,NFE2L2,NFKB2,PC,PDGFB,PDGFC,PFKFB1,PFKL,PFKP,PGK1,PHGDH,PIK3C2B,PIK3C2G,PIK3CA,PIK3CD,PIK3R5,PRDX2,PRDX5,PRKAA1,PRKAA2,PRKAB2,PRKAG2,PTEN,SHMT1,SIRT4,SLC2A3,SLC2A4,SREBF1,TGFB1,TGFB2,TIGAR,TXN,VEGFA,VEGFB,VEGFD,WWTR1
[truncated: 189 more rows]

## Sheet: S4c
Supplemental Table S4c. Full gene expression dataset for untreated T21 NPCs compared to untreated Eup NPCs from the fasudil 6-well experiment.
[truncated: 19,793 more rows]
