# Supplementary material for: Anti-inflammatory and pro-proliferative effects of fasudil in human trisomy 21 neural progenitor cells
Source: bioRxiv. 2026 Mar 20:2026.03.19.712922. Preprint. [Version 1] doi: 10.64898/2026.03.19.712922 (PMC13015371; doi:10.64898/2026.03.19.712922)
Supplement: Supplement 5 — Supplemental Table S5. Comparison of gene expression in fasudil-treated T21 vs. untreated T21 NPCs. [file media-5.xlsx]

## Sheet: S5a
Supplemental Table S5a. DEGs identified between fasudil-treated T21 and untreated T21 NPCs.
Gene Symbol	Description	Gene ID	Alias	Fold Change	Log Fold Change	p-Value	p-Adj	Average Log2 Expression
ADAMTS18	ADAM metallopeptidase with thrombospondin type 1 motif 18	170692	ADAMTS21, KNO2, MMCAT	4.47631	2.16231	0	0	12.2211
KLHL14	kelch like family member 14	57565	-	4.33728	2.11679	0	0	9.3078
SYNPR	synaptoporin	132204	SPO	3.86316	1.94978	0	0	8.0506
NKD1	NKD inhibitor of Wnt signaling pathway 1	85407	NAKED1	3.30232	1.72348	0	0	12.2906
EPHA7	EPH receptor A7	2045	EHK-3, EHK3, EK11, HEK11	3.09116	1.62815	0	0	12.7444
SULF1	sulfatase 1	23213	SULF-1	2.95498	1.56315	0	0	14.6709
CA14	carbonic anhydrase 14	23632	CAXIV	2.87273	1.52242	0	0	10.8147
CLIC6	chloride intracellular channel 6	54102	CLIC1L	2.86727	1.51968	0	0	10.8011
AK5	adenylate kinase 5	26289	AK6	2.52248	1.33484	0	0	9.0228
LRRTM4	leucine rich repeat transmembrane neuronal 4	80059	-	2.44687	1.29094	0	0	9.7746
TMT1A	thiol methyltransferase 1A	25840	AAM-B, AAMB, METTL7A	2.39575	1.26048	0	0	8.6829
LGI1	leucine rich glioma inactivated 1	9211	ADLTE, ADPAEF, ADPEAF, EPITEMPIN, EPT, ETL1, IB1099	2.3595	1.23848	0	0	12.6511
MYCN	MYCN proto-oncogene, bHLH transcription factor	4613	FGLDS1, MODED, MPAPA, MYCNSORF, MYCNSPEP, N-MYC, NMYC, ODED, BHLHE37	2.34694	1.23078	0	1.4e-45	12.1714
PDE3A	phosphodiesterase 3A	5139	CGI-PDE, CGI-PDE A, CGI-PDE-A, HTNB	2.12709	1.08888	0	0	12.1346
AXIN2	axin 2	8313	AXIL, ODCRCS	1.96331	0.973285	0	0	10.7398
CXXC4	CXXC finger protein 4	80319	IDAX	1.91421	0.936749	0	0	12.9789
OGDHL	oxoglutarate dehydrogenase L	55753	YOBELN	1.9138	0.936439	0	0	9.0939
NFIA	nuclear factor I A	4774	BRMUTD, C1DELP32P31, CTF, DEL1P32P31, NF-I/A, NF1-A, NFI-A, NFI-L	1.90225	0.927706	0	0	10.5698
SLC6A15	solute carrier family 6 member 15	55117	NTT73, SBAT1, V7-3, HV7-3	1.88908	0.917683	0	0	11.728
DBP	D-box binding PAR bZIP transcription factor	1628	DABP, TAXREB302	1.88554	0.914974	0	0	8.8755
FST	follistatin	10468	FS	1.87153	0.904215	0	0	13.8786
PRTG	protogenin	283659	IGDCC5	1.82557	0.868347	0	1.4e-45	13.912
ARL4A	ARF like GTPase 4A	10124	ARL4	1.82411	0.867195	0	0	12.9697
SLC2A3	solute carrier family 2 member 3	6515	GLUT3	1.80449	0.851593	0	0	14.9879
HCFC1R1	host cell factor C1 regulator 1	54985	HPIP	1.71693	0.779829	0	0	11.5154
ID3	inhibitor of DNA binding 3	3399	HEIR-1, BHLHB25	1.67085	0.740586	0	0	13.7328
SESN3	sestrin 3	143686	SEST3	1.65937	0.730639	0	0	14.8924
SMAD9	SMAD family member 9	4093	MADH6, MADH9, PPH2, SMAD8, SMAD8/9, SMAD8A, SMAD8B	1.63127	0.705995	0	0	10.282
NCALD	neurocalcin delta	83988	-	1.59195	0.670794	0	1.4e-45	13.4839
CPXM1	carboxypeptidase X, M14 family member 1	56265	CPX1, CPXM	1.58909	0.668197	0	0	13.83
SORL1	sortilin related receptor 1	6653	C11ORF32, LR11, LRP9, SORLA, SORLA-1, GP250	1.58358	0.66319	0	0	11.5899
SLC37A4	solute carrier family 37 member 4	2542	CDG2W, G6PT, G6PT1, G6PT2, G6PT3, GSD1B, GSD1C, GSD1D, PRO0685, SPX4, TRG-19, TRG19	1.54717	0.629628	0	0	11.757
NDRG2	NDRG family member 2	57447	SYLD	1.53185	0.615271	0	0	9.9281
TMEM200B	transmembrane protein 200B	399474	TTMB	1.51919	0.603303	0	0	9.8036
TSC22D1	TSC22 domain family member 1	8848	HUCEP-2, PTG-2, TGFB1I4, TSC22	1.51077	0.595286	0	0	15.3429
LIPG	lipase G, endothelial type	9388	EDL, EL, PRO719	1.51076	0.595275	0	0	12.6936
ABL2	ABL proto-oncogene 2, non-receptor tyrosine kinase	27	ABLL, ARG	-1.50146	-0.586362	0	0	13.9824
PPP1R15A	protein phosphatase 1 regulatory subunit 15A	23645	GADD34	-1.50782	-0.592465	0	8.41e-45	12.4481
PLK3	polo like kinase 3	1263	CNK, FNK, PLK-3, PRK	-1.51308	-0.597484	0	0	11.3156
TPM2	tropomyosin 2	7169	AMCD1, CMYO23, CMYP23, DA1, DA2B, DA2B4, HEL-S-273, NEM4, TMSB	-1.51971	-0.603792	0	0	16.2866
KSR1	kinase suppressor of ras 1	8844	KSR, RSU2	-1.52154	-0.605533	0	0	12.5963
H2BC12	H2B clustered histone 12	85236	H2B/S, H2BFAIII, H2BFT, H2BK, HIST1H2BK	-1.52159	-0.605577	0	0	11.1288
MYH9	myosin heavy chain 9	4627	BDPLT6, DFNA17, EPSTS, FTNS, MATINS, MHA, NMHC-II-A, NMMHC-IIA, NMMHCA	-1.53224	-0.615642	0	0	18.5232
CFLAR	CASP8 and FADD like apoptosis regulator	8837	CASH, CASP8AP1, CLARP, CASPER, FLAME, FLAME-1, FLAME1, FLIP, I-FLICE, MRIT, C-FLIP, C-FLIPL, C-FLIPR, C-FLIPS, CFLIP	-1.5357	-0.618897	0	0	13.7025
NF2	NF2, moesin-ezrin-radixin like (MERLIN) tumor suppressor	4771	ACN, BANF, SCH, SWNV, MERLIN-1	-1.54299	-0.625729	0	8.41e-45	12.8328
SDC4	syndecan 4	6385	SYND4	-1.54367	-0.626366	0	0	13.1254
CITED2	Cbp/p300 interacting transactivator with Glu/Asp rich carboxy-terminal domain 2	10370	ASD8, MRG-1, MRG1, P35SRJ, VSD2	-1.55548	-0.637359	0	6.17e-44	13.9866
CDKN1A	cyclin dependent kinase inhibitor 1A	1026	CAP20, CDKN1, CIP1, MDA-6, P21, SDI1, WAF1, P21CIP1	-1.5555	-0.637378	0	0	16.0739
CTIF	cap binding complex dependent translation initiation factor	9811	GM672, KIAA0427	-1.56579	-0.646893	0	0	12.8885
HIVEP1	HIVEP zinc finger 1	3096	CIRIP, CRYBP1, GAAP, MBP-1, PRDII-BF1, SCHNURRI-1, ZAS1, ZNF40, ZNF40A	-1.5774	-0.657552	0	4.2e-45	13.7239
CDR2L	cerebellar degeneration related protein 2 like	30850	HUMPPA	-1.58928	-0.668372	0	0	12.2127
MB21D2	Mab-21 domain containing 2	151963	C3ORF59, D2A, HMB21D2	-1.59234	-0.671145	0	0	11.3904
POLH	DNA polymerase eta	5429	RAD30, RAD30A, XP-V, XPV	-1.60461	-0.682221	0	0	11.9399
KLF6	KLF transcription factor 6	1316	BCD1, CBA1, COPEB, CPBP, GBF, PAC1, ST12, ZF9	-1.61657	-0.69294	0	0	13.7059
H2BC21	H2B clustered histone 21	8349	GL105, H2B, H2B-GL105, H2B.1, H2BE, H2BFQ, H2BGL105, H2BQ, HIST2H2BE	-1.61881	-0.69493	0	5.61e-44	10.7398
ZYX	zyxin	7791	ESP-2, HED-2	-1.62298	-0.698644	0	0	14.8798
TSPAN2	tetraspanin 2	10100	NET3, TSN2, TSPAN-2	-1.62938	-0.704326	0	0	11.9973
PLD1	phospholipase D1	5337	CVDD, CVDP1	-1.63807	-0.711996	0	2.8e-45	11.0213
FLNC	filamin C	2318	ABP-280, ABP280A, ABPA, ABPL, ARVC15, CMH26, FLN2, MFM5, MPD4, RCM5	-1.64555	-0.718566	0	0	16.2398
RAB11FIP5	RAB11 family interacting protein 5	26056	GAF1, RIP11, GAF-1, PP75, RAB11-FIP5	-1.65155	-0.723823	0	0	12.3663
FERMT2	FERM domain containing kindlin 2	10979	KIND2, MIG2, PLEKHC1, UNC112, UNC112B, MIG-2	-1.65516	-0.726975	0	4.2e-45	15.0183
STK10	serine/threonine kinase 10	6793	LOK, PRO2729	-1.68589	-0.753509	0	0	12.6662
NEDD4L	NEDD4 like E3 ubiquitin protein ligase	23327	NEDD4-2, NEDD4.2, PVNH7, RSP5, HNEDD4-2	-1.6963	-0.762389	0	0	13.0403
RRAS2	RAS related 2	22800	NS12, TC21	-1.69758	-0.763478	0	0	13.1526
NEXN	nexilin F-actin binding protein	91624	CDM2M, CMH20, NELIN	-1.72094	-0.783194	0	0	13.0463
JCAD	junctional cadherin 5 associated	57608	KIAA1462	-1.76869	-0.822683	0	0	12.0368
AKAP12	A-kinase anchoring protein 12	9590	AKAP250, SSECKS	-1.78672	-0.837311	0	0	16.2021
FGF2	fibroblast growth factor 2	2247	BFGF, FGF-2, FGFB, HBGF-2	-1.82636	-0.868971	0	4.48e-44	12.5251
AP1M2	adaptor related protein complex 1 subunit mu 2	10053	AP1-MU2, HSMU1B, MU-1B, MU1B, MU2	-1.85149	-0.888684	0	1.82e-44	9.838
GDF15	growth differentiation factor 15	9518	GDF-15, HG, MIC-1, MIC1, NAG-1, PDF, PLAB, PTGFB	-1.88846	-0.917207	0	0	10.4175
TES	testin LIM domain protein	26136	TESS, TESS-2	-1.89473	-0.921994	0	0	14.2851
S100A16	S100 calcium binding protein A16	140576	AAG13, DT1P1A7, S100F	-1.90942	-0.933134	0	0	12.6525
STK32B	serine/threonine kinase 32B	55351	HSA250839, STK32, STKG6, YANK2	-1.91597	-0.938077	0	0	11.3004
NDRG1	N-myc downstream regulated 1	10397	CAP43, CMT4D, DRG-1, DRG1, GC4, HMSNL, NDR1, NMSL, PROXY1, RIT42, RTP, TARG1, TDD5	-1.93167	-0.949845	0	0	9.6857
RHBDF2	rhomboid 5 homolog 2	79651	RHBDL5, RHBDL6, TOC, TOCG, IRHOM2	-1.93292	-0.950783	0	0	10.7366
AMIGO2	adhesion molecule with Ig like domain 2	347902	ALI1, AMIGO-2, DEGA	-1.9346	-0.952033	0	0	14.6384
TNFAIP8	TNF alpha induced protein 8	25816	GG2-1, MDC-3.13, NDED, SCC-S2, SCCS2	-1.96729	-0.97621	0	2.8e-45	11.1826
PIK3CD	phosphatidylinositol-4,5-bisphosphate 3-kinase catalytic subunit delta	5293	APDS, IMD14, IMD14A, IMD14B, P110DELTA, PI3K, ROCHIS, P110D	-1.96978	-0.978033	0	0	11.7512
LOX	lysyl oxidase	4015	AAT10	-1.97926	-0.984959	0	9.81e-45	15.5636
BDNF	brain derived neurotrophic factor	627	ANON2, BULN2	-1.98019	-0.985641	0	0	11.7656
FRMD6	FERM domain containing 6	122786	C14ORF31, EX1, WILLIN, C14_5320	-1.98785	-0.991211	0	0	15.0223
F2RL2	coagulation factor II thrombin receptor like 2	2151	PAR-3, PAR3	-2.0011	-1.00079	0	0	11.5611
DGKI	diacylglycerol kinase iota	9162	DGK-IOTA	-2.02355	-1.01689	0	3.92e-44	9.329
PHLDB2	pleckstrin homology like domain family B member 2	90102	LL5B, LL5BETA	-2.05129	-1.03653	0	0	14.3251
MAMDC2	MAM domain containing 2	256691	-	-2.05606	-1.03988	0	0	14.6341
HSPB8	heat shock protein family B (small) member 8	26353	CMT2L, DHMN2, E2IG1, H11, HMN2, HMN2A, HMND2, HSP22, HSPB8-N1, HSPB8-N2, MFM13	-2.07721	-1.05465	0	1.4e-45	12.6346
TUFT1	tuftelin 1	7286	WHSF	-2.09065	-1.06395	0	0	12.4522
EEF1A2	eukaryotic translation elongation factor 1 alpha 2	1917	DEE33, EEF1AL, EF-1-ALPHA-2, EF1A, EIEE33, HS1, MRD38, STN, STNL	-2.1166	-1.08175	0	0	11.6708
GLIPR1	GLI pathogenesis related 1	11010	CRISP7, GLIPR, RTVP1	-2.12995	-1.09082	0	0	15.0671
CAVIN2	caveolae associated protein 2	8436	PS-P68, SDPR, SDR, CAVIN-2	-2.23256	-1.1587	0	0	11.821
SP140L	SP140 nuclear body protein like	93349	-	-2.2396	-1.16324	0	0	10.0056
FOSL1	FOS like 1, AP-1 transcription factor subunit	8061	FRA, FRA1, FRA-1	-2.25773	-1.17487	0	6.17e-44	10.9923
ADAMTS1	ADAM metallopeptidase with thrombospondin type 1 motif 1	9510	C3-C5, METH1	-2.29856	-1.20073	0	0	13.6122
ANK1	ankyrin 1	286	ANK, SPH1, SPH2, ANKYRIN-1	-2.3259	-1.21779	0	0	10.1362
LBH	LBH regulator of Wnt signaling pathway	81606	-	-2.35013	-1.23274	0	0	13.4185
LAMC2	laminin subunit gamma 2	3918	B2T, BM600, CSF, EBR2, EBR2A, JEB3A, JEB3B, LAMB2T, LAMNB2	-2.40617	-1.26674	0	0	13.0187
DUSP1	dual specificity phosphatase 1	1843	CL100, HVH1, MKP-1, MKP1, PTPN10	-2.4277	-1.27959	0	0	12.9501
FSTL3	follistatin like 3	10272	FLRG, FSRP	-2.46089	-1.29918	0	0	13.8709
PDGFA	platelet derived growth factor subunit A	5154	PDGF-A, PDGF1	-2.52078	-1.33387	0	0	9.3574
TNS1	tensin 1	7145	MST091, MST122, MST127, MSTP091, MSTP122, MSTP127, MXRA6, PPP1R155, TNS	-2.58763	-1.37163	0	0	13.6783
FHL2	four and a half LIM domains 2	2274	AAG11, DRAL, FHL-2, SLIM-3, SLIM3	-2.59256	-1.37438	0	0	13.1269
CD44	CD44 molecule (IN blood group)	960	CDW44, CSPG8, ECM-III, ECMR-III, H-CAM, HCELL, HUTCH-1, HUTCH-I, HERMES-1, LHR, MC56, MDU2, MDU3, MIC4, PGP1	-2.60917	-1.38359	0	0	12.7798
ADM2	adrenomedullin 2	79924	AM2, DJ579N16.4	-2.65257	-1.40739	0	3.78e-44	8.4821
DYSF	dysferlin	8291	FER1L1, LGMD2B, LGMDR2, MMD1	-2.80836	-1.48973	0	1.68e-44	13.4999
SH3RF2	SH3 domain containing ring finger 2	153769	HEPP1, POSHER, PPP1R39, RNF158	-2.83988	-1.50583	0	0	10.2052
EPPK1	epiplakin 1	83481	EPIPL, EPIPL1	-2.86751	-1.5198	0	0	11.4395
BAAT	bile acid-CoA:amino acid N-acyltransferase	570	BACAT, BACD1, BAT, FHCA3, HCHO	-2.91131	-1.54167	0	0	7.4833
GAS6	growth arrest specific 6	2621	AXLLG, AXSF	-2.95347	-1.56241	0	0	13.6656
CCDC81	coiled-coil domain containing 81	60494	-	-2.98769	-1.57903	0	0	8.9647
SPOCD1	SPOC domain containing 1	90853	PPP1R146	-3.03547	-1.60192	0	0	11.1018
ADAMTS14	ADAM metallopeptidase with thrombospondin type 1 motif 14	140766	-	-3.04793	-1.60783	0	0	8.51
TUBA4A	tubulin alpha 4a	7277	ALS22, CMYO26, FTDALS9, H2-ALPHA, OZEMA23, SPAX11, TUBA1	-3.18188	-1.66988	0	0	8.3714
CD274	CD274 molecule	29126	ADMIO5, B7-H, B7H1, PD-L1, PDCD1L1, PDCD1LG1, PDL1, HPD-L1	-3.23505	-1.69379	0	0	10.5729
C6orf132	chromosome 6 open reading frame 132	647024	LNCCCLM, BA7K24.2	-3.29126	-1.71864	0	0	10.3128
NCF2	neutrophil cytosolic factor 2	4688	NCF-2, NOXA2, P67-PHOX, P67PHOX	-3.45298	-1.78784	0	0	8.9898
TRIM58	tripartite motif containing 58	25893	BIA2	-3.58646	-1.84256	0	0	11.6724
SERPINE1	serpin family E member 1	5054	PAI, PAI-1, PAI1, PLANH1	-3.80129	-1.92649	0	1.54e-44	14.7126
ULBP1	UL16 binding protein 1	80329	N2DL-1, NKG2DL1, RAET1I	-3.82058	-1.93379	0	0	7.7313
OR2W3	olfactory receptor family 2 subfamily W member 3	343171	OR2W3P, OR2W8P, OST718	-4.02997	-2.01077	0	0	8.0554
MAP3K7CL	MAP3K7 C-terminal like	56911	C21ORF7, HC21ORF7, TAK1L, TAKL, TAKL-1, TAKL-2, TAKL-4	-5.54489	-2.47116	0	1.82e-44	12.3632
NID2	nidogen 2	22795	NID-2	2.62499	1.39231	1.4e-45	1.75e-43	12.3578
COL2A1	collagen type II alpha 1 chain	1280	ACG2, ANFH, ANFH1, AOM, COL11A3, EDMMD, LCPD, OSCDP, PLSDT, SEDC, SEDSTN, SEMDSTWK, SMDALG, STL1, VPED	2.10937	1.07681	1.4e-45	8.13e-44	15.1638
STARD13	StAR related lipid transfer domain containing 13	90627	ARHGAP37, DLC2, GT650, LINC00464	-2.00676	-1.00487	1.4e-45	8.13e-44	11.9359
INHBB	inhibin subunit beta B	3625	-	-2.23884	-1.16275	1.4e-45	1.79e-43	10.1032
POU2F2	POU class 2 homeobox 2	5452	OCT2, OTF2, OCT-2	-2.46045	-1.29892	5.61e-45	5.42e-43	11.0585
FAM83G	family with sequence similarity 83 member G	644815	PAWS1	-1.64676	-0.719631	8.41e-45	8.49e-43	10.9941
CAV1	caveolin 1	857	BSCL3, CGL3, LCCNS, MSTP085, PPH3, VIP21	-2.21283	-1.14589	8.41e-45	8.34e-43	14.4275
FGF1	fibroblast growth factor 1	2246	AFGF, ECGF, ECGF-BETA, ECGFA, ECGFB, FGF-1, FGF-ALPHA, FGFA, GLIO703, HBGF-1, HBGF1	-4.62457	-2.20932	3.64e-44	3.63e-42	8.8147
IL31RA	interleukin 31 receptor A	133396	CRL, CRL3, GLM-R, GLMR, GPL, IL-31RA, PLCA2, PRO21384, HGLM-R, ZCYTOR17	-2.79779	-1.48429	1.29e-43	1.26e-41	9.1192
FLNB	filamin B	2317	ABP-278, ABP-280, AOI, FH1, FLN-B, FLN1L, LRS1, SCT, TABP, TAP	-2.06069	-1.04313	4.2e-43	4.03e-41	16.1128
IL32	interleukin 32	9235	IL-32ALPHA, IL-32BETA, IL-32DELTA, IL-32GAMMA, NK4, TAIF, TAIFA, TAIFB, TAIFC, TAIFD	-3.37185	-1.75354	6.22e-43	5.94e-41	12.6864
SMAD6	SMAD family member 6	4091	AOVD2, HST17432, MADH6, MADH7	1.52407	0.607928	1e-42	9.49e-41	10.6856
H2AC6	H2A clustered histone 6	8334	H2A/L, H2AFL, HIST1H2AC, DJ221C16.4	-1.50293	-0.587774	1.5e-42	1.4e-40	10.8159
PLAUR	plasminogen activator, urokinase receptor	5329	CD87, U-PAR, UPAR, URKR	-1.8457	-0.884168	1.66e-42	1.55e-40	12.1339
THSD1	thrombospondin type 1 domain containing 1	55901	ANIB12, LMPHM13, TMTSP, UNQ3010	-2.14722	-1.10247	3.05e-42	2.81e-40	7.7004
GPRC5A	G protein-coupled receptor class C group 5 member A	9052	GPCR5A, PEIG-1, RAI3, RAIG1, TIG1	-3.42615	-1.77659	3.14e-42	2.88e-40	7.783
CHEK2	checkpoint kinase 2	11200	CDS1, CHK2, HUCDS1, LFS2, PP1425, RAD53, TPDS4, HCDS1	1.52771	0.611373	3.36e-42	3.06e-40	11.0365
IL18	interleukin 18	3606	IGIF, IL-18, IL-1G, IL1F4	-2.94388	-1.55772	3.74e-42	3.39e-40	10.5003
SBDS	SBDS ribosome maturation factor	51119	CGI-97, SDO1, SDS, SWDS	-1.5169	-0.601128	4.68e-42	4.19e-40	13.1574
LAMA4	laminin subunit alpha 4	3910	CMD1JJ, LAMA3, LAMA4*-1	1.79118	0.840913	7.42e-42	6.48e-40	10.884
CDC25C	cell division cycle 25C	995	CDC25, PPP1R60	1.56061	0.642111	1.03e-41	8.89e-40	10.9202
KCTD12	potassium channel tetramerization domain containing 12	115207	C13ORF2, PFET1, PFETIN	2.11644	1.08164	1.24e-41	1.06e-39	12.4729
CPA4	carboxypeptidase A4	51200	CPA3	-3.0859	-1.62569	1.24e-41	1.06e-39	11.2593
FZD1	frizzled class receptor 1	8321	-	1.6959	0.762055	1.65e-41	1.38e-39	12.9245
CARD10	caspase recruitment domain family member 10	29775	BIMP1, CARMA3, IMD89	-2.04567	-1.03257	1.72e-41	1.43e-39	11.5938
NFKBIZ	NFKB inhibitor zeta	64332	I-KAPPA-B-ZETA, IKBZ, INAP, IKAPPAB-ZETA, MAIL, IKB-ZETA, IKAPPABZETA	-1.52779	-0.611447	1.83e-41	1.52e-39	11.0566
VXN	vexin	254778	C8ORF46	-2.33767	-1.22507	3.47e-41	2.86e-39	10.4928
NLRC5	NLR family CARD domain containing 5	84166	CLR16.1, NOD27, NOD4	-3.00539	-1.58755	5.2e-41	4.24e-39	9.3256
SLC7A1	solute carrier family 7 member 1	6541	ATRC1, CAT-1, ERR, HCAT1, REC1L	-1.53892	-0.621921	6.49e-41	5.27e-39	13.7197
PRUNE2	prune homolog 2 with BCH domain	158471	BMCC1, BNIPXL, C9ORF65, KIAA0367	-1.59556	-0.674066	7.32e-41	5.92e-39	12.0989
SLFN13	schlafen family member 13	146857	SLFN10, HSLFN13	1.80348	0.850786	7.61e-41	6.11e-39	11.7959
MVP	major vault protein	9961	LRP, VAULT1	-1.62234	-0.698074	8.35e-41	6.67e-39	13.0891
HSD17B2	hydroxysteroid 17-beta dehydrogenase 2	3294	EDH17B2, HSD17, SDR9C2	1.86795	0.901453	1.61e-40	1.28e-38	11.2992
PDGFRA	platelet derived growth factor receptor alpha	5156	CD140A, PDGFR-2, PDGFR2	2.11626	1.08152	2.25e-40	1.78e-38	11.4513
PPME1	protein phosphatase methylesterase 1	51400	ABDH19, PME-1	-1.62815	-0.703236	4.56e-40	3.53e-38	13.4745
DAPL1	death associated protein like 1	92196	-	3.79416	1.92378	5.5e-40	4.21e-38	8.9242
ITGA9	integrin subunit alpha 9	3680	ALPHA-RLC, ITGA4L, RLC	2.25202	1.17122	6.1e-40	4.65e-38	9.5462
P4HA2	prolyl 4-hydroxylase subunit alpha 2	8974	MYP25, LNCRNA-PE	-1.51063	-0.595148	7.7e-40	5.81e-38	13.0641
WNK4	WNK lysine deficient protein kinase 4	65266	PHA2B, PRKWNK4	-3.4664	-1.79344	7.95e-40	5.97e-38	8.2866
SEMA7A	semaphorin 7A (JohnMiltonHagen blood group)	8482	CD108, CDW108, H-SEMA-K1, H-SEMA-L, JMH, PFIC11, SEMAK1, SEMAL	-1.66136	-0.732366	9.94e-40	7.43e-38	10.4884
PTX3	pentraxin 3	5806	TNFAIP5, TSG-14	-1.66751	-0.737692	1.35e-39	1e-37	11.9823
AHNAK	AHNAK nucleoprotein	79026	AHNAK1, AHNAKRS, PM227	-1.55313	-0.635178	1.48e-39	1.09e-37	17.1751
KCTD16	potassium channel tetramerization domain containing 16	57528	-	-1.88138	-0.911792	1.54e-39	1.13e-37	9.2653
FADS3	fatty acid desaturase 3	3995	CYB5RP, LLCDL3	-1.7128	-0.776354	2.27e-39	1.66e-37	10.9224
CDH3	cadherin 3	1001	CDHP, HJMD, PCAD	1.56873	0.649597	2.84e-39	2.07e-37	11.8419
TNFRSF9	TNF receptor superfamily member 9	3604	4-1BB, CD137, CDW137, ILA, IMD109	-2.10227	-1.07195	7.49e-39	5.3e-37	11.4724
CAPN2	calpain 2	824	CANP2, CANPL2, CANPML, MCANP	-1.50101	-0.585929	1.29e-38	9.09e-37	15.94
DRAM1	DNA damage regulated autophagy modulator 1	55332	DRAM	-1.5449	-0.627513	1.72e-38	1.2e-36	11.1984
TSPOAP1	TSPO associated protein 1	9256	BZRAP1, DYT22, PBR-IP, PRAX-1, PRAX1, RIM-BP1, RIMBP1	1.65846	0.729848	2.09e-38	1.45e-36	10.7959
PPP2R2B	protein phosphatase 2 regulatory subunit Bbeta	5521	B55BETA, PP2AB55BETA, PP2ABBETA, PP2APR55B, PP2APR55BETA, PR2AB55BETA, PR2ABBETA, PR2APR55BETA, PR52B, PR55-BETA, PR55BETA, SCA12	1.79385	0.84306	3.22e-38	2.22e-36	11.0764
CXCL1	C-X-C motif chemokine ligand 1	2919	FSP, GRO1, GROA, MGSA, MGSA-A, NAP-3, SCYB1	-2.89604	-1.53408	5.13e-38	3.52e-36	10.9737
PMAIP1	phorbol-12-myristate-13-acetate-induced protein 1	5366	APR, NOXA	-1.67026	-0.740073	5.6e-38	3.83e-36	11.6162
WNT5B	Wnt family member 5B	81029	-	-1.87078	-0.903641	5.82e-38	3.97e-36	11.6757
TFPI	tissue factor pathway inhibitor	7035	EPI, LACI, TFI, TFPI1	-1.74756	-0.805338	6.35e-38	4.27e-36	12.1304
MICAL2	microtubule associated monooxygenase, calponin and LIM domain containing 2	9645	EBITEIN1, MICAL-2, MICAL2PV1, MICAL2PV2, MICALCL, MICAL-CL	-2.88584	-1.52899	7.28e-38	4.85e-36	14.6365
THSD7A	thrombospondin type 1 domain containing 7A	221981	-	1.76776	0.821926	1.31e-37	8.61e-36	10.9302
PXDC1	PX domain containing 1	221749	C6ORF145	-1.57244	-0.653002	1.4e-37	9.15e-36	11.4159
JUN	Jun proto-oncogene, AP-1 transcription factor subunit	3725	AP-1, AP1, C-JUN, CJUN, P39	-1.6721	-0.741661	1.85e-37	1.2e-35	12.9438
EGR1	early growth response 1	1958	AT225, G0S30, KROX-24, NGFI-A, TIS8, ZIF-268, ZIF268, ZNF225	-1.93071	-0.949135	1.86e-37	1.2e-35	10.0682
WLS	Wnt ligand secretion mediator	79971	C1ORF139, EVI, GPR177, MRP, ZKS, MIG-14	1.93577	0.952908	2.54e-37	1.64e-35	15.5783
CGB8	chorionic gonadotropin subunit beta 8	94115	-	-2.88954	-1.53084	3.27e-37	2.11e-35	6.993
ARSI	arylsulfatase family member I	340075	ASI, SPG66	-1.81613	-0.860869	3.51e-37	2.26e-35	12.1768
ARID5A	AT-rich interaction domain 5A	10865	MRF-1, MRF1, RP11-363D14	-1.56918	-0.65001	3.68e-37	2.36e-35	9.9915
FGF5	fibroblast growth factor 5	2250	HBGF-5, SMAG-82, TCMGLY	-3.23873	-1.69543	3.97e-37	2.53e-35	8.6768
TTYH2	tweety family member 2	94015	C17ORF29	1.50149	0.586399	9.69e-37	6.08e-35	10.5633
TRPC4	transient receptor potential cation channel subfamily C member 4	7223	HTRP-4, HTRP4, TRP4	-1.61902	-0.69512	1.29e-36	8.05e-35	11.3318
HTR1D	5-hydroxytryptamine receptor 1D	3352	5-HT1D, HT1DA, HTR1DA, HTRL, RDC4	-1.85757	-0.893415	1.58e-36	9.82e-35	10.3485
DEPP1	DEPP autophagy regulator 1	11067	C10ORF10, DEPP, FIG, FSEG	-1.83388	-0.874897	1.69e-36	1.05e-34	9.7751
CENPF	centromere protein F	1063	CENF, CILD31, PRO1779, STROMS, HCP-1	1.55687	0.638646	1.77e-36	1.1e-34	15.446
OCA2	OCA2 melanosomal transmembrane protein	4948	BEY, BEY1, BEY2, BOCA, D15S12, EYCL, EYCL2, EYCL3, HCL3, P, PED, SHEP1, SLC13B1	1.98394	0.988365	2.96e-36	1.82e-34	10.7497
CDCA7	cell division cycle associated 7	83879	ICF3, JPO1	1.53181	0.615241	3.54e-36	2.17e-34	11.7006
SLC7A5	solute carrier family 7 member 5	8140	4F2LC, CD98, D16S469E, E16, LAT1, MPE16	-1.79661	-0.845276	3.55e-36	2.17e-34	14.7761
UBASH3B	ubiquitin associated and SH3 domain containing B	84959	STS-1, STS1, TULA-2, TULA2, P70	-1.63987	-0.713582	5.14e-36	3.11e-34	12.111
CREB5	cAMP responsive element binding protein 5	9586	CRE-BPA, CREB-5, CREBPA	-1.61866	-0.694796	8.06e-36	4.83e-34	12.3979
TRIO	trio Rho guanine nucleotide exchange factor	7204	ARHGEF23, MEBAS, MRD44, MRD63, TGAT	-1.57882	-0.658847	8.86e-36	5.29e-34	15.3782
PLA2G3	phospholipase A2 group III	50487	GIII-SPLA2, SPLA2III, SPLA2-III	1.69523	0.761481	9.65e-36	5.74e-34	11.9749
COCH	cochlin	1690	COCH-5B2, COCH5B2, DFNA9, DFNB110	1.64086	0.714454	1.8e-35	1.06e-33	9.951
IL15	interleukin 15	3600	IL-15	-3.22569	-1.68961	2.05e-35	1.2e-33	7.9649
TNFSF9	TNF superfamily member 9	8744	4-1BB-L, CD137L, TNLG5A	-2.03445	-1.02464	2.18e-35	1.27e-33	9.9672
RAB3B	RAB3B, member RAS oncogene family	5865	-	-1.59962	-0.677726	2.88e-35	1.66e-33	13.5961
DNAH5	dynein axonemal heavy chain 5	1767	CILD3, DNAHC5, HL1, KTGNR, PCD	-2.14399	-1.1003	3.07e-35	1.77e-33	9.5205
EPS8L2	EPS8 signaling adaptor L2	64787	DFNB106, EPS8R2	-1.7198	-0.782242	3.34e-35	1.92e-33	12.9121
TNFRSF10A	TNF receptor superfamily member 10a	8797	APO2, CD261, DR4, TRAILR-1, TRAILR1	-1.68608	-0.753675	3.49e-35	2e-33	9.9694
CACNA1B	calcium voltage-gated channel subunit alpha1 B	774	BIII, CACNL1A5, CACNN, CAV2.2, DYT23, NEDNEH	-1.98676	-0.990414	3.66e-35	2.09e-33	9.0017
ITPRIPL1	ITPRIP like 1	150771	D1B, KIAA1754L	1.72037	0.782722	3.75e-35	2.13e-33	8.5919
MYRF	myelin regulatory factor	745	11ORF9, C11ORF9, CUGS, MMERV, MRF, NNO1, NDT80, PQN-47	-1.54201	-0.624815	5.13e-35	2.9e-33	13.893
PRRX1	paired related homeobox 1	5396	AGOTC, PHOX1, PMX1, PRX-1, PRX1	2.01595	1.01146	6.75e-35	3.78e-33	11.9011
PCDHGC4	protocadherin gamma subfamily C, 4	56098	NEDGS, PCDH-GAMMA-C4	1.80074	0.848592	1.47e-34	8.06e-33	10.1747
COL9A2	collagen type IX alpha 2 chain	1298	DJ39G22.4, EDM2, MED, STL5	2.01812	1.01301	1.57e-34	8.57e-33	10.3362
ID2	inhibitor of DNA binding 2	3398	GIG8, ID2A, ID2H, BHLHB26	2.13855	1.09663	1.65e-34	9e-33	12.0675
TAGLN2	transgelin 2	8407	HA1756	-1.57145	-0.6521	1.75e-34	9.5e-33	16.2765
TNIP1	TNFAIP3 interacting protein 1	10318	ABIN-1, NAF1, VAN, NIP40-1	-1.60898	-0.686144	2.68e-34	1.44e-32	13.7449
ITGB3	integrin subunit beta 3	3690	BDPLT16, BDPLT2, BDPLT24, CD61, GP3A, GPIIIA, GT, GT2	-2.45329	-1.29472	2.9e-34	1.55e-32	10.3522
OCLN	occludin	100506658	BLCPMG, PPP1R115, PTORCH1	-1.71616	-0.779188	4.43e-34	2.35e-32	10.769
C3orf52	chromosome 3 open reading frame 52	79669	HYPT15, TTMP	-1.92036	-0.941374	5.77e-34	3.05e-32	10.929
LIPH	lipase H	200879	AH, ARWH2, HYPT7, LAH2, LPDLR, PLA1B, MPA-PLA1	-4.31237	-2.10848	5.83e-34	3.07e-32	7.3061
ADAM19	ADAM metallopeptidase domain 19	8728	FKSG34, MADDAM, MLTNB	-1.55088	-0.633091	9.06e-34	4.73e-32	15.3931
WNT9A	Wnt family member 9A	7483	WNT14	-1.62317	-0.698814	1.32e-33	6.87e-32	10.786
LAMA1	laminin subunit alpha 1	284217	LAMA, PTBHS, S-LAM-ALPHA	1.50063	0.58557	1.36e-33	7.05e-32	14.3456
CAV2	caveolin 2	858	CAV	-1.98758	-0.991015	1.55e-33	8e-32	13.2941
GFRA2	GDNF family receptor alpha 2	2675	GDNFRB, NRTNR-ALPHA, NTNRA, RETL2, TRNR2	2.61148	1.38487	2.09e-33	1.07e-31	9.8944
BIRC3	baculoviral IAP repeat containing 3	330	AIP1, API2, CIAP2, HAIP1, HIAP1, IAP-1, MALT2, MIHC, RNF49, C-IAP2	-2.76232	-1.46588	2.34e-33	1.2e-31	9.3287
ALDH1L2	aldehyde dehydrogenase 1 family member L2	160428	MTFDH	-2.67085	-1.4173	3.01e-33	1.52e-31	10.9437
AFF2	ALF transcription elongation factor 2	2334	FMR2, FMR2P, FRAXE, MRX2, OX19, XLID109	2.03706	1.02649	3.16e-33	1.59e-31	11.8509
EMP2	epithelial membrane protein 2	2013	XMP	1.52228	0.606238	3.8e-33	1.9e-31	11.0392
SPRN	shadow of prion protein	503542	SHADOO, SHO, BA108K14.1	-2.81335	-1.49229	3.96e-33	1.97e-31	7.9651
ARID5B	AT-rich interaction domain 5B	84159	DESRT, MRF-2, MRF2	-1.79841	-0.846719	4.28e-33	2.13e-31	13.8566
SYNJ2	synaptojanin 2	8871	INPP5H	-1.86523	-0.89935	4.58e-33	2.27e-31	12.5795
TAGLN	transgelin	6876	SM22, SM22-ALPHA, SMCC, TAGLN1, TGLN, WS3-10	-1.93204	-0.950127	6.5e-33	3.19e-31	17.9062
PCP4	Purkinje cell protein 4	5121	PEP-19	3.20608	1.68081	6.7e-33	3.26e-31	9.2878
EPHB3	EPH receptor B3	2049	EK2, ETK2, HEK2, TYRO6	1.71597	0.779028	1.46e-32	7.04e-31	12.2422
LAYN	layilin	143903	-	-1.87617	-0.907794	1.96e-32	9.39e-31	12.03
PFKP	phosphofructokinase, platelet	5214	ATP-PFK, PFK-C, PFK-P, PFKF	-1.504	-0.588803	2.46e-32	1.17e-30	14.7902
STRA6	signaling receptor and transporter of retinol STRA6	64220	MCOPCB8, MCOPS9, PP14296, SLC69A1	1.84625	0.884596	2.48e-32	1.18e-30	10.3951
NPY	neuropeptide Y	4852	PYY4	4.90135	2.29318	3.1e-32	1.46e-30	6.9632
SYNC	syncoilin, intermediate filament protein	81493	SYNC1, SYNCOILIN	-1.86642	-0.900272	3.36e-32	1.58e-30	11.7481
PERP	p53 apoptosis effector related to PMP22	64065	EKVP7, KCP1, KRTCAP1, OLMS2, PIGPC1, THW, DJ496H19.1	-1.50063	-0.585565	6.22e-32	2.86e-30	12.6663
CREB3L1	cAMP responsive element binding protein 3 like 1	90993	C16DELP11.2, DEL16P11.2, OASIS, OI16	-1.72031	-0.782669	7.5e-32	3.42e-30	12.9383
CLDN19	claudin 19	149461	HOMG5	2.20811	1.14281	1.02e-31	4.56e-30	7.6192
INHBE	inhibin subunit beta E	83729	-	-5.13922	-2.36155	1.11e-31	4.92e-30	5.9127
ZC3H12A	zinc finger CCCH-type containing 12A	80149	MCPIP, MCPIP-1, MCPIP1, REG1, DJ423B22.1	-1.70162	-0.766911	1.33e-31	5.88e-30	11.082
SGPP2	sphingosine-1-phosphate phosphatase 2	130367	SPP2, SPPASE2	2.0911	1.06426	1.99e-31	8.78e-30	7.8497
CSRP1	cysteine and glycine rich protein 1	1465	CRP, CRP1, CSRP, CYRP, D1S181E, HEL-141, HEL-S-286	-1.76341	-0.818365	2.06e-31	9.04e-30	15.6448
ATF3	activating transcription factor 3	467	-	-2.10688	-1.07511	2.06e-31	9.04e-30	11.8782
H4C8	H4 clustered histone 8	8365	H4-16, H4/H, H4C1, H4C11, H4C12, H4C13, H4C14, H4C15, H4C16, H4C2, H4C3, H4C4, H4C5, H4C6, H4C9, H4FH, HIST1H4H	-1.54299	-0.625732	2.2e-31	9.61e-30	9.0597
SLC35G1	solute carrier family 35 member G1	159371	C10ORF60, POST, TMEM20	1.64736	0.720152	2.54e-31	1.11e-29	11.0629
CXCL8	C-X-C motif chemokine ligand 8	3576	GCP-1, GCP1, IL8, LECT, LUCT, LYNAP, MDNCF, MONAP, NAF, NAP-1, NAP1, SCYB8	-4.54591	-2.18457	2.84e-31	1.24e-29	6.9453
HAAO	3-hydroxyanthranilate 3,4-dioxygenase	23498	3-HAO, HAO, VCRL1, H3HAO	2.19246	1.13255	2.97e-31	1.29e-29	7.5829
PCOLCE2	procollagen C-endopeptidase enhancer 2	26577	PCPE2	1.88685	0.915982	3.42e-31	1.48e-29	8.2533
BACH1	BTB domain and CNC homolog 1	571	BACH-1, BTBD24	-1.5926	-0.671382	3.89e-31	1.68e-29	14.6621
TNFAIP1	TNF alpha induced protein 1	7126	B12, B61, BTBD34, EDP1, HBACURD2	-1.52139	-0.605389	4.21e-31	1.81e-29	13.6435
C12orf75	chromosome 12 open reading frame 75	387882	AGD3, OCC-1, OCC1	-1.88667	-0.915839	4.63e-31	1.98e-29	13.4902
BEST3	bestrophin 3	144453	VMD2L3	-2.62242	-1.3909	5.36e-31	2.28e-29	8.1022
CENPH	centromere protein H	64946	-	1.56639	0.647445	5.75e-31	2.44e-29	11.5521
CLGN	calmegin	1047	-	1.55728	0.639024	7.36e-31	3.08e-29	11.0173
MXD1	MAX dimerization protein 1	4084	BHLHC58, MAD, MAD1	-1.50942	-0.593991	1.16e-30	4.8e-29	11.017
AOX1	aldehyde oxidase 1	316	AO, AOH1	-2.39673	-1.26107	1.3e-30	5.39e-29	8.1014
H2BC4	H2B clustered histone 4	8347	H2B.1, H2B/L, H2BC10, H2BC6, H2BC7, H2BC8, H2BFL, HIST1H2BC, DJ221C16.3	-1.75791	-0.813864	1.41e-30	5.82e-29	8.088
SAPCD2	suppressor APC domain containing 2	89958	C9ORF140, P42.3	1.54623	0.628756	1.54e-30	6.35e-29	11.0916
PRKAG2	protein kinase AMP-activated non-catalytic subunit gamma 2	51422	AAKG, AAKG2, CMH6, H91620P, WPWS	-1.58365	-0.663254	1.9e-30	7.79e-29	12.6359
TRIM47	tripartite motif containing 47	91107	GOA, RNF100	-2.04723	-1.03367	1.94e-30	7.94e-29	8.8157
ARHGAP31	Rho GTPase activating protein 31	57514	AOS, AOS1, CDGAP	-1.52037	-0.604423	3.09e-30	1.26e-28	12.9893
SLITRK5	SLIT and NTRK like family member 5	26050	LRRC11, BA364G4.2	1.70165	0.766931	3.25e-30	1.32e-28	11.8448
IRF1	interferon regulatory factor 1	3659	IMD117, IRF-1, MAR	-1.70851	-0.77274	3.8e-30	1.54e-28	10.5196
RAB30	RAB30, member RAS oncogene family	27314	-	-1.58594	-0.665335	3.89e-30	1.57e-28	12.3286
LCP1	lymphocyte cytosolic protein 1	3936	CP64, HEL-S-37, L-PLASTIN, LC64P, LPL, PLS2	-1.90053	-0.926402	3.91e-30	1.58e-28	8.6373
SLIT3	slit guidance ligand 3	6586	MEGF5, SLIL2, SLIT1, SLIT-3, SLIT2	1.75736	0.813409	5.12e-30	2.05e-28	11.9875
BIRC5	baculoviral IAP repeat containing 5	332	API4, EPR-1	1.50213	0.587013	6.11e-30	2.44e-28	13.2853
ITGB3BP	integrin subunit beta 3 binding protein	23421	CENP-R, CENPR, HSU37139, NRIF3, TAP20	1.50471	0.589488	9.36e-30	3.71e-28	11.0496
RCAN1	regulator of calcineurin 1	1827	ADAPT78, CSP1, DSC1, DSCR1, MCIP1, RCN1	-2.06854	-1.04861	1.01e-29	3.98e-28	14.9721
CDC42EP3	CDC42 effector protein 3	10602	BORG2, CEP3, UB1	-1.59603	-0.674486	1.2e-29	4.74e-28	14.4622
EHD4	EH domain containing 4	30844	PAST4	-1.5675	-0.648468	1.51e-29	5.89e-28	13.8184
ACTN1	actinin alpha 1	87	BDPLT15	-1.54954	-0.631839	1.57e-29	6.13e-28	17.1133
CCDC33	coiled-coil domain containing 33	80125	CC2D3, CT61, HP11097	2.35514	1.23581	1.62e-29	6.3e-28	6.9502
TNFRSF12A	TNF receptor superfamily member 12A	51330	CD266, FN14, TWEAKR	-1.74874	-0.806315	1.64e-29	6.36e-28	13.3317
EHD2	EH domain containing 2	30846	PAST2	-1.71799	-0.780724	3.38e-29	1.29e-27	13.7482
BST1	bone marrow stromal cell antigen 1	683	CD157, CADPR2	-1.57902	-0.65903	4.42e-29	1.68e-27	11.3512
CFAP251	cilia and flagella associated protein 251	144406	CAM-IP4, SPGF33, WDR66	-1.52239	-0.606342	7.24e-29	2.73e-27	10.8837
RADIL	Rap associating with DIL domain	55698	RASIP2	1.83488	0.875688	1.06e-28	3.97e-27	9.1221
CENPM	centromere protein M	79019	C22ORF18, CENP-M, PANE1	1.59685	0.67523	1.2e-28	4.44e-27	10.2654
LZTS3	leucine zipper tumor suppressor family member 3	9762	PROSAPIP1	-1.58924	-0.668338	1.41e-28	5.2e-27	10.704
SGK1	serum/glucocorticoid regulated kinase 1	6446	SGK	-1.69661	-0.762657	1.55e-28	5.69e-27	12.2932
TLL1	tolloid like 1	7092	ASD6, TLL	-1.68551	-0.753183	1.9e-28	6.92e-27	12.435
SELPLG	selectin P ligand	6404	CD162, CLA, PSGL-1, PSGL1	-1.57205	-0.652647	1.91e-28	6.96e-27	9.2692
SPTBN5	spectrin beta, non-erythrocytic 5	51332	BSPECV, HUBSPECV, HUSPECV	-2.41422	-1.27156	2.06e-28	7.44e-27	10.3495
GUCY1B1	guanylate cyclase 1 soluble subunit beta 1	2983	GC-S-BETA-1, GC-SB3, GUC1B3, GUCB3, GUCSB3, GUCY1B3	1.55854	0.640192	2.13e-28	7.7e-27	10.3361
HNF1B	HNF1 homeobox B	6928	ADTKD3, FJHN, HNF-1-BETA, HNF-1B, HNF1BETA, HNF2, HPC11, LF-B3, LFB3, MODY5, RCAD, T2D, TCF-2, TCF2, VHNF1	-2.7725	-1.47119	2.21e-28	7.97e-27	9.5576
DUSP8	dual specificity phosphatase 8	1850	C11ORF81, HB5, HVH-5, HVH8	-2.64941	-1.40567	2.96e-28	1.06e-26	9.5903
MCAM	melanoma cell adhesion molecule	4162	CD146, HEMCAM, METCAM, MUC18, MELCAM	-1.60762	-0.684926	3.15e-28	1.12e-26	14.3093
SPON2	spondin 2	10417	DIL-1, DIL1, M-SPONDIN, MINDIN	-2.21036	-1.14428	3.56e-28	1.26e-26	7.9729
JPH2	junctophilin 2	57158	CMD2E, CMH17, JP-2, JP2	-1.54941	-0.63172	4.38e-28	1.54e-26	12.5888
HHIP	hedgehog interacting protein	64399	HIP	2.87829	1.52521	5.22e-28	1.83e-26	11.0723
SNPH	syntaphilin	9751	-	-1.58295	-0.662614	5.47e-28	1.9e-26	9.5756
TYRP1	tyrosinase related protein 1	7306	CAS2, CATB, GP75, OCA3, TRP, TRP1, TYRP, B-PROTEIN	3.71602	1.89376	8.59e-28	2.97e-26	7.1471
KCTD4	potassium channel tetramerization domain containing 4	386618	BA321C24.3	-4.45928	-2.15681	9.22e-28	3.19e-26	6.4859
DUSP10	dual specificity phosphatase 10	11221	MKP-5, MKP5	-1.86141	-0.896392	1.16e-27	3.99e-26	10.0201
MAMLD1	mastermind like domain containing 1	10046	CG1, CXORF6, F18, HYSP2	-1.57199	-0.652592	2e-27	6.82e-26	10.8131
NFE2L3	NFE2 like bZIP transcription factor 3	9603	NRF3	-1.78979	-0.839788	2.27e-27	7.69e-26	12.2898
RAB7B	RAB7B, member RAS oncogene family	338382	RAB7	-2.65003	-1.40601	2.32e-27	7.86e-26	8.7471
NDC80	NDC80 kinetochore complex component	10403	HEC, HEC1, HSHEC1, KNTC2, TID3, HSNDC80	1.51856	0.602704	2.69e-27	9.11e-26	12.2911
TSPAN5	tetraspanin 5	10098	NET-4, NET4, TM4SF9, TSPAN-5	-1.5229	-0.606823	3.37e-27	1.14e-25	12.4592
H2BC8	H2B clustered histone 8	8339	H2B.1A, H2B/A, H2BC10, H2BC4, H2BC6, H2BC7, H2BFA, HIST1H2BG, DJ221C16.8	-1.95901	-0.970124	3.58e-27	1.21e-25	7.9577
NIPAL1	NIPA like domain containing 1	152519	NIPA3, NPAL1, SLC57A3	-1.91447	-0.936946	3.88e-27	1.3e-25	8.3219
MXD3	MAX dimerization protein 3	83463	BHLHC13, MAD3, MYX	1.5162	0.600462	3.89e-27	1.3e-25	10.1892
NSG1	neuronal vesicle trafficking associated 1	27065	D4S234, D4S234E, NEEP21, P21	-1.96372	-0.973587	4.08e-27	1.36e-25	10.7655
DTL	denticleless E3 ubiquitin protein ligase adapter	51514	CDT2, DCAF2, L2DTL, RAMP	1.65466	0.726539	4.79e-27	1.58e-25	12.6999
ITPR1	inositol 1,4,5-trisphosphate receptor type 1	3708	ACV, CLA4, INSP3R1, IP3R, IP3R1, PPP1R94, SCA15, SCA16, SCA29	1.90872	0.932605	6.15e-27	2.01e-25	12.7911
SPHK1	sphingosine kinase 1	8877	SPHK	-1.679	-0.747602	6.29e-27	2.05e-25	10.5291
FOXC2	forkhead box C2	2303	FKHL14, LD, MFH-1, MFH1	-1.52682	-0.610531	6.43e-27	2.1e-25	12.1124
COL5A3	collagen type V alpha 3 chain	50509	-	-2.16783	-1.11625	9.36e-27	3.03e-25	8.0879
PLP2	proteolipid protein 2	5355	A4, A4LSB	-1.61699	-0.693309	1.3e-26	4.22e-25	12.4966
GBE1	1,4-alpha-glucan branching enzyme 1	2632	APBD, GBE, GSD4	-1.61811	-0.694309	1.47e-26	4.73e-25	13.9297
DLGAP5	DLG associated protein 5	9787	DLG7, HURP	1.5308	0.614284	1.51e-26	4.86e-25	13.3542
IQGAP2	IQ motif containing GTPase activating protein 2	10788	-	1.87582	0.907522	1.86e-26	5.92e-25	10.6307
SBK2	SH3 domain binding kinase family member 2	646643	SGK069	-2.89644	-1.53428	2.01e-26	6.39e-25	7.3095
ISL1	ISL LIM homeobox 1	3670	ISLET1, ISL-1	2.51336	1.32962	2.39e-26	7.54e-25	10.3997
RASL11B	RAS like family 11 member B	65997	-	1.90402	0.929051	3.13e-26	9.81e-25	11.1472
PRX	periaxin	57716	CMT4F	1.52713	0.610824	3.22e-26	1.01e-24	9.7536
RDH10	retinol dehydrogenase 10	157506	SDR16C4	1.80529	0.852233	3.47e-26	1.08e-24	12.1553
HTRA1	HtrA serine peptidase 1	5654	ARMD7, CADASIL2, CARASIL, HTRA, L56, ORF480, PRSS11	1.52869	0.6123	3.74e-26	1.16e-24	13.2996
RASSF7	Ras association domain family member 7	8045	C11ORF13, CFAP88, FAP88, HRAS1, HRC1	-1.58253	-0.662234	4.71e-26	1.46e-24	10.1604
TICAM1	TIR domain containing adaptor molecule 1	148022	IIAE6, MYD88-3, PRVTIRB, TICAM-1, TRIF	-1.81711	-0.861649	5.37e-26	1.65e-24	9.3403
SERPINB8	serpin family B member 8	5271	C18ORF53, CAP2, PI-8, PI8, PSS5	-1.61467	-0.691241	8.16e-26	2.5e-24	10.9897
MCHR1	melanin concentrating hormone receptor 1	2847	GPR24, MCH-1R, MCH1R, SLC-1, SLC1	1.8895	0.918007	1.11e-25	3.37e-24	10.3844
MAFF	MAF bZIP transcription factor F	23764	U-MAF, HMAFF	-1.82082	-0.864587	1.16e-25	3.53e-24	10.5828
OSGIN1	oxidative stress induced growth inhibitor 1	29948	BDGI, OKL38	-1.71738	-0.780206	1.2e-25	3.65e-24	9.3763
RAD54L	RAD54 like	8438	HR54, RAD54A, HHR54, HRAD54	1.56878	0.649647	1.42e-25	4.29e-24	10.9642
ASNS	asparagine synthetase (glutamine-hydrolyzing)	440	ASNSD, TS11	-1.86512	-0.899268	1.56e-25	4.65e-24	12.8287
MND1	meiotic nuclear divisions 1	84057	GAJ	1.58246	0.662171	2.16e-25	6.43e-24	9.8562
FAM110D	family with sequence similarity 110 member D	79927	GRRP1	1.94423	0.959198	2.2e-25	6.53e-24	7.2481
DHFR	dihydrofolate reductase	1719	DHFR1, DHFRP1, DYR	1.50842	0.593036	2.46e-25	7.27e-24	13.6453
ARAP2	ArfGAP with RhoGAP domain, ankyrin repeat and PH domain 2	116984	CENTD1, PARX	-2.42662	-1.27895	3.12e-25	9.18e-24	9.8523
TSHZ2	teashirt zinc finger homeobox 2	128553	C20ORF17, OVC10-2, TSH2, ZABC2, ZNF218	1.86054	0.895724	3.78e-25	1.11e-23	9.1692
LIF	LIF interleukin 6 family cytokine	3976	CDF, DIA, HILDA, MLPLI	-2.05825	-1.04142	4.08e-25	1.19e-23	12.7448
PGM2L1	phosphoglucomutase 2 like 1	283209	BM32A, NEDHFS, PMMLP	-1.51902	-0.603145	4.19e-25	1.22e-23	13.2355
PIEZO1	piezo type mechanosensitive ion channel component 1 (Er blood group)	9780	DHS, ER, FAM38A, LMPH3, LMPHM6, MIB	-1.62804	-0.703139	4.31e-25	1.25e-23	14.5803
CRHBP	corticotropin releasing hormone binding protein	1393	CRF-BP, CRFBP	-3.97143	-1.98966	4.36e-25	1.26e-23	10.6019
STMN2	stathmin 2	11075	SCG10, SCGN10	-2.0042	-1.00303	5.57e-25	1.61e-23	11.6952
PROCR	protein C receptor	10544	CCCA, CCD41, EPCR	-1.71303	-0.77655	7.72e-25	2.21e-23	10.2408
GADD45A	growth arrest and DNA damage inducible alpha	1647	DDIT1, GADD45	-1.56654	-0.647578	8.45e-25	2.4e-23	12.8168
SH3RF3	SH3 domain containing ring finger 3	344558	POSH2, SH3MD4	-1.69615	-0.762261	9.03e-25	2.55e-23	11.7636
IL6R	interleukin 6 receptor	3570	CD126, HIES5, IL-1RA, IL-6R, IL-6R-1, IL-6RA, IL6Q, IL6QTL, IL6RA, IL6RQ, GP80	-3.01841	-1.59379	1.17e-24	3.28e-23	7.4425
MMP24	matrix metallopeptidase 24	10893	MMP-24, MMP25, MT-MMP 5, MT-MMP5, MT5-MMP, MT5MMP, MTMMP5	-2.30899	-1.20726	1.3e-24	3.64e-23	11.0565
HERPUD1	homocysteine inducible ER protein with ubiquitin like domain 1	9709	HERP, HERPUD1-IT1, MIF1, SUP	-1.5306	-0.614093	1.47e-24	4.08e-23	13.0238
TRPM2	transient receptor potential cation channel subfamily M member 2	7226	EREG1, KNP3, LTRPC2, LTRPC-2, NUDT9H, NUDT9L1, TRPC7	-2.32149	-1.21505	1.63e-24	4.52e-23	6.9194
NUF2	NUF2 component of NDC80 kinetochore complex	83540	CDCA1, CT106, NUF2R	1.53181	0.615237	1.77e-24	4.9e-23	11.7896
ANKRD1	ankyrin repeat domain 1	27063	ALRP, C-193, CARP, CVARP, MCARP, BA320F15.2	-1.72795	-0.789064	2e-24	5.5e-23	16.9287
DOK6	docking protein 6	220164	DOK5L, HST3226	2.23851	1.16254	2.02e-24	5.55e-23	11.0613
ADAM12	ADAM metallopeptidase domain 12	8038	ADAM12-OT1, CAR10, MCMP, MCMPMLTNA, MLTN, MLTNA	-3.35007	-1.74419	2.1e-24	5.75e-23	12.9005
NNMT	nicotinamide N-methyltransferase	4837	-	-3.24325	-1.69744	2.29e-24	6.26e-23	12.0786
NPFFR2	neuropeptide FF receptor 2	10886	GPR74, HLWAR77, NPFF2, NPGPR	-2.71663	-1.44182	2.31e-24	6.3e-23	8.4639
THBS2	thrombospondin 2	7058	EDSCLL3, TSP2	-1.93863	-0.955037	2.37e-24	6.45e-23	12.1041
RRAD	RRAD, Ras related glycolysis inhibitor and calcium channel regulator	6236	RAD, RAD1, REM3	-2.32695	-1.21844	2.4e-24	6.53e-23	8.1493
OTX2	orthodenticle homeobox 2	5015	CPHD6, MCOPS5	1.80268	0.85014	2.44e-24	6.63e-23	13.6429
PRIM1	DNA primase subunit 1	5557	PDIL, P49	1.63089	0.705659	2.45e-24	6.65e-23	10.7974
SLC16A12	solute carrier family 16 member 12	387700	CJMG, CRT2, CTRCT47, MCT12	-2.39919	-1.26255	2.48e-24	6.7e-23	7.4736
SMPDL3B	sphingomyelin phosphodiesterase acid like 3B	27293	ASML3B	1.89811	0.924561	5.81e-24	1.55e-22	7.3166
ODAPH	odontogenesis associated phosphoprotein	152816	AI2A4, C4ORF26	-2.0404	-1.02885	6.57e-24	1.74e-22	9.9679
PIMREG	PICALM interacting mitotic regulator	54478	CATS, FAM64A, RCS1	1.54753	0.629969	7.83e-24	2.06e-22	12.409
AFP	alpha fetoprotein	174	AFPD, FETA, HPAFP	-2.30638	-1.20563	8.24e-24	2.17e-22	7.6191
IL15RA	interleukin 15 receptor subunit alpha	3601	CD215	-3.49337	-1.80462	1e-23	2.61e-22	5.0377
TRNP1	TMF1 regulated nuclear protein 1	388610	C1ORF225, TNRP, TRNP	-1.5689	-0.649749	1.37e-23	3.54e-22	11.0028
CPNE4	copine 4	131034	COPN4, CPN4	2.13153	1.09189	1.58e-23	4.07e-22	9.6925
ACTG2	actin gamma 2, smooth muscle	72	ACT, ACTA3, ACTE, ACTL3, ACTSG, MMIHS5, VSCM, VSCM1	-3.30111	-1.72295	1.8e-23	4.63e-22	14.5812
CLDN4	claudin 4	1364	CPE-R, CPER, CPETR, CPETR1, WBSCR8, HCPE-R	-2.48656	-1.31415	2.31e-23	5.91e-22	9.4126
SGMS2	sphingomyelin synthase 2	166929	CDL, SMS2	-1.90929	-0.933035	2.41e-23	6.15e-22	11.3601
ASF1B	anti-silencing function 1B histone chaperone	55723	CIA-II	1.61799	0.694204	2.68e-23	6.79e-22	11.367
NOCT	nocturnin	25819	CCR4L, CCRN4L, CCR4C, NOC	-1.52557	-0.609351	3.2e-23	8.06e-22	11.177
EMX2	empty spiracles homeobox 2	2018	-	2.09972	1.0702	4.69e-23	1.16e-21	11.6718
ALOX5	arachidonate 5-lipoxygenase	240	5-LO, 5-LOX, 5LPG, LOG5	-2.36528	-1.24201	4.91e-23	1.21e-21	6.8554
PTPRN	protein tyrosine phosphatase receptor type N	5798	IA-2, IA-2/PTP, IA2, ICA512, R-PTP-N	-2.44164	-1.28785	7.75e-23	1.9e-21	10.0143
LMO3	LIM domain only 3	55885	RBTN3, RBTNL2, RHOM3, RHOM-3	2.49817	1.32087	8.15e-23	1.99e-21	10.4691
NUSAP1	nucleolar and spindle associated protein 1	51203	ANKT, BM037, LNP, NUSAP, PRO0310P1, Q0310, SAPL	1.58785	0.667071	8.28e-23	2.02e-21	13.3476
SPC25	SPC25 component of NDC80 kinetochore complex	57405	AD024, SPBC25, HSPC25	1.58158	0.661364	8.3e-23	2.02e-21	10.9044
SLC20A2	solute carrier family 20 member 2	6575	GLVR-2, GLVR2, IBGC1, IBGC2, IBGC3, MLVAR, PIT-2, PIT2, RAM1, RAM-1	-1.65594	-0.727649	9.83e-23	2.39e-21	13.4493
XKR5	XK related 5	389610	HARL2754, UNQ2754, XRG5A, XRG5BM	1.92318	0.943493	1.09e-22	2.65e-21	8.7065
ALDH1B1	aldehyde dehydrogenase 1 family member B1	219	ALDH5, ALDHX	-1.82694	-0.86943	1.27e-22	3.07e-21	13.4506
FAM181B	family with sequence similarity 181 member B	220382	-	2.40429	1.26561	1.28e-22	3.09e-21	8.9664
NCAPH	non-SMC condensin I complex subunit H	23397	BRRN1, CAP-H, CAPH, MCPH23, NCAPH1	1.50904	0.593632	1.29e-22	3.12e-21	12.1435
HBEGF	heparin binding EGF like growth factor	1839	DTR, DTS, DTSF, HEGFL	-2.38862	-1.25618	1.43e-22	3.44e-21	14.4468
COXFA4L3	cytochrome c oxidase associated subunit FA4L3	84419	C15ORF48, FOAP-11, MIR147BHG, MISTRAV, MOCCI, NMES1	-3.20826	-1.68179	1.46e-22	3.49e-21	6.2851
MCM5	minichromosome maintenance complex component 5	4174	CDC46, MGORS8, P1-CDC46	1.5208	0.604834	1.61e-22	3.84e-21	12.8505
POPDC3	popeye domain cAMP effector 3	64208	LGMDR26, POP3, BA355M14.1	-1.81372	-0.858951	1.96e-22	4.67e-21	7.8695
AXL	AXL receptor tyrosine kinase	558	ARK, AXL3, JTK11, TYRO7, UFO	-1.51073	-0.595245	2.19e-22	5.2e-21	14.5162
MAPK11	mitogen-activated protein kinase 11	5600	P38B, P38BETA2, PRKM11, SAPK2, SAPK2B, P38-2, P38BETA	-1.5067	-0.591389	2.34e-22	5.55e-21	11.1154
CAMK2A	calcium/calmodulin dependent protein kinase II alpha	815	CAMKA, CAMKIINALPHA, CAMKIIALPHA, MRD53, MRT63	-2.10507	-1.07387	2.89e-22	6.83e-21	9.2797
ESCO2	establishment of sister chromatid cohesion N-acetyltransferase 2	157570	2410004I17RIK, EFO2, EFO2P, JHS, RBS, HEFO2	1.57973	0.659674	3.05e-22	7.19e-21	10.9115
SAMD4A	sterile alpha motif domain containing 4A	23034	SAMD4, SMAUG, SMAUG1, SMG, SMGA	-1.53366	-0.616979	3.09e-22	7.27e-21	13.6487
MFAP3L	microfibril associated protein 3 like	9848	NYD-SP9	-1.60852	-0.685733	4.31e-22	1.01e-20	10.5408
DEPDC1B	DEP domain containing 1B	55789	BRCC3, XTP1	1.56405	0.645287	4.47e-22	1.04e-20	11.9645
CDK1	cyclin dependent kinase 1	983	CDC2, CDC28A, P34CDC2	1.50442	0.589207	4.88e-22	1.13e-20	13.3327
CDC45	cell division cycle 45	8318	CDC45L, CDC45L2, MGORS7, PORC-PI-1	1.54382	0.626507	4.9e-22	1.13e-20	11.2344
CCDC150	coiled-coil domain containing 150	284992	-	1.52013	0.604191	5.45e-22	1.25e-20	10.685
KIF15	kinesin family member 15	56992	BRDCS2, HKLP2, KLP2, KNSL7, NY-BR-62	1.66716	0.737393	5.87e-22	1.35e-20	12.1506
THBD	thrombomodulin	7056	AHUS6, BDCA-3, BDCA3, CD141, THPH12, THRM, TM	-3.1797	-1.66889	6e-22	1.37e-20	11.2242
TEK	TEK receptor tyrosine kinase	7010	CD202B, GLC3E, TIE-2, TIE2, VMCM, VMCM1	1.68478	0.752563	6.82e-22	1.56e-20	11.9562
NCEH1	neutral cholesterol ester hydrolase 1	57552	AADACL1, NCEH	-1.82118	-0.864876	6.82e-22	1.56e-20	10.9557
LOC102724652	crystallin alpha A2	102724652	CRYAA, CRYAA2	1.99979	0.999845	7.07e-22	1.61e-20	9.8029
CDC42EP2	CDC42 effector protein 2	10435	BORG1, CEP2	-1.51797	-0.602144	7.25e-22	1.64e-20	9.9223
KRTAP2-3	keratin associated protein 2-3	730755	KAP2.3, KAP2.4, KRTAP2-4, KRTAP2.3, KRTAP2.4	-2.98314	-1.57683	8.04e-22	1.82e-20	7.5413
IRAK2	interleukin 1 receptor associated kinase 2	3656	IRAK-2	-2.1449	-1.10091	8.07e-22	1.82e-20	8.3492
PLA2G4C	phospholipase A2 group IVC	8605	CPLA2-GAMMA	-2.47811	-1.30924	1.07e-21	2.37e-20	8.7968
PTGIS	prostaglandin I2 synthase	5740	CYP8, CYP8A1, PGIS, PTGI	1.76727	0.821522	1.1e-21	2.45e-20	10.223
GDF5	growth differentiation factor 5	8200	BDA1C, BMP-14, BMP14, CDMP1, DUPANS, LAP-4, LAP4, OS5, SYM1B, SYNS2	-2.07855	-1.05558	1.17e-21	2.59e-20	10.4969
ZNF600	zinc finger protein 600	162966	KR-ZNF1	-1.6188	-0.694928	1.4e-21	3.08e-20	8.5856
HTATIP2	HIV-1 Tat interactive protein 2	10553	CC3, SDR44U1, TIP30	-1.50326	-0.588093	1.5e-21	3.3e-20	10.5708
GABRA5	gamma-aminobutyric acid type A receptor subunit alpha5	2558	DEE79, EIEE79	-1.80767	-0.854135	1.51e-21	3.31e-20	10.1952
NPPB	natriuretic peptide B	4879	BNP, ISO-ANP	-4.63433	-2.21236	1.74e-21	3.78e-20	12.0435
MMP19	matrix metallopeptidase 19	4327	CODA, MMP18, RASI-1	-1.88389	-0.913714	1.84e-21	3.99e-20	8.7731
PCLAF	PCNA clamp associated factor	9768	KIAA0101, L5, NS5ATP9, OEATC, OEATC-1, OEATC1, PAF, PAF15, P15(PAF), P15/PAF, P15PAF	1.60182	0.67971	1.95e-21	4.22e-20	10.5133
CRACR2A	calcium release activated channel regulator 2A	84766	EFCAB4B, RAB46	-1.99398	-0.995648	2.16e-21	4.66e-20	7.3962
ALDH1A1	aldehyde dehydrogenase 1 family member A1	216	ALDC, ALDH-E1, ALDH1, ALDH11, HEL-9, HEL-S-53E, HEL12, PUMB1, RALDH1	3.15089	1.65576	2.47e-21	5.29e-20	13.364
PHLDA2	pleckstrin homology like domain family A member 2	7262	BRW1C, BWR1C, HLDA2, IPL, TSSC3	-2.40923	-1.26857	2.94e-21	6.27e-20	11.6633
NRARP	NOTCH regulated ankyrin repeat protein	441478	-	1.65286	0.724965	3.12e-21	6.65e-20	10.7624
DNA2	DNA replication helicase/nuclease 2	1763	DNA2L, RTS4, HDNA2	1.50229	0.587162	3.64e-21	7.73e-20	11.9959
MNS1	meiosis specific nuclear structural 1	55329	HTX9, SPATA40	1.64069	0.714299	3.95e-21	8.34e-20	9.3618
GAL3ST3	galactose-3-O-sulfotransferase 3	89792	GAL3ST-3, GAL3ST2	1.7033	0.768332	3.98e-21	8.39e-20	8.7924
GBP3	guanylate binding protein 3	2635	-	-2.45762	-1.29726	4.11e-21	8.66e-20	10.2447
EBI3	Epstein-Barr virus induced 3	10148	IL-27B, IL27B, IL35B	-1.58382	-0.663411	4.53e-21	9.51e-20	8.6764
CLEC19A	C-type lectin domain containing 19A	728276	-	3.90167	1.96409	5.04e-21	1.05e-19	6.3173
EDNRB	endothelin receptor type B	1910	ABCDS, ET-B, ET-BR, ETB, ETB1, ETBR, ETRB, HSCR, HSCR2, WS4A	1.98116	0.986346	5.64e-21	1.17e-19	12.0385
FAM20A	FAM20A golgi associated secretory pathway pseudokinase	54757	AI1G, AIGFS, FP2747	3.36837	1.75205	5.67e-21	1.18e-19	7.6874
ZFP36	ZFP36 ring finger protein	7538	G0S24, GOS24, NUP475, RNF162A, TIS11, TTP, ZFP-36	-1.50655	-0.591249	5.77e-21	1.2e-19	9.4795
MT2A	metallothionein 2A	4502	MT-2, MT-II, MT2	-2.77131	-1.47057	5.97e-21	1.23e-19	12.0457
FBXL16	F-box and leucine rich repeat protein 16	146330	C16ORF22, FBL16, C380A1.1	-2.5985	-1.37768	6.02e-21	1.24e-19	8.1822
PCYT1B	phosphate cytidylyltransferase 1B, choline	9468	CCTB, CTB	1.56381	0.645068	7.47e-21	1.53e-19	10.464
AFAP1L1	actin filament associated protein 1 like 1	134265	-	-2.29741	-1.20001	8.48e-21	1.73e-19	10.0241
ASPM	assembly factor for spindle microtubules	259266	ASP, CALMBP1, MCPH5	1.54644	0.628955	8.93e-21	1.82e-19	13.8912
SOCS3	suppressor of cytokine signaling 3	9021	ATOD4, CIS3, CISH3, SOCS-3, SSI-3, SSI3	1.50306	0.587902	9.61e-21	1.96e-19	12.6752
MTCL1	microtubule crosslinking factor 1	23255	CCDC165, KIAA0802, SOGA2	-1.77203	-0.825404	9.75e-21	1.98e-19	13.3628
CYS1	cystin 1	192668	-	2.32924	1.21986	1.34e-20	2.69e-19	8.3192
MYC	MYC proto-oncogene, bHLH transcription factor	4609	MRTL, MYCC, BHLHE39, C-MYC	-1.64103	-0.714599	1.39e-20	2.78e-19	12.0211
CPNE7	copine 7	27132	-	-2.50792	-1.32649	1.94e-20	3.85e-19	7.0157
RGS7BP	regulator of G protein signaling 7 binding protein	401190	R7BP	1.91725	0.939041	2.72e-20	5.37e-19	7.5107
BEND6	BEN domain containing 6	221336	C6ORF65	-1.63224	-0.706851	2.81e-20	5.54e-19	8.8618
GLIPR2	GLI pathogenesis related 2	152007	C9ORF19, GAPR-1, GAPR1, GLIPR 2	-1.63505	-0.709335	2.91e-20	5.73e-19	13.2877
CDC7	cell division cycle 7	8317	CDC7L1, HSCDC7, HSK1, HUCDC7	1.54034	0.623247	3.25e-20	6.34e-19	12.0046
NDST4	N-deacetylase and N-sulfotransferase 4	64579	N-HSST, N-HSST 4, NDST-4, NHSST4	1.81393	0.859118	3.28e-20	6.39e-19	10.0792
PGF	placental growth factor	5228	D12S1900, PGFL, PIGF, PLGF, PLGF-2, SHGC-10760	2.36733	1.24326	3.8e-20	7.36e-19	9.4291
SAMD5	sterile alpha motif domain containing 5	389432	DJ875H10.1	2.13535	1.09447	3.83e-20	7.42e-19	11.4283
STXBP6	syntaxin binding protein 6	29091	HSPC156, AMISYN	1.72749	0.788676	3.84e-20	7.43e-19	10.7393
NR2F1	nuclear receptor subfamily 2 group F member 1	7025	BBOAS, BBSOAS, COUP-TFI, COUPTF1, EAR-3, EAR3, ERBAL3, SVP44, TCFCOUP1, TFCOUP1	1.67065	0.740409	4.1e-20	7.9e-19	12.3014
CNMD	chondromodulin	11061	BRICD3, CHM-I, CHM1, LECT1, MYETS1	2.8154	1.49334	4.28e-20	8.23e-19	6.1807
CNN1	calponin 1	1264	HEL-S-14, SMCC, SM-CALP	-2.63604	-1.39837	4.29e-20	8.24e-19	13.6116
GAL	galanin and GMAP prepropeptide	51083	ETL8, GAL-GMAP, GALN, GLNN, GMAP	-2.88588	-1.52901	4.66e-20	8.93e-19	6.4571
KCNN4	potassium calcium-activated channel subfamily N member 4	3783	DHS2, IK, IK1, IKCA1, KCA4, KCA3.1, SK4, SKCA4, HIK1, HIKCA1, HKCA4, HSK4	-2.47598	-1.308	5.67e-20	1.08e-18	7.1608
IGSF9	immunoglobulin superfamily member 9	57549	FP18798, IGSF9A, NRT1	1.86698	0.900703	5.92e-20	1.12e-18	10.8652
WDR76	WD repeat domain 76	79968	CDW14, CMR1	1.59209	0.670919	5.92e-20	1.12e-18	11.0574
PASK	PAS domain containing serine/threonine kinase	23178	PASKIN, STK37	1.53296	0.61632	6.55e-20	1.24e-18	11.2413
FGFBP3	fibroblast growth factor binding protein 3	143282	C10ORF13, FGF-BP3	1.82918	0.871199	6.86e-20	1.29e-18	14.7795
ANKRD33B	ankyrin repeat domain 33B	651746	-	-1.69091	-0.757799	8.69e-20	1.63e-18	11.2493
GPC3	glypican 3	2719	DGSX, GTR2-2, MXR7, OCI-5, SDYS, SGB, SGBS, SGBS1	1.59032	0.669313	9.17e-20	1.71e-18	14.6342
MAFK	MAF bZIP transcription factor K	7975	NFE2U, P18	-1.60291	-0.680696	1.02e-19	1.9e-18	11.9356
MBP	myelin basic protein	4155	-	-1.78638	-0.83704	1.1e-19	2.05e-18	11.9457
KRT17	keratin 17	3872	39.1, CK-17, K17, PC, PC2, PCHC1	-2.59372	-1.37502	1.24e-19	2.3e-18	11.6918
HAS2	hyaluronan synthase 2	3037	-	2.92326	1.54758	1.37e-19	2.5e-18	10.656
SCN3A	sodium voltage-gated channel alpha subunit 3	6328	DEE62, EIEE62, FFEVF4, NAC3, NAV1.3	-1.95071	-0.963997	1.45e-19	2.65e-18	8.2041
DENND3	DENN domain containing 3	22898	-	-1.66772	-0.737881	1.47e-19	2.69e-18	11.8599
ZNF469	zinc finger protein 469	84627	BCS, BCS1, ZFP469	-1.72862	-0.789623	1.73e-19	3.13e-18	10.8967
UGCG	UDP-glucose ceramide glucosyltransferase	7357	GCS, GLCT1	-1.78954	-0.839588	1.75e-19	3.17e-18	13.9805
PDCD1LG2	programmed cell death 1 ligand 2	80380	B7DC, BTDC, CD273, PD-L2, PDCD1L2, PDL2, BA574F11.2	-3.1615	-1.66061	1.84e-19	3.32e-18	8.5473
HMGB2	high mobility group box 2	3148	HMG2	1.51823	0.602392	1.9e-19	3.43e-18	14.2692
ULBP2	UL16 binding protein 2	80328	ALCAN-ALPHA, N2DL2, NKG2DL2, RAET1H, RAET1L	-2.43635	-1.28472	2.62e-19	4.69e-18	7.4645
FREM1	FRAS1 related extracellular matrix 1	158326	BNAR, C9ORF143, C9ORF145, C9ORF154, MOTA, TILRR, TRIGNO2	2.44123	1.28761	2.73e-19	4.86e-18	9.6566
CMKLR2	chemerin chemokine-like receptor 2	2825	GPR1	1.8661	0.900028	2.89e-19	5.13e-18	10.5909
GBP1	guanylate binding protein 1	2633	HGBP1	-3.17633	-1.66736	3.05e-19	5.39e-18	11.8239
SBSPON	somatomedin B and thrombospondin type 1 domain containing	157869	C8ORF84, RPESP	2.14096	1.09826	3.15e-19	5.55e-18	7.155
IFFO2	intermediate filament family orphan 2	126917	-	-1.88214	-0.912374	3.15e-19	5.55e-18	12.0906
KRT80	keratin 80	144501	KB20	-2.72548	-1.44651	3.22e-19	5.66e-18	11.063
GUCY1A1	guanylate cyclase 1 soluble subunit alpha 1	2982	GC-S-ALPHA-1, GC-SA3, GCS-ALPHA-3, GUC1A3, GUCA3, GUCSA3, GUCY1A3, MYMY6	1.80855	0.854836	3.63e-19	6.38e-18	9.0918
ABLIM3	actin binding LIM protein family member 3	22885	HMFN1661	-2.93087	-1.55133	3.66e-19	6.41e-18	8.2813
IGFBP3	insulin like growth factor binding protein 3	3486	BP-53, IBP-3, IBP3, IGFBP-3	-2.24039	-1.16375	3.76e-19	6.57e-18	16.6506
MAP1LC3C	microtubule associated protein 1 light chain 3 gamma	440738	ATG8J, LC3C	-1.75083	-0.808043	3.82e-19	6.67e-18	7.7246
ZNF365	zinc finger protein 365	22891	SU48, UAN, ZNF365D	-1.90775	-0.931872	4.15e-19	7.21e-18	9.383
MMRN1	multimerin 1	22915	ECM, EMILIN4, GPIA*, MMRN	2.36202	1.24002	4.32e-19	7.49e-18	11.7396
SPTLC3	serine palmitoyltransferase long chain base subunit 3	55304	C20ORF38, LCB 3, LCB2B, LCB3, SPT 3, SPT3, SPTLC2L, DJ718P11, DJ718P11.1, HLCB2B	2.24454	1.16642	4.66e-19	8.06e-18	9.9005
RHOJ	ras homolog family member J	57381	ARHJ, RASL7B, TC10B, TCL	-1.66228	-0.733164	5.06e-19	8.72e-18	12.6402
LAD1	ladinin 1	3898	LADA	-2.85943	-1.51573	5.91e-19	1.01e-17	7.1749
CA8	carbonic anhydrase 8	767	CA-RP, CA-VIII, CALS, CAMRQ3, CARP, SCAR34	1.70581	0.770457	6.55e-19	1.12e-17	9.6133
BHLHE41	basic helix-loop-helix family member e41	79365	BHLHB3, DEC2, FNSS1, SHARP1, HDEC2	-2.04168	-1.02976	6.99e-19	1.19e-17	8.9759
FANCI	FA complementation group I	55215	KIAA1794	1.53089	0.614371	7.74e-19	1.31e-17	13.4803
NACAD	NAC alpha domain containing	23148	-	-1.67624	-0.745228	8.09e-19	1.37e-17	11.2419
CDKN3	cyclin dependent kinase inhibitor 3	1033	CDI1, CIP2, KAP, KAP1	1.53098	0.614456	1.56e-18	2.58e-17	10.758
PTGS2	prostaglandin-endoperoxide synthase 2	5743	COX-2, COX2, GRIPGHS, PGG/HS, PGHS-2, PHS-2, HCOX-2	-2.55767	-1.35483	1.58e-18	2.61e-17	5.9358
LTBP1	latent transforming growth factor beta binding protein 1	4052	ARCL2E	1.95077	0.964044	1.67e-18	2.77e-17	14.9694
MCM2	minichromosome maintenance complex component 2	4171	BM28, CCNL1, CDCL1, D3S3194, DFNA70, MITOTIN, CDC19	1.57457	0.654962	2.03e-18	3.32e-17	13.5331
GSG1L	GSG1 like	146395	PRO19651	2.13949	1.09727	2.07e-18	3.38e-17	9.0446
NRK	Nik related kinase	203447	NESK	-1.67755	-0.746355	2.07e-18	3.39e-17	13.8353
ABCA8	ATP binding cassette subfamily A member 8	10351	-	1.94395	0.958992	2.32e-18	3.79e-17	10.0607
TPBG	trophoblast glycoprotein	7162	5T4, 5T4AG, M6P1, WAIF1	1.71838	0.781051	2.33e-18	3.79e-17	12.8437
GDNF	glial cell derived neurotrophic factor	2668	ATF, ATF1, ATF2, HFB1-GDNF, HSCR3	-3.27288	-1.71056	2.33e-18	3.79e-17	9.0271
CHAF1A	chromatin assembly factor 1 subunit A	10036	CAF-1, CAF1, CAF1B, CAF1P150, P150	1.50183	0.586718	2.39e-18	3.9e-17	12.644
CTSS	cathepsin S	1520	-	-1.8578	-0.893597	3.1e-18	5.01e-17	8.1444
PTPRH	protein tyrosine phosphatase receptor type H	5794	R-PTP-H, SAP1	-2.64588	-1.40375	3.13e-18	5.05e-17	6.411
CSMD3	CUB and Sushi multiple domains 3	114788	-	-1.99023	-0.992935	3.73e-18	5.98e-17	8.01
SLC39A14	solute carrier family 39 member 14	23516	HCIN, HMNDYT2, LZT-HS4, NET34, ZIP14, CIG19	-1.5279	-0.611554	3.74e-18	5.99e-17	13.6034
SCUBE3	signal peptide, CUB domain and EGF like domain containing 3	222663	CEGF3, SSFSC2	1.77828	0.830484	4.02e-18	6.42e-17	14.1916
GMPR	guanosine monophosphate reductase	2766	GMPR 1, GMPR1	2.52307	1.33518	4.03e-18	6.42e-17	9.2922
FGD3	FYVE, RhoGEF and PH domain containing 3	89846	ZFYVE5	1.54229	0.625073	4.5e-18	7.16e-17	7.8984
SLC28A3	solute carrier family 28 member 3	64078	CNT3	-2.53401	-1.34142	4.61e-18	7.33e-17	5.7341
CD302	CD302 molecule	9936	BIMLEC, CLEC13A, DCL-1, DCL1	1.99455	0.996063	4.63e-18	7.35e-17	9.014
TMEM119	transmembrane protein 119	338773	OBIF	2.60582	1.38174	4.68e-18	7.42e-17	10.8918
KLF7	KLF transcription factor 7	8609	UKLF	-1.53528	-0.6185	4.75e-18	7.53e-17	13.6974
BMP1	bone morphogenetic protein 1	649	OI13, PCOLC, PCP, PCP2, TLD	-1.51212	-0.596571	6.47e-18	1.01e-16	14.8364
PABPC4L	poly(A) binding protein cytoplasmic 4 like	132430	-	1.53456	0.617823	6.64e-18	1.04e-16	10.7368
RGS10	regulator of G protein signaling 10	6001	-	-1.66372	-0.734416	6.89e-18	1.08e-16	8.8367
SERPINB7	serpin family B member 7	8710	MEGSIN, PPKN, TP55	-2.51068	-1.32808	7.53e-18	1.18e-16	7.4316
TAP1	transporter 1, ATP binding cassette subfamily B member	6890	ABC17, ABCB2, APT1, D6S114E, MHC1D1, PSF-1, PSF1, RING4, TAP1*0102N, TAP1N	-2.38833	-1.256	9.1e-18	1.42e-16	11.8216
SYNPO2L	synaptopodin 2 like	79933	-	-2.7537	-1.46137	9.1e-18	1.42e-16	5.5732
ISM1	isthmin 1	140862	C20ORF82, ISM, ISTHMIN, BA149I18.1, DJ1077I2.1	2.3265	1.21816	1.05e-17	1.62e-16	6.6587
PSORS1C1	psoriasis susceptibility 1 candidate 1	170679	C6ORF16, SEEK1	-1.91869	-0.940123	1.16e-17	1.78e-16	7.8874
PDE1C	phosphodiesterase 1C	5137	DFNA74, HCAM3, CAM-PDE 1C, HCAM-3	-1.55439	-0.636351	1.2e-17	1.85e-16	13.743
DMBX1	diencephalon/mesencephalon homeobox 1	127343	ATX, MBX, OTX3, PAXB	3.35093	1.74456	1.49e-17	2.27e-16	6.9194
E2F2	E2F transcription factor 2	1870	E2F-2	2.05991	1.04258	1.59e-17	2.41e-16	10.3597
ARHGAP9	Rho GTPase activating protein 9	64333	10C, RGL1	-3.08735	-1.62637	1.95e-17	2.96e-16	5.3536
SLCO2B1	solute carrier organic anion transporter family member 2B1	11309	OATP-B, OATP2B1, OATPB, SLC21A9	-1.91091	-0.934257	2.06e-17	3.12e-16	6.8964
AHNAK2	AHNAK nucleoprotein 2	113146	C14ORF78	-2.04052	-1.02894	2.1e-17	3.17e-16	15.1207
AKAP19	A-kinase anchoring protein 19	84281	C2ORF88, SMAKAP	-1.95314	-0.965795	2.53e-17	3.78e-16	6.4195
WDR31	WD repeat domain 31	114987	-	1.526	0.609757	2.6e-17	3.89e-16	8.6512
FERMT1	FERM domain containing kindlin 1	55612	C20ORF42, DTGCU2, KIND1, UNC112A, URP1	-1.71314	-0.776645	2.95e-17	4.39e-16	8.2481
FOSB	FosB proto-oncogene, AP-1 transcription factor subunit	2354	AP-1, G0S3, GOS3, GOSB	-1.78035	-0.832159	3.17e-17	4.7e-16	8.3098
SLC16A10	solute carrier family 16 member 10	117247	MCT10, PRO0813, TAT1	1.74741	0.805215	3.19e-17	4.72e-16	7.821
FGFR3	fibroblast growth factor receptor 3	2261	ACH, CD333, CEK2, HSFGFR3EX, JTK4	1.97563	0.982314	3.51e-17	5.18e-16	11.0646
OXGR1	oxoglutarate receptor 1	27199	CAON2, GPR80, GPR99, P2RY15, P2Y15, AKGR	2.56422	1.35852	3.7e-17	5.46e-16	8.0168
ADAM28	ADAM metallopeptidase domain 28	10863	ADAM 28, MDC-L, MDCL, EMDC II, EMDCII	1.83236	0.873704	4.52e-17	6.59e-16	8.2807
SP5	Sp5 transcription factor	389058	-	3.65829	1.87117	4.78e-17	6.96e-16	6.3954
H2BC11	H2B clustered histone 11	8970	H2B/R, H2BFR, H2BJ, HIST1H2BJ	-1.79565	-0.844505	5.2e-17	7.55e-16	7.4929
DIO2	iodothyronine deiodinase 2	1734	5DII, D2, DIOII, SELENOY, SELY, TXDI2	1.80318	0.850543	5.23e-17	7.59e-16	12.246
NOTUM	notum, palmitoleoyl-protein carboxylesterase	147111	HNOTUM	2.90885	1.54045	5.7e-17	8.23e-16	5.8167
CENPU	centromere protein U	79682	CENP50, CENPU50, KLIP1, MLF1IP, PBIP1	1.51059	0.595113	6.23e-17	8.99e-16	12.3464
SLC31A2	solute carrier family 31 member 2	1318	COPT2, CTR2, HCTR2	-1.51139	-0.595874	6.29e-17	9.06e-16	8.7981
CAVIN1	caveolae associated protein 1	284119	CAVIN, CGL4, FKSG13, PTRF, CAVIN-1	-1.58044	-0.660322	6.89e-17	9.88e-16	15.6151
PITX3	paired like homeodomain 3	5309	ASGD1, ASMD, ASOD, CTPP4, CTRCT11, PTX3	1.70553	0.77022	7.01e-17	1e-15	10.0788
SLC26A7	solute carrier family 26 member 7	115111	SUT2	2.8205	1.49595	7.55e-17	1.08e-15	7.2668
MYCL	MYCL proto-oncogene, bHLH transcription factor	4610	L-MYC, LMYC, MYCL1, BHLHE38	1.56735	0.648326	7.55e-17	1.08e-15	10.6368
LUZP2	leucine zipper protein 2	338645	KFSP2566, PRO6246	1.65052	0.722917	8.26e-17	1.18e-15	10.1553
NAALAD2	N-acetylated alpha-linked acidic dipeptidase 2	10003	GCP3, GCPIII, GPCIII	2.11993	1.08402	9.2e-17	1.31e-15	10.561
GGT5	gamma-glutamyltransferase 5	2687	GGL, GGT 5, GGT-REL, GGTLA1	1.89117	0.919279	9.45e-17	1.34e-15	8.4754
INA	internexin neuronal intermediate filament protein alpha	9118	NEF5, NF-66, NF66, TXBP-1	-2.18834	-1.12984	9.85e-17	1.39e-15	11.7009
EGR2	early growth response 2	1959	AT591, CMT1D, CMT4E, KROX20	-2.31538	-1.21125	1.14e-16	1.6e-15	7.3157
ASPHD1	aspartate beta-hydroxylase domain containing 1	253982	-	-1.89151	-0.919539	1.2e-16	1.69e-15	9.4123
DBNDD1	dysbindin domain containing 1	79007	-	-1.59675	-0.675142	1.27e-16	1.78e-15	10.324
RAP1GAP2	RAP1 GTPase activating protein 2	23108	GARNL4, RAP1GA3	-1.88308	-0.913098	1.3e-16	1.81e-15	8.9619
TRIM22	tripartite motif containing 22	10346	GPSTAF50, RNF94, STAF50	-1.59541	-0.673927	1.32e-16	1.84e-15	13.6037
LGALS9	galectin 9	3965	HUAT, LGALS9A	-1.84027	-0.879917	1.45e-16	2.02e-15	8.1492
TRADD	TNFRSF1A associated via death domain	8717	HS.89862	-1.60628	-0.68372	1.57e-16	2.18e-15	8.9148
ADAMTSL5	ADAMTS like 5	339366	THSD6	-2.32795	-1.21906	1.6e-16	2.22e-15	7.773
CDCP1	CUB domain containing protein 1	64866	CD318, SIMA135, TRASK	-2.2034	-1.13973	1.76e-16	2.44e-15	8.5886
ATP1A2	ATPase Na+/K+ transporting subunit alpha 2	477	DEE98, FARIMPD, FHM2, MHP2	2.50872	1.32695	1.85e-16	2.55e-15	11.2554
KRT7	keratin 7	3855	CK7, K2C7, K7, SCL	-3.28691	-1.71673	1.98e-16	2.72e-15	12.7254
TMEM154	transmembrane protein 154	201799	-	-1.85644	-0.892538	1.99e-16	2.75e-15	10.9258
FAM222A	family with sequence similarity 222 member A	84915	C12ORF34	1.64719	0.720003	2.14e-16	2.94e-15	10.1032
TLR6	toll like receptor 6	10333	CD286	-2.00201	-1.00145	2.37e-16	3.24e-15	8.6652
PDZD2	PDZ domain containing 2	23037	AIPC, PAPIN, PDZK3, PIN1	-1.58134	-0.661152	2.4e-16	3.28e-15	10.6159
CLXN	calaxin	79645	CILD53, EFCAB1, ODAD5	2.18099	1.12498	2.53e-16	3.44e-15	6.3114
ENOX1	ecto-NOX disulfide-thiol exchanger 1	55068	CNOX, PIG38, BA64J21.1, CCNOX	1.79322	0.842553	2.78e-16	3.78e-15	8.459
C13orf46	chromosome 13 open reading frame 46	100507747	-	-1.90403	-0.929058	2.9e-16	3.94e-15	6.9079
ANKRD34A	ankyrin repeat domain 34A	284615	ANKRD34	-1.80429	-0.851429	2.91e-16	3.94e-15	8.7822
SPC24	SPC24 component of NDC80 kinetochore complex	147841	SPBC24	1.54491	0.627519	3.57e-16	4.82e-15	11.0409
ATP8A2	ATPase phospholipid transporting 8A2	51761	ATP, ATPIB, CAMRQ4, IB, ML-1	-1.61532	-0.691821	3.72e-16	5e-15	9.9378
OLFM3	olfactomedin 3	118427	NOE3, NOELIN3, OPTIMEDIN	3.13988	1.65071	3.93e-16	5.25e-15	7.6089
YPEL2	yippee like 2	388403	FKSG4	-1.50922	-0.593799	3.98e-16	5.31e-15	11.7985
RSPO3	R-spondin 3	84870	CRISTIN1, PWTSR, THSD2	1.84195	0.881236	4.08e-16	5.44e-15	9.3833
DHRS2	dehydrogenase/reductase 2	10202	HEP27, SDR25C1	-2.21883	-1.1498	4.72e-16	6.23e-15	7.5899
SH3TC1	SH3 domain and tetratricopeptide repeats 1	54436	-	-1.61201	-0.688861	5.3e-16	6.98e-15	9.0538
ARHGDIG	Rho GDP dissociation inhibitor gamma	398	RHOGDI-3	-2.76565	-1.46762	5.42e-16	7.13e-15	6.6553
MEGF10	multiple EGF like domains 10	84466	CMYO10A, CMYO10B, CMYP10A, CMYP10B, EMARDD, SR-F3	1.84427	0.883047	5.5e-16	7.22e-15	11.5785
LMOD1	leiomodin 1	25802	1D, 64KD, D1, MMIHS3, SM-LMOD, SMLMOD	-1.75798	-0.81392	5.56e-16	7.3e-15	10.9784
ARL4C	ARF like GTPase 4C	10123	ARL7, LAK	1.63236	0.70696	5.63e-16	7.38e-15	14.8674
SLIT2	slit guidance ligand 2	9353	SLIL3, SLIT-2	1.65201	0.724222	6.02e-16	7.89e-15	14.8485
DGKA	diacylglycerol kinase alpha	1606	DAGK, DAGK1, DGK-ALPHA	-1.53488	-0.618125	6.69e-16	8.73e-15	11.8818
CDH20	cadherin 20	28316	CDH7L3, CDH7	2.11254	1.07898	8.51e-16	1.1e-14	10.339
KSR2	kinase suppressor of ras 2	283455	-	-2.38993	-1.25697	8.55e-16	1.1e-14	8.6444
SAMD11	sterile alpha motif domain containing 11	148398	MRS	1.94417	0.959154	8.7e-16	1.12e-14	9.374
COL9A1	collagen type IX alpha 1 chain	1297	DJ149L1.1.2, EDM6, MED, STL4	2.11226	1.07879	9.3e-16	1.2e-14	10.3518
DACH1	dachshund family transcription factor 1	1602	DACH	1.69443	0.760798	1.12e-15	1.44e-14	10.1819
RNF175	ring finger protein 175	285533	-	1.60789	0.685166	1.19e-15	1.52e-14	9.3817
CHAC1	ChaC glutathione specific gamma-glutamylcyclotransferase 1	79094	-	-1.70172	-0.76699	1.36e-15	1.74e-14	8.1138
SOX15	SRY-box transcription factor 15	6665	SOX20, SOX26, SOX27	-1.7084	-0.772643	1.36e-15	1.73e-14	8.0382
DKK2	dickkopf Wnt signaling pathway inhibitor 2	27123	DKK-2	2.3622	1.24013	1.4e-15	1.79e-14	12.3286
ITGA3	integrin subunit alpha 3	3675	CD49C, FRP-2, GAP-B3, GAPB3, ILNEB, JEB7, MSK18, VCA-2, VL3A, VLA3A	-1.58173	-0.661499	1.4e-15	1.79e-14	15.5832
DIO3	iodothyronine deiodinase 3	1735	5DIII, D3, DIOIII, TXDI3	1.6725	0.742004	1.48e-15	1.88e-14	8.485
SULT1C2	sulfotransferase family 1C member 2	6819	ST1C1, ST1C2, SULT1C1, HUMSULTC2	2.24501	1.16672	1.66e-15	2.09e-14	7.5266
DCBLD2	discoidin, CUB and LCCL domain containing 2	131566	CLCP1, ESDN	-1.5153	-0.599606	1.9e-15	2.38e-14	16.77
DPF3	double PHD fingers 3	8110	BAF45C, CERD4, SMARCG3	-1.72926	-0.790151	1.98e-15	2.49e-14	7.8809
RIN3	Ras and Rab interactor 3	79890	-	-1.53253	-0.615917	2.1e-15	2.63e-14	10.0475
GFRA3	GDNF family receptor alpha 3	2676	GDNFR3	1.97102	0.978939	2.13e-15	2.66e-14	7.7617
HEYL	hes related family bHLH transcription factor with YRPW motif like	26508	HESR3, HEY3, HRT3, BHLHB33	1.76238	0.817523	2.32e-15	2.9e-14	8.1181
SLC34A2	solute carrier family 34 member 2	10568	NAPI-3B, NAPI-IIB, NPTIIB, NAPI2B, PULAM	2.07546	1.05343	2.35e-15	2.93e-14	8.2923
DOK3	docking protein 3	79930	DOKL	-1.55262	-0.634704	2.36e-15	2.94e-14	8.7799
FBLN7	fibulin 7	129804	TM14	2.1817	1.12545	2.38e-15	2.95e-14	9.3381
ERAP2	endoplasmic reticulum aminopeptidase 2	64167	L-RAP, LRAP	-1.95018	-0.963605	2.79e-15	3.46e-14	9.8238
GPR132	G protein-coupled receptor 132	29933	G2A	-2.53634	-1.34275	2.96e-15	3.66e-14	6.114
ST6GALNAC3	ST6 N-acetylgalactosaminide alpha-2,6-sialyltransferase 3	256435	PRO7177, SIAT7C, ST6GALNACIII, STY	1.56604	0.647119	2.99e-15	3.7e-14	11.56
OSMR	oncostatin M receptor	9180	IL-31R-BETA, IL-31RB, OSMRB, OSMRBETA, PLCA1	-1.55317	-0.635217	3.32e-15	4.08e-14	11.6209
CCIN	calicin	881	BTBD20, KBTBD14, SPGF91	-2.5903	-1.37312	3.33e-15	4.1e-14	6.1908
GRK5	G protein-coupled receptor kinase 5	2869	FP2025, GPRK5	-1.52834	-0.611962	3.49e-15	4.28e-14	10.6523
NKX3-1	NK3 homeobox 1	4824	BAPX2, NKX3, NKX3.1, NKX3A	-1.94135	-0.957059	3.66e-15	4.49e-14	8.087
TRIB1	tribbles pseudokinase 1	10221	C8FW, GIG-2, GIG2, SKIP1, TRB-1, TRB1	-1.65853	-0.729909	3.75e-15	4.6e-14	12.498
TLL2	tolloid like 2	7093	-	-1.6134	-0.690103	3.85e-15	4.71e-14	9.4295
SLC41A2	solute carrier family 41 member 2	84102	SLC41A1-L1	-1.85964	-0.895026	3.9e-15	4.77e-14	9.9017
PDGFB	platelet derived growth factor subunit B	5155	IBGC5, PDGF-2, PDGF2, SIS, SSV, C-SIS	-2.56851	-1.36093	5.19e-15	6.3e-14	11.5067
TEX15	testis expressed 15, meiosis and synapsis associated	56154	CT42, SPGF25	1.69423	0.760628	5.67e-15	6.86e-14	9.6683
TRIL	TLR4 interactor with leucine rich repeats	9865	-	1.96759	0.976432	6.04e-15	7.3e-14	9.68
BMF	Bcl2 modifying factor	90427	-	1.65141	0.723698	6.3e-15	7.6e-14	12.7722
GLYATL1	glycine-N-acyltransferase like 1	92292	GATF-C, GNAT	1.73291	0.793193	6.43e-15	7.74e-14	7.214
MCM10	minichromosome maintenance 10 replication initiation factor	55388	CNA43, DNA43, IMD80, PRO2249	1.59756	0.675866	7.2e-15	8.6e-14	11.9824
FGF3	fibroblast growth factor 3	2248	HBGF-3, INT2	3.44451	1.7843	8.05e-15	9.57e-14	6.5533
COL17A1	collagen type XVII alpha 1 chain	1308	BA16H23.2, BP180, BPA-2, BPAG2, ERED, JEB4, LAD-1	-3.07396	-1.6201	8.77e-15	1.04e-13	5.8282
SLC2A4	solute carrier family 2 member 4	6517	GLUT4	2.26704	1.18081	8.91e-15	1.06e-13	6.5202
GBP2	guanylate binding protein 2	2634	-	-1.65098	-0.723324	9.14e-15	1.08e-13	9.8111
CLDN6	claudin 6	9074	-	-2.01394	-1.01002	9.97e-15	1.18e-13	12.9476
CDKN2C	cyclin dependent kinase inhibitor 2C	1031	INK4C, P18, P18-INK4C	1.5588	0.640437	1.01e-14	1.19e-13	8.3737
BMP4	bone morphogenetic protein 4	652	BMP2B, BMP2B1, MCOPS6, OFC11, ZYME	1.95925	0.970303	1.05e-14	1.24e-13	12.5412
LAT2	linker for activation of T cells family member 2	7462	HSPC046, LAB, NTAL, WBSCR15, WBSCR5, WSCR5	-1.97453	-0.981506	1.18e-14	1.39e-13	7.2813
DMC1	DNA meiotic recombinase 1	11144	DMC1H, LIM15, DJ199H16.1	1.75564	0.811998	1.24e-14	1.45e-13	7.8218
SIM2	SIM bHLH transcription factor 2	6493	HMC13F06, HMC29C01, SIM, BHLHE15	-1.96489	-0.974447	1.26e-14	1.47e-13	10.515
IL11	interleukin 11	3589	AGIF, IL-11	-2.25352	-1.17218	1.27e-14	1.48e-13	13.1354
CAMK1D	calcium/calmodulin dependent protein kinase ID	57118	CKLIK, CAM-K1, CAMKID	-1.54516	-0.627758	1.29e-14	1.5e-13	12.0628
RBM20	RNA binding motif protein 20	282996	-	1.64174	0.715229	1.34e-14	1.56e-13	10.8133
ELFN2	extracellular leucine rich repeat and fibronectin type III domain containing 2	114794	LRRC62, PPP1R29	-1.67081	-0.740549	1.41e-14	1.64e-13	11.1873
GPR37	G protein-coupled receptor 37	2861	EDNRBL, PAELR, HET(B)R-LP	-1.71443	-0.777727	1.47e-14	1.7e-13	10.5629
PLAU	plasminogen activator, urokinase	5328	ATF, BDPLT5, QPD, UPA, URK, U-PA	-1.69538	-0.761611	1.53e-14	1.78e-13	12.3897
GATA6	GATA binding protein 6	2627	-	-2.02785	-1.01995	1.76e-14	2.03e-13	8.7845
FAM241A	family with sequence similarity 241 member A	132720	C4ORF32	-1.72108	-0.783314	2.01e-14	2.31e-13	8.2654
AVIL	advillin	10677	ADVIL, DOC6, NPHS21, P92	-1.58687	-0.666184	2.18e-14	2.5e-13	6.9673
WFIKKN1	WAP, follistatin/kazal, immunoglobulin, kunitz and netrin domain containing 1	117166	C16ORF12, RJD2, WFDC20A, WFIKKN	1.70363	0.768609	2.21e-14	2.52e-13	8.9338
HKDC1	hexokinase domain containing 1	80201	RP92	-2.26429	-1.17906	2.26e-14	2.58e-13	9.0441
MYLK4	myosin light chain kinase family member 4	340156	SGK085	1.92891	0.947785	2.28e-14	2.61e-13	7.9403
PLCB4	phospholipase C beta 4	5332	ARCND2, ARCND2A, ARCND2B, PI-PLC	-1.61163	-0.688522	2.54e-14	2.89e-13	11.787
SELENOP	selenoprotein P	6414	SELP, SEPP, SEPP1, SEP	2.01052	1.00757	2.89e-14	3.26e-13	10.3669
CNTNAP3	contactin associated protein family member 3	79937	CASPR3, CNTNAP3A	1.55215	0.634267	3.12e-14	3.52e-13	9.6651
AC106886.5				-1.76078	-0.816211	3.2e-14	3.6e-13	6.4236
HAS3	hyaluronan synthase 3	3038	-	-1.61139	-0.688302	3.22e-14	3.61e-13	8.7255
KCNS1	potassium voltage-gated channel modifier subfamily S member 1	3787	KV9.1, HKV9.1	-2.19774	-1.13602	3.22e-14	3.61e-13	7.6853
SOSTDC1	sclerostin domain containing 1	25928	CDA019, DAND7, ECTODIN, USAG1	1.64474	0.717859	3.3e-14	3.7e-13	9.3709
E2F1	E2F transcription factor 1	1869	E2F-1, RBAP1, RBBP3, RBP3	1.65578	0.727509	3.31e-14	3.7e-13	11.6591
FAM13C	family with sequence similarity 13 member C	220965	FAM13C1	1.69432	0.760705	4.13e-14	4.6e-13	11.8689
FGF12	fibroblast growth factor 12	2257	DEE47, EIEE47, FGF12B, FHF1	1.52776	0.611421	4.41e-14	4.89e-13	9.0065
UPK1B	uroplakin 1B	7348	TSPAN20, UPIB, UPK1	-2.49103	-1.31674	5.21e-14	5.74e-13	5.6653
KHDRBS2	KH RNA binding domain containing, signal transduction associated 2	202559	KHDRBS2-OT, KHDRBS2-OT1, SLM-1, SLM1	1.87705	0.908467	5.74e-14	6.3e-13	8.8069
STX11	syntaxin 11	8676	FHL4, HLH4, HPLH4	-2.06829	-1.04844	6.07e-14	6.64e-13	7.5045
PLB1	phospholipase B1	151056	PLB, PLB/LIP	-1.957	-0.968642	7.53e-14	8.19e-13	7.2994
ACHE	acetylcholinesterase (Yt blood group)	43	ACEE, ARACHE, N-ACHE, YT	-1.64281	-0.716169	7.59e-14	8.25e-13	9.3408
STC2	stanniocalcin 2	8614	STC-2, STCRP	-1.51684	-0.60107	7.88e-14	8.54e-13	15.31
NR4A3	nuclear receptor subfamily 4 group A member 3	8013	CHN, CSMF, MINOR, NOR1	-1.89645	-0.923302	8.37e-14	9.05e-13	6.8323
KERA	keratocan	11081	CNA2, KTN, SLRR2B	3.52338	1.81696	9.41e-14	1.01e-12	5.2662
SLC7A8	solute carrier family 7 member 8	23428	LAT2, LPI-PC1	1.94012	0.956144	9.48e-14	1.02e-12	12.8003
GCNT3	glucosaminyl (N-acetyl) transferase 3, mucin type	9245	C2/4GNT, C24GNT, C2GNT2, C2GNTM, GNTM	-2.26506	-1.17955	1.01e-13	1.09e-12	6.2373
ARHGAP24	Rho GTPase activating protein 24	83478	FILGAP, RC-GAP72, RCGAP72, P73, P73RHOGAP	2.13917	1.09705	1.08e-13	1.16e-12	9.7238
FIBIN	fin bud initiation factor homolog	387758	-	3.17829	1.66825	1.13e-13	1.21e-12	11.0394
SCN3B	sodium voltage-gated channel beta subunit 3	55800	ATFB16, BRGDA7, HSA243396, SCNB3	-2.12675	-1.08865	1.26e-13	1.34e-12	8.9764
NEBL	nebulette	10529	C10ORF113, LASP2, LNEBL, BA165O3.1	1.66238	0.733254	1.39e-13	1.47e-12	13.3847
SYTL2	synaptotagmin like 2	54843	CHR11SYT, EXO4, PPP1R151, SGA72M, SLP2, SLP2A	-1.60035	-0.678386	1.66e-13	1.75e-12	12.114
ADGRE5	adhesion G protein-coupled receptor E5	976	CD97, TM7LN1	-2.00955	-1.00687	1.73e-13	1.82e-12	9.1069
ADAMTSL2	ADAMTS like 2	9719	ADAMTSL-2, GPHYSD1	2.25258	1.17158	1.87e-13	1.96e-12	6.861
ZBTB8B	zinc finger and BTB domain containing 8B	728116	ZNF916B	1.60154	0.679462	1.88e-13	1.97e-12	8.957
DIPK1C	divergent protein kinase domain 1C	125704	C18ORF51, FAM69C, FNCAD	2.96438	1.56773	2.28e-13	2.36e-12	6.4791
DPP10	dipeptidyl peptidase like 10	57628	DPL2, DPPY, DPRP-3, DPRP3	1.58061	0.660478	2.28e-13	2.36e-12	10.4813
COL26A1	collagen type XXVI alpha 1 chain	136227	EMI6, EMID2, EMU2, SH2B	1.90917	0.932948	2.36e-13	2.45e-12	12.1303
SLITRK3	SLIT and NTRK like family member 3	22865	-	2.04324	1.03086	2.5e-13	2.58e-12	7.1379
CPXM2	carboxypeptidase X, M14 family member 2	119587	CPX2, UNQ676	-1.71856	-0.781203	2.55e-13	2.64e-12	11.1581
APLNR	apelin receptor	187	AGTRL1, APJ, APJR, HG11	3.31401	1.72858	2.73e-13	2.81e-12	8.1311
WNT9B	Wnt family member 9B	7484	WNT14B, WNT15	3.19565	1.67611	2.76e-13	2.84e-12	5.0318
PLAAT3	phospholipase A and acyltransferase 3	11145	ADPLA, FPLD9, H-REV107, H-REV107-1, HRASLS3, HREV107, HREV107-1, HREV107-3, HRSL3, PLA2G16, PLAAT-3	-1.77475	-0.827613	2.95e-13	3.03e-12	10.207
SLC22A4	solute carrier family 22 member 4	6583	DFNB60, ETTH, OCTN1	-1.65349	-0.725514	3.07e-13	3.14e-12	7.832
LGI4	leucine rich repeat LGI family member 4	163175	AMC1, AMCNMY, LGIL3	1.8511	0.888385	3.19e-13	3.25e-12	7.1774
ANGPTL4	angiopoietin like 4	51129	ARP4, FIAF, HARP, HFARP, NL2, PGAR, TGQTL, UNQ171, PP1158	-2.86227	-1.51716	3.51e-13	3.57e-12	8.5708
STYK1	serine/threonine/tyrosine kinase 1	55359	NOK, SURTK106	-1.86101	-0.896082	3.56e-13	3.62e-12	7.3116
ERG	ETS transcription factor ERG	2078	LMPHM14, ERG-3, P55	1.95477	0.966996	3.66e-13	3.72e-12	7.9866
ARSJ	arylsulfatase family member J	79642	ASJ	-2.01434	-1.01031	3.95e-13	3.99e-12	12.6753
TMEM217	transmembrane protein 217	221468	C6ORF128, DJ355M6.2	-1.68776	-0.755113	4.12e-13	4.15e-12	6.6338
ABTB3	ankyrin repeat and BTB domain containing 3	121551	ABTB2B, BTBD11	-1.59917	-0.677322	4.13e-13	4.15e-12	9.1266
FILIP1L	filamin A interacting protein 1 like	11259	DOC-1, DOC1, GIP130, GIP90	-1.61128	-0.688211	4.2e-13	4.22e-12	14.1452
PLAC8	placenta associated 8	51316	C15, DGIC, PNAS-144, ONZIN	-1.93039	-0.948895	4.44e-13	4.45e-12	9.078
ERBB4	erb-b2 receptor tyrosine kinase 4	2066	ALS19, HER4, P180ERBB4	2.07253	1.05139	4.79e-13	4.79e-12	11.2685
WNT4	Wnt family member 4	54361	SERKAL, WNT-4	2.76882	1.46927	4.81e-13	4.8e-12	11.1985
ATP1B2	ATPase Na+/K+ transporting subunit beta 2	482	AMOG	2.21255	1.14571	5.18e-13	5.16e-12	9.1603
ADM	adrenomedullin	133	AM, PAMP	-1.87862	-0.909672	5.22e-13	5.2e-12	10.2835
LDB3	LIM domain binding 3	11155	CMD1C, CMD2L, CMH24, CMPD3, CYPHER, LDB3Z1, LDB3Z4, LVNC3, MFM4, ORACLE, PDLIM6, ZASP	-1.64668	-0.719564	6.62e-13	6.52e-12	8.0382
HIC1	HIC ZBTB transcriptional repressor 1	3090	ZBTB29, ZNF901, HIC-1	-2.0859	-1.06067	6.69e-13	6.59e-12	8.494
MSI1	musashi RNA binding protein 1	4440	-	1.54768	0.630103	6.96e-13	6.84e-12	13.0822
MARVELD3	MARVEL domain containing 3	91862	MARVD3, MRVLDC3	1.75153	0.808614	7.92e-13	7.74e-12	7.4235
CCDC78	coiled-coil domain containing 78	124093	C16ORF25, CNM4, JFP10, HSCCDC78	-1.73256	-0.792907	9.08e-13	8.82e-12	6.7802
MYO3A	myosin IIIA	53904	DFNA90, DFNB30	1.68112	0.749427	9.56e-13	9.25e-12	8.8639
HEY1	hes related family bHLH transcription factor with YRPW motif 1	23462	BHLHB31, CHF2, HERP2, HESR1, HRT-1, NERP2, OAF1, HHRT1	1.606	0.683471	1.12e-12	1.08e-11	11.7493
COLGALT2	collagen beta(1-O)galactosyltransferase 2	23127	C1ORF17, COLGALT 2, GLT25D2	1.58073	0.660591	1.16e-12	1.11e-11	13.0925
SPNS2	SPNS lysolipid transporter 2, sphingosine-1-phosphate	124976	DFNB115, SLC62A2, SLC63A2	-2.61348	-1.38597	1.16e-12	1.11e-11	9.2724
DERL3	derlin 3	91319	C22ORF14, IZP6, LLN2, DERLIN-3	1.63844	0.712323	1.18e-12	1.13e-11	9.3821
CLMN	calmin	79789	-	-1.74882	-0.806379	1.25e-12	1.19e-11	10.7266
PPP2R2C	protein phosphatase 2 regulatory subunit Bgamma	5522	B55-GAMMA, B55GAMMA, IMYPNO, IMYPNO1, PR52, PR55G	-1.95291	-0.965623	1.32e-12	1.25e-11	7.059
UCN2	urocortin 2	90226	SRP, UCN-II, UCNI, UR, URP	-1.948	-0.961991	1.37e-12	1.3e-11	8.0247
FZD4	frizzled class receptor 4	8322	CD344, EVR1, FEVR, FZD4S, FZ-4, FZ4, FZE4, GPCR, HFZ4	1.54151	0.624344	1.4e-12	1.33e-11	12.7371
NEGR1	neuronal growth regulator 1	257194	DMML2433, IGLON4, KILON, NTRA	-1.82743	-0.869813	1.55e-12	1.47e-11	12.9914
AQP3	aquaporin 3 (Gill blood group)	360	AQP-3, GIL	-1.546	-0.628542	1.66e-12	1.56e-11	8.0086
ANXA3	annexin A3	306	ANX3	-1.68861	-0.755837	1.71e-12	1.61e-11	12.9567
DCN	decorin	1634	CSCD, DSPG2, PG40, PGII, PGS2, SLRR1B	2.65861	1.41067	1.78e-12	1.67e-11	9.1474
ABCC9	ATP binding cassette subfamily C member 9	10060	ABC37, ATFB12, CANTU, CMD1O, IDMYS, SUR2	-1.51282	-0.597241	1.78e-12	1.67e-11	8.8248
ZNF732	zinc finger protein 732	654254	-	1.52585	0.609612	1.79e-12	1.68e-11	8.7645
NRGN	neurogranin	4900	RC3, HNG	1.55327	0.635308	1.92e-12	1.79e-11	8.801
CDK15	cyclin dependent kinase 15	65061	ALS2CR7, PFTAIRE2, PFTK2	-1.66139	-0.73239	1.97e-12	1.84e-11	8.0853
MDH1B	malate dehydrogenase 1B	130752	RP11-95H11	1.64749	0.720266	2.1e-12	1.96e-11	8.2792
ITM2A	integral membrane protein 2A	9452	BRICD2A, E25A	1.59182	0.670681	2.8e-12	2.58e-11	8.56
DSCAM	DS cell adhesion molecule	1826	CHD2, CHD2-42, CHD2-52	-2.62302	-1.39123	2.85e-12	2.63e-11	7.7394
DCDC1	doublecortin domain containing 1	341019	DCDC5	1.59323	0.671954	3.14e-12	2.88e-11	7.9709
ADGRG1	adhesion G protein-coupled receptor G1	9289	BFPP, BPPR, CDCBM14B, CDCBM15A, GPR56, TM7LN4, TM7XN1	-1.5355	-0.618705	3.14e-12	2.88e-11	10.9245
RASEF	RAS and EF-hand domain containing	158158	RAB45, TSG	-1.77545	-0.828188	3.17e-12	2.9e-11	8.1262
TMSB15A	thymosin beta 15A	11013	TMSB15, TMSB15B, TMSL8, TMSNB, TB15, TBNB	1.54618	0.628711	3.32e-12	3.04e-11	12.6056
IGDCC3	immunoglobulin superfamily DCC subclass member 3	9543	HST18880, PUNC	2.00143	1.00103	3.37e-12	3.07e-11	12.6085
PLEKHN1	pleckstrin homology domain containing N1	84069	CLPABP	-2.18092	-1.12494	3.73e-12	3.4e-11	7.1804
LIMS2	LIM zinc finger domain containing 2	55679	LGMD2W, MDRCMTT, PINCH-2, PINCH2	-1.68057	-0.748947	3.83e-12	3.48e-11	11.6244
COL4A6	collagen type IV alpha 6 chain	1288	CXDELQ22.3, DELXQ22.3, DFNX6	1.79109	0.840838	3.98e-12	3.61e-11	13.701
GCNT4	glucosaminyl (N-acetyl) transferase 4	51301	C2GNT3, LINC01336	-1.72939	-0.790262	4.4e-12	3.97e-11	10.9881
SIAH3	siah E3 ubiquitin protein ligase family member 3	283514	-	2.66071	1.41181	4.51e-12	4.07e-11	8.9877
ERVMER34-1	endogenous retrovirus group MER34 member 1, envelope	100288413	HEMO, ENVMER34	1.5055	0.590245	4.56e-12	4.11e-11	9.4951
PLAC9	placenta associated 9	219348	-	1.93778	0.954407	4.64e-12	4.18e-11	7.6936
CYGB	cytoglobin	114757	HGB, NOD, STAP	-1.50655	-0.591247	4.98e-12	4.47e-11	9.2709
LARGE2	LARGE xylosyl- and glucuronyltransferase 2	120071	GYLTL1B, PP5656	2.23713	1.16165	5.28e-12	4.73e-11	7.6578
SP140	SP140 nuclear body protein	11262	LYSP100, LYSP100-A, LYSP100-B	-1.92286	-0.943256	5.73e-12	5.12e-11	6.813
CAMK2N1	calcium/calmodulin dependent protein kinase II inhibitor 1	55450	PRO1489	-1.67099	-0.740701	6.44e-12	5.72e-11	9.8583
LRRN4	leucine rich repeat neuronal 4	164312	C20ORF75, NLRR-4, NLRR4, DJ1056H1.1	-2.36761	-1.24343	7.2e-12	6.36e-11	7.3135
OR2T8	olfactory receptor family 2 subfamily T member 8	343172	OR2T8P	-2.82798	-1.49977	7.57e-12	6.66e-11	3.7627
ELAPOR1	endosome-lysosome associated apoptosis and autophagy regulator 1	57535	EIG121, KIAA1324	-1.72327	-0.785149	8.09e-12	7.12e-11	7.4612
PRLR	prolactin receptor	5618	HPRL, MFAB, RI-PRLR, HPRLRI	2.37487	1.24785	1.01e-11	8.78e-11	7.7492
SH2D5	SH2 domain containing 5	400745	-	-1.58122	-0.661042	1.02e-11	8.85e-11	8.4928
KCNQ3	potassium voltage-gated channel subfamily Q member 3	3786	BFNC2, EBN2, KV7.3	-2.00212	-1.00153	1.16e-11	1.01e-10	8.6132
PSMB10	proteasome 20S subunit beta 10	5699	IMD121, LMP10, MECL1, PRAAS5, BETA2I	-1.61996	-0.695962	1.21e-11	1.04e-10	8.1063
IL1RAPL1	interleukin 1 receptor accessory protein like 1	11141	IL-1-RAPL-1, IL-1RAPL-1, IL1R8, IL1RAPL, IL1RAPL-1, MRX10, MRX21, MRX34, OPHN4, TIGIRR-2	2.04225	1.03016	1.23e-11	1.06e-10	6.0817
GARIN1B	golgi associated RAB2 interactor 1B	84691	FAM137A, FAM71F1, GARI-L1, GARIL1, NYD-SP18	-2.69072	-1.42799	1.27e-11	1.09e-10	6.6796
KIF24	kinesin family member 24	347240	C9ORF48, BA571F15.4	1.6777	0.746482	1.28e-11	1.1e-10	10.5904
TLR3	toll like receptor 3	7098	CD283, IIAE2, IMD83	-2.25951	-1.17601	1.36e-11	1.17e-10	7.7848
OXER1	oxoeicosanoid receptor 1	165140	GPCR, GPR170, TG1019	2.22399	1.15315	1.38e-11	1.18e-10	5.8916
LIN28A	lin-28 RNA binding posttranscriptional regulator A	79727	CSDD1, LIN-28, LIN28, ZCCHC1, LIN-28A	1.82004	0.86397	1.39e-11	1.19e-10	12.6839
FGF18	fibroblast growth factor 18	8817	FGF-18, ZFGF5	1.88787	0.916761	1.61e-11	1.38e-10	9.4749
TRPM3	transient receptor potential cation channel subfamily M member 3	80036	CTRCT50, GON-2, LTRPC3, MLSN2, NEDFSS	2.62708	1.39346	1.76e-11	1.49e-10	12.0502
LINGO2	leucine rich repeat and Ig domain containing 2	158038	LERN3, LRRN6C	1.81031	0.856239	1.88e-11	1.59e-10	8.2686
SFRP5	secreted frizzled related protein 5	6425	SARP3	3.06977	1.61813	2.07e-11	1.74e-10	4.4684
DES	desmin	1674	CDCD3, CSM1, CSM2, LGMD1D, LGMD1E, LGMD2R	-1.79417	-0.843313	2.08e-11	1.75e-10	7.7594
NABP1	nucleic acid binding protein 1	64859	NABP1-OT1, OBFC2A, SOSS-B2, SSB2	-1.57145	-0.652097	2.11e-11	1.77e-10	12.8671
PAX3	paired box 3	5077	CDHS, HUP2, PAX-3, WS1, WS3	2.69589	1.43076	2.18e-11	1.83e-10	6.1759
VGF	VGF nerve growth factor inducible	7425	SCG7, SGVII	-2.41367	-1.27123	2.2e-11	1.84e-10	8.8087
CDH5	cadherin 5	1003	7B4, CD144	-2.06405	-1.04548	2.34e-11	1.96e-10	6.9139
PCDH15	protocadherin related 15	65217	CDHR15, DFNB23, USH1F	2.05701	1.04055	2.59e-11	2.16e-10	7.1235
EMILIN3	elastin microfibril interfacer 3	90187	C20ORF130, EMILIN5, DJ620E11.4	1.79192	0.84151	2.68e-11	2.23e-10	9.6413
TAP2	transporter 2, ATP binding cassette subfamily B member	6891	ABC18, ABCB3, APT2, D6S217E, MHC1D2, PSF-2, PSF2, RING11	-1.87818	-0.909337	2.75e-11	2.28e-10	10.0896
APOL3	apolipoprotein L3	80833	APOLIII, CG121, CG12_1, APOL-III	-2.74605	-1.45736	3.12e-11	2.58e-10	5.1291
CXCL6	C-X-C motif chemokine ligand 6	6372	CKA-3, GCP-2, GCP2, SCYB6	-2.25726	-1.17457	3.25e-11	2.67e-10	10.3483
DNAH8	dynein axonemal heavy chain 8	1769	ATPASE, SPGF46, HDHC9	-2.18678	-1.12881	3.36e-11	2.76e-10	5.7229
VGLL3	vestigial like family member 3	389136	VGL-3, VGL3	-1.59145	-0.670338	3.53e-11	2.89e-10	13.9542
CALCRL	calcitonin receptor like receptor	10203	CGRPR, CRLR, LMPHM8	1.72327	0.78515	3.74e-11	3.05e-10	9.1087
DDIT4	DNA damage inducible transcript 4	54541	DIG2, REDD-1, REDD1	1.68409	0.75197	3.83e-11	3.13e-10	12.067
C17orf113	chromosome 17 open reading frame 113	110806298		1.61149	0.688393	3.86e-11	3.15e-10	6.9191
FOXD1	forkhead box D1	2297	FKHL8, FREAC-4, FREAC4	-1.73637	-0.796078	3.98e-11	3.24e-10	9.5663
AQP5	aquaporin 5	362	AQP-5, PPKB	2.06805	1.04827	3.99e-11	3.24e-10	6.1966
DRP2	dystrophin related protein 2	1821	DRP-2	-1.53214	-0.615551	4.12e-11	3.34e-10	10.3471
ANXA8L1	annexin A8 like 1	728113	ANXA8, ANXA8L2, VAC-BETA, BA145E20.2	-2.66641	-1.4149	4.13e-11	3.36e-10	7.2907
KCNJ5-AS1	KCNJ5 antisense RNA 1	219833	C11ORF45	-2.10586	-1.07441	4.36e-11	3.52e-10	6.2101
CHL1	cell adhesion molecule L1 like	10752	CALL, L1CAM2	1.92672	0.946146	4.44e-11	3.59e-10	8.7654
ZFP57	ZFP57 zinc finger protein	346171	C6ORF40, TNDM1, ZNF698, BA145L22, BA145L22.2	-2.60276	-1.38004	5.45e-11	4.38e-10	4.241
PDGFD	platelet derived growth factor D	80310	IEGF, MSTP036, SCDGF-B, SCDGFB	1.87588	0.907569	5.46e-11	4.39e-10	11.1208
TRDN	triadin	10345	CARDAR, CPVT5, TDN, TRISK	2.28102	1.18968	5.58e-11	4.48e-10	5.3863
CYP39A1	cytochrome P450 family 39 subfamily A member 1	51302	-	1.6056	0.683113	5.86e-11	4.7e-10	8.4985
CLDN10	claudin 10	9071	CPETRL3, HELIX, OSP-L, OSPL	2.15435	1.10725	5.91e-11	4.74e-10	6.2829
LRRC2	leucine rich repeat containing 2	79442	-	-2.58756	-1.37159	6.01e-11	4.81e-10	4.8209
ZNF214	zinc finger protein 214	7761	BAZ-1, BAZ1	1.52301	0.606927	7.07e-11	5.62e-10	8.3349
FAM111B	FAM111 trypsin like peptidase B	374393	CANP, POIKTMP	1.54657	0.629076	7.34e-11	5.82e-10	11.675
SPARCL1	SPARC like 1	8404	MAST 9, MAST9, PIG33, SC1	2.5825	1.36877	8.42e-11	6.65e-10	10.1059
UGT2B4	UDP glucuronosyltransferase family 2 member B4	7363	HLUG25, UDPGT2B4, UDPGTH1, UDPGTH-1, UGT2B11	2.0509	1.03626	8.83e-11	6.95e-10	6.1613
TMEM151A	transmembrane protein 151A	256472	DYT36, EKD3, TMEM151	-2.15051	-1.10468	8.85e-11	6.96e-10	7.9261
ZNF423	zinc finger protein 423	23090	EBFAZ, JBTS19, NPHP14, OAZ, ROAZ, ZFP423, ZFP104, HOAZ	1.52138	0.605379	9.13e-11	7.16e-10	12.5511
LMNTD1	lamin tail domain containing 1	160492	IFLTD1, LMNARS1, PAS1C1	-2.65625	-1.40939	9.81e-11	7.67e-10	5.4885
CARD11	caspase recruitment domain family member 11	84433	BENTA, BIMP3, CARMA1, IMD11, IMD11A, PPBL	-1.60065	-0.678656	1e-10	7.82e-10	9.3655
KLHDC9	kelch domain containing 9	126823	KARCA1	1.53855	0.621575	1.02e-10	7.92e-10	8.1848
TRIM55	tripartite motif containing 55	84675	MURF-2, RNF29, MURF2	-2.20215	-1.13891	1.02e-10	7.94e-10	9.6377
MFAP5	microfibril associated protein 5	8076	AAT9, MAGP-2, MAGP2, MFAP-5, MP25	-2.0361	-1.02581	1.04e-10	8.07e-10	13.0064
FAM107A	family with sequence similarity 107 member A	11170	DRR1, TU3A	2.27543	1.18614	1.1e-10	8.51e-10	9.5821
FIGNL2	fidgetin like 2	401720	-	1.56376	0.645022	1.14e-10	8.83e-10	10.6511
STOX1	storkhead box 1	219736	C10ORF24	1.82585	0.868571	1.16e-10	8.96e-10	8.1616
SLC13A4	solute carrier family 13 member 4	26266	NAS2, SUT-1, SUT1	2.06712	1.04762	1.2e-10	9.25e-10	7.1007
ASIC1	acid sensing ion channel subunit 1	41	ACCN2, ASIC, BNAC2	1.54344	0.626149	1.26e-10	9.73e-10	10.8535
DEUP1	deuterosome assembly protein 1	159989	CCDC67	1.67896	0.747566	1.27e-10	9.75e-10	7.488
IL17RD	interleukin 17 receptor D	54756	HH18, IL-17RD, IL17RLM, SEF	1.59153	0.670418	1.55e-10	1.19e-09	14.7321
PDIA2	protein disulfide isomerase family A member 2	64714	PDA2, PDI, PDIP, PDIR	-2.34409	-1.22903	1.62e-10	1.24e-09	5.5057
S100A2	S100 calcium binding protein A2	6273	CAN19, S100L	-1.52151	-0.605503	1.68e-10	1.28e-09	8.4895
CHDH	choline dehydrogenase	55349	-	1.61644	0.692821	1.71e-10	1.3e-09	8.233
PCDH8	protocadherin 8	5100	ARCADLIN, PAPC	2.55992	1.3561	1.96e-10	1.48e-09	9.7018
PTH1R	parathyroid hormone 1 receptor	5745	EKNS, PFE, PTHR, PTHR1	1.92565	0.945348	2.03e-10	1.53e-09	7.6004
VIT	vitrin	5212	VIT1	2.21416	1.14676	2.08e-10	1.57e-09	7.677
GRID2	glutamate ionotropic receptor delta type subunit 2	2895	GLUD2, SCAR18	1.93912	0.955399	2.08e-10	1.57e-09	8.1484
ITGAM	integrin subunit alpha M	3684	CD11B, CR3A, MAC-1, MAC1A, MO1A, SLEB6	-2.74453	-1.45656	2.17e-10	1.63e-09	5.5791
KCP	kielin cysteine rich BMP regulator	375616	CRIM2, KCP1, NET67	1.66443	0.73503	2.19e-10	1.65e-09	7.5966
MAP2	microtubule associated protein 2	4133	MAP-2, MAP2A, MAP2B, MAP2C	1.57222	0.652804	2.23e-10	1.68e-09	15.3262
LMX1A	LIM homeobox transcription factor 1 alpha	4009	DFNA7, LMX1, LMX1.1	2.62228	1.39082	2.27e-10	1.7e-09	5.377
GPR183	G protein-coupled receptor 183	1880	EBI2, HEBI2	-2.34541	-1.22984	2.27e-10	1.7e-09	9.562
ARFGEF3	ARFGEF family member 3	57221	A7322, BIG3, C6ORF92, KIAA1244, PPP1R33, DJ171N11.1	-1.67402	-0.743316	2.3e-10	1.73e-09	10.4505
TMEM158	transmembrane protein 158	25907	BBP, RIS1, P40BBP	-1.54736	-0.629807	2.31e-10	1.73e-09	10.1421
ANGPT1	angiopoietin 1	284	AGP1, AGPT, AGPT-1, ANG1, HAE5	2.05995	1.04261	2.73e-10	2.03e-09	10.298
TRABD2A	TraB domain containing 2A	129293	C2ORF89, TIKI1	-1.77669	-0.829196	2.77e-10	2.06e-09	7.5422
CCN2	cellular communication network factor 2	1490	CTGF, HCS24, IBP-8, IGFBP8, KMD, NOV2, SEMDLSL	-1.62842	-0.703472	2.98e-10	2.21e-09	17.6488
MS4A6A	membrane spanning 4-domains A6A	64231	4SPAN3, 4SPAN3.2, CD20L3, CDA01, MS4A6, MST090, MSTP090	2.61745	1.38816	2.99e-10	2.22e-09	4.329
C11orf87	chromosome 11 open reading frame 87	399947	LOH11CR1A, NEURIM1	1.9286	0.947556	3.07e-10	2.27e-09	7.5074
KRT34	keratin 34	3885	HA4, HA-4, K34, KRTHA4, HHA4	-2.85743	-1.51472	3.13e-10	2.31e-09	4.3637
XIRP1	xin actin binding repeat containing 1	165904	CMYA1, XIN	-2.75953	-1.46442	3.43e-10	2.52e-09	4.8127
MISP	mitotic spindle positioning	126353	C19ORF21, MISP1	-1.57143	-0.652075	3.49e-10	2.56e-09	6.8416
MT1E	metallothionein 1E	4493	MT-1E, MT-IE, MT1, MTD	-2.08597	-1.06072	3.56e-10	2.61e-09	8.5192
NTN4	netrin 4	59277	PRO3091	-1.58086	-0.660709	3.93e-10	2.86e-09	12.3941
TYR	tyrosinase	7299	ATN, CMM8, OCA1, OCA1A, OCAIA, SHEP3	2.90452	1.5383	4.06e-10	2.96e-09	3.2337
ACTBL2	actin beta like 2	345651	ACT	-2.28812	-1.19416	4.06e-10	2.96e-09	9.6006
NGF	nerve growth factor	4803	BETA-NGF, HSAN5, NGFB	-1.94533	-0.960013	4.09e-10	2.97e-09	8.0674
HMSD	histocompatibility minor serpin domain containing	284293	ACC-6, ACC6, C18ORF53, HSMD-V	1.53446	0.617731	4.15e-10	3.02e-09	8.3385
SGCD	sarcoglycan delta	6444	35DAG, CMD1L, DAGD, LGMDR6, SG-DELTA, SGCDP, SGD	-1.58006	-0.65998	4.15e-10	3.01e-09	9.684
CACNA2D4	calcium voltage-gated channel auxiliary subunit alpha2delta 4	93589	RCD4	2.05382	1.03831	4.2e-10	3.05e-09	6.2666
COBL	cordon-bleu WH2 repeat protein	23242	-	-2.05663	-1.04028	5e-10	3.6e-09	6.6115
LGI3	leucine rich repeat LGI family member 3	203190	IDDMDS, LGIL4	-2.11238	-1.07887	5.13e-10	3.69e-09	5.4476
NUP62CL	nucleoporin 62 C-terminal like	54830	-	1.70662	0.771145	5.31e-10	3.81e-09	8.2883
CYP26A1	cytochrome P450 family 26 subfamily A member 1	1592	CP26, CYP26, P450RAI, P450RAI1	2.50564	1.32518	6.14e-10	4.37e-09	8.5816
PGBD5	piggyBac transposable element derived 5	79605	-	-1.56381	-0.645069	6.23e-10	4.43e-09	9.644
CD226	CD226 molecule	10666	DNAM-1, DNAM1, PTA1, TLISA1	2.09847	1.06934	6.57e-10	4.66e-09	6.9952
SPANXB1	SPANX family member B1	728695	B1, CT11.2, SPANX-B, SPANXB, SPANXB2, SPANXF1, SPANXF2	-2.62963	-1.39486	6.93e-10	4.91e-09	4.4783
GSTO2	glutathione S-transferase omega 2	119391	GSTO 2-2, BA127L20.1	1.54192	0.624728	6.94e-10	4.91e-09	7.7415
SCNN1A	sodium channel epithelial 1 subunit alpha	6337	BESC2, ENACA, ENACALPHA, LIDLS3, PHA1B1, SCNEA, SCNN1	2.0903	1.06371	6.98e-10	4.94e-09	6.1431
MOV10L1	Mov10 like RNA helicase 1	54456	CHAMP, DJ402G11.8, SPGF73	-1.79605	-0.844826	7.28e-10	5.14e-09	6.2621
SP100	SP100 nuclear antigen	6672	LYSP100B	-2.0367	-1.02623	7.78e-10	5.48e-09	11.5968
MC5R	melanocortin 5 receptor	4161	MC2	2.02925	1.02095	8.31e-10	5.84e-09	6.6825
HOPX	HOP homeobox	84525	CAMEO, HOD, HOP, LAGY, NECC1, OB1, SMAP31, TOTO	-1.64997	-0.722436	9.47e-10	6.61e-09	8.9079
HUNK	hormonally up-regulated Neu-associated kinase	30811	-	1.53273	0.616101	1.11e-09	7.7e-09	11.3629
FLI1	Fli-1 proto-oncogene, ETS transcription factor	2313	BDPLT21, EWSR2, FLI-1, SIC-1	-1.64713	-0.719958	1.18e-09	8.12e-09	8.2943
KISS1	KiSS-1 metastasis suppressor	3814	HH13, KISS-1	-2.40219	-1.26435	1.21e-09	8.34e-09	8.3297
DTX1	deltex E3 ubiquitin ligase 1	1840	RNF140, HDX-1	1.89211	0.919996	1.28e-09	8.79e-09	8.5141
PTPRO	protein tyrosine phosphatase receptor type O	5800	GLEPP1, NPHS6, PTP-OC, PTP-U2, PTPROT, PTPU2, R-PTP-O	-1.82131	-0.864979	1.29e-09	8.79e-09	8.3169
CCDC74B	coiled-coil domain containing 74B	91409	-	1.61667	0.693023	1.3e-09	8.9e-09	8.5384
BMP5	bone morphogenetic protein 5	653	-	1.96606	0.975306	1.32e-09	8.99e-09	8.2117
APOL6	apolipoprotein L6	80830	APOL-VI, APOLVI	-2.06561	-1.04657	1.35e-09	9.21e-09	10.1243
PENK	proenkephalin	5179	PE, PENK-A	2.31092	1.20847	1.37e-09	9.34e-09	6.9865
E2F8	E2F transcription factor 8	79733	E2F-8	1.68824	0.755519	1.41e-09	9.55e-09	9.4806
COLEC12	collectin subfamily member 12	81035	CLP1, NSR2, SCARA4, SRCL	1.58271	0.6624	1.42e-09	9.64e-09	11.075
PRRT1	proline rich transmembrane protein 1	80863	C6ORF31, DSPD1, IFITMD7, NG5, SYNDIG4	1.67101	0.740723	1.46e-09	9.91e-09	6.017
CDK5R2	cyclin dependent kinase 5 regulatory subunit 2	8941	NCK5AI, P39, P39NCK5AI	-1.91504	-0.937373	1.52e-09	1.03e-08	6.2151
GLB1L2	galactosidase beta 1 like 2	89944	MST114, MSTP114	1.53376	0.617076	1.61e-09	1.09e-08	10.8306
FLRT3	fibronectin leucine rich transmembrane protein 3	23767	HH21	1.51457	0.598906	1.61e-09	1.09e-08	12.947
SV2C	synaptic vesicle glycoprotein 2C	22987	SLC22B3	1.57763	0.657759	1.63e-09	1.1e-08	7.9397
BDKRB2	bradykinin receptor B2	624	B2R, BK-2, BK2, BKR2, BRB2	-1.84168	-0.881023	1.64e-09	1.11e-08	6.5426
ZNFX1	zinc finger NFX1-type containing 1	57169	IMD91	-1.57118	-0.651853	1.68e-09	1.14e-08	12.4182
CDH13	cadherin 13	1012	CDHH, P105	-1.54539	-0.627968	1.78e-09	1.2e-08	12.79
NXPH4	neurexophilin 4	11247	NPH4	-2.16545	-1.11467	1.9e-09	1.27e-08	6.429
IL12A	interleukin 12A	3592	CLMF, IL-12A, NFSK, NKSF1, P35	-2.07067	-1.0501	1.95e-09	1.3e-08	6.1544
TMEM132C	transmembrane protein 132C	92293	PPP1R152	2.6142	1.38637	1.97e-09	1.32e-08	9.0652
ADAMTS5	ADAM metallopeptidase with thrombospondin type 1 motif 5	11096	ADAM-TS 11, ADAM-TS 5, ADAM-TS5, ADAMTS-11, ADAMTS-5, ADAMTS11, ADMP-2	-2.22236	-1.15209	2.05e-09	1.37e-08	13.3543
RGS1	regulator of G protein signaling 1	5996	1R20, BL34, HEL-S-87, IER1, IR20	2.16153	1.11205	2.12e-09	1.42e-08	9.28
TMEM40	transmembrane protein 40	55287	-	-2.71972	-1.44346	2.12e-09	1.42e-08	4.7987
NTF3	neurotrophin 3	4908	HDNF, NGF-2, NGF2, NT-3, NT3	-1.75764	-0.813637	2.29e-09	1.53e-08	7.377
MTNR1A	melatonin receptor 1A	4543	MEL-1A-R, MT1	1.68218	0.750336	2.31e-09	1.53e-08	7.0045
TRIM67	tripartite motif containing 67	440730	TNL	-1.93347	-0.951191	2.35e-09	1.56e-08	7.628
BRME1	break repair meiotic recombinase recruitment factor 1	79173	C19ORF57, MEIOK21	1.52511	0.608915	2.39e-09	1.58e-08	7.9397
PDE2A	phosphodiesterase 2A	5138	CGS-PDE, IDDPADS, PDE2A1, PED2A4, CGSPDE	-2.01669	-1.01199	2.68e-09	1.77e-08	5.8419
CADPS2	calcium dependent secretion activator 2	93664	CAPS2	1.75578	0.812114	2.93e-09	1.93e-08	11.315
MBNL3	muscleblind like splicing regulator 3	55796	CHCR, MBLX, MBLX39, MBXL	1.50431	0.589105	3.05e-09	2e-08	9.9305
KCNB1	potassium voltage-gated channel subfamily B member 1	3745	DEE26, DRK1, KV2.1	-1.83122	-0.872803	3.41e-09	2.23e-08	7.4623
DYNLT5	dynein light chain Tctex-type family member 5	200132	TCTEX1D1	1.96689	0.975919	3.6e-09	2.35e-08	6.2045
GPR39	G protein-coupled receptor 39	2863	ZNR	-1.57427	-0.654683	3.74e-09	2.44e-08	7.3744
ERFE	erythroferrone	151176	C1QTNF15, CTRP15, FAM132B	-1.6191	-0.695188	4.05e-09	2.63e-08	8.1931
ABTB2	ankyrin repeat and BTB domain containing 2	25841	ABTB2A, BTBD22, CCA3	-1.62216	-0.697912	4.09e-09	2.65e-08	10.6243
NR4A1	nuclear receptor subfamily 4 group A member 1	3164	GFRP1, HMR, N10, NAK-1, NGFIB, NP10, NUR77, TR3	-1.518	-0.602168	4.1e-09	2.66e-08	8.451
SLC5A12	solute carrier family 5 member 12	159963	SMCT2	2.03983	1.02845	4.14e-09	2.69e-08	7.6265
YBX2	Y-box binding protein 2	51087	CONTRIN, CSDA3, DBPC, MSY2	1.76117	0.816536	4.24e-09	2.75e-08	6.5591
EGFLAM	EGF like, fibronectin type III and laminin G domains	133584	AGRINL, AGRNL, PIKA	2.41627	1.27278	4.26e-09	2.76e-08	6.9729
ARRDC2	arrestin domain containing 2	27106	CLONE24945, PP2703	-1.77851	-0.830673	4.42e-09	2.86e-08	7.6057
ZNF385C	zinc finger protein 385C	201181	-	1.72241	0.784432	4.68e-09	3.02e-08	8.1196
TNNI1	troponin I1, slow skeletal type	7135	SSTNI, TNN1	1.62527	0.70068	4.75e-09	3.06e-08	8.2062
MPP4	MAGUK p55 scaffold protein 4	58538	ALS2CR5, DLG6	-2.085	-1.06005	4.91e-09	3.16e-08	7.4552
SCN1A	sodium voltage-gated channel alpha subunit 1	6323	DEE6, DEE6A, DEE6B, DRVT, EIEE6, FEB3, FEB3A, FHM3, GEFSP2, HBSCI, NAC1, NAV1.1, SCN1, SMEI	2.11448	1.0803	5.19e-09	3.33e-08	9.2995
FGF10	fibroblast growth factor 10	2255	LADD3	2.20581	1.14131	5.46e-09	3.5e-08	5.0643
SCEL	sciellin	8796	-	2.05472	1.03894	5.73e-09	3.66e-08	6.6908
SVEP1	sushi, von Willebrand factor type A, EGF and pentraxin domain containing 1	79987	C9ORF13, CCP22, POLYDOM, SEL-OB, SELOB	-1.51515	-0.599461	6.08e-09	3.88e-08	8.136
MYL1	myosin light chain 1	4632	CMYO14, CMYP14, MLC-1, MLC1, MLC1/3, MLC1F, MLC3F, MYOFTA	1.88503	0.914589	6.11e-09	3.9e-08	7.951
ABCA12	ATP binding cassette subfamily A member 12	26154	ARCI4A, ARCI4B, ICR2B, LI2	-1.61458	-0.691158	6.37e-09	4.05e-08	8.1341
FLT3	fms related receptor tyrosine kinase 3	2322	CD135, FLK-2, FLK2, STK1	-1.91314	-0.935942	6.52e-09	4.14e-08	6.2965
ASB2	ankyrin repeat and SOCS box containing 2	51676	ASB-2	-1.9275	-0.946729	6.53e-09	4.14e-08	6.9809
CSMD2	CUB and Sushi multiple domains 2	114784	DJ1007G16.1, DJ1007G16.2, DJ947L8.1	-1.82217	-0.865658	7.3e-09	4.61e-08	8.7342
HAP1	huntingtin associated protein 1	9001	HAP2, HIP5, HLP, HHLP1	-1.73012	-0.790874	7.44e-09	4.69e-08	7.1662
TNFRSF13C	TNF receptor superfamily member 13C	115650	BAFF-R, BAFFR, BROMIX, CD268, CVID4, PROLIXIN	1.77425	0.827209	8.09e-09	5.07e-08	7.0926
KLHDC7A	kelch domain containing 7A	127707	-	-1.55093	-0.63313	8.1e-09	5.07e-08	8.2035
RIBC2	RIB43A domain with coiled-coils 2	26150	C22ORF11, TRIB	1.67353	0.742894	8.86e-09	5.52e-08	7.1101
ATP8B1	ATPase phospholipid transporting 8B1	5205	ATPIC, BRIC, FIC1, ICP1, PFIC, PFIC1	-2.43334	-1.28294	8.93e-09	5.56e-08	10.8281
KCNG1	potassium voltage-gated channel modifier subfamily G member 1	3755	K13, KCNG, KV6.1, KH2	-1.93609	-0.953146	9.31e-09	5.78e-08	9.7805
SYCE2	synaptonemal complex central element protein 2	256126	CESC1	1.7336	0.793773	1.11e-08	6.86e-08	5.8116
ALS2CL	ALS2 C-terminal like	259173	RN49018	-1.77118	-0.824713	1.11e-08	6.83e-08	9.5706
COL7A1	collagen type VII alpha 1 chain	1294	EBD1, EBDCT, EBR1, NDNC8	-1.61392	-0.690568	1.12e-08	6.91e-08	13.647
CFAP77	cilia and flagella associated protein 77	389799	C9ORF171	2.20427	1.1403	1.27e-08	7.75e-08	4.9013
NTMT2	N-terminal Xaa-Pro-Lys N-methyltransferase 2	149281	C1ORF184, HOMT1B, METTL11B, NTM1B	2.0142	1.01021	1.32e-08	8.04e-08	5.3616
CCN1	cellular communication network factor 1	3491	CYR61, GIG1, IGFBP10	-1.61846	-0.69462	1.44e-08	8.74e-08	15.393
L1CAM	L1 cell adhesion molecule	3897	CAML1, CD171, HSAS, HSAS1, HYCX, MASA, MIC5, N-CAM-L1, N-CAML1, NCAM-L1, S10, SPG1	-1.91353	-0.936237	1.56e-08	9.41e-08	13.7394
MYH8	myosin heavy chain 8	4626	DA7, MYHC-PERI, MYHC-PN, GTMHC-F	2.52477	1.33615	1.59e-08	9.57e-08	4.4363
GCNA	germ cell nuclear acidic peptidase	93953	ACRC, NAAR1, SPGFX4	-1.55832	-0.639992	1.59e-08	9.61e-08	6.9562
FREM2	FRAS1 related extracellular matrix 2	341640	CRYPTOP, FRASRS2	1.83779	0.877974	1.63e-08	9.79e-08	11.5105
RAB6D	RAB6D, member RAS oncogene family	150786	RAB6CL, WTH3DI	-1.83083	-0.872501	1.7e-08	1.02e-07	6.213
CA12	carbonic anhydrase 12	771	CA-XII, CAXII, HST18816, T18816	1.59586	0.67433	1.78e-08	1.06e-07	11.3981
PAX9	paired box 9	5083	STHAG3	-2.29536	-1.19872	1.79e-08	1.07e-07	4.4057
ALDH1A3	aldehyde dehydrogenase 1 family member A3	220	ALDH1A6, ALDH6, MCOP8, RALDH3	2.30121	1.20239	1.81e-08	1.09e-07	8.9874
GSTA1	glutathione S-transferase alpha 1	2938	GST-EPSILON, GST2, GSTA1-1, GTH1	-2.32639	-1.21809	1.82e-08	1.09e-07	5.3983
TMEFF2	transmembrane protein with EGF like and two follistatin like domains 2	23671	CT120.2, HPP1, TENB2, TPEF, TR, TR-2	1.72662	0.787951	1.83e-08	1.09e-07	12.1355
PTGFR	prostaglandin F receptor	5737	FP	-1.79458	-0.84365	1.89e-08	1.13e-07	7.3858
AMZ1	archaelysin family metallopeptidase 1	155185	-	-1.77476	-0.827624	1.93e-08	1.15e-07	7.7967
PTHLH	parathyroid hormone like hormone	5744	BDE2, HHM, PLP, PTHR, PTHRP	-1.66626	-0.73661	1.95e-08	1.16e-07	10.3405
KCNK6	potassium two pore domain channel subfamily K member 6	9424	K2P6.1, KCNK8, TOSS, TWIK-2, TWIK2	-1.83755	-0.877783	2.01e-08	1.2e-07	9.3594
KRT16	keratin 16	3868	CK16, FNEPPK, K16, K1CP, KRT16A, NEPPK, PC1	-2.41846	-1.27409	2.11e-08	1.25e-07	5.384
TFEC	transcription factor EC	22797	TCFEC, TFE-C, TFEC-L, TFECL, BHLHE34, HTFEC-L	1.56613	0.647208	2.12e-08	1.26e-07	7.5432
TBX2	T-box transcription factor 2	6909	VETD	1.62176	0.69756	2.13e-08	1.26e-07	7.4591
CD247	CD247 molecule	919	CD3-ZETA, CD3H, CD3Q, CD3Z, CD3ZETA, IMD25, T3Z, TCRZ	2.18436	1.12721	2.14e-08	1.27e-07	5.8672
TLR2	toll like receptor 2	7097	CD282, TIL4	-1.73957	-0.79873	2.23e-08	1.32e-07	7.2333
NCAN	neurocan	1463	CSPG3	-2.18471	-1.12744	2.27e-08	1.34e-07	7.9526
CLEC4E	C-type lectin domain family 4 member E	26253	CLECSF9, MINCLE	-2.56831	-1.36082	2.46e-08	1.44e-07	5.9764
CGB5	chorionic gonadotropin subunit beta 5	93659	CGB, HCG, HCGB	-2.28816	-1.19419	2.48e-08	1.45e-07	4.643
COL9A3	collagen type IX alpha 3 chain	1299	DJ885L7.4.1, EDM3, IDD, MED, STL6	1.57339	0.653877	2.52e-08	1.48e-07	10.2297
ZNF503	zinc finger protein 503	84858	NOLZ-1, NOLZ1, NLZ2	1.91458	0.937029	2.71e-08	1.58e-07	11.0402
TMEM191C	transmembrane protein 191C	645426	-	-1.56764	-0.648593	2.73e-08	1.59e-07	6.4163
P4HA3	prolyl 4-hydroxylase subunit alpha 3	283208	-	-1.64897	-0.721562	2.77e-08	1.61e-07	6.7899
CXCR4	C-X-C motif chemokine receptor 4	7852	CD184, D2S201E, FB22, HM89, HSY3RR, LAP-3, LAP3, LCR1, LESTR, NPY3R, NPYR, NPYRL, NPYY3R, WHIM, WHIMS, WHIMS1	1.55413	0.636108	3.06e-08	1.78e-07	10.7139
CACNA1A	calcium voltage-gated channel subunit alpha1 A	773	APCA, BI, CACNL1A4, CAV2.1, DEE42, EA2, EIEE42, FHM, HPCA, MHP, MHP1, SCA6	-1.62221	-0.697959	3.22e-08	1.87e-07	6.4615
PKP3	plakophilin 3	11187	-	-1.78868	-0.838894	3.23e-08	1.87e-07	7.1014
FBXO43	F-box protein 43	286151	EMI2, ERP1, FBX43, OOMD12, OZEMA12, SPGF64	1.60565	0.683155	3.44e-08	1.98e-07	7.3476
FETUB	fetuin B	26998	16G2, GUGU, IRL685	-2.47617	-1.30811	3.77e-08	2.16e-07	3.4491
HCN2	hyperpolarization activated cyclic nucleotide gated potassium and sodium channel 2	610	BCNG-2, BCNG2, EIG17, FEB2, GEFSP11, HAC-1	-1.90812	-0.932155	3.87e-08	2.21e-07	7.0462
HTR1B	5-hydroxytryptamine receptor 1B	3351	5-HT-1B, 5-HT-1D-BETA, 5-HT1B, 5-HT1DB, HTR1D2, HTR1DB, S12	-1.95113	-0.964313	3.87e-08	2.21e-07	6.9858
MYOM3	myomesin 3	127294	-	-2.08147	-1.0576	4.05e-08	2.31e-07	5.7536
SP7	Sp7 transcription factor	121340	OI11, OI12, OSX, OSTERIX	2.53281	1.34074	4.19e-08	2.38e-07	2.0401
HRK	harakiri, BCL2 interacting protein	8739	DP5, HARAKIRI	-2.12648	-1.08847	4.37e-08	2.48e-07	5.3855
CAMK2N2	calcium/calmodulin dependent protein kinase II inhibitor 2	94032	CAM-KIIN, CAMKIIN	-1.58223	-0.661963	4.63e-08	2.62e-07	7.1816
FBXW10B	F-box and WD repeat domain containing 10B	374286	C170RF1, C17ORF1, C17ORF1A, CDRT1, FBXW10P1, HREP, SM25H2	-1.97171	-0.979444	4.71e-08	2.66e-07	5.4222
NRTN	neurturin	4902	NTN	1.71507	0.778268	4.81e-08	2.72e-07	6.089
TMEM255B	transmembrane protein 255B	348013	FAM70B	-1.60232	-0.680163	4.84e-08	2.73e-07	6.7321
CARD9	caspase recruitment domain family member 9	64170	CANDF2, IMD103, HCARD9	-1.72158	-0.783736	4.92e-08	2.78e-07	6.2735
GRIA3	glutamate ionotropic receptor AMPA type subunit 3	2892	GLUR-C, GLUR-K3, GLUR3, GLURC, GLUA3, MRX94, MRXSW, IGLUR3	-1.56462	-0.645811	4.94e-08	2.78e-07	9.0525
WNT8B	Wnt family member 8B	7479	-	2.27578	1.18636	5.01e-08	2.82e-07	8.4558
EMID1	EMI domain containing 1	129080	EMI5, EMU1	1.64729	0.720092	5.04e-08	2.84e-07	8.6071
MFNG	MFNG O-fucosylpeptide 3-beta-N-acetylglucosaminyltransferase	4242	-	-1.9821	-0.98703	5.17e-08	2.91e-07	7.5929
RASSF9	Ras association domain family member 9	9182	P-CIP1, PAMCI, PCIP1	1.59749	0.675811	5.21e-08	2.92e-07	9.456
KCNIP4	potassium voltage-gated channel interacting protein 4	80333	CALP, KCHIP4	2.25896	1.17566	5.81e-08	3.25e-07	8.8712
ATCAY	ATCAY kinesin light chain interacting caytaxin	85300	BNIP-H, CLAC	-1.90158	-0.927196	6.19e-08	3.45e-07	9.9701
IRS4	insulin receptor substrate 4	8471	CHNG9, IRS-4, PY160	2.0416	1.0297	6.4e-08	3.56e-07	10.2628
RARB	retinoic acid receptor beta	5915	HAP, MCOPS12, NR1B2, RARBETA, RARBETA1, RRB2	2.11163	1.07836	6.68e-08	3.7e-07	8.8506
GLYATL2	glycine-N-acyltransferase like 2	219970	BXMAS2-10, GATF-B	1.54916	0.631484	6.76e-08	3.74e-07	7.1795
METTL24	methyltransferase like 24	728464	C6ORF186	1.78837	0.838649	6.89e-08	3.81e-07	8.5736
GPRIN3	GPRIN family member 3	285513	GRIN3	1.69269	0.759322	6.93e-08	3.83e-07	9.2714
CRISPLD1	cysteine rich secretory protein LCCL domain containing 1	83690	CRISP-10, CRISP10, LCRISP1	1.59518	0.673717	7.29e-08	4.02e-07	13.9257
GSC	goosecoid homeobox	145258	GSC1, SAMS	2.46945	1.30419	7.4e-08	4.07e-07	4.1223
IRF8	interferon regulatory factor 8	3394	H-ICSBP, ICSBP, ICSBP1, IMD32A, IMD32B, IRF-8	2.16049	1.11136	7.58e-08	4.16e-07	3.9264
SIM1	SIM bHLH transcription factor 1	6492	BHLHE14	2.14639	1.10191	7.8e-08	4.28e-07	6.1837
FGFR2	fibroblast growth factor receptor 2	2263	BBDS, BEK, BFR-1, CD332, CEK3, CFD1, ECT1, JWS, K-SAM, KGFR, TK14, TK25	1.50563	0.590364	7.85e-08	4.3e-07	11.1427
AK8	adenylate kinase 8	158067	AK 8, C9ORF98, DDX31	1.59994	0.678015	8.28e-08	4.53e-07	6.4816
NECTIN4	nectin cell adhesion molecule 4	81607	EDSS1, LNIR, PRR4, PVRL4, NECTIN-4	-2.27968	-1.18883	8.3e-08	4.54e-07	4.7793
CTAGE1	cutaneous T cell lymphoma-associated antigen 1	64693	CT21.1, CT21.2, CTAGE, CTAGE-1, CTAGE-2	-2.38299	-1.25277	8.5e-08	4.64e-07	3.9669
ART5	ADP-ribosyltransferase 5	116969	ARTC5	1.70681	0.771305	8.68e-08	4.73e-07	5.8709
ALOX5AP	arachidonate 5-lipoxygenase activating protein	241	FLAP	-1.69001	-0.757029	8.69e-08	4.73e-07	6.6317
ISG20	interferon stimulated exonuclease gene 20	3669	CD25, HEM45	-1.77568	-0.828371	8.78e-08	4.78e-07	5.7973
CA2	carbonic anhydrase 2	760	CA-II, CAC, CAII, CAR2, HEL-76, HEL-S-282	1.88614	0.91544	8.85e-08	4.81e-07	11.0492
SFRP2	secreted frizzled related protein 2	6423	FRP-2, SARP1, SDF-5	1.79356	0.842827	9.12e-08	4.95e-07	14.0556
ACTA1	actin alpha 1, skeletal muscle	58	ACTA, ASMA, CFTD, CFTD1, CFTDM, CMYO2A, CMYO2B, CMYO2C, CMYP2A, CMYP2B, CMYP2C, MPFD, NEM1, NEM2, NEM3, SHPM	-2.20503	-1.1408	9.13e-08	4.96e-07	10.4989
CATSPER1	cation channel sperm associated 1	117144	CATSPER, SPGF7	-2.25386	-1.1724	9.35e-08	5.07e-07	4.6534
RNF128	ring finger protein 128	79589	GRAIL	-2.12258	-1.08582	9.66e-08	5.22e-07	6.1743
GLI1	GLI family zinc finger 1	2735	GLI, PAPA8, PPD1	1.53097	0.614448	9.81e-08	5.3e-07	8.0641
NKAIN3	sodium/potassium transporting ATPase interacting 3	286183	FAM77D, NKAIN3-IT1, UG0898H09	1.57197	0.652574	1e-07	5.4e-07	7.2397
CHST15	carbohydrate sulfotransferase 15	51363	BRAG, GALNAC4S-6ST	-1.50636	-0.59107	1.01e-07	5.44e-07	11.7914
KRT15	keratin 15	3866	CK15, K15, K1CO	-2.18118	-1.12511	1.06e-07	5.69e-07	5.6508
NKD2	NKD inhibitor of Wnt signaling pathway 2	85409	NAKED2	1.77591	0.828559	1.1e-07	5.91e-07	7.0819
FBXL8	F-box and leucine rich repeat protein 8	55336	FBL8	-1.72148	-0.783649	1.16e-07	6.23e-07	6.4777
H4C5	H4 clustered histone 5	8367	H4-16, H4/J, H4C1, H4C11, H4C12, H4C13, H4C14, H4C15, H4C16, H4C2, H4C3, H4C4, H4C6, H4C8, H4C9, H4FJ, HIST1H4E, TEBIVANED3, TEVANED3	-1.64475	-0.71787	1.17e-07	6.24e-07	6.1669
ASB5	ankyrin repeat and SOCS box containing 5	140458	ASB-5	-2.14837	-1.10324	1.27e-07	6.74e-07	5.7954
CD34	CD34 molecule	947	-	-1.80763	-0.854097	1.29e-07	6.83e-07	7.2358
CLRN1	clarin 1	7401	RP61, USH3, USH3A	1.637	0.711057	1.31e-07	6.96e-07	8.6776
HAVCR1	hepatitis A virus cellular receptor 1	26762	CD365, HAVCR, HAVCR-1, KIM-1, KIM1, TIM, TIM-1, TIM1, TIMD-1, TIMD1	-2.25019	-1.17005	1.48e-07	7.79e-07	5.3982
ITGAX	integrin subunit alpha X	3687	CD11C, SLEB6	-2.36689	-1.24299	1.5e-07	7.89e-07	3.7219
IL1A	interleukin 1 alpha	3552	IL-1 ALPHA, IL-1A, IL1, IL1-ALPHA, IL1F1	-1.58093	-0.66077	1.61e-07	8.46e-07	6.5312
KCNJ13	potassium inwardly rectifying channel subfamily J member 13	3769	KIR1.4, KIR7.1, LCA16, SVD	1.99948	0.999628	1.65e-07	8.64e-07	7.6065
C5orf46	chromosome 5 open reading frame 46	389336	AP-64, SSSP1	-2.02584	-1.01852	1.72e-07	9.01e-07	9.4181
CYTH4	cytohesin 4	27128	CYT4, DJ63G5.1, PSCD4, CYTOHESIN-4	-2.21986	-1.15047	1.75e-07	9.17e-07	4.6649
S100A3	S100 calcium binding protein A3	6274	S100E	-1.50521	-0.589965	1.78e-07	9.32e-07	8.3565
SPOCK3	SPARC (osteonectin), cwcv and kazal like domains proteoglycan 3	50859	HSAJ1454, TES-3, TICN3	1.61933	0.695393	1.81e-07	9.46e-07	7.2293
ADCY8	adenylate cyclase 8	114	AC8, ADCY3, HBAC1	2.27387	1.18515	1.83e-07	9.53e-07	8.0941
IPCEF1	interaction protein for cytohesin exchange factors 1	26034	PIP3-E, PIP3E	1.97031	0.978422	1.84e-07	9.56e-07	6.7125
SPX	spexin hormone	80763	C12ORF39, SPX1	1.59157	0.670455	1.9e-07	9.84e-07	11.8833
GRP	gastrin releasing peptide	2922	BN, GRP-10, PREPROGRP, PROGRP	2.41111	1.2697	2.01e-07	1.04e-06	3.7698
DSP	desmoplakin	1832	DCWHKTA, DP	-1.79429	-0.84341	2.04e-07	1.05e-06	14.2106
PTPN5	protein tyrosine phosphatase non-receptor type 5	84867	PTPSTEP, STEP, STEP61	-1.64223	-0.715655	2.07e-07	1.07e-06	6.6586
NELL2	neural EGFL like 2	4753	NRP2	2.09404	1.06629	2.11e-07	1.09e-06	14.0237
SYT5	synaptotagmin 5	6861	-	-2.07222	-1.05118	2.13e-07	1.1e-06	6.9707
SLC1A1	solute carrier family 1 member 1	6505	DCBXA, EAAC1, EAAT3, SCZD18, HEAAC1	-1.72355	-0.785379	2.21e-07	1.13e-06	8.9527
IL17RB	interleukin 17 receptor B	55540	CRL4, EVI27, IL17BR, IL17RH1	1.71624	0.779252	2.23e-07	1.14e-06	6.7775
CSMD1	CUB and Sushi multiple domains 1	64478	PPP1R24	1.74397	0.802374	2.32e-07	1.19e-06	8.0461
NRROS	negative regulator of reactive oxygen species	375387	ELLP3030, GARPL1, LRRC33, SENEBAC, UNQ3030	1.51228	0.596721	2.32e-07	1.18e-06	6.0952
VSNL1	visinin like 1	7447	HLP3, HPCAL3, HUVISL1, VILIP, VILIP-1	2.20383	1.14001	2.54e-07	1.29e-06	10.405
CADM2	cell adhesion molecule 2	253559	IGSF4D, NECL3, NECL-3, SYNCAM 2, SYNCAM-2, SYNCAM2	1.76108	0.816462	2.64e-07	1.34e-06	12.0612
CXCL13	C-X-C motif chemokine ligand 13	10563	ANGIE, ANGIE2, BCA-1, BCA1, BLC, BLR1L, SCYB13	2.33165	1.22135	2.68e-07	1.36e-06	4.8157
PMEL	premelanosome protein	6490	D12S53E, HMB-45, HMB45, ME20, ME20-M, ME20M, P1, P100, PMEL17, SI, SIL, SILV, GP100	1.88799	0.916852	2.8e-07	1.42e-06	9.6038
C12orf54	chromosome 12 open reading frame 54	121273	HSD-29, HSD-30	-2.22641	-1.15472	2.84e-07	1.44e-06	4.0673
TCERG1L	transcription elongation regulator 1 like	256536	-	-2.10354	-1.07282	2.87e-07	1.45e-06	5.6376
HELZ2	helicase with zinc finger 2	85441	PDIP-1, PRIC285	-1.97683	-0.983187	2.88e-07	1.45e-06	11.4356
LRP2	LDL receptor related protein 2	4036	DBS, GP330, LRP-2	1.73176	0.792239	2.92e-07	1.47e-06	12.862
PLK2	polo like kinase 2	10769	SNK, HPLK2, HSNK	-1.52437	-0.608214	3.13e-07	1.58e-06	15.2181
SAMD9L	sterile alpha motif domain containing 9 like	219285	ATXPC, C7DELQ, C7ORF6, DEL7Q, DRIF2, M7MLS1, MLSM7, SCA49, UEF1	-2.27404	-1.18526	3.17e-07	1.59e-06	9.9065
CD200R1	CD200 receptor 1	131450	CD200R, HCRTR2, MOX2R, OX2R	-1.93995	-0.956021	3.21e-07	1.61e-06	5.1875
LMCD1	LIM and cysteine rich domains 1	29995	-	-1.52108	-0.605092	3.26e-07	1.63e-06	14.19
NDNF	neuron derived neurotrophic factor	79625	C4ORF31, HH25, NORD	2.01619	1.01163	3.6e-07	1.8e-06	7.9768
CAPN6	calpain 6	827	CANPX, CAPNX, CALPM, DJ914P14.1	1.61613	0.692547	3.66e-07	1.83e-06	12.319
KLF15	KLF transcription factor 15	28999	KKLF	1.62984	0.704733	3.7e-07	1.85e-06	6.8096
DPP4	dipeptidyl peptidase 4	1803	ADABP, ADCP2, CD26, DPPIV, TP103	-1.91146	-0.934677	3.79e-07	1.89e-06	5.9865
TMEM71	transmembrane protein 71	137835	-	-2.09459	-1.06667	3.82e-07	1.9e-06	6.1077
MARCHF3	membrane associated ring-CH-type finger 3	115123	MARCH-III, MARCH3, RNF173	-1.53304	-0.616399	3.94e-07	1.95e-06	8.5187
ACBD7	acyl-CoA binding domain containing 7	414149	BA455B2.2	1.53772	0.620796	3.98e-07	1.97e-06	9.1679
LY96	lymphocyte antigen 96	23643	ESOP-1, MD-2, MD2, LY-96	-1.76216	-0.817347	4.16e-07	2.06e-06	5.6082
CABS1	calcium binding protein, spermatid associated 1	85438	C4ORF35, CLPH, NYD-SP26	1.89782	0.924341	4.21e-07	2.08e-06	5.8316
XKR7	XK related 7	343702	C20ORF159, DJ310O13.4	-2.10615	-1.07461	4.27e-07	2.11e-06	6.3428
CPM	carboxypeptidase M	1368	-	-1.64202	-0.715476	4.31e-07	2.13e-06	6.5668
SP110	SP110 nuclear body protein	3431	IFI41, IFI75, IPR1, VODI	-1.85552	-0.89182	4.37e-07	2.15e-06	10.1261
PLA2G7	phospholipase A2 group VII	7941	LDL-PLA2, LP-PLA2, PAFAD, PAFAH	2.00832	1.00599	4.63e-07	2.27e-06	4.3649
BATF3	basic leucine zipper ATF-like transcription factor 3	55509	JDP1, JUNDM1, SNFT	-1.78496	-0.835891	4.67e-07	2.29e-06	6.1068
RIGI	RNA sensor RIG-I	23586	DDX58, RIG-I, RIG1, RLR-1, SGMRT2	-2.00222	-1.0016	4.79e-07	2.34e-06	11.6496
SOWAHB	sosondowah ankyrin repeat domain family member B	345079	ANKRD56	-1.62261	-0.698314	5.05e-07	2.47e-06	7.4813
GABRG3	gamma-aminobutyric acid type A receptor subunit gamma3	2567	-	1.61855	0.694698	5.09e-07	2.48e-06	9.6487
CADPS	calcium dependent secretion activator	8618	CADPS1, CAPS, CAPS1, UNC-31	1.50163	0.586531	5.19e-07	2.53e-06	10.6496
CD70	CD70 molecule	970	CD27-L, CD27L, CD27LG, LPFS3, TNFSF7, TNLG8A	-2.03866	-1.02762	5.28e-07	2.57e-06	6.8678
CRB3	crumbs cell polarity complex component 3	92359	-	-1.84648	-0.884775	5.3e-07	2.58e-06	4.5918
SMAGP	small cell adhesion glycoprotein	57228	HSMAGP	-1.61209	-0.688933	5.43e-07	2.64e-06	7.0966
SFN	stratifin	2810	YWHAS	-1.911	-0.934325	5.53e-07	2.68e-06	5.5598
ALKAL2	ALK and LTK ligand 2	285016	AUGA, FAM150B, PRO1097, RGPG542	-1.73288	-0.793174	5.56e-07	2.7e-06	8.8671
TSPAN1	tetraspanin 1	10103	NET1, TM4C, TM4SF	-2.13604	-1.09494	5.71e-07	2.77e-06	5.9659
TNFRSF1B	TNF receptor superfamily member 1B	7133	CD120B, TBPII, TNF-R-II, TNF-R75, TNFBR, TNFR1B, TNFR2, TNFR80, P75, P75TNFR	1.8781	0.909275	5.76e-07	2.79e-06	6.0128
SLC9A2	solute carrier family 9 member A2	6549	NHE2	-2.0319	-1.02283	5.92e-07	2.86e-06	5.2411
SLC38A5	solute carrier family 38 member 5	92745	JM24, SN2, SNAT5, PP7194	-1.51878	-0.602913	5.94e-07	2.86e-06	8.8461
PI15	peptidase inhibitor 15	51050	CRISP8, P24TI, P25TI	1.97149	0.979286	5.96e-07	2.88e-06	12.9724
C6orf15	chromosome 6 open reading frame 15	29113	STG	-2.20375	-1.13996	6.04e-07	2.91e-06	5.0498
GSG1	germ cell associated 1	83445	-	-2.23204	-1.15836	6.45e-07	3.1e-06	4.589
NMU	neuromedin U	10874	-	1.5909	0.669844	6.51e-07	3.12e-06	9.9565
ADGRG4	adhesion G protein-coupled receptor G4	139378	GPR112, PGR17, RP1-299I16	-2.0653	-1.04635	7.14e-07	3.41e-06	4.3215
CRIP3	cysteine rich protein 3	401262	CRP-3, TLP, TLP-A, H6LIMO	2.21296	1.14598	7.15e-07	3.41e-06	3.5403
LY6G6C	lymphocyte antigen 6 family member G6C	80740	C6ORF24, G6C, NG24	-1.86004	-0.895337	7.23e-07	3.44e-06	5.2237
WDR72	WD repeat domain 72	256764	AI2A3	-1.82782	-0.870122	7.34e-07	3.49e-06	6.0445
GALNT15	polypeptide N-acetylgalactosaminyltransferase 15	117248	GALNACT15, GALNT13, GALNT7, GALNTL2, PIH5, PP-GALNAC-T15	-1.53476	-0.618017	7.39e-07	3.52e-06	7.4751
B3GAT2	beta-1,3-glucuronyltransferase 2	135152	GLCATS	1.58338	0.663005	7.56e-07	3.59e-06	6.8186
ERLN	endoregulin	100130933	C17ORF110, ELN, SMIM6	-2.31051	-1.20821	7.61e-07	3.61e-06	3.5569
TGM4	transglutaminase 4	7047	TGP, HTGP	-2.00437	-1.00315	7.73e-07	3.67e-06	5.7667
PPP1R14A	protein phosphatase 1 regulatory inhibitor subunit 14A	94274	CPI-17, CPI17, PPP1INL	-1.51169	-0.59616	8.13e-07	3.86e-06	8.8381
MEOX1	mesenchyme homeobox 1	4222	KFS2, MOX1	-1.86807	-0.901552	8.55e-07	4.04e-06	8.0773
WAS	WASP actin nucleation promoting factor	7454	IMD2, SCNX, THC, THC1, WASP, WASPA	1.53069	0.614179	8.61e-07	4.06e-06	6.3624
ETS1	ETS proto-oncogene 1, transcription factor	2113	ETS-1, EWSR2, C-ETS-1, P54	-1.60064	-0.678651	8.87e-07	4.18e-06	14.2301
BBOX1	gamma-butyrobetaine hydroxylase 1	8424	BBH, BBOX, G-BBH, GAMMA-BBH	2.24235	1.16501	9.16e-07	4.31e-06	10.4079
OLR1	oxidized low density lipoprotein receptor 1	4973	CLEC8A, LOX1, LOXIN, SCARE1, SLOX1	-2.21563	-1.14772	9.28e-07	4.37e-06	6.2067
VDR	vitamin D receptor	7421	NR1I1, PPP1R163	-1.73208	-0.792509	9.44e-07	4.44e-06	7.7365
AOAH	acyloxyacyl hydrolase	313	-	1.89152	0.919549	9.57e-07	4.49e-06	5.2851
LEFTY2	left-right determination factor 2	7044	EBAF, LEFTA, LEFTYA, TGFB4	1.78649	0.837126	9.74e-07	4.57e-06	7.9994
AC040162.1				-1.51946	-0.603558	9.77e-07	4.58e-06	6.3456
ADAMTS4	ADAM metallopeptidase with thrombospondin type 1 motif 4	9507	ADAMTS-2, ADAMTS-4, ADMP-1	1.77032	0.824007	9.95e-07	4.66e-06	6.4799
MGAM	maltase-glucoamylase	8972	MG, MGA	-2.11622	-1.08149	1.01e-06	4.73e-06	5.9104
PIPOX	pipecolic acid and sarcosine oxidase	51268	LPIPOX	1.54368	0.626371	1.03e-06	4.79e-06	10.7343
MYOZ2	myozenin 2	51778	C4ORF5, CMH16, CS-1, FATZ-2	-1.88106	-0.911544	1.04e-06	4.84e-06	7.6232
ARC	activity regulated cytoskeleton associated protein	23237	ARG3.1, HARC	-1.61189	-0.688749	1.12e-06	5.22e-06	5.9394
FXYD1	FXYD domain containing ion transport regulator 1	5348	PLM	1.59825	0.676494	1.16e-06	5.41e-06	6.435
CLDN1	claudin 1	9076	CLD1, ILVASC, SEMP1	-1.51334	-0.59774	1.28e-06	5.92e-06	13.8787
GALNT14	polypeptide N-acetylgalactosaminyltransferase 14	79623	GALNT15, GALNAC-T10, GALNAC-T14	-1.66072	-0.731813	1.28e-06	5.92e-06	7.7202
KCNK3	potassium two pore domain channel subfamily K member 3	3777	K2P3.1, OAT1, PPH4, TASK, TASK-1, TASK1, TBAK1	-1.96072	-0.971383	1.28e-06	5.94e-06	6.278
ATP1A3	ATPase Na+/K+ transporting subunit alpha 3	478	AHC2, ATP1A1, CAPOS, DEE99, DYT12, RDP	-1.84689	-0.885101	1.31e-06	6.03e-06	5.4622
NMI	N-myc and STAT interactor	9111	-	-1.64848	-0.721138	1.32e-06	6.08e-06	9.0837
DISP2	dispatched RND transporter family member 2	85455	C15ORF36, DISPB, HST16908, LINC00594	-1.57478	-0.655146	1.39e-06	6.41e-06	6.9501
LRRC3B	leucine rich repeat containing 3B	116135	LRP15	1.72671	0.788029	1.4e-06	6.44e-06	6.2281
COL4A4	collagen type IV alpha 4 chain	1286	ATS2, BFH, BFH1, CA44	1.72866	0.789652	1.41e-06	6.49e-06	8.6456
NEK10	NIMA related kinase 10	152110	CILD44	-1.53882	-0.621829	1.43e-06	6.57e-06	7.7456
CITED1	Cbp/p300 interacting transactivator with Glu/Asp rich carboxy-terminal domain 1	4435	MSG1	1.77993	0.831819	1.53e-06	6.99e-06	6.9367
LMO1	LIM domain only 1	4004	RBTN1, RHOM1, TTG1	1.97769	0.983814	1.54e-06	7.02e-06	8.566
SQOR	sulfide quinone oxidoreductase	58472	CGI-44, PRO1975, SQR, SQRDL	-1.8591	-0.894606	1.59e-06	7.25e-06	6.933
LIM2	lens intrinsic membrane protein 2	3982	CTRCT19, MP17, MP19	1.84769	0.88572	1.63e-06	7.44e-06	7.1694
GPD1	glycerol-3-phosphate dehydrogenase 1	2819	GPD-C, GPDH-C, HTGTI	1.76474	0.819454	1.63e-06	7.44e-06	8.407
CRH	corticotropin releasing hormone	1392	CRF, CRH1	1.75058	0.807837	1.67e-06	7.61e-06	6.4516
SPHKAP	SPHK1 interactor, AKAP domain containing	80309	SKIP	1.88953	0.918027	1.68e-06	7.65e-06	6.4773
NRN1	neuritin 1	51299	NRN, DJ380B8.2	-1.95699	-0.968635	1.83e-06	8.24e-06	7.5293
TMCC3	transmembrane and coiled-coil domain family 3	57458	-	-1.74981	-0.8072	1.86e-06	8.4e-06	8.6301
FERMT3	FERM domain containing kindlin 3	83706	KIND3, MIG-2, MIG2B, UNC112C, URP2, URP2SF	-1.57764	-0.657766	1.87e-06	8.44e-06	6.3692
NYX	nyctalopin	60506	CLRP, CSNB1, CSNB1A, CSNB4, NBM1	1.94889	0.962656	1.91e-06	8.58e-06	4.963
S100B	S100 calcium binding protein B	6285	NEF, S100, S100-B, S100BETA	1.55976	0.641321	1.91e-06	8.6e-06	7.889
KCNH1	potassium voltage-gated channel subfamily H member 1	3756	EAG, EAG1, K(V)10.1, KV10.1, TMBTS, ZLS1, H-EAG, HEAG, HEAG1	-1.53858	-0.621604	1.91e-06	8.61e-06	11.9403
NFATC2	nuclear factor of activated T cells 2	4773	JCOSL, NFAT1, NFATP	-1.64314	-0.716454	1.93e-06	8.67e-06	10.3859
SEMA6D	semaphorin 6D	80031	-	1.66988	0.739747	1.99e-06	8.91e-06	11.5661
MICB	MHC class I polypeptide-related sequence B	4277	PERB11.2	-1.77071	-0.824327	2.05e-06	9.18e-06	10.0168
CEACAM1	CEA cell adhesion molecule 1	634	BGP, BGP1, BGPI	-1.90256	-0.92794	2.05e-06	9.18e-06	5.6643
RGS8	regulator of G protein signaling 8	85397	-	-1.53544	-0.618652	2.08e-06	9.32e-06	6.8904
CNTNAP4	contactin associated protein family member 4	85445	CASPR4	-2.11127	-1.07811	2.13e-06	9.49e-06	4.2522
NIPAL4	NIPA like domain containing 4	348938	ARCI6, ICHTHYIN, ICHYN, NIPA4, SLC57A6	-1.79124	-0.840955	2.14e-06	9.56e-06	10.1252
LHX4	LIM homeobox 4	89884	CPHD4	-1.7324	-0.792774	2.17e-06	9.68e-06	4.9767
ATP10A	ATPase phospholipid transporting 10A (putative)	57194	ATP10C, ATPVA, ATPVC	-1.76843	-0.822472	2.18e-06	9.73e-06	10.7903
LHX1	LIM homeobox 1	3975	LIM-1, LIM1	-2.08897	-1.06279	2.25e-06	9.98e-06	7.1497
GRIK1	glutamate ionotropic receptor kainate type subunit 1	2897	EAA3, EEA3, GLR5, GLUR5, GLUK1, GLUR-5	2.11897	1.08336	2.29e-06	1.01e-05	6.4547
GLP2R	glucagon like peptide 2 receptor	9340	-	-1.89926	-0.92544	2.38e-06	1.06e-05	5.3153
AL590132.1				-1.57375	-0.654208	2.39e-06	1.06e-05	6.9166
HLA-C	major histocompatibility complex, class I, C	3107	D6S204, HLA-JY3, HLAC, HLC-C, MHC, PSORS1	-1.69052	-0.757464	2.39e-06	1.06e-05	13.7592
SLFN11	schlafen family member 11	91607	SLFN8/9	1.52814	0.611777	2.47e-06	1.09e-05	7.3815
F5	coagulation factor V	2153	FVL, PCCF, RPRGL1, THPH2	1.90281	0.92813	2.49e-06	1.1e-05	5.0251
ONECUT2	one cut homeobox 2	9480	OC-2, OC2	-1.70734	-0.771753	2.51e-06	1.11e-05	8.3029
OLAH	oleoyl-ACP hydrolase	55301	AURA1, SAST, TE2, THEDC1	-2.21204	-1.14538	2.51e-06	1.11e-05	2.8934
C1orf105	chromosome 1 open reading frame 105	92346	-	1.93814	0.954675	2.74e-06	1.2e-05	6.5639
SLC30A10	solute carrier family 30 member 10	55532	HMDPC, HMNDYT1, ZNT10, ZNT8, ZRC1, ZNT-10	1.87636	0.907938	2.74e-06	1.21e-05	6.3922
WDR93	WD repeat domain 93	56964	C1D-87, CFAP297, FAP297	1.93546	0.952679	2.77e-06	1.22e-05	4.6537
KIF5A	kinesin family member 5A	3798	ALS25, D12S1889, MY050, NEIMY, NKHC, SPG10	-1.79151	-0.841174	2.94e-06	1.29e-05	10.632
SLC3A1	solute carrier family 3 member 1	6519	ATR1, CSNU1, D2H, NBAT, RBAT	-1.85254	-0.889505	2.97e-06	1.3e-05	4.2609
OPCML	opioid binding protein/cell adhesion molecule like	4978	IGLON1, OBCAM, OPCM	2.00564	1.00406	2.99e-06	1.31e-05	10.6628
BRINP1	BMP/retinoic acid inducible neural specific 1	1620	DBC1, DBCCR1, FAM5A	1.50124	0.586155	3.02e-06	1.32e-05	9.8703
PPP1R3G	protein phosphatase 1 regulatory subunit 3G	648791	-	-1.59243	-0.671227	3.02e-06	1.32e-05	6.2258
CPT1A	carnitine palmitoyltransferase 1A	1374	CPT I, CPT1, CPT1-L, CPTI-L, L-CPT1	1.61534	0.69184	3.06e-06	1.34e-05	8.7531
GPR63	G protein-coupled receptor 63	81491	PSP24(BETA), PSP24B	1.60097	0.678946	3.1e-06	1.35e-05	10.8974
HPGD	15-hydroxyprostaglandin dehydrogenase	3248	15-PGDH, PGDH, PGDH1, PHOAR1, SDR36C1	1.9338	0.951436	3.11e-06	1.36e-05	6.3127
IGF2	insulin like growth factor 2	3481	C11ORF43, GRDF, IGF-II, PP9974, SRS3	2.11901	1.08339	3.16e-06	1.38e-05	7.7245
CGB3	chorionic gonadotropin subunit beta 3	1082	CGB, CGB5, CGB7, CGB8, LHB, HCGB	-2.07349	-1.05206	3.2e-06	1.4e-05	3.3949
ELF3	E74 like ETS transcription factor 3	1999	EPR-1, ERT, ESE-1, ESX	-1.69733	-0.763268	3.21e-06	1.4e-05	8.1183
LGR5	leucine rich repeat containing G protein-coupled receptor 5	8549	FEX, GPR49, GPR67, GRP49, HG38	2.02591	1.01857	3.23e-06	1.41e-05	11.7268
CDRT4	CMT1A duplicated region transcript 4	284040	-	1.51769	0.601878	3.3e-06	1.44e-05	6.8464
HMCN2	hemicentin 2	256158	-	-1.94273	-0.958082	3.48e-06	1.51e-05	4.8243
CACNA2D3	calcium voltage-gated channel auxiliary subunit alpha2delta 3	55799	HSA272268	-1.71166	-0.775393	3.64e-06	1.58e-05	8.0836
PLCH2	phospholipase C eta 2	9651	PLC-L4, PLC-ETA2, PLCL4, PLCETA2	-1.64317	-0.71648	3.76e-06	1.63e-05	10.3621
GZMA	granzyme A	3001	CTLA3, HFSP	2.14801	1.103	3.79e-06	1.64e-05	5.013
TGFBR3L	transforming growth factor beta receptor 3 like	100507588	GEMP, TGFR-3L	-1.98541	-0.989439	3.91e-06	1.68e-05	3.9198
FZD10	frizzled class receptor 10	11211	CD350, FZ-10, FZ10, FZE7, HFZ10	1.96467	0.974285	4e-06	1.72e-05	5.9577
BEAN1	brain expressed associated with NEDD4 1	146227	BEAN, SCA31	-1.99541	-0.996686	4.06e-06	1.75e-05	5.3376
CPEB1	cytoplasmic polyadenylation element binding protein 1	64506	CPE-BP1, CPEB, CPEB-1, H-CPEB, HCPEB-1	-1.54216	-0.624948	4.3e-06	1.84e-05	8.1519
APCDD1	APC down-regulated 1	147495	B7323, DRAPC1, FP7019, HHS, HTS, HYPT1	1.99493	0.996337	4.33e-06	1.85e-05	10.7163
SPMIP6	sperm microtubule inner protein 6	84688	C9ORF24, CBE1, NYD-SP22, SMRP1, BA573M23.4	-1.87371	-0.905894	4.35e-06	1.86e-05	4.7638
FGF17	fibroblast growth factor 17	8822	FGF-13, FGF-17, HH20	1.85481	0.89127	4.59e-06	1.96e-05	10.8038
GRIN2A	glutamate ionotropic receptor NMDA type subunit 2A	2903	EPND, FESD, GLUN2A, LKS, NMDAR2A, NR2A	1.6157	0.69216	4.73e-06	2.01e-05	8.9087
PPEF1	protein phosphatase with EF-hand domain 1	5475	PP7, PPEF, PPP7C, PPP7CA	1.5226	0.606541	4.74e-06	2.02e-05	7.9686
SLC27A2	solute carrier family 27 member 2	11001	ACSVL1, FACVL1, FATP2, HST17226, VLACS, VLCS, HFACVL1	1.84169	0.88103	5e-06	2.12e-05	5.9391
ST8SIA6	ST8 alpha-N-acetyl-neuraminide alpha-2,8-sialyltransferase 6	338596	SIA8F, SIAT8-F, SIAT8F, ST8SIA-VI, ST8SIAVI	1.66001	0.731188	5.07e-06	2.15e-05	6.3262
PARP12	poly(ADP-ribose) polymerase family member 12	64761	ARTD12, MST109, MSTP109, ZC3H1, ZC3HDC1	-1.95072	-0.964009	5.28e-06	2.24e-05	9.3964
CCL5	C-C motif chemokine ligand 5	6352	D17S136E, RANTES, SCYA5, SIS-DELTA, SISD, TCP228, EOCP	-2.16253	-1.11272	5.39e-06	2.27e-05	5.1344
GDF7	growth differentiation factor 7	151449	BMP12	-1.63577	-0.70997	5.41e-06	2.28e-05	8.5919
SLC9A9	solute carrier family 9 member A9	285195	AUTS16, NHE9	1.63889	0.71272	5.42e-06	2.28e-05	9.1804
GSX2	GS homeobox 2	170825	DMJDS2, GSH2	-1.74671	-0.804641	5.47e-06	2.31e-05	7.1443
GDPD2	glycerophosphodiester phosphodiesterase domain containing 2	54857	GDE3, OBDPF	1.61612	0.692534	5.57e-06	2.35e-05	9.0238
GDAP1L1	ganglioside induced differentiation associated protein 1 like 1	78997	DJ881L22.1, DJ995J12.1.1	-1.99775	-0.998373	5.59e-06	2.35e-05	6.7854
POMC	proopiomelanocortin	5443	ACTH, CLIP, LPH, MSH, NPP, OBAIRH, POC	1.90212	0.927611	5.76e-06	2.42e-05	5.8068
NPB	neuropeptide B	256933	L7, PPL7, PPNPB	-1.54053	-0.623426	5.76e-06	2.42e-05	5.5089
SPATA31H1	SPATA31 subfamily H member 1	84226	C2ORF16	-2.15127	-1.10519	5.84e-06	2.45e-05	3.2349
RGCC	regulator of cell cycle	28984	C13ORF15, RGC-32, RGC32, BA157L14.2	1.63574	0.709943	5.88e-06	2.47e-05	6.7993
SCG3	secretogranin III	29106	SGIII	-2.02002	-1.01437	5.88e-06	2.47e-05	8.2988
CFI	complement factor I	3426	AHUS3, ARMD13, C3BINA, C3B-INA, FI, IF, KAF	1.82009	0.864007	6e-06	2.51e-05	6.0187
C1QL3	complement C1q like 3	389941	C1QTNF13, C1QL, CTRP13, K100	1.65282	0.724932	6.13e-06	2.56e-05	8.116
DDIT4L	DNA damage inducible transcript 4 like	115265	REDD2, RTP801L	1.56503	0.646194	6.18e-06	2.59e-05	8.8328
ZG16B	zymogen granule protein 16B	124220	EECP, HRPE773, JCLN2, PAUF, PRO1567	-1.93803	-0.954593	6.19e-06	2.59e-05	4.4622
UTS2B	urotensin 2B	257313	U-IIB, U2B, UIIB, URP, UTS2D	-1.83798	-0.878119	6.21e-06	2.6e-05	5.5998
ZNF474	zinc finger protein 474	133923	-	-1.76103	-0.816423	6.23e-06	2.6e-05	5.4194
MXRA5	matrix remodeling associated 5	25878	-	1.57364	0.654103	6.34e-06	2.64e-05	15.8964
GLDN	gliomedin	342035	CLOM, COLM, CRG-L2, CRGL2, LCCS11, UNC-112, UNC-122	1.96431	0.974022	6.54e-06	2.72e-05	6.0206
RGS11	regulator of G protein signaling 11	8786	RS11	-1.5001	-0.58506	6.55e-06	2.72e-05	7.3835
SAMD9	sterile alpha motif domain containing 9	54809	C7ORF5, DRIF1, M7MLS2, MIRAGE, NFTC, OEF1, OEF2	-2.02313	-1.01659	6.59e-06	2.74e-05	10.5107
TAC1	tachykinin precursor 1	6863	HS.2563, NK2, NKNA, NPK, TAC2	-1.88224	-0.912448	6.7e-06	2.78e-05	5.6561
ADAMTS20	ADAM metallopeptidase with thrombospondin type 1 motif 20	80070	ADAM-TS20, ADAMTS-20, GON-1	1.87877	0.909785	7.06e-06	2.92e-05	8.5282
TCIM	transcriptional and immune response regulator	56892	C8ORF4, TC-1, TC1	-1.67798	-0.746725	7.21e-06	2.97e-05	11.2125
IFIH1	interferon induced with helicase C domain 1	64135	AGS7, HLCD, IDDM19, IMD95, MDA-5, MDA5, RLR-2, SGMRT1	-2.01185	-1.00852	7.33e-06	3.02e-05	9.9761
FNDC9	fibronectin type III domain containing 9	408263	C5ORF40	-1.81995	-0.863895	7.45e-06	3.07e-05	5.1454
IGFBP6	insulin like growth factor binding protein 6	3489	IBP6	-1.74288	-0.801471	7.48e-06	3.08e-05	5.8809
TMOD1	tropomodulin 1	7111	D9S57E, ETMOD, TMOD	-1.58133	-0.661137	7.66e-06	3.15e-05	7.0862
KCNJ9	potassium inwardly rectifying channel subfamily J member 9	3765	GIRK3, KIR3.3	-2.11933	-1.08361	7.66e-06	3.15e-05	4.4209
EGR3	early growth response 3	1960	EGR-3, PILOT	-2.1311	-1.0916	7.73e-06	3.17e-05	3.7437
PSG5	pregnancy specific beta-1-glycoprotein 5	5673	FL-NCA-3, PSG	-2.10534	-1.07405	8.09e-06	3.31e-05	4.2016
RFPL4A	ret finger protein like 4A	342931	RFPL4, RNF210	-1.97852	-0.984422	8.29e-06	3.39e-05	1.0347
PCOLCE	procollagen C-endopeptidase enhancer	5118	PCPE, PCPE-1, PCPE1	1.51802	0.60219	8.35e-06	3.41e-05	9.6326
MFSD6	major facilitator superfamily domain containing 6	54842	MMR2, SLC73A1, HMMR2	-1.55839	-0.640052	8.69e-06	3.54e-05	9.3639
SLC8A2	solute carrier family 8 member A2	6543	NCX2	-1.90849	-0.932429	8.72e-06	3.56e-05	4.7626
NR0B1	nuclear receptor subfamily 0 group B member 1	190	AHC, AHCH, AHX, DAX-1, DAX1, DSS, GTD, HHG, NROB1, SRXY2	1.66313	0.733897	9.53e-06	3.86e-05	5.3498
EVA1C	eva-1 homolog C	59271	B18, B19, C21ORF63, C21ORF64, FAM176C, PRED34, SUE21	1.64043	0.714077	9.74e-06	3.94e-05	5.9769
DLX1	distal-less homeobox 1	1745	-	-1.78814	-0.838456	1.01e-05	4.06e-05	7.6302
KY	kyphoscoliosis peptidase	339855	MFM7	1.88863	0.917342	1.05e-05	4.21e-05	5.1176
IRF7	interferon regulatory factor 7	3665	IMD39, IRF-7, IRF-7H, IRF7A, IRF7B, IRF7C, IRF7H	-1.67105	-0.740753	1.05e-05	4.23e-05	10.2137
SLC24A5	solute carrier family 24 member 5	283652	JSX, NCKX5, OCA6, SHEP4	2.0843	1.05956	1.06e-05	4.25e-05	3.9157
PAMR1	peptidase domain containing associated with muscle regeneration 1	25891	DKFZP586H2123, FP938, RAMP	1.60665	0.684052	1.07e-05	4.29e-05	8.3487
NXNL2	nucleoredoxin like 2	158046	C9ORF121, RDCVF2, RDCVF2L	-1.57084	-0.651533	1.08e-05	4.33e-05	5.6218
ANXA8	annexin A8	653145	ANX8, CH17-360D5.2	-1.93109	-0.949417	1.08e-05	4.34e-05	6.6872
MYO7B	myosin VIIB	4648	-	-1.96106	-0.971632	1.11e-05	4.42e-05	3.5211
RIPPLY1	ripply transcriptional repressor 1	92129	-	2.1008	1.07094	1.14e-05	4.53e-05	3.3225
HES2	hes family bHLH transcription factor 2	54626	BHLHB40	-1.6781	-0.74683	1.16e-05	4.63e-05	4.932
NKX6-2	NK6 homeobox 2	84504	GTX, NKX6.2, NKX6B, SPAX8	1.89788	0.924391	1.17e-05	4.65e-05	8.2121
HRH1	histamine receptor H1	3269	H1-R, H1R, HH1R, HISH1	-1.52867	-0.612274	1.19e-05	4.72e-05	9.7642
RET	ret proto-oncogene	5979	CDHF12, CDHR16, HSCR1, MEN2A, MEN2B, MTC1, PTC, RET-ELE1	-1.79765	-0.846113	1.21e-05	4.82e-05	5.8023
MARCHF4	membrane associated ring-CH-type finger 4	57574	MARCH-IV, MARCH4, RNF174	-1.82378	-0.86693	1.21e-05	4.82e-05	13.1201
NCAM2	neural cell adhesion molecule 2	4685	NCAM21	1.61609	0.692511	1.22e-05	4.83e-05	10.6352
MRGPRF	MAS related GPR family member F	116535	GPR140, GPR168, MRGF, RTA	-1.54087	-0.623748	1.24e-05	4.9e-05	7.6171
PPP1R3A	protein phosphatase 1 regulatory subunit 3A	5506	GM, PP1G, PPP1R3	1.96314	0.973165	1.26e-05	4.99e-05	5.1236
KRT81	keratin 81	3887	HB1, HB-1, K81, KRTHB1, MLN137, MNLIX2, GHHKB1, HHAKB2-1	-1.91381	-0.936447	1.26e-05	4.98e-05	4.0537
DOCK10	dedicator of cytokinesis 10	55619	DRIP2, NBLA10300, ZIZ3	1.58668	0.666013	1.29e-05	5.11e-05	11.3593
ENHO	energy homeostasis associated	375704	C9ORF165, UNQ470	1.51542	0.59972	1.3e-05	5.14e-05	8.4127
TNNT2	troponin T2, cardiac type	7139	CMD1D, CMH2, CMPD2, LVNC6, RCM3, TNTC, CTNT	-1.68897	-0.756143	1.31e-05	5.17e-05	10.2283
C1QTNF12	C1q and TNF related 12	388581	C1QDC2, CTRP12, FAM132A	-1.57087	-0.651563	1.34e-05	5.26e-05	6.1913
DMRTA2	DMRT like family A2	63950	-	1.66517	0.735667	1.35e-05	5.32e-05	8.3932
ADGRB1	adhesion G protein-coupled receptor B1	575	BAI1, GDAIF	-1.53029	-0.613804	1.36e-05	5.35e-05	8.7377
C22orf42	chromosome 22 open reading frame 42	150297	DJ90G24.6	-2.04494	-1.03206	1.36e-05	5.37e-05	4.4983
DNAAF11	dynein axonemal assembly factor 11	23639	CILD19, LRRC6, LRTP, TSLRP, TILB	1.51615	0.600408	1.37e-05	5.38e-05	7.8409
PARP10	poly(ADP-ribose) polymerase family member 10	84875	ARTD10	-1.79099	-0.840761	1.37e-05	5.38e-05	10.2893
LRRTM1	leucine rich repeat transmembrane neuronal 1	347730	-	1.94977	0.963302	1.42e-05	5.57e-05	8.657
LRRC4	leucine rich repeat containing 4	64101	NAG14, NGL-2	1.6394	0.713168	1.42e-05	5.58e-05	11.469
SUSD3	sushi domain containing 3	203328	-	1.99475	0.996205	1.46e-05	5.73e-05	3.1407
CORIN	corin, serine peptidase	10699	ATC2, CMH30, CRN, LRP4, PEE5, TMPRSS10	-1.53822	-0.621261	1.46e-05	5.73e-05	6.0725
JPH3	junctophilin 3	57338	CAGL237, HDL2, JP-3, JP3, TNRC22	-1.59511	-0.673653	1.59e-05	6.22e-05	7.704
AMER3	APC membrane recruitment protein 3	205147	FAM123C	-2.08466	-1.05981	1.59e-05	6.22e-05	4.1266
ISG15	ISG15 ubiquitin like modifier	9636	G1P2, IFI15, IMD38, IP17, UCRP, HUCRP	-1.97262	-0.980113	1.66e-05	6.46e-05	12.0563
MMP25	matrix metallopeptidase 25	64386	MMP-25, MMP20, MMP20A, MMPL1, MT-MMP 6, MT-MMP6, MT6-MMP, MT6MMP, MTMMP6	-1.79569	-0.844539	1.7e-05	6.61e-05	6.0221
TM4SF19	transmembrane 4 L six family member 19	116211	OCTM4	-2.08004	-1.05661	1.73e-05	6.7e-05	3.0343
RASGRF1	Ras protein specific guanine nucleotide releasing factor 1	5923	CDC25, CDC25L, GNRP, GRF1, GRF55, H-GRF55, PP13187, RAS-GRF1	-1.5003	-0.585249	1.74e-05	6.75e-05	10.0984
EDN1	endothelin 1	1906	ARCND3, ET1, HDLCQ7, PPET1, QME	-1.64315	-0.716464	1.75e-05	6.78e-05	13.182
SAA1	serum amyloid A1	6288	PIG4, SAA, SAA2, TP53I4	-1.84876	-0.88656	1.79e-05	6.92e-05	6.2175
KLHL35	kelch like family member 35	283212	-	-1.78873	-0.838938	1.87e-05	7.22e-05	7.103
SOST	sclerostin	50964	CDD, DAND6, SOST1, VBCH	1.92207	0.942659	1.88e-05	7.26e-05	6.1519
BCAN	brevican	63827	BEHAB, CSPG7	-1.73631	-0.796025	1.94e-05	7.49e-05	5.5901
CHRNA4	cholinergic receptor nicotinic alpha 4 subunit	1137	BFNC, EBN, EBN1, NACHR, NACHRA4, NACRA4	-2.02889	-1.02069	1.95e-05	7.51e-05	4.5959
FSIP1	fibrous sheath interacting protein 1	161835	HSD10	1.50681	0.5915	1.97e-05	7.56e-05	8.2553
CFHR1	complement factor H related 1	3078	CFHL, CFHL1, CFHL1P, CFHR1P, FHL-1, FHR-1, FHR1, H36, H36-1, H36-2, HFL1, HFL2	2.01595	1.01146	2.19e-05	8.39e-05	5.3259
XAF1	XIAP associated factor 1	54739	BIRC4BP, HSXIAPAF1, XIAPAF1	-2.00237	-1.00171	2.22e-05	8.46e-05	8.164
SP8	Sp8 transcription factor	221833	BTD	1.5603	0.641824	2.24e-05	8.55e-05	12.2515
RUNDC3A	RUN domain containing 3A	10900	RAP2IP, RPIP-8, RPIP8	-1.86114	-0.896183	2.24e-05	8.54e-05	7.6184
MLKL	mixed lineage kinase domain like pseudokinase	197259	HMLKL	-1.81845	-0.862709	2.27e-05	8.62e-05	7.7571
ARHGAP40	Rho GTPase activating protein 40	343578	C20ORF95, DJ1100H13.4	-1.87854	-0.909611	2.31e-05	8.79e-05	4.1345
APBB1IP	amyloid beta precursor protein binding family B member 1 interacting protein	54518	INAG1, PREL1, RARP1, RIAM	-1.99388	-0.995576	2.42e-05	9.2e-05	4.3984
CTXND1	cortexin domain containing 1	100996492	LINC01314	1.99019	0.992908	2.51e-05	9.53e-05	6.0827
TMEM176A	transmembrane protein 176A	55365	GS188, HCA112, MS4B1	1.76962	0.823443	2.51e-05	9.5e-05	5.8308
BTNL8	butyrophilin like 8	79908	BTN9.2	-2.05004	-1.03565	2.56e-05	9.71e-05	2.8534
CELF5	CUGBP Elav-like family member 5	60680	BRUNOL-5, BRUNOL5, CELF-5	-1.53679	-0.619917	2.59e-05	9.79e-05	8.3784
AL136295.5				-1.66402	-0.734669	2.59e-05	9.8e-05	6.1413
DLX2	distal-less homeobox 2	1746	TES-1, TES1	-1.69607	-0.762198	2.76e-05	0.000104	6.4878
SLC38A4	solute carrier family 38 member 4	55089	ATA3, NAT3, PAAT, SNAT4	1.56452	0.64572	2.85e-05	0.000107	7.3791
LPAR5	lysophosphatidic acid receptor 5	57121	GPR92, GPR93, KPG_010, LPA5	-1.6915	-0.758303	2.85e-05	0.000107	6.8628
TTLL9	tubulin tyrosine ligase like 9	164395	C20ORF125	1.52495	0.608761	2.94e-05	0.00011	5.8311
FOXI3	forkhead box I3	344167	CFM2	1.66846	0.738517	3.05e-05	0.000114	8.0052
KCNIP3	potassium voltage-gated channel interacting protein 3	30818	CSEN, DREAM, KCHIP3	-1.63896	-0.712783	3.24e-05	0.000121	6.1274
EMILIN2	elastin microfibril interfacer 2	84034	EMILIN-2, FOAP-10	-1.64243	-0.715831	3.33e-05	0.000124	11.6307
SLC6A13	solute carrier family 6 member 13	6540	GAT-2, GAT2, GAT3	-1.60225	-0.680095	3.39e-05	0.000126	5.0296
OAS3	2'-5'-oligoadenylate synthetase 3	4940	P100, P100OAS	-2.00739	-1.00532	3.43e-05	0.000127	11.9168
CHST8	carbohydrate sulfotransferase 8	64377	GALNAC4ST1, GALNAC4ST, PSS3	-2.02002	-1.01437	3.47e-05	0.000129	4.3497
A4GALT	alpha 1,4-galactosyltransferase (P1PK blood group)	53947	A14GALT, A4GALT1, GB3S, P(K), P1, P1PK, PK	-1.55378	-0.635784	3.48e-05	0.000129	6.8982
MYL7	myosin light chain 7	58498	MYL2A, MYLC2A	-1.85494	-0.891372	3.55e-05	0.000132	8.6171
TTYH1	tweety family member 1	57348	-	1.54121	0.624062	3.63e-05	0.000134	12.5014
DDC	dopa decarboxylase	1644	AADC	-1.93102	-0.949361	3.64e-05	0.000135	5.5876
PMP2	peripheral myelin protein 2	5375	CMT1G, FABP8, M-FABP, MP2, P2	1.8827	0.912802	3.78e-05	0.00014	5.6666
MRPS24	mitochondrial ribosomal protein S24	64951	HSPC335, MRP-S24, S24MT, BMRP-47, BMRP47	-1.59558	-0.674085	3.83e-05	0.000141	5.0087
LRRN4CL	LRRN4 C-terminal like	221091	-	-1.67551	-0.7446	3.89e-05	0.000143	5.0646
CPED1	cadherin like and PC-esterase domain containing 1	79974	C7ORF58	-1.76578	-0.820307	3.96e-05	0.000146	5.544
TTC23L	tetratricopeptide repeat domain 23 like	153657	MC25-1	1.51194	0.596402	4e-05	0.000147	6.2835
PYGM	glycogen phosphorylase, muscle associated	5837	GSD5	1.51999	0.604059	4.04e-05	0.000149	8.0899
PKD1L1	polycystin 1 like 1, transient receptor potential channel interacting	168507	HTX8, PRO19563	-1.64767	-0.720428	4.16e-05	0.000153	6.8592
VSIR	V-set immunoregulatory receptor	64115	B7-H5, B7H5, C10ORF54, DD1ALPHA, DIES1, GI24, PD-1H, PP2135, SISP1, VISTA	-1.95203	-0.964975	4.4e-05	0.000161	3.8295
FPR1	formyl peptide receptor 1	2357	FMLP, FPR	-1.99541	-0.996688	4.43e-05	0.000162	3.1786
NPPC	natriuretic peptide C	4880	CNP, CNP2	-1.59302	-0.671767	4.71e-05	0.000172	5.4005
GALNT3	polypeptide N-acetylgalactosaminyltransferase 3	2591	GALNAC-T3, HFTC, HFTC1, HHS	-1.6367	-0.71079	4.8e-05	0.000175	9.8194
FIBCD1	fibrinogen C domain containing 1	84929	-	1.50507	0.589828	4.81e-05	0.000175	8.0661
PTGER3	prostaglandin E receptor 3	5733	EP3, EP3-I, EP3-II, EP3-III, EP3-IV, EP3-VI, EP3E, PGE2-R, LNC003875	1.62616	0.701473	4.98e-05	0.000181	7.764
COL23A1	collagen type XXIII alpha 1 chain	91522	-	1.85055	0.887957	5e-05	0.000181	6.8244
CYSLTR2	cysteinyl leukotriene receptor 2	57105	CYSLT2, CYSLT2R, GPCR21, HG57, HPN321, KPG_011, PSEC0146, HGPCR21	1.64784	0.720572	5.12e-05	0.000186	8.7439
RASSF10	Ras association domain family member 10	644943	-	1.6879	0.755228	5.18e-05	0.000188	5.9848
RIPK3	receptor interacting serine/threonine kinase 3	11035	RIP3	-1.80414	-0.851312	5.33e-05	0.000193	4.8147
PRDM16	PR/SET domain 16	63976	CMD1LL, KMT8F, LVNC8, MEL1, PFM13	1.52913	0.612712	5.63e-05	0.000203	11.8363
OPRD1	opioid receptor delta 1	4985	DOP, DOR, DOR1, OPRD	-1.76357	-0.818502	5.85e-05	0.00021	4.7059
UNC80	unc-80 subunit of NALCN channel complex	285175	C2ORF21, UNC-80	1.72605	0.787473	5.89e-05	0.000212	11.0106
CCR7	C-C motif chemokine receptor 7	1236	BLR2, CC-CKR-7, CCR-7, CD197, CDW197, CMKBR7, EBI1	-1.79664	-0.845301	6.01e-05	0.000216	4.209
KCNMB1	potassium calcium-activated channel subfamily M regulatory beta subunit 1	3779	BKBETA1, K(VCA)BETA, SLO-BETA, HBETA1, HSLO-BETA, K(VCA)BETA-1, SLO-BETA-1	-1.52913	-0.612711	6.3e-05	0.000226	7.4525
SLC12A3	solute carrier family 12 member 3	6559	NCC, NCCT, TSC	-1.93057	-0.949026	6.45e-05	0.00023	3.2961
GFPT2	glutamine-fructose-6-phosphate transaminase 2	9945	GFAT, GFAT 2, GFAT2	-1.57984	-0.659779	6.92e-05	0.000246	11.1326
NALF2	NALCN channel auxiliary factor 2	27112	CXORF63, FAM155B, TED, TMEM28, BB57D9.1	-1.63141	-0.706116	7.12e-05	0.000252	7.0866
TMEM236	transmembrane protein 236	653567	FAM23A, FAM23B, BA162I21.2, BA16O1.2	-1.82251	-0.865928	7.46e-05	0.000263	4.6788
PPARG	peroxisome proliferator activated receptor gamma	5468	CIMT1, FPLD3, GLM1, NR1C3, PPARG1, PPARG2, PPARG5, PPARGAMMA	-1.53899	-0.621986	7.89e-05	0.000277	7.1324
CSF2RB	colony stimulating factor 2 receptor subunit beta	1439	CD131, CDW131, IL3RB, IL5RB, SMDP5, BETAGMR	-1.63266	-0.70722	8.06e-05	0.000283	5.1739
C1QL1	complement C1q like 1	10882	C1QRF, C1QTNF14, CRF, CTRP14	1.5746	0.654982	8.31e-05	0.000291	5.289
UBA7	ubiquitin like modifier activating enzyme 7	7318	D8, UBA1B, UBE1L, UBE2, UBE7	-1.83367	-0.874734	8.33e-05	0.000291	8.005
TBX1	T-box transcription factor 1	6899	CAFS, CATCH22, CTHM, DGCR, DGS, DORV, TBX1C, TGA, VCF, VCFS	1.61166	0.688551	8.37e-05	0.000293	6.7406
FMO1	flavin containing dimethylaniline monoxygenase 1	2326	-	1.92817	0.947231	8.65e-05	0.000302	4.438
TTN	titin	7273	CMD1G, CMH9, CMPD4, CMYO5, CMYP5, EOMFC, HMERF, LGMD2J, LGMDR10, MYLK5, SALMY, TMD	1.87651	0.908055	9.03e-05	0.000314	8.9939
OLFML1	olfactomedin like 1	283298	MVAL564, ONT2, UNQ564	1.78393	0.835061	9.24e-05	0.000321	5.1036
COXFA4L2	cytochrome c oxidase hypoxia associated subunit FA4L2	56901	MISTRH, NDUFA4L2, NUOMS	-1.71909	-0.781644	9.33e-05	0.000324	4.4133
LY6K	lymphocyte antigen 6 family member K	54742	CT97, HSJ001348, URLC10, LY-6K	-1.53928	-0.622252	9.65e-05	0.000334	7.9286
NCMAP	non-compact myelin associated protein	400746	C1ORF130, MP11	1.8337	0.874759	9.76e-05	0.000338	4.4671
SLAMF7	SLAM family member 7	57823	19A, CD319, CRACC, CS1	-1.86553	-0.899585	9.84e-05	0.00034	0.9712
PLEKHG7	pleckstrin homology and RhoGEF domain containing G7	440107	C12ORF74	-1.78554	-0.836363	9.89e-05	0.000342	5.1193
C12orf56	chromosome 12 open reading frame 56	115749	-	1.67691	0.745805	0.000102	0.00035	5.3964
PTPN22	protein tyrosine phosphatase non-receptor type 22	26191	LYP, LYP1, LYP2, PEP, PTPN22.5, PTPN22.6, PTPN8	-1.8207	-0.864494	0.000102	0.00035	5.2658
PSMB8	proteasome 20S subunit beta 8	5696	ALDD, D6S216, D6S216E, JMP, LMP7, NKJO, PRAAS1, PSMB5I, RING10	-1.5747	-0.655081	0.000103	0.000356	9.912
SLC22A1	solute carrier family 22 member 1	6580	HOCT1, OCT1, OCT1_CDS	-1.53499	-0.61823	0.000104	0.000359	5.3527
CCSER1	coiled-coil serine rich protein 1	401145	FAM190A	-1.72916	-0.790068	0.000104	0.000357	6.1753
GZMK	granzyme K	3003	TRYP2	1.90673	0.931101	0.000105	0.00036	2.1212
SELE	selectin E	6401	CD62E, ELAM, ELAM1, ESEL, LECAM2, SELECTIN-E	1.86795	0.901454	0.000105	0.000361	5.6851
RBFOX3	RNA binding fox-1 homolog 3	146713	FOX-3, FOX3, HRNBP3, NEUN	-1.7724	-0.825702	0.00011	0.000377	3.6054
APOL1	apolipoprotein L1	8542	APO-L, APOL, APOL-I, FSGS4	-1.91646	-0.938445	0.000114	0.000388	5.949
TRIML2	tripartite motif family like 2	205860	SPRYD6	-1.72063	-0.782939	0.000115	0.000394	5.5283
CRYBB1	crystallin beta B1	1414	CATCN3, CTRCT17	-1.51128	-0.595775	0.000116	0.000397	9.1854
RGS5	regulator of G protein signaling 5	8490	MST092, MST106, MST129, MSTP032, MSTP092, MSTP106, MSTP129	1.52383	0.607704	0.000117	0.0004	13.1723
PADI1	peptidyl arginine deiminase 1	29943	HPAD10, PAD1, PDI, PDI1	-1.58792	-0.667135	0.00012	0.00041	7.0695
MYH11	myosin heavy chain 11	4629	AAT4, FAA4, SMHC, SMMHC, SMMS-1, VSCM2	1.79386	0.843066	0.000121	0.00041	8.1845
LURAP1L	leucine rich adaptor protein 1 like	286343	C9ORF150, HYST0841, LRAP35B, BA3L8.2	-1.56824	-0.649142	0.000124	0.000422	7.9544
GASK1A	golgi associated kinase 1A	729085	C3ORF41, FAM198A	1.63167	0.706351	0.000125	0.000425	6.6692
TMEM72	transmembrane protein 72	643236	C10ORF127, KSP37	1.92348	0.943718	0.000127	0.000429	3.1547
ASIC4	acid sensing ion channel subunit family member 4	55515	ACCN4, BNAC4	-1.82936	-0.871342	0.000127	0.00043	4.0692
EPHX3	epoxide hydrolase 3	79852	ABHD9, EH3	1.51043	0.594963	0.00013	0.00044	5.5744
OAS2	2'-5'-oligoadenylate synthetase 2	4939	-	-1.81565	-0.860488	0.00013	0.000439	10.2822
AL035425.2	insulin receptor substrate 4			1.7872	0.837704	0.000131	0.000444	8.1465
ETV7	ETS variant transcription factor 7	51513	TEL-2, TEL2, TELB	-1.55129	-0.633467	0.000131	0.000444	6.3003
TEKT3	tektin 3	64518	SPGF81	1.69936	0.764991	0.000135	0.000457	4.6438
KCND2	potassium voltage-gated channel subfamily D member 2	3751	KV4.2, RK5	1.73579	0.795596	0.000137	0.000461	5.8834
SLC8A3	solute carrier family 8 member A3	6547	NCX3	-1.59961	-0.677716	0.000141	0.000475	5.6563
MX1	MX dynamin like GTPase 1	4599	IFI-78K, IFI78, MX, MXA, LNCMX1-215	-1.91324	-0.936016	0.000142	0.000476	13.2155
PODNL1	podocan like 1	79883	SLRR5B	1.75002	0.807373	0.000143	0.000481	10.1796
RASL12	RAS like family 12	51285	RIS	1.58617	0.66555	0.000144	0.000482	7.7519
AMN	amnion associated transmembrane protein	81693	IGS2, PRO1028, AMNIONLESS	-1.61017	-0.687216	0.000144	0.000483	4.6641
HRH3	histamine receptor H3	11255	GPCR97, HH3R	-1.88358	-0.913474	0.000144	0.000483	4.3169
LSMEM2	leucine rich single-pass membrane protein 2	132228	C3ORF45	-1.89236	-0.920189	0.000147	0.000492	3.1905
IL6	interleukin 6	3569	BSF-2, BSF2, CDF, HGF, HSF, IFN-BETA-2, IFNB2, IL-6	-1.7149	-0.778122	0.000148	0.000494	4.1262
QRFPR	pyroglutamylated RFamide peptide receptor	84109	AQ27, GPR103, SP9155	1.90299	0.928269	0.000151	0.000504	2.2003
NTS	neurotensin	4922	NMN-125, NN, NT, NT/N, NTS1	1.66285	0.733658	0.000151	0.000505	5.4625
IFI35	interferon induced protein 35	3430	IFP35	-1.77926	-0.831279	0.000152	0.000507	9.3262
FOXE3	forkhead box E3	2301	AAT11, ASGD2, CATC3, CTRCT34, FKHL12, FREAC8	1.85082	0.888162	0.000158	0.000526	5.492
FBN3	fibrillin 3	84467	-	1.54017	0.623093	0.000158	0.000527	10.406
ARHGEF28	Rho guanine nucleotide exchange factor 28	64283	RGNEF, RIP2, P190RHOGEF	-1.56732	-0.648298	0.000158	0.000526	10.6212
MYPN	myopalladin	84665	CMD1DD, CMH22, CMYO24, CMYP24, MYOP, NEM11, RCM4	-1.84458	-0.883295	0.000167	0.000554	3.0853
ZSCAN4	zinc finger and SCAN domain containing 4	201516	ZNF494	-1.89978	-0.925829	0.000167	0.000555	2.38
ARPP21	cAMP regulated phosphoprotein 21	10777	ARPP-21, R3HDM3, RCS, TARPP	1.56897	0.649817	0.000171	0.000567	8.3264
HS6ST3	heparan sulfate 6-O-sulfotransferase 3	266722	HS6ST-3	1.53965	0.6226	0.000171	0.000567	5.9927
KLHL4	kelch like family member 4	56062	DKELCHL, KHL4	-1.65131	-0.723615	0.000172	0.00057	10.418
FAM184B	family with sequence similarity 184 member B	27146	-	-1.59177	-0.670636	0.000176	0.000582	7.4049
B3GNT7	UDP-GlcNAc:betaGal beta-1,3-N-acetylglucosaminyltransferase 7	93010	BETA3GNT7	1.65788	0.729343	0.000178	0.000588	10.0093
NLRP14	NLR family pyrin domain containing 14	338323	CLR11.2, GC-LRR, NALP14, NOD5, PAN8	1.75271	0.809584	0.000179	0.000592	4.8115
SNTG2	syntrophin gamma 2	54221	G2SYN, SYN5	-1.67988	-0.748361	0.00018	0.000594	4.4983
PADI2	peptidyl arginine deiminase 2	11240	PAD-H19, PAD2, PDI2	-1.80013	-0.848102	0.000181	0.000597	11.3929
ZBTB7C	zinc finger and BTB domain containing 7C	201501	APM-1, APM1, ZBTB36, ZNF857C	-1.75281	-0.809673	0.000183	0.000602	4.2826
TMEM31	transmembrane protein 31	203562	-	1.66196	0.732887	0.000184	0.000605	4.639
ONECUT1	one cut homeobox 1	3175	HNF-6, HNF6, HNF6A	-1.8859	-0.915254	0.000184	0.000606	4.2678
HOXB9	homeobox B9	3219	HOX-2.5, HOX2, HOX2E	-1.75646	-0.812667	0.000187	0.000614	0.8003
MTCL3	MTCL family member 3	387104	C6ORF174, SOGA3, DJ403A15.3	-1.57503	-0.655382	0.000194	0.000637	5.9792
DCT	dopachrome tautomerase	1638	OCA8, TRP-2, TYRP2	1.72098	0.783228	0.000204	0.000666	6.1795
TYMP	thymidine phosphorylase	1890	ECGF, ECGF1, MEDPS1, MNGIE, MTDPS1, PDECGF, TP, HPD-ECGF	-1.66964	-0.73954	0.000205	0.000669	6.2028
CCKBR	cholecystokinin B receptor	887	CCK-2R, CCK-B, CCK2R, GASR	1.53487	0.618112	0.000213	0.000695	7.1131
SRGN	serglycin	5552	PPG, PRG, PRG1	-1.83523	-0.875962	0.000214	0.000697	4.7645
SLC32A1	solute carrier family 32 member 1	140679	DEE114, GEFSP12, VGAT, VIAAT, VIAAT GEFSP12	-1.88009	-0.910799	0.000215	0.000699	4.1688
HERC6	HECT and RLD domain containing E3 ubiquitin protein ligase family member 6	55008	-	-1.84385	-0.882725	0.00022	0.000714	10.2056
TM4SF18	transmembrane 4 L six family member 18	116441	L6D	1.5072	0.591868	0.000229	0.000743	10.0972
CCDC141	coiled-coil domain containing 141	285025	CAMDI	1.83473	0.875571	0.000232	0.000752	7.6452
MYOCD	myocardin	93649	MGBL, MYCD	1.6644	0.735	0.000237	0.000766	11.5813
SLIT1	slit guidance ligand 1	6585	MEGF4, SLIL1, SLIT-1, SLIT3	-1.76737	-0.821608	0.00024	0.000774	8.6216
RAPGEF4	Rap guanine nucleotide exchange factor 4	11069	CAMP-GEFII, CGEF2, EPAC, EPAC 2, EPAC2, NBLA00496	1.69483	0.761144	0.000241	0.000776	6.6822
SCRT1	scratch family transcriptional repressor 1	83482	SCRT, ZNF898	-1.86031	-0.895546	0.000241	0.000777	6.2982
SLC2A9	solute carrier family 2 member 9	56606	GLUT9, GLUTX, UAQTL2, URATV1	-1.67679	-0.7457	0.000246	0.000792	4.974
MEOX2	mesenchyme homeobox 2	4223	GAX, MOX2	1.81744	0.86191	0.000257	0.000827	2.0913
ST8SIA3	ST8 alpha-N-acetyl-neuraminide alpha-2,8-sialyltransferase 3	51046	SIAT8C, ST8SIAIII	-1.84826	-0.886165	0.000261	0.000838	6.1443
ANO3	anoctamin 3	63982	C11ORF25, DYT23, DYT24, GENX-3947, TMEM16C	1.85924	0.894712	0.000266	0.000853	7.2679
CXCL16	C-X-C motif chemokine ligand 16	58191	CXCLG16, SR-PSOX, SRPSOX	-1.68179	-0.749994	0.000267	0.000854	5.8399
IFI27	interferon alpha inducible protein 27	3429	FAM14D, ISG12, ISG12A, P27	-1.85841	-0.894068	0.000268	0.000859	10.6898
GJA8	gap junction protein alpha 8	2703	CAE, CAE1, CTRCT1, CX50, CZP1, MP70	1.83824	0.878329	0.000269	0.00086	4.574
LHFPL1	LHFPL tetraspan subfamily member 1	340596	-	1.62814	0.703226	0.000271	0.000866	4.6501
CGB2	chorionic gonadotropin subunit beta 2	114336	-	-1.85959	-0.894983	0.000276	0.000881	2.3566
IFI16	interferon gamma inducible protein 16	3428	IFNGIP1, PYHIN2	-1.52074	-0.604772	0.000281	0.000897	11.6212
RANBP3L	RAN binding protein 3 like	202151	-	1.85009	0.887592	0.00029	0.000922	1.9954
CAMK2B	calcium/calmodulin dependent protein kinase II beta	816	CAM2, CAMK2, CAMKB, CAMKIIBETA, MRD54	-1.58566	-0.665086	0.000291	0.000925	5.3241
LEAP2	liver enriched antimicrobial peptide 2	116842	LEAP-2	1.53824	0.621276	0.000292	0.000928	6.0836
TICAM2	TIR domain containing adaptor molecule 2	353376	MYD88-4, TICAM-2, TIRAP3, TIRP, TRAM	-1.53079	-0.61428	0.000292	0.000928	4.7265
CYP19A1	cytochrome P450 family 19 subfamily A member 1	1588	ARO, ARO1, CPV1, CYAR, CYP19, CYPXIX, P-450AROM	1.83502	0.875799	0.000297	0.000941	4.3589
CRYBA4	crystallin beta A4	1413	CTRCT23, CYRBA4, MCOPCT4	-1.62591	-0.701247	0.000297	0.000941	8.2884
BRINP3	BMP/retinoic acid inducible neural specific 3	339479	DBCCR1L, DBCCR1L1, FAM5C	1.55183	0.63397	0.000302	0.000955	5.4943
AC116565.1	Transmembrane protein 271			-1.83735	-0.877628	0.000308	0.000973	3.2336
CYP4F3	cytochrome P450 family 4 subfamily F member 3	4051	CPF3, CYP4F, CYPIVF3, LTB4H	-1.83913	-0.879027	0.000316	0.000998	2.4445
ARX	aristaless related homeobox	170302	CT121, EIEE1, ISSX, MRX29, MRX32, MRX33, MRX36, MRX38, MRX43, MRX54, MRX76, MRX87, MRXS1, PRTS	1.74767	0.805435	0.000319	0.001006	8.0798
WDFY4	WDFY family member 4	57705	C10ORF64	1.7134	0.776865	0.000324	0.00102	5.7394
KCNA4	potassium voltage-gated channel subfamily A member 4	3739	HBK4, HK1, HPCN2, HUKII, KCNA4L, KCNA8, KV1.4, MCIDDS, PCN2	1.64319	0.716499	0.000325	0.001024	4.5029
LGI2	leucine rich repeat LGI family member 2	55203	LGIL2	1.6479	0.720626	0.000327	0.001029	10.6775
ALX1	ALX homeobox 1	8092	CART1, FND3, HEL23	1.53071	0.614202	0.000337	0.001057	7.3809
IFIT3	interferon induced protein with tetratricopeptide repeats 3	3437	CIG-49, GARG-49, IFI60, IFIT4, IRG2, ISG60, P60, RIG-G, CIG41	-1.81402	-0.859187	0.000345	0.00108	11.0507
DAW1	dynein assembly factor with WD repeats 1	164781	CILD52, DNAAF18, ODA16, WDR69	-1.70673	-0.771232	0.000346	0.001083	4.1789
ADGRF5	adhesion G protein-coupled receptor F5	221395	GPR116, KPG_001	-1.78145	-0.833056	0.000347	0.001087	4.5845
GPR87	G protein-coupled receptor 87	53836	FKSG78, GPR95, KPG_002	-1.55019	-0.632446	0.000351	0.001097	5.9683
STMN4	stathmin 4	81551	RB3	-1.83334	-0.874473	0.000351	0.001098	8.8389
FLG	filaggrin	2312	ATOD2, FLG-1, FLG1	-1.73772	-0.797199	0.000352	0.001101	7.1489
NECAB1	N-terminal EF-hand calcium binding protein 1	64168	EFCBP1, STIP-1	1.75576	0.812099	0.000353	0.001102	5.3225
RGS6	regulator of G protein signaling 6	9628	GAP, HA117, S914	1.51635	0.600607	0.000355	0.001107	6.5485
SELL	selectin L	6402	CD62L, LAM1, LECAM1, LEU8, LNHR, LSEL, LYAM1, PLNHR, TQ1	1.74159	0.800409	0.000357	0.001113	6.1371
GP6	glycoprotein VI platelet	51206	BDPLT11, GPIV, GPVI	-1.76876	-0.82274	0.000363	0.001132	4.4206
GGTLC2	gamma-glutamyltransferase light chain 2	91227	GGTL4	-1.73108	-0.791676	0.000368	0.001144	4.7569
IFIT2	interferon induced protein with tetratricopeptide repeats 2	3433	G10P2, GARG-39, IFI-54, IFI-54K, IFI54, IFIT-2, ISG-54, ISG-54 K, ISG-54K, ISG54, P54, CIG42	-1.5949	-0.673463	0.000378	0.001173	9.0536
SCARF1	scavenger receptor class F member 1	8578	SREC, SREC-I, SREC1	-1.5095	-0.594068	0.000382	0.001185	8.8882
PPP1R16B	protein phosphatase 1 regulatory subunit 16B	26051	ANKRD4, TIMAP	-1.69633	-0.762418	0.000382	0.001184	5.542
MYH7B	myosin heavy chain 7B	57644	MHC14, MYH14, LNCMYH7B	1.51889	0.603021	0.000383	0.001187	4.7615
SMPD3	sphingomyelin phosphodiesterase 3	55512	NSMASE2	-1.76399	-0.818844	0.00042	0.001293	6.6633
GABRG2	gamma-aminobutyric acid type A receptor subunit gamma2	2566	CAE2, DEE74, ECA2, EIEE74, FEB8, GEFSP3	-1.76221	-0.817383	0.000426	0.001312	3.9757
MR1	major histocompatibility complex, class I-related	3140	HLALS	-1.61011	-0.687163	0.000436	0.001339	5.8889
DTX3L	deltex E3 ubiquitin ligase 3L	151636	BBAP, RNF143	-1.58325	-0.662892	0.000439	0.001349	11.6351
DNAJB13	DnaJ heat shock protein family (Hsp40) member B13	374407	CILD34, RSPH16A, TSARG5, TSARG6	-1.64111	-0.714674	0.000445	0.001364	4.051
PRSS33	serine protease 33	260429	EOS	1.58944	0.668519	0.000451	0.001381	6.2931
AGTR1	angiotensin II receptor type 1	185	AG2S, AGTR1B, AT1, AT1AR, AT1B, AT1BR, AT1R, AT2R1, ATR1, HAT1R	-1.51292	-0.597334	0.000454	0.001387	5.3399
COL6A3	collagen type VI alpha 3 chain	1293	BTHLM1, BTHLM1C, DYT27, UCMD1, UCMD1C	1.76188	0.817115	0.000462	0.001411	10.5543
PRDM8	PR/SET domain 8	56978	EPM10, KMT8D, PFM5	-1.56786	-0.648797	0.000462	0.001409	5.1472
C9orf50	chromosome 9 open reading frame 50	375759	-	1.73399	0.794092	0.000463	0.001411	3.6547
FGB	fibrinogen beta chain	2244	HEL-S-78P	-1.78728	-0.837765	0.000463	0.001411	3.0783
MYH2	myosin heavy chain 2	4620	CMYO6, CMYP6, IBM3, MYH2A, MYHSA2, MYHAS8, MYPOP, MYHC-2A, MYHC-IIA	-1.81318	-0.858524	0.000471	0.001436	3.8461
PAPPA	pappalysin 1	5069	ASBABP2, DIPLA1, IGFBP-4ASE, PAPA, PAPP-A, PAPPA1	-1.55386	-0.635852	0.00048	0.001461	17.0753
NOD2	nucleotide binding oligomerization domain containing 2	64127	ACUG, BLAU, BLAUS, CARD15, CD, CLR16.3, IBD1, NLRC2, NOD2B, PSORAS1, YAOS	1.81217	0.857716	0.000487	0.001478	3.0175
KCNMB2	potassium calcium-activated channel subfamily M regulatory beta subunit 2	10242	-	1.81274	0.858173	0.000491	0.00149	3.0965
PTGS1	prostaglandin-endoperoxide synthase 1	5742	COX1, COX3, PCOX1, PES-1, PGG/HS, PGHS-1, PGHS1, PHS1, PTGHS	-1.5216	-0.605587	0.000496	0.001503	4.6436
WNT7A	Wnt family member 7A	7476	SANTOS, WNT-7A	-1.74618	-0.804203	0.000497	0.001506	4.4485
RTL3	retrotransposon Gag like 3	203430	MAR3, MART3, SIRH9, ZCCHC5, ZHC5	-1.57523	-0.655559	0.000502	0.001521	5.2066
DNAI2	dynein axonemal intermediate chain 2	64446	CILD9, DIC2, ODA6	1.80887	0.85509	0.000512	0.001548	3.1218
PDZRN4	PDZ domain containing ring finger 4	29951	LNX4, SAMCAP3L	1.5019	0.586791	0.000525	0.001586	8.1016
LBX2	ladybird homeobox 2	85474	LP3727	-1.70885	-0.773024	0.000529	0.001597	4.4088
MYCT1	MYC target 1	80177	MTLC	-1.71262	-0.776204	0.000534	0.001612	6.5349
PLIN4	perilipin 4	729359	KIAA1881, MDRV, MRUPAV, NIPA2, S3-12	-1.68079	-0.749141	0.000536	0.001618	4.3953
MUC3A	mucin 3A, cell surface associated	4584	MUC-3A, MUC3	-1.70873	-0.772921	0.000538	0.001622	4.0862
CHRM2	cholinergic receptor muscarinic 2	1129	HM2	1.80418	0.851344	0.000543	0.001635	2.0909
CRB1	crumbs cell polarity complex component 1	23418	CRB1-A, CRB1-B, CRB1-C, LCA8, RP12	1.5417	0.624526	0.000544	0.001637	9.4514
CCDC9B	coiled-coil domain containing 9B	388115	C15ORF52	-1.72098	-0.783231	0.000546	0.001644	10.5764
TRIM63	tripartite motif containing 63	84676	CMH31, IRF, MURF1, MURF2, RNF28, SMRZ	1.72389	0.785665	0.000592	0.00177	2.5022
PON1	paraoxonase 1	5444	ESA, MVCD5, PON	1.78183	0.833362	0.000597	0.001784	5.1358
GARIN4	golgi associated RAB2 interactor family member 4	149647	FAM71A, GARI-L4, GARIL4	-1.74945	-0.806905	0.000619	0.001842	1.885
HLA-G	major histocompatibility complex, class I, G	3135	MHC-G	-1.68558	-0.753244	0.00065	0.001928	4.4349
WT1	WT1 transcription factor	7490	AWT1, GUD, NPHS4, WAGR, WIT-2, WT-1, WT33	-1.77546	-0.828193	0.000651	0.001928	3.1252
CLEC1B	C-type lectin domain family 1 member B	51266	1810061I13RIK, CLEC2, CLEC2B, PRO1384, QDED721	1.67825	0.746958	0.000656	0.001943	2.0409
GPR149	G protein-coupled receptor 149	344758	IEDA, PGR10, R35	-1.63402	-0.708424	0.000656	0.001943	2.1267
CACNA1D	calcium voltage-gated channel subunit alpha1 D	776	CACH3, CACN4, CACNL1A2, CCHL1A2, CAV1.3, PASNA, SANDD	1.51341	0.597799	0.000658	0.001947	7.591
TMEM140	transmembrane protein 140	55281	-	-1.78696	-0.837511	0.000665	0.001965	2.9565
ECRG4	ECRG4 augurin precursor	84417	C2ORF40	1.61691	0.693243	0.000684	0.002018	4.2693
CBLN4	cerebellin 4 precursor	140689	CBLNL1	-1.7513	-0.808423	0.000686	0.002021	3.5436
RAB44	RAB44, member RAS oncogene family	401258	RASD3, RASL13, DJ431A14.3	-1.70477	-0.769577	0.000692	0.002039	3.5451
ZNF804A	zinc finger protein 804A	91752	C2ORF10	1.7073	0.771715	0.000694	0.002046	8.503
OAS1	2'-5'-oligoadenylate synthetase 1	4938	E18/E16, IFI-4, IMD100, OIAS, OIASI	-1.69216	-0.758863	0.000704	0.002072	10.1254
NFE2	nuclear factor, erythroid 2	4778	NF-E2, P45	1.61087	0.687841	0.000752	0.002202	4.7403
FGF14	fibroblast growth factor 14	2259	FGF-14, FHF-4, FHF4, NYS4, SCA27, SCA27A, SCA27B	-1.51173	-0.596204	0.00077	0.002249	5.8478
SHH	sonic hedgehog signaling molecule	6469	HHG1, HLP3, HPE3, MCOPCB5, SMMCI, SHHNC, TPT, TPTPS	1.62323	0.698867	0.000774	0.002259	11.2379
FOLH1	folate hydrolase 1	2346	FGCP, FOLH, GCP2, GCPII, NAALAD1, PSM, PSMA, MGCP	1.77206	0.825424	0.000794	0.002314	9.2107
TAFA1	TAFA chemokine like family member 1	407738	FAM19A1, TAFA-1	1.74499	0.803221	0.000795	0.002314	2.2939
NIM1K	NIM1 serine/threonine protein kinase	167359	NIM1	-1.60863	-0.685836	0.000802	0.002333	4.4714
OPN5	opsin 5	221391	GPR136, GRP136, PGR12, TMEM13	1.76217	0.817356	0.000809	0.002352	4.8479
MATK	megakaryocyte-associated tyrosine kinase	4145	CHK, CTK, HHYLTK, HYL, HYLTK, LSK	-1.7625	-0.817621	0.000824	0.002391	2.4514
CHGA	chromogranin A	1113	CGA, PHE5, PHES	-1.73337	-0.793583	0.000829	0.002404	6.2083
GADL1	glutamate decarboxylase like 1	339896	ADC, CSADC, HUADC, HUCSADC	1.65346	0.725484	0.000851	0.002461	5.2328
PPP1R1B	protein phosphatase 1 regulatory inhibitor subunit 1B	84152	DARPP-32, DARPP32	1.74895	0.806493	0.000877	0.00253	3.303
LCT	lactase	3938	LAC, LPH, LPH1	-1.72511	-0.78669	0.000895	0.002578	4.1577
TMIGD2	transmembrane and immunoglobulin domain containing 2	126259	CD28H, IGPR-1, IGPR1	1.71024	0.774197	0.000903	0.002599	4.234
RNF112	ring finger protein 112	7732	BFP, ZNF179	-1.54031	-0.623224	0.000903	0.002599	4.9815
INSYN2A	inhibitory synaptic factor 2A	642938	C10ORF141, FAM196A, INSYN2	-1.55854	-0.640193	0.00091	0.002617	5.7509
TP53AIP1	tumor protein p53 regulated apoptosis inducing protein 1	63970	P53AIP1	-1.74857	-0.806179	0.000935	0.002686	3.2023
CNGA1	cyclic nucleotide gated channel subunit alpha 1	1259	CNCG, CNCG1, CNG-1, CNG1, RCNC1, RCNCA, RCNCALPHA, RP49	-1.74968	-0.807094	0.000961	0.002754	2.5107
ATP4B	ATPase H+/K+ transporting subunit beta	496	ATP6B	-1.56785	-0.648783	0.00097	0.002778	4.5857
SLC7A10	solute carrier family 7 member 10	56301	ASC1, HASC-1, ASC-1	1.5671	0.648096	0.000997	0.002852	5.3114
FAM178B	family with sequence similarity 178 member B	51252	-	1.58771	0.666948	0.001008	0.00288	4.4959
GNG8	G protein subunit gamma 8	94235	HG3E	-1.69517	-0.761429	0.001008	0.00288	4.4622
TMEM176B	transmembrane protein 176B	28959	LR8, MS4B2	1.57401	0.654443	0.00103	0.00294	6.3656
TNFSF15	TNF superfamily member 15	9966	TL1, TL1A, TNLG1B, VEGI, VEGI192A	-1.74684	-0.80475	0.001041	0.002966	3.8651
TNFRSF11A	TNF receptor superfamily member 11a	8792	CD265, FEO, LOH18CR1, ODFR, OFE, OPTB7, OSTS, PDB2, RANK, TRANCE-R, TRANCER	-1.59923	-0.677373	0.001053	0.002998	4.4947
MS4A4E	membrane spanning 4-domains A4E	643680	-	-1.67674	-0.745658	0.001077	0.003063	3.998
FMO3	flavin containing dimethylaniline monoxygenase 3	2328	FMOII, TMAU, DJ127D3.1	1.73753	0.797041	0.001083	0.003078	3.3309
TRIM72	tripartite motif containing 72	493829	MG53	-1.73673	-0.79637	0.001097	0.003115	1.9387
HTR1A	5-hydroxytryptamine receptor 1A	3350	5-HT-1A, 5-HT1A, 5HT1A, ADRB2RL1, ADRBRL1, G-21, PFMCD	1.74327	0.801798	0.001108	0.003145	3.7809
DLL3	delta like canonical Notch ligand 3	10683	SCDO1	-1.58066	-0.660529	0.001126	0.00319	9.2554
PPP1R42	protein phosphatase 1 regulatory subunit 42	286187	LRRC67, TLLR, TLRR, DTR	1.58987	0.668912	0.001127	0.003194	4.591
EVI2A	ecotropic viral integration site 2A	2123	EVDA, EVI-2A, EVI2	-1.74093	-0.799857	0.001157	0.00327	3.4289
HTR2C	5-hydroxytryptamine receptor 2C	3358	5-HT1C, 5-HT2C, 5-HTR2C, 5HTR2C, HTR1C	1.59562	0.674121	0.001163	0.003285	7.135
DDX60L	DExD/H-box 60 like	91351	-	-1.57423	-0.654644	0.001204	0.003392	11.1863
GAPT	GRB2 binding adaptor protein, transmembrane	202309	C5ORF29	1.68034	0.748753	0.001208	0.0034	2.7175
CNGB1	cyclic nucleotide gated channel subunit beta 1	1258	CNCG2, CNCG3L, CNCG4, CNG4, CNGB1B, GAR1, GARP, GARP2, RCNC2, RCNCB, RCNCBETA, RP45	-1.73149	-0.792017	0.00125	0.00351	5.6362
HUS1B	HUS1 checkpoint clamp component B	135458	-	-1.58426	-0.663811	0.001256	0.003525	4.3544
APLN	apelin	8862	APEL, XNPEP2	-1.61905	-0.695145	0.001264	0.003542	9.0012
SCGN	secretagogin, EF-hand calcium binding protein	10590	CALBL, DJ501N12.8, SECRET, SEGN, SETAGIN	-1.733	-0.793274	0.001268	0.003551	5.1199
MEP1B	meprin A subunit beta	4225	-	-1.71191	-0.775609	0.001315	0.003672	1.6312
FOXL2	forkhead box L2	668	BPES, BPES1, PFRK, PINTO, POF3	-1.72146	-0.783633	0.001346	0.00375	2.1586
SPANXD	SPANX family member D	64648	CT11.3, CT11.4, SPANX-C, SPANX-D, SPANX-E, SPANXC, SPANXE, DJ171K16.1	-1.71315	-0.776652	0.001369	0.003806	2.2161
MYOM1	myomesin 1	8736	SKELEMIN	1.64499	0.718081	0.001375	0.003821	9.2803
VSTM2A	V-set and transmembrane domain containing 2A	222008	VSTM2	-1.72156	-0.783716	0.001375	0.00382	3.3381
EPYC	epiphycan	1833	DSPG3, PGLB, PG-LB, SLRR3B	1.72678	0.788086	0.001377	0.003825	4.2774
CCKAR	cholecystokinin A receptor	886	CCK-1R, CCK-A, CCK1-R, CCK1R, CCKRA	1.62524	0.700656	0.001405	0.003897	6.092
P2RY6	pyrimidinergic receptor P2Y6	5031	P2Y6	1.5413	0.62415	0.001412	0.003913	6.8923
SLC25A48	solute carrier family 25 member 48	153328	-	1.60161	0.679519	0.001414	0.003918	4.8081
SYN3	synapsin III	8224	-	-1.57964	-0.659598	0.001417	0.003925	5.0784
CEACAM21	CEA cell adhesion molecule 21	90273	CEACAM3, R29124_1	-1.56392	-0.645171	0.001419	0.003929	7
GATA2	GATA binding protein 2	2624	DCML, IMD21, MONOMAC, NFE1B	-1.72216	-0.78422	0.001442	0.00399	2.945
SUCNR1	succinate receptor 1	56670	GPR91	1.63192	0.706569	0.001465	0.004047	7.1172
KCNH3	potassium voltage-gated channel subfamily H member 3	23416	BEC1, ELK2, KV12.2	1.59217	0.670994	0.001474	0.00407	5.3076
IFI6	interferon alpha inducible protein 6	2537	6-16, FAM14C, G1P3, IFI-6-16, IFI616	-1.68676	-0.754257	0.001521	0.004189	12.9337
B4GALNT2	beta-1,4-N-acetyl-galactosaminyltransferase 2 (SID blood group)	124872	B4GALT, GALGT2	-1.69277	-0.759387	0.001554	0.004268	1.7687
EDN3	endothelin 3	1908	ET-3, ET3, HSCR4, PPET3, WS4B	1.68146	0.749712	0.001557	0.004276	5.4434
CXCL14	C-X-C motif chemokine ligand 14	9547	BMAC, BRAK, KEC, KS1, MIP-2G, MIP2G, NJAC, SCYB14	1.55477	0.636702	0.001649	0.004507	12.3502
CNPY1	canopy FGF signaling regulator 1	285888	-	-1.7088	-0.772985	0.001671	0.00456	4.2251
FOXQ1	forkhead box Q1	94234	HFH1	1.65517	0.726982	0.001706	0.004653	5.9542
ALX3	ALX homeobox 3	257	FND, FND1	1.67832	0.74702	0.001727	0.004707	2.7809
TRPM1	transient receptor potential cation channel subfamily M member 1	4308	CSNB1C, LTRPC1, MLSN1	1.70085	0.766259	0.001744	0.004748	2.8053
MMP7	matrix metallopeptidase 7	4316	MMP-7, MPSL1, PUMP-1	-1.56038	-0.641901	0.001771	0.004815	9.5704
OTOS	otospiralin	150677	OTOSP	-1.63342	-0.707897	0.001772	0.004816	0.9959
VNN2	vanin 2	8875	FOAP-4, GPI-80	-1.70063	-0.76607	0.00178	0.004837	3.4853
ZNF492	zinc finger protein 492	57615	ZNF115	1.58249	0.6622	0.001825	0.004949	6.5758
DNAH3	dynein axonemal heavy chain 3	55567	DNAHC3-B, DNAHC3B, HDHC8, HEL-36, HSADHC3	-1.5154	-0.599695	0.001827	0.004953	4.369
CELF3	CUGBP Elav-like family member 3	11189	BRUNOL1, CAGH4, ERDA4, ETR-1, TNRC4	-1.67239	-0.741909	0.001833	0.004968	8.689
CHODL	chondrolectin	140578	C21ORF68, MT75, PRED12	1.50413	0.588934	0.001846	0.005001	9.8879
WNT10A	Wnt family member 10A	80326	ECTD16, OODD, SSPS, STHAG4	-1.59533	-0.673854	0.001891	0.005115	8.1097
ANKRD2	ankyrin repeat domain 2	26287	ARPP	-1.69278	-0.759391	0.001919	0.005185	3.4439
COL4A3	collagen type IV alpha 3 chain	1285	ATS2, ATS3, ATS3A, ATS3B, BFH2	1.56512	0.646269	0.001923	0.005194	6.4075
TCHH	trichohyalin	7062	THH, THL, TRHY, UHS3	-1.69329	-0.759832	0.001965	0.005296	4.3893
FRZB	frizzled related protein	2487	FRE, FRITZ, FRP-3, FRZB-1, FRZB-PEN, FRZB1, FZRB, OS1, SFRP3, SRFP3, HFIZ	1.68147	0.749722	0.001973	0.005313	11.4916
MYT1L	myelin transcription factor 1 like	23040	MRD39, NZF1, ZC2H2C2, ZC2HC4B, MYT1-L	-1.67921	-0.747784	0.00199	0.005354	5.7647
TBX3	T-box transcription factor 3	6926	TBX3-ISO, UMS, XHL	-1.64862	-0.721255	0.002006	0.005394	4.0713
TBR1	T-box brain transcription factor 1	10716	AUTS5, IDDAS, TBR-1, TES-56	-1.68379	-0.751712	0.002007	0.005395	7.2015
ACSL5	acyl-CoA synthetase long chain family member 5	51703	ACS2, ACS5, DIAR13, FACL5	-1.59267	-0.67145	0.002037	0.005461	3.9879
ELAVL3	ELAV like RNA binding protein 3	1995	HUC, HUCL, PLE21	-1.64049	-0.714131	0.002048	0.005487	9.355
EN2	engrailed homeobox 2	2020	-	-1.69261	-0.759249	0.002049	0.005487	5.2176
C10orf55	chromosome 10 putative open reading frame 55	414236	-	-1.62595	-0.701287	0.002089	0.005587	4.6765
BRINP2	BMP/retinoic acid inducible neural specific 2	57795	DBCCR1L2, FAM5B	-1.68492	-0.752681	0.002117	0.00566	5.1023
CRYAA	crystallin alpha A	1409	CRYA1, CTRCT9, HSPB4	1.59231	0.671121	0.002138	0.005712	10.4533
UNC13A	unc-13 homolog A	23025	MUNC13-1	-1.57906	-0.65907	0.00216	0.005762	8.6634
CYP4F2	cytochrome P450 family 4 subfamily F member 2	8529	CPF2	-1.65584	-0.727567	0.002248	0.005979	1.48
CD14	CD14 molecule	929	-	-1.60036	-0.678396	0.00227	0.006032	4.4537
APELA	apelin receptor early endogenous ligand	100506013	ELA, ENDE, TDL	1.53606	0.619234	0.002286	0.006066	7.0513
SLC38A11	solute carrier family 38 member 11	151258	AVT2	1.67987	0.748346	0.002298	0.006094	5.6657
ANPEP	alanyl aminopeptidase, membrane	290	AP-M, AP-N, APN, CD13, GP150, LAP1, P150, PEPN, HAPN	1.57004	0.650802	0.002313	0.006134	6.2836
CASP4	caspase 4	837	ICE(REL)II, ICEREL-II, ICH-2, MIH1, MIH1/TX, TX	-1.59183	-0.670689	0.002337	0.006188	7.8636
SMIM18	small integral membrane protein 18	100507341	-	-1.67741	-0.746235	0.002408	0.006366	3.5849
MS4A12	membrane spanning 4-domains A12	54860	MS4A10	-1.5215	-0.605492	0.002427	0.006409	4.1338
HSPA12B	heat shock protein family A (Hsp70) member 12B	116835	C20ORF60	1.6101	0.687148	0.002434	0.006426	4.7389
GCKR	glucokinase regulator	2646	FGQTL5, GKRP	-1.65805	-0.729485	0.002455	0.006476	2.7342
USP18	ubiquitin specific peptidase 18	11274	ISG43, PTORCH2, UBP43	-1.61516	-0.691677	0.002483	0.006543	9.1351
IGFBP1	insulin like growth factor binding protein 1	3484	AFBP, IBP1, IGF-BP25, PP12, HIGFBP-1	-1.67128	-0.740956	0.002504	0.006594	2.6468
NRAP	nebulin related anchoring protein	4892	N-RAP	1.65366	0.725664	0.002521	0.006633	5.6272
DLEU7	deleted in lymphocytic leukemia 7	220107	-	1.54372	0.626411	0.002639	0.006924	4.8916
RAMP3	receptor activity modifying protein 3	10268	-	1.58329	0.662922	0.002644	0.006932	6.1616
ASB4	ankyrin repeat and SOCS box containing 4	51666	ASB-4	1.66538	0.735855	0.002648	0.006941	3.4105
TNFSF10	TNF superfamily member 10	8743	APO2L, APO-2L, CD253, TANCR, TL2, TNLG6A, TRAIL	-1.59636	-0.674789	0.00265	0.006946	5.1475
C8G	complement C8 gamma chain	733	C8C	-1.59465	-0.673242	0.002684	0.007027	3.9778
TFCP2L1	transcription factor CP2 like 1	29842	CRTR1, LBP-9, LBP9	-1.57757	-0.657703	0.002693	0.007047	4.0983
AL031777.3				-1.52713	-0.610827	0.002701	0.007065	4.3838
VSIG2	V-set and immunoglobulin domain containing 2	23584	2210413P10RIK, CTH, CTXL	1.6482	0.720894	0.002702	0.007066	3.65
SOHLH2	spermatogenesis and oogenesis specific basic helix-loop-helix 2	54937	SOSF2, SPATA28, TEB1, BHLHE81	1.57803	0.658121	0.002738	0.007157	4.169
ANKRD34B	ankyrin repeat domain 34B	340120	DP58	-1.6044	-0.682035	0.002801	0.00731	4.9919
CCN4	cellular communication network factor 4	8840	WISP1, WISP1-OT1, WISP1-UT1, WISP1C, WISP1I, WISP1TC	1.66348	0.734208	0.002811	0.007331	4.6743
DRD2	dopamine receptor D2	1813	D2DR, D2R	-1.60805	-0.685314	0.002835	0.007387	4.0688
COL20A1	collagen type XX alpha 1 chain	57642	-	-1.56169	-0.64311	0.002851	0.007424	5.7051
SLC22A3	solute carrier family 22 member 3	6581	EMT, EMTH, OCT3	-1.65403	-0.725985	0.002889	0.007511	2.8004
GRHL2	grainyhead like transcription factor 2	79977	BOM, DFNA28, ECTDS, PPCD4, TFCP2L3	1.62669	0.701939	0.002914	0.007571	3.6658
DELEC1	deleted in esophageal cancer 1	50514	CTS9, DEC1	-1.59759	-0.675897	0.002938	0.007629	7.1668
HTR2B	5-hydroxytryptamine receptor 2B	3357	5-HT(2B), 5-HT-2B, 5-HT2B	1.62286	0.698537	0.002973	0.00771	4.1528
KLK6	kallikrein related peptidase 6	5653	BSSP, KLK7, PRSS18, PRSS9, SP59, HK6	1.54096	0.623831	0.002987	0.007743	6.8272
DMGDH	dimethylglycine dehydrogenase	29958	DMGDHD, ME2GLYDH	1.59697	0.675338	0.003006	0.007787	3.3969
BMPER	BMP binding endothelial regulator	168667	CRIM3, CV-2, CV2	1.52971	0.61326	0.003037	0.007861	9.0139
IL10	interleukin 10	3586	CSIF, GVHDS, IL-10, IL10A, TGIF	1.58892	0.668045	0.003038	0.007864	3.7082
SHFL	shiftless antiviral inhibitor of ribosomal frameshifting	55337	C19ORF66, IRAV, RYDEN, SFL	-1.50213	-0.58701	0.00304	0.007865	9.9715
ALDH3A1	aldehyde dehydrogenase 3 family member A1	218	ALDH3, ALDHIII	1.65482	0.726673	0.003041	0.007866	3.552
INMT	indolethylamine N-methyltransferase	11185	TEMT	1.63368	0.708128	0.003075	0.007948	3.7575
CYSLTR1	cysteinyl leukotriene receptor 1	10800	CYSLT1, CYSLT1R, CYSLTR, HMTMF81	1.61754	0.6938	0.003111	0.008028	2.631
TNR	tenascin R	7143	NEDSTO, TN-R	-1.65302	-0.725107	0.003186	0.008198	2.9717
KRT14	keratin 14	3861	CK14, EBS1, EBS1A, EBS1B, EBS1C, EBS1D, EBS3, EBS4, K14, NFJ	-1.55027	-0.632516	0.003278	0.008413	1.1741
BATF2	basic leucine zipper ATF-like transcription factor 2	116071	SARI	-1.63581	-0.710006	0.003383	0.008655	4.4137
HCN1	hyperpolarization activated cyclic nucleotide gated potassium channel 1	348980	BCNG-1, BCNG1, DEE24, EIEE24, GEFSP10, HAC-2	1.50733	0.591998	0.003502	0.008946	6.9711
CXCL11	C-X-C motif chemokine ligand 11	6373	H174, I-TAC, IP-9, IP9, SCYB11, SCYB9B, B-R1	-1.63735	-0.711365	0.00357	0.009103	5.7144
SLC19A3	solute carrier family 19 member 3	80704	BBGD, THMD2, THTR2, HTHTR2, THTR-2	1.53127	0.614726	0.003609	0.009197	4.3656
GRM3	glutamate metabotropic receptor 3	2913	GLUR3, GPRC1C, MGLUR3, MGLU3	1.52742	0.6111	0.003625	0.009236	9.0471
KCNK12	potassium two pore domain channel subfamily K member 12	56660	K2P12.1, THIK-2, THIK2	-1.63811	-0.712028	0.003779	0.009599	3.6475
SLC25A2	solute carrier family 25 member 2	83884	ORC2, ORNT2	-1.62018	-0.696153	0.003783	0.009605	1.5743
BARHL2	BarH like homeobox 2	343472	-	-1.53085	-0.61433	0.003826	0.009706	4.0951
MYEOV	myeloma overexpressed	26579	OCIM	-1.57161	-0.652242	0.00383	0.009713	5.0988
ACTL6B	actin like 6B	51412	ACTL6, BAF53B, DEE76, EIEE76, IDDSSAD, SMARCN2, ARPNALPHA	-1.6282	-0.703278	0.004072	0.010268	5.2893
ELAVL4	ELAV like RNA binding protein 4	1996	HUD, PNEM	-1.5932	-0.671927	0.004094	0.010318	8.6389
OXTR	oxytocin receptor	5021	OT-R, OTR	-1.5852	-0.664669	0.004117	0.010372	11.4166
CRYBG1	crystallin beta-gamma domain containing 1	202	AIM1, ST4	-1.58106	-0.66089	0.004131	0.010401	9.6035
TRIM14	tripartite motif containing 14	9830	-	-1.54004	-0.622967	0.004179	0.010509	10.6697
DHX58	DExH-box helicase 58	79132	D11LGP2, D11LGP2E, LGP2, RLR-3	-1.56705	-0.648048	0.004181	0.010512	7.7163
CTAGE15	CTAGE family member 15	441294	CTAGE15P, CTAGE-15	-1.62752	-0.702671	0.00424	0.010646	2.4708
SVOP	SV2 related protein	55530	SLC22B4	-1.61239	-0.689199	0.004255	0.010679	5.6961
R3HDML	R3H domain containing like	140902	DJ881L22.3	1.54784	0.630253	0.004268	0.010707	5.336
SH2D4B	SH2 domain containing 4B	387694	-	-1.51322	-0.597617	0.004437	0.011084	4.0193
ST14	ST14 transmembrane serine protease matriptase	6768	ARCI11, CAP3, HAI, MT-SP1, MTSP1, PRSS14, SNC19, TADG15, TMPRSS14	-1.61088	-0.687852	0.004457	0.01113	3.6805
CD200R1L	CD200 receptor 1 like	344807	CD200R2, CD200RLA	-1.58315	-0.662799	0.004477	0.011173	1.8963
IGFALS	insulin like growth factor binding protein acid labile subunit	3483	ACLSD, ALS	1.61757	0.693824	0.004488	0.011198	2.0685
SPINK1	serine peptidase inhibitor Kazal type 1	6690	PCTT, PSTI, SPINK3, TATI, TCP	-1.62277	-0.698459	0.00451	0.011248	3.0583
CYP26C1	cytochrome P450 family 26 subfamily C member 1	340665	FFDD4	1.50844	0.593059	0.004538	0.011312	7.054
RNASE4	ribonuclease A family member 4	6038	RAB1, RNS4	1.58378	0.66337	0.00455	0.011336	2.6537
MMP8	matrix metallopeptidase 8	4317	CLG1, HNC, MMP-8, PMNL-CL	1.5464	0.628915	0.004589	0.011423	5.1399
GRIN2C	glutamate ionotropic receptor NMDA type subunit 2C	2905	GLUN2C, NMDAR2C, NR2C	-1.57052	-0.651241	0.004638	0.011534	4.6036
GOLGA7B	golgin A7 family member B	401647	C10ORF132, C10ORF133, BA451M19.3, BA459F3.4	-1.60619	-0.683644	0.00483	0.011973	4.3312
SCGB3A2	secretoglobin family 3A member 2	117156	LU103, PNSP1, UGRP1, PNSP-1	1.61156	0.688454	0.004964	0.012272	5.3068
CIBAR2	CBY1 interacting BAR domain containing 2	339145	FAM92B	1.53642	0.61957	0.005085	0.012546	4.4913
TBX6	T-box transcription factor 6	6911	SCDO5	1.54744	0.629885	0.005087	0.012547	4.6745
STPG4	sperm-tail PG-rich repeat containing 4	285051	C2ORF61, GSE	-1.57472	-0.655093	0.005127	0.012634	3.2835
YPEL4	yippee like 4	219539	-	-1.55927	-0.640872	0.005153	0.012689	4.5862
DRC7	dynein regulatory complex subunit 7	84229	C16ORF50, CCDC135, CFAP50, FAP50	1.57097	0.651656	0.005261	0.012931	3.9347
WNT2	Wnt family member 2	7472	INT1L1, IRP	-1.58607	-0.66546	0.005274	0.01296	1.815
CPA6	carboxypeptidase A6	57094	CPAH, ETL5, FEB11	1.6041	0.681767	0.005279	0.01297	3.9284
SNCB	synuclein beta	6620	-	-1.58572	-0.665139	0.005435	0.013326	4.121
MUC13	mucin 13, cell surface associated	56667	DRCC1, MUC-13	-1.60433	-0.681967	0.005446	0.013351	2.2476
USP26	ubiquitin specific peptidase 26	83844	SPGFX6	1.59998	0.678053	0.005448	0.013355	3.6087
KCNE2	potassium voltage-gated channel subfamily E regulatory subunit 2	9992	ATFB4, LQT5, LQT6, MIRP1	1.56013	0.641664	0.005517	0.013514	3.643
IRF5	interferon regulatory factor 5	3663	SLEB10	-1.54632	-0.628838	0.005607	0.013708	4.1802
SLC67A1-AS	SLC67A1 antisense RNA	5003	BWR1B, BWSCR1B, ORCTL2S, SLC22A18AS, SLC22A1LS, P27-BWR1B	-1.5975	-0.675817	0.00567	0.013848	3.0626
OR52K1	olfactory receptor family 52 subfamily K member 1	390036	OR11-8	-1.51637	-0.600619	0.005721	0.013968	0.9931
GKN1	gastrokine 1	56287	AMP18, BRICD1, CA11, FOV, FOVEOLIN	-1.59295	-0.671698	0.005838	0.014223	3.6757
ACTN3	actinin alpha 3	89	ACTN3D	1.58016	0.660071	0.005966	0.014506	3.7672
SRPK3	SRSF protein kinase 3	26576	MSSK-1, MSSK1, STK23, XLID114	-1.58292	-0.66259	0.005973	0.01452	3.2392
AKR1B10	aldo-keto reductase family 1 member B10	57016	AKR1B11, AKR1B12, ALDRLN, ARL-1, ARL1, HIS, HSI	-1.57903	-0.659035	0.006139	0.01488	4.2202
COL6A5	collagen type VI alpha 5 chain	256076	COL29A1, VWA4	-1.56964	-0.650436	0.006174	0.014951	4.6572
AC019117.3				1.58968	0.668734	0.006206	0.015018	2.9149
GABBR2	gamma-aminobutyric acid type B receptor subunit 2	9568	DEE59, EIEE59, GABABR2, GPR51, GPRC3B, HG20, HRIHFB2099, NDPLHS	-1.50529	-0.590044	0.006215	0.015037	11.0873
KRT79	keratin 79	338785	K6L, KRT6L	-1.56605	-0.647132	0.006527	0.015705	2.0564
CLCA2	chloride channel accessory 2	9635	CACC, CACC3, CLCRG2, CACC-3	-1.51995	-0.604026	0.006532	0.015713	4.4995
ACOT12	acyl-CoA thioesterase 12	134526	CACH-1, CACH, STARD15, THEAL	-1.58002	-0.65994	0.006647	0.015965	3.428
P2RX5	purinergic receptor P2X 5	5026	LRH-1, P2X5, P2X5R	-1.50952	-0.594086	0.006678	0.016033	3.8618
P2RY14	purinergic receptor P2Y14	9934	BPR105, GPR105, P2Y14	1.54967	0.631963	0.006919	0.016575	2.311
TFF3	trefoil factor 3	7033	ITF, P1B, TFI	-1.50998	-0.594533	0.006947	0.016631	4.8377
GRK7	G protein-coupled receptor kinase 7	131890	GPRK7	-1.58329	-0.662921	0.00695	0.016635	2.2346
ISL2	ISL LIM homeobox 2	64843	-	-1.52999	-0.61352	0.006996	0.016732	1.6311
ACAN	aggrecan	176	AGC1, AGCAN, CSPG1, CSPGCP, MSK16, SEDK, SSOAOD	1.58054	0.66042	0.007287	0.017376	4.7326
ZP1	zona pellucida glycoprotein 1	22917	HEL163, OOMD, OOMD1, OZEMA1, ZPB1	-1.56473	-0.645918	0.007299	0.017399	3.4779
CCL26	C-C motif chemokine ligand 26	10344	IMAC, MIP-4A, MIP-4ALPHA, SCYA26, TSC-1	-1.56057	-0.642076	0.007502	0.017826	1.7336
FBXW12	F-box and WD repeat domain containing 12	285231	FBW12, FBXO12, FBXO35	1.55691	0.638682	0.007611	0.01806	3.6167
ENAM	enamelin	10117	ADAI, AI1C, AIH2	-1.54457	-0.627204	0.007752	0.018369	4.8965
PRSS56	serine protease 56	646960	MCOP6	1.52779	0.611449	0.007841	0.018558	1.4371
S100P	S100 calcium binding protein P	6286	MIG9	-1.50997	-0.594516	0.008064	0.019044	1.0084
TP73	tumor protein p73	7161	CILD47, P73	-1.53203	-0.615447	0.008252	0.019439	4.8181
SSTR3	somatostatin receptor 3	6753	SS-3-R, SS3-R, SS3R, SSR-28, SST3	-1.55501	-0.63692	0.008288	0.01951	3.5358
GJD3	gap junction protein delta 3	125111	CX31.9, CX30.2, GJA11, GJC1	-1.51409	-0.598448	0.008481	0.019917	4.0684
GZMM	granzyme M	3004	LMET1, MET1	-1.5526	-0.634682	0.008502	0.019965	2.5043
MOGAT1	monoacylglycerol O-acyltransferase 1	116255	DGAT2L, DGAT2L1, MGAT1	1.51316	0.597568	0.00856	0.020082	1.6676
ATP1A4	ATPase Na+/K+ transporting subunit alpha 4	480	ATP1A1, ATP1AL2	1.53277	0.616141	0.00866	0.020297	3.3205
SIX2	SIX homeobox 2	10736	-	1.51191	0.596374	0.008693	0.020364	8.5869
AVPR1B	arginine vasopressin receptor 1B	553	AVPR3, V1BR, VPR3	1.52256	0.606496	0.008895	0.020788	1.397
TMEM235	transmembrane protein 235	283999	ARGM1	-1.55456	-0.636509	0.008933	0.020853	2.4663
FGF19	fibroblast growth factor 19	9965	-	1.54544	0.628018	0.008966	0.020923	9.4354
IFIT1	interferon induced protein with tetratricopeptide repeats 1	3434	C56, G10P1, IFI-56, IFI-56K, IFI56, IFIT-1, IFNAI1, ISG56, P56, RNM561	-1.5581	-0.639791	0.009173	0.021363	12.0902
OR51E2	olfactory receptor family 51 subfamily E member 2	81285	HPRAJ, OR51E3P, OR52A2, PSGR	-1.55715	-0.638905	0.009176	0.021368	3.8006
CHRNA6	cholinergic receptor nicotinic alpha 6 subunit	8973	CHNRA6	1.50365	0.588473	0.009401	0.021817	5.2367
SUSD4	sushi domain containing 4	55061	PRO222	-1.51966	-0.603753	0.009451	0.021912	7.4675
RAD51AP2	RAD51 associated protein 2	729475	-	1.53976	0.622704	0.009543	0.022099	4.2588
RNF39	ring finger protein 39	80352	FAP216, HZF, HZFW, LIRF	1.52658	0.610301	0.009552	0.022116	0.9983
ITPRID1	ITPR interacting domain containing 1	223075	CCDC129	-1.55042	-0.63266	0.010036	0.023112	3.0673
MOBP	myelin associated oligodendrocyte basic protein	4336	-	-1.54352	-0.626224	0.010115	0.023276	6.2548
TRIM43	tripartite motif containing 43	129868	TRIM43A	-1.54808	-0.630481	0.010138	0.023322	2.4542
FABP6	fatty acid binding protein 6	2172	I-15P, I-BABP, I-BALB, I-BAP, ILBP, ILBP3, ILLBP	-1.53298	-0.616343	0.010221	0.023494	3.6469
SLC38A8	solute carrier family 38 member 8	146167	FHASD, FVH2, SNAT8	1.53042	0.613927	0.010269	0.023589	3.6077
CREG2	cellular repressor of E1A stimulated genes 2	200407	-	-1.53894	-0.621938	0.010528	0.024143	3.4594
SMIM24	small integral membrane protein 24	284422	C19ORF77, HSPC323, MARDI	1.53881	0.621816	0.010987	0.0251	2.5946
PTGIR	prostaglandin I2 receptor	5739	IP, PRIPR	-1.54281	-0.625564	0.01102	0.02517	3.2772
KLK13	kallikrein related peptidase 13	26085	KLK-L4, KLKL4	-1.53557	-0.618771	0.011234	0.025599	2.91
HLF	HLF transcription factor, PAR bZIP family member	3131	-	1.50513	0.589887	0.011494	0.026146	5.879
CLEC4D	C-type lectin domain family 4 member D	338339	CD368, CLEC-6, CLEC6, CLECSF8, DECTIN-3, MCL, MPCL	1.53434	0.617621	0.011505	0.026165	1.8431
RSAD2	radical S-adenosyl methionine domain containing 2	91543	SAND, CIG33, CIG5, VIG1	-1.53523	-0.618458	0.011601	0.02635	6.5951
P2RX3	purinergic receptor P2X 3	5024	P2X3	-1.5361	-0.619271	0.011865	0.026905	4.5522
NKX2-5	NK2 homeobox 5	1482	CHNG5, CSX, CSX1, HLHS2, NKX2.5, NKX2E, NKX4-1, VSD3	-1.53489	-0.618134	0.011976	0.027127	2.5133
NMBR	neuromedin B receptor	4829	BB1, BB1R, BRS1, NMB-R	1.53467	0.617925	0.012011	0.027196	3.3551
NPY4R	neuropeptide Y receptor Y4	5540	NPY4-R, PP1, PPYR1, Y4	-1.51136	-0.595845	0.012078	0.027326	3.9284
SLC39A12	solute carrier family 39 member 12	221074	LZT-HS8, ZIP-12, ZIP12, BA570F3.1	1.51299	0.597405	0.012734	0.028626	4.5602
CNBD1	cyclic nucleotide binding domain containing 1	168975	-	1.52433	0.608172	0.012752	0.028659	2.023
BTN1A1	butyrophilin subfamily 1 member A1	696	BT, BTN, BTN1	1.52702	0.610723	0.01299	0.029139	3.3098
AQP4	aquaporin 4	361	MIWC, MLC4, WCH4, HAQP4	1.52206	0.606029	0.013585	0.030326	5.5985
TRH	thyrotropin releasing hormone	7200	PRO-TRH, TRF	-1.51135	-0.595841	0.013631	0.030419	7.7323
IL16	interleukin 16	3603	LCF, NIL16, PRIL16, PRIL-16	1.51001	0.594559	0.014653	0.032414	4.6659
VRTN	vertebrae development associated	55237	C14ORF115, VERTNIN	-1.51454	-0.598881	0.014955	0.032997	3.0023
RHCG	Rh family C glycoprotein	51458	C15ORF6, PDRC2, RHGK, SLC42A3	1.5015	0.586402	0.015449	0.033986	3.1571
AGMO	alkylglycerol monooxygenase	392636	TMEM195	1.51049	0.595015	0.015583	0.034248	3.0894
PCSK1	proprotein convertase subtilisin/kexin type 1	5122	BMIQ12, NEC1, PC1, PC1/3, PC3, SPC3	-1.50446	-0.589245	0.016417	0.035857	6.5441

## Sheet: S5b
Supplemental Table S5b. DEGs identified between fasudil-treated T21 and untreated T21 NPCs that are encoded on chromosome 21.
Gene Symbol	Description	Gene ID	Alias	Fold Change	Log Fold Change	p-Value	p-Adj	Average Log2 Expression	Chromosome / scaffold name
ADAMTS1	ADAM metallopeptidase with thrombospondin type 1 motif 1	9510	C3-C5, METH1	-2.29856	-1.20073	0	0	13.6122	21
CLIC6	chloride intracellular channel 6	54102	CLIC1L	2.86727	1.51968	0	0	10.8011	21
MAP3K7CL	MAP3K7 C-terminal like	56911	C21ORF7, HC21ORF7, TAK1L, TAKL, TAKL-1, TAKL-2, TAKL-4	-5.54489	-2.47116	0	1.82e-44	12.3632	21
PCP4	Purkinje cell protein 4	5121	PEP-19	3.20608	1.68081	6.7e-33	3.26e-31	9.2878	21
BACH1	BTB domain and CNC homolog 1	571	BACH-1, BTBD24	-1.5926	-0.671382	3.89e-31	1.68e-29	14.6621	21
RCAN1	regulator of calcineurin 1	1827	ADAPT78, CSP1, DSC1, DSCR1, MCIP1, RCN1	-2.06854	-1.04861	1.01e-29	3.98e-28	14.9721	21
TRPM2	transient receptor potential cation channel subfamily M member 2	7226	EREG1, KNP3, LTRPC2, LTRPC-2, NUDT9H, NUDT9L1, TRPC7	-2.32149	-1.21505	1.63e-24	4.52e-23	6.9194	21
SIM2	SIM bHLH transcription factor 2	6493	HMC13F06, HMC29C01, SIM, BHLHE15	-1.96489	-0.974447	1.26e-14	1.47e-13	10.515	21
ERG	ETS transcription factor ERG	2078	LMPHM14, ERG-3, P55	1.95477	0.966996	3.66e-13	3.72e-12	7.9866	21
DSCAM	DS cell adhesion molecule	1826	CHD2, CHD2-42, CHD2-52	-2.62302	-1.39123	2.85e-12	2.63e-11	7.7394	21
HUNK	hormonally up-regulated Neu-associated kinase	30811	-	1.53273	0.616101	1.11e-09	7.7e-09	11.3629	21
ADAMTS5	ADAM metallopeptidase with thrombospondin type 1 motif 5	11096	ADAM-TS 11, ADAM-TS 5, ADAM-TS5, ADAMTS-11, ADAMTS-5, ADAMTS11, ADMP-2	-2.22236	-1.15209	2.05e-09	1.37e-08	13.3543	21
S100B	S100 calcium binding protein B	6285	NEF, S100, S100-B, S100BETA	1.55976	0.641321	1.91e-06	8.6e-06	7.889	21
GRIK1	glutamate ionotropic receptor kainate type subunit 1	2897	EAA3, EEA3, GLR5, GLUR5, GLUK1, GLUR-5	2.11897	1.08336	2.29e-06	1.01e-05	6.4547	21
EVA1C	eva-1 homolog C	59271	B18, B19, C21ORF63, C21ORF64, FAM176C, PRED34, SUE21	1.64043	0.714077	9.74e-06	3.94e-05	5.9769	21
NCAM2	neural cell adhesion molecule 2	4685	NCAM21	1.61609	0.692511	1.22e-05	4.83e-05	10.6352	21
MX1	MX dynamin like GTPase 1	4599	IFI-78K, IFI78, MX, MXA, LNCMX1-215	-1.91324	-0.936016	0.000142	0.000476	13.2155	21
CHODL	chondrolectin	140578	C21ORF68, MT75, PRED12	1.50413	0.588934	0.001846	0.005001	9.8879	21
CRYAA	crystallin alpha A	1409	CRYA1, CTRCT9, HSPB4	1.59231	0.671121	0.002138	0.005712	10.4533	21
KCNE2	potassium voltage-gated channel subfamily E regulatory subunit 2	9992	ATFB4, LQT5, LQT6, MIRP1	1.56013	0.641664	0.005517	0.013514	3.643	21
TFF3	trefoil factor 3	7033	ITF, P1B, TFI	-1.50998	-0.594533	0.006947	0.016631	4.8377	21

## Sheet: S5c
Supplemental Table S5c. Significantly enriched MSigDB Hallmark pathways in DEGs identified between fasudil-treated T21 and untreated T21 NPCs.
Term Name	p-Value	FDR-adjusted p-Value	Number of Genes in Term	Number of Genes that are also in this Filter or Cluster	Number of Up-regulated genes	Number of Down-regulated genes	Gene Set Enrichment Score	Normalized Gene Set Enrichment Score	Significance of Enrichment Score	FRD-adjusted Significance of Enrichment Score
HALLMARK_TNFA_SIGNALING_VIA_NFKB	0	0	200	65	4	61	-0.6991	-2.4786	1.5e-05	0.0007
HALLMARK_INFLAMMATORY_RESPONSE	3.2e-12	8.1e-11	200	61	12	49	-0.5855	-2.076	1.5e-05	0.0007
HALLMARK_INTERFERON_GAMMA_RESPONSE	1.6e-10	2.6e-09	200	56	5	51	-0.6832	-2.4175	1.5e-05	0.0007
HALLMARK_INTERFERON_ALPHA_RESPONSE	1.6e-09	1.9e-08	97	34	2	32	-0.7499	-2.4279	1.6e-05	0.0007
HALLMARK_HYPOXIA	4.3e-09	4.3e-08	200	54	10	44	-0.5368	-1.905	1.5e-05	0.0007
HALLMARK_EPITHELIAL_MESENCHYMAL_TRANSITION	9.3e-08	7.4e-07	200	51	13	38	-0.5532	-1.963	1.5e-05	0.0007
HALLMARK_KRAS_SIGNALING_UP	4e-05	0.00028	200	44	14	30	-0.3983	-1.4126	0.007	0.0499
HALLMARK_P53_PATHWAY	0.00488	0.02661	200	37	3	34	-0.588	-2.0856	1.5e-05	0.0007
HALLMARK_MYOGENESIS	0.00532	0.02661	200	37	13	24	-0.3545	-1.2581	0.0516	0.2015
HALLMARK_IL6_JAK_STAT3_SIGNALING	0.00566	0.0283	87	19	4	15	-0.5494	-1.7518	0.0002	0.0032

## Sheet: S5d
Supplemental Table S5d. Ingenuity pathway analysis of DEGs identified between fasudil-treated T21 and untreated T21 NPCs.
Ingenuity Canonical Pathways	-log(p-value)	zScore	Ratio	Molecules
S100 Family Signaling Pathway	21.2	-2.20938	0.155	ADGRB1,ADGRE5,ADGRF5,ADGRG1,ADGRG4,AGTR1,AHNAK,APLNR,AVPR1B,BDKRB2,BDNF,CACNA1A,CACNA1B,CACNA1D,CACNA2D3,CACNA2D4,CALCRL,CAMK2A,CAMK2B,CATSPER1,CCKAR,CCKBR,CCR7,CDKN1A,CHRM2,CMKLR2,CREB3L1,CREB5,CXCL8,CYSLTR1,CYSLTR2,DRD2,EDNRB,F2RL2,FGFR2,FGFR3,FPR1,FZD1,FZD10,FZD4,GABBR2,GLP2R,GPR132,GPR149,GPR183,GPR37,GPR39,GPR63,GPR87,GPRC5A,GRM3,HBEGF,HRH1,HRH3,HTR1A,HTR1B,HTR1D,HTR2B,HTR2C,IL18,IL6,IRAK2,I…
Class A/1 (Rhodopsin-like receptors)	19.1	-0.601929	0.208	AGTR1,APLN,APLNR,AVPR1B,BDKRB2,CCKAR,CCKBR,CCL5,CCR7,CHRM2,CXCL1,CXCL11,CXCL13,CXCL16,CXCL6,CXCL8,CXCR4,CYSLTR1,CYSLTR2,DRD2,EDN1,EDN3,EDNRB,F2RL2,FPR1,GAL,GPR132,GPR183,GPR37,GPR39,GRP,HRH1,HRH3,HTR1A,HTR1B,HTR1D,HTR2B,HTR2C,KISS1,LPAR5,MC5R,MCHR1,MTNR1A,NMBR,NMU,NPB,NPFFR2,NPY,NPY4R,NTS,OPN5,OPRD1,OXER1,OXGR1,OXTR,P2RY14,P2RY6,PENK,POMC,PTGER3,PTGFR,PTGIR,QRFPR,SAA1,SSTR3,SUCNR1,TAC1,TRH,UTS2B
Hepatic Fibrosis / Hepatic Stellate Cell Activation	18.4		0.26	AGTR1,CCL5,CCN2,CCR7,CD14,COL17A1,COL20A1,COL23A1,COL26A1,COL2A1,COL4A3,COL4A4,COL4A6,COL5A3,COL6A3,COL6A5,COL7A1,COL9A1,COL9A2,COL9A3,CXCL8,EDN1,EDNRB,FGF1,FGF2,FGFR2,IGF2,IGFBP3,IL10,IL1A,IL1RAPL1,IL6,IL6R,KLF6,LAMA1,LY96,MYH11,MYH2,MYH7B,MYH8,MYH9,MYL1,MYL7,PDGFA,PDGFB,PDGFD,PDGFRA,PGF,SERPINE1,TNFRSF1B
Lung Ionic Balance Signaling Pathway	17.4	-0.536056	0.167	ADGRB1,ADGRE5,ADGRF5,ADGRG1,ADGRG4,AGTR1,APLNR,ASIC1,ATP1A2,ATP1A3,ATP1A4,ATP1B2,AVPR1B,BDKRB2,CALCRL,CCKAR,CCKBR,CCR7,CHRM2,CLCA2,CMKLR2,CNGA1,CNGB1,CXCL8,CYSLTR1,CYSLTR2,DRD2,EDNRB,F2RL2,FPR1,FZD1,FZD10,FZD4,GABBR2,GLP2R,GPR132,GPR149,GPR183,GPR37,GPR39,GPR63,GPR87,GPRC5A,GRM3,HCN1,HCN2,HRH1,HRH3,HTR1A,HTR1B,HTR1D,HTR2B,HTR2C,IL1A,KCNMB1,KCNMB2,KCNN4,LGR5,LPAR5,MC5R,MCHR1,MTNR1A,MYH9,NMBR,NOTUM…
Cellular Effects of Sildenafil (Viagra)	16.8	-0.606092	0.149	ACTA1,ACTG2,ADCY8,ADGRB1,ADGRE5,ADGRF5,ADGRG1,ADGRG4,AGTR1,APLNR,AVPR1B,BDKRB2,CACNA1A,CACNA1B,CACNA1D,CACNA2D3,CACNA2D4,CALCRL,CAPN2,CAPN6,CCKAR,CCKBR,CCR7,CFLAR,CHRM2,CMKLR2,CNGA1,CNGB1,CREB3L1,CREB5,CYSLTR1,CYSLTR2,DRD2,EDNRB,F2RL2,FPR1,FZD1,FZD10,FZD4,GABBR2,GLP2R,GPR132,GPR149,GPR183,GPR37,GPR39,GPR63,GPR87,GPRC5A,GRM3,GUCY1A1,GUCY1B1,HCN1,HCN2,HRH1,HRH3,HTR1A,HTR1B,HTR1D,HTR2B,HTR2C,IL6,JUN…
CREB Signaling in Neurons	15.8	-0.862662	0.151	ADCY8,ADGRB1,ADGRE5,ADGRF5,ADGRG1,ADGRG4,AGTR1,APLNR,AVPR1B,BDKRB2,CACNA1A,CACNA1B,CACNA1D,CACNA2D3,CACNA2D4,CALCRL,CAMK2A,CAMK2B,CATSPER1,CCKAR,CCKBR,CCR7,CHRM2,CMKLR2,CREB3L1,CREB5,CYSLTR1,CYSLTR2,DRD2,EDNRB,F2RL2,FGF2,FGFR2,FGFR3,FPR1,FZD1,FZD10,FZD4,GABBR2,GLP2R,GPR132,GPR149,GPR183,GPR37,GPR39,GPR63,GPR87,GPRC5A,GRIA3,GRID2,GRIK1,GRIN2A,GRIN2C,GRM3,GUCY1A1,GUCY1B1,HRH1,HRH3,HTR1A,HTR1B,HTR1D…
Molecular Mechanisms of Cancer	15.7	-1.23391	0.135	ADCY8,ADGRB1,ADGRE5,ADGRF5,ADGRG1,ADGRG4,AGTR1,APLNR,AVPR1B,BDKRB2,BIRC3,BMP1,BMP4,BMP5,CALCRL,CAMK2A,CAMK2B,CCKAR,CCKBR,CCR7,CDC25C,CDKN1A,CDKN2C,CFLAR,CHEK2,CHRM2,CMKLR2,CSF2RB,CYSLTR1,CYSLTR2,DRD2,E2F1,E2F2,E2F8,EDN1,EDN3,EDNRB,F2RL2,FGF2,FPR1,FZD1,FZD10,FZD4,GABBR2,GLI1,GLP2R,GPR132,GPR149,GPR183,GPR37,GPR39,GPR63,GPR87,GPRC5A,GRM3,GRP,GUCY1A1,GUCY1B1,HEY1,HRH1,HRH3,HTR1A,HTR1B,HTR1D,HTR2B,HT…
Pulmonary Fibrosis Idiopathic Signaling Pathway	14.2	-0.132453	0.184	ACTA1,ACTG2,ADAMTS1,AXL,BIRC5,CAV1,CCN2,CCN4,COL17A1,COL20A1,COL23A1,COL26A1,COL2A1,COL4A3,COL4A4,COL4A6,COL5A3,COL6A3,COL6A5,COL7A1,COL9A1,COL9A2,COL9A3,EDN1,EGR1,EPHB3,FGF18,FGF2,FGFR2,FGFR3,FZD1,FZD10,FZD4,GLI1,IL11,IL6,JUN,MAPK11,MMP19,MMP24,MMP25,MMP7,MMP8,PDGFA,PDGFB,PDGFD,PDGFRA,PIK3CD,PLAU,PMAIP1,RRAS2,SERPINE1,WNT10A,WNT2,WNT4,WNT5B,WNT7A,WNT8B,WNT9A,WNT9B
Pathogen Induced Cytokine Storm Signaling Pathway	14.1	-2.25	0.173	CCL26,CCL5,CD70,COL17A1,COL20A1,COL23A1,COL26A1,COL2A1,COL4A3,COL4A4,COL4A6,COL5A3,COL6A3,COL6A5,COL7A1,COL9A1,COL9A2,COL9A3,CSF2RB,CXCL1,CXCL11,CXCL13,CXCL14,CXCL16,CXCL6,CXCL8,CXCR4,DHX58,FGB,IFIH1,IL10,IL11,IL12A,IL15,IL18,IL1A,IL1RAPL1,IL6,IL6R,IRF1,IRF7,JUN,LIF,MAPK11,MLKL,MYC,NLRC5,NLRP14,NOD2,PGF,RIGI,RIPK3,SLC2A3,SLC2A4,SOCS3,SRGN,STX11,TICAM1,TLR2,TLR3,TLR6,TNFRSF1B,TNFSF10,TNFSF15,TNFSF…
Extracellular matrix organization	13.8	-0.707107	0.299	ACAN,ADAM12,ADAM19,BCAN,CEACAM1,COL2A1,COL4A3,COL4A4,COL4A6,COL5A3,COL6A3,COL6A5,COL7A1,COL9A1,COL9A2,COL9A3,DCN,FGF2,ITGA3,ITGA9,ITGAX,ITGB3,LAMA1,LAMA4,LAMC2,NCAN,NID2,NTN4,PDGFA,PDGFB,SERPINE1,TNR
Phagosome Formation	13.7	-1.04257	0.137	ADGRB1,ADGRE5,ADGRF5,ADGRG1,ADGRG4,AGTR1,AP1M2,APBB1IP,APLNR,AVPR1B,BDKRB2,CALCRL,CARD9,CCKAR,CCKBR,CCR7,CD14,CHRM2,CLEC4D,CLEC4E,CMKLR2,COLEC12,CYSLTR1,CYSLTR2,DRD2,EDNRB,F2RL2,FPR1,FZD1,FZD10,FZD4,GABBR2,GLP2R,GPR132,GPR149,GPR183,GPR37,GPR39,GPR63,GPR87,GPRC5A,GRM3,HRH1,HRH3,HTR1A,HTR1B,HTR1D,HTR2B,HTR2C,ITGA3,ITGA9,ITGAM,ITGAX,ITGB3,ITPR1,LGR5,LPAR5,MC5R,MCHR1,MTNR1A,MYH11,MYH2,MYH7B,MYH8,MYH…
Cardiac Hypertrophy Signaling (Enhanced)	13.3	-1.63785	0.149	ADCY8,AGTR1,CACNA1A,CACNA1B,CACNA1D,CACNA2D3,CACNA2D4,CAMK2A,CAMK2B,CD70,CSF2RB,CXCL8,EDN1,EDNRB,FGF1,FGF10,FGF12,FGF14,FGF17,FGF18,FGF19,FGF2,FGF3,FGF5,FGFR2,FGFR3,FZD1,FZD10,FZD4,GUCY1A1,GUCY1B1,IL11,IL12A,IL15,IL15RA,IL17RB,IL17RD,IL18,IL1A,IL31RA,IL6,IL6R,ITGA3,ITGA9,ITGAM,ITGAX,ITGB3,ITPR1,JUN,LIF,MAPK11,MYC,MYOCD,NFATC2,NKX2-5,NOTUM,NPPB,PDE1C,PDE2A,PDE3A,PIK3CD,PLCB4,PLCH2,PRKAG2,PTGS2,RCA…
G-Protein Coupled Receptor Signaling	13.1	0.417029	0.135	ADCY8,ADGRB1,ADGRE5,ADGRF5,ADGRG1,ADGRG4,AGTR1,APLNR,AVPR1B,BDKRB2,CALCRL,CAMK2A,CAMK2B,CARD10,CCKAR,CCKBR,CCR7,CHRM2,CMKLR2,CNGA1,CNGB1,CREB3L1,CREB5,CYSLTR1,CYSLTR2,DRD2,DUSP1,EDNRB,F2RL2,FPR1,FZD1,FZD10,FZD4,GABBR2,GLP2R,GPR132,GPR149,GPR183,GPR37,GPR39,GPR63,GPR87,GPRC5A,GRK5,GRK7,GRM3,GUCY1A1,GUCY1B1,HCN1,HCN2,HRH1,HRH3,HTR1A,HTR1B,HTR1D,HTR2B,HTR2C,JUN,KCNN4,KCNQ3,LGR5,LPAR5,MAPK11,MC5R,MCH…
Tumor Microenvironment Pathway	13	-1.58114	0.228	CD274,CD44,CFLAR,CXCL8,CXCR4,FGF1,FGF10,FGF12,FGF14,FGF17,FGF18,FGF19,FGF2,FGF3,FGF5,HLA-C,HLA-G,IGF2,IL10,IL6,IL6R,ITGB3,JUN,LGALS9,MMP19,MMP24,MMP25,MMP7,MMP8,MYC,PDCD1LG2,PDGFA,PDGFB,PDGFD,PGF,PIK3CD,PLAU,PTGS2,RRAS2,SLC2A3,SLC2A4
Collagen biosynthesis and modifying enzymes	12.5	0.408248	0.358	ADAMTS14,BMP1,COL17A1,COL20A1,COL23A1,COL26A1,COL2A1,COL4A3,COL4A4,COL4A6,COL5A3,COL6A3,COL6A5,COL7A1,COL9A1,COL9A2,COL9A3,COLGALT2,P4HA2,P4HA3,PCOLCE,PCOLCE2,TLL1,TLL2
Breast Cancer Regulation by Stathmin1	12.2	-0.112509	0.139	ADGRB1,ADGRE5,ADGRF5,ADGRG1,ADGRG4,AGTR1,APLNR,AVPR1B,BDKRB2,CALCRL,CAMK1D,CAMK2A,CAMK2B,CCKAR,CCKBR,CCR7,CDK1,CHRM2,CMKLR2,CREB3L1,CREB5,CYSLTR1,CYSLTR2,DRD2,E2F1,E2F2,E2F8,EDNRB,F2RL2,FGF2,FPR1,FZD1,FZD10,FZD4,GABBR2,GLP2R,GPR132,GPR149,GPR183,GPR37,GPR39,GPR63,GPR87,GPRC5A,GRM3,HRH1,HRH3,HTR1A,HTR1B,HTR1D,HTR2B,HTR2C,JUN,LGR5,LPAR5,MC5R,MCHR1,MTNR1A,NMBR,NPFFR2,NPY4R,OPRD1,OXGR1,OXTR,P2RY14,P2…
Bone Mineralization Signaling Pathway	12.1	1.52128	0.243	DBP,FGF1,FGF10,FGF12,FGF14,FGF17,FGF18,FGF19,FGF2,FGF3,FGF5,FGFR2,FGFR3,FZD1,FZD10,FZD4,IGF2,NOTUM,PLCB4,PLCH2,PTH1R,SLC20A2,SLC34A2,SMAD9,SMPD3,SP7,VDR,WNT10A,WNT2,WNT4,WNT5B,WNT7A,WNT8B,WNT9A,WNT9B
Interferon alpha/beta signaling	11.9	-4.2	0.325	EGR1,GBP2,HLA-C,HLA-G,IFI27,IFI35,IFI6,IFIT1,IFIT2,IFIT3,IRF1,IRF5,IRF7,IRF8,ISG15,ISG20,MX1,OAS1,OAS2,OAS3,PSMB8,RSAD2,SOCS3,USP18,XAF1
NF1 RAS Signaling Pathway	11.8	-0.797724	0.143	ADCY8,ADGRB1,ADGRE5,ADGRF5,ADGRG1,ADGRG4,AGTR1,APLNR,AVPR1B,BDKRB2,CALCRL,CAV1,CCKAR,CCKBR,CCR7,CHRM2,CMKLR2,CSF2RB,CYSLTR1,CYSLTR2,DRD2,EDNRB,F2RL2,FGF2,FGFR2,FGFR3,FPR1,FZD1,FZD10,FZD4,GABBR2,GLP2R,GPR132,GPR149,GPR183,GPR37,GPR39,GPR63,GPR87,GPRC5A,GRM3,GUCY1A1,GUCY1B1,HRH1,HRH3,HTR1A,HTR1B,HTR1D,HTR2B,HTR2C,LGR5,LPAR5,MC5R,MCHR1,MTNR1A,NMBR,NPFFR2,NPY4R,OPRD1,OXGR1,OXTR,P2RY14,P2RY6,PDGFB,PDG…
Wound Healing Signaling Pathway	11.6	-1.60451	0.189	CCL5,CD70,COL17A1,COL20A1,COL23A1,COL26A1,COL2A1,COL4A3,COL4A4,COL4A6,COL5A3,COL6A3,COL6A5,COL7A1,COL9A1,COL9A2,COL9A3,CXCL8,FGF2,FGFR2,HBEGF,IL11,IL12A,IL15,IL18,IL1A,IL1RAPL1,IL6,ITGA3,JUN,KRT16,KRT17,LAMA1,LAMC2,LIF,MMP8,PDGFA,PDGFB,PDGFD,PGF,RRAS2,TAC1,TNFRSF1B,TNFSF10,TNFSF15,TNFSF9,TRADD
Dilated Cardiomyopathy Signaling Pathway	11.5	-1.04257	0.232	ABCC9,ACTA1,ACTG2,ADCY8,CACNA1A,CACNA1B,CACNA1D,CACNA2D3,CACNA2D4,CAMK1D,CAMK2A,CAMK2B,CATSPER1,CNN1,DES,GUCY1A1,GUCY1B1,ITPR1,LAMA4,MAPK11,MYH11,MYH2,MYH7B,MYH8,MYH9,MYL1,MYL7,PDE2A,PDE3A,PRKAG2,RBM20,SGCD,TNNI1,TNNT2,TTN
G alpha (q) signalling events	11.5	-0.324443	0.218	AGTR1,AVPR1B,BDKRB2,CCKAR,CCKBR,CYSLTR1,CYSLTR2,EDN1,EDN3,EDNRB,F2RL2,GNG8,GPR132,GPR39,GRK5,GRP,HRH1,HTR2B,HTR2C,KISS1,LPAR5,MCHR1,NMBR,NMU,NPFFR2,NTS,OXTR,P2RY6,PLCB4,PTGFR,QRFPR,RGS1,RGS5,SAA1,TAC1,TRH,TRIO,UTS2B
G alpha (i) signalling events	11.1	-0.729325	0.182	ADCY8,APLN,APLNR,BDKRB2,CCL5,CCR7,CHRM2,CXCL1,CXCL11,CXCL13,CXCL16,CXCL6,CXCL8,CXCR4,FPR1,GABBR2,GAL,GNG8,GPR183,GPR37,GRM3,HTR1B,HTR1D,LPAR5,MCHR1,MTNR1A,NMU,NPB,NPY,NPY4R,OPN5,OPRD1,OXER1,OXGR1,P2RY14,PENK,POMC,PTGER3,RGS1,RGS10,RGS11,RGS5,RGS6,RGS8,SAA1,SSTR3,SUCNR1
Role of Macrophages, Fibroblasts and Endothelial Cells in Rheumatoid Arthritis	10.3	-3.22064	0.16	ADAMTS4,CAMK2A,CAMK2B,CCL5,CREB3L1,CREB5,CXCL8,DKK2,FGF2,FRZB,FZD1,FZD10,FZD4,IL10,IL15,IL16,IL17RB,IL18,IL1A,IL1RAPL1,IL32,IL6,IL6R,IRAK2,JUN,MYC,NFATC2,NOTUM,PDGFA,PDGFB,PDGFD,PGF,PIK3CD,PLCB4,PLCH2,RRAS2,SELE,SFRP2,SFRP5,SOCS3,SOST,TLR2,TLR3,TLR6,TNFRSF1B,TRADD,WNT10A,WNT2,WNT4,WNT5B,WNT7A,WNT8B,WNT9A,WNT9B
Osteoarthritis Pathway	10.1	-0.174078	0.181	ACAN,ADAMTS4,ADAMTS5,CASP4,CCN4,CNMD,COL2A1,CREB3L1,CREB5,CXCL8,DCN,DDIT4,ELF3,FGF18,FGF2,FGFR3,FRZB,FZD1,FZD10,FZD4,GDF5,GLI1,HTRA1,IL1RAPL1,ITGA3,ITGA9,ITGAM,ITGAX,ITGB3,PGF,PPARG,PRKAG2,PTGS2,PTH1R,PTHLH,SDC4,SMAD6,SMAD9,SP7,SPHK1,TLR2,TNFRSF1B,WNT8B
Autism Signaling Pathway	9.9	-1.63978	0.163	ALDH1A1,ALDH1A3,ALDH1B1,ALDH1L2,ALDH3A1,BDNF,CACNA1A,CACNA1B,CACNA1D,CACNA2D3,CACNA2D4,CAMK2A,CAMK2B,CD70,CXCL8,FZD1,FZD10,FZD4,GLI1,GRIN2A,GRIN2C,GRM3,HLA-C,HLA-G,IGF2,IL11,IL12A,IL15,IL18,IL1A,IL6,LIF,MR1,PIK3CD,PRKAG2,RARB,RRAS2,SCN1A,SHH,TNFSF10,TNFSF15,TNFSF9,WNT10A,WNT2,WNT4,WNT5B,WNT7A,WNT8B,WNT9A,WNT9B
Myelination Signaling Pathway	9.78	-1.26025	0.158	ARHGAP9,BDNF,BMP1,BMP4,BMP5,CREB3L1,CREB5,DTX1,EGR2,ERBB4,FGF2,FGFR2,FGFR3,FZD1,FZD10,FZD4,GLI1,GPR37,ID2,ITGA3,ITGB3,JUN,LAMA1,LAMA4,LAMC2,LGI4,MBP,MYRF,NDRG1,NFATC2,NGF,NTF3,PDGFA,PDGFB,PDGFD,PDGFRA,PIK3CD,PMP2,PRKAG2,RRAS2,SHH,SMAD6,SMAD9,WNT10A,WNT2,WNT4,WNT5B,WNT7A,WNT8B,WNT9A,WNT9B,XAF1
Assembly of collagen fibrils and other multimeric structures	9.71	-0.447214	0.328	BMP1,COL17A1,COL2A1,COL4A3,COL4A4,COL4A6,COL5A3,COL6A3,COL6A5,COL7A1,COL9A1,COL9A2,COL9A3,CTSS,LAMC2,LOX,MMP7,PCOLCE,TLL1,TLL2
BBSome Signaling Pathway	9.48	0	0.136	ADGRB1,ADGRE5,ADGRF5,ADGRG1,ADGRG4,AGTR1,APLNR,AVPR1B,BDKRB2,BDNF,CALCRL,CCKAR,CCKBR,CCR7,CHRM2,CMKLR2,CYSLTR1,CYSLTR2,DRD2,EDNRB,F2RL2,FPR1,FZD1,FZD10,FZD4,GABBR2,GLI1,GLP2R,GPR132,GPR149,GPR183,GPR37,GPR39,GPR63,GPR87,GPRC5A,GRM3,HRH1,HRH3,HTR1A,HTR1B,HTR1D,HTR2B,HTR2C,LGR5,LPAR5,MAPK11,MC5R,MCHR1,MTNR1A,NMBR,NPFFR2,NPY4R,OPRD1,OXGR1,OXTR,P2RY14,P2RY6,POMC,PRKAG2,PTGER3,PTGFR,PTGIR,PTH1R,QRFPR,…
Role of Osteoblasts in Rheumatoid Arthritis Signaling Pathway	9.4	-2.46885	0.175	BMP4,CD70,CTSS,CXCL8,DKK2,FRZB,FZD1,FZD10,FZD4,IL11,IL12A,IL15,IL18,IL1A,IL6,IL6R,LIF,MMP19,MMP24,MMP25,MMP7,MMP8,PGF,PIK3CD,PTGS2,SFRP2,SFRP5,SMAD6,SMAD9,SOST,SP7,TNFSF10,TNFSF15,TNFSF9,WNT10A,WNT2,WNT4,WNT5B,WNT7A,WNT8B,WNT9A,WNT9B
Human Embryonic Stem Cell Pluripotency	9.06	-0.666667	0.185	BDNF,BMP1,BMP4,BMP5,FGF2,FGFR2,FGFR3,FZD1,FZD10,FZD4,ID2,ID3,LEFTY2,LIF,MYC,NGF,NR0B1,NTF3,PDGFA,PDGFB,PDGFD,PDGFRA,PIK3CD,RRAS2,SMAD6,SMAD9,SPHK1,TBX3,TFCP2L1,WNT10A,WNT2,WNT4,WNT5B,WNT7A,WNT8B,WNT9A,WNT9B
Axonal Guidance Signaling	8.89		0.131	ABLIM3,ADAM12,ADAM19,ADAM28,ADAMTS1,ADAMTS14,ADAMTS18,ADAMTS20,ADAMTS4,ADAMTS5,ANPEP,BDNF,BMP1,BMP4,BMP5,CXCR4,EPHA7,EPHB3,ERAP2,FZD1,FZD10,FZD4,GDF7,GLI1,HHIP,ITGA3,ITGA9,ITGAM,ITGAX,ITGB3,L1CAM,MMP24,MMP25,MMP7,MMP8,MYL1,MYL7,NFATC2,NGF,NOTUM,NTF3,NTN4,PAPPA,PDGFA,PDGFB,PDGFD,PGF,PIK3CD,PLCB4,PLCH2,PRKAG2,RRAS2,SEMA6D,SEMA7A,SHH,SLIT1,SLIT2,SLIT3,TUBA4A,WAS,WNT10A,WNT2,WNT4,WNT5B,WNT7A,WNT8B,WN…
Sheddase Signaling Pathway	8.81	-0.493197	0.181	ADAM28,CCN1,CCN2,CCR7,CD44,COL4A3,COL4A4,COL4A6,DDIT4,E2F1,E2F2,E2F8,ELF3,ERBB4,ETS1,HBEGF,IGF2,IGFBP1,IGFBP3,IGFBP6,IL6,ITGB3,JUN,MAPK11,MICB,MMP19,MMP24,MMP25,MMP7,MMP8,PDGFA,PDGFB,PIK3CD,PLAU,PLAUR,ULBP1,ULBP2
CDX Gastrointestinal Cancer Signaling Pathway	8.68	1	0.183	AXIN2,BMP1,BMP4,BMP5,CD70,CXCL8,FZD1,FZD10,FZD4,GATA6,HBEGF,IL11,IL12A,IL15,IL18,IL1A,IL6,IL6R,JUN,LCT,LIF,MAPK11,NCF2,PIK3CD,PTGS2,TNFSF10,TNFSF15,TNFSF9,WNT10A,WNT2,WNT4,WNT5B,WNT7A,WNT8B,WNT9A,WNT9B
Agranulocyte Adhesion and Diapedesis	8.66		0.173	ACTA1,ACTG2,CCL26,CCL5,CCR7,CD34,CDH5,CLDN1,CLDN10,CLDN19,CLDN4,CLDN6,CXCL1,CXCL11,CXCL13,CXCL14,CXCL16,CXCL6,CXCL8,CXCR4,HRH1,IL18,IL1A,MMP19,MMP24,MMP25,MMP7,MMP8,MYH11,MYH2,MYH7B,MYH8,MYH9,MYL1,MYL7,SDC4,SELE,SELL,SELPLG
Role of Osteoblasts, Osteoclasts and Chondrocytes in Rheumatoid Arthritis	8.44		0.17	ADAMTS4,ADAMTS5,BIRC3,BMP1,BMP4,BMP5,DKK2,FRZB,FZD1,FZD10,FZD4,IL10,IL11,IL18,IL1A,IL1RAPL1,IL6,ITGB3,JUN,MMP8,NFATC2,PIK3CD,SFRP2,SFRP5,SMAD6,SMAD9,SOST,SP7,TNFRSF11A,TNFRSF1B,TRADD,WNT10A,WNT2,WNT4,WNT5B,WNT7A,WNT8B,WNT9A,WNT9B
Irritable Bowel Syndrome Signaling Pathway	8.35	-3.42864	0.156	BIRC3,CD70,CXCL1,CXCL8,IL10,IL11,IL12A,IL15,IL17RB,IL18,IL1A,IL1RAPL1,IL6,IL6R,LIF,MLKL,MMP19,MMP24,MMP25,MMP7,MMP8,MYL1,MYL7,NOD2,OCLN,PIK3CD,RHOJ,RIPK3,SLC22A4,TLR2,TLR3,TLR6,TNFSF10,TNFSF15,TNFSF9,TNIP1,TRADD,WNT10A,WNT2,WNT4,WNT5B,WNT7A,WNT8B,WNT9A,WNT9B
Class B/2 (Secretin family receptors)	8.16	-0.208514	0.242	ADGRE5,ADM,ADM2,CALCRL,CRH,CRHBP,FZD1,FZD10,FZD4,GLP2R,GNG8,PTH1R,PTHLH,RAMP3,SHH,UCN2,WNT10A,WNT2,WNT4,WNT7A,WNT8B,WNT9A,WNT9B
Role of Chondrocytes in Rheumatoid Arthritis Signaling Pathway	8.11	-2.41404	0.201	ADAMTS4,ADAMTS5,ASIC1,CAPN2,CFLAR,CXCL8,CXCR4,EGR1,IL17RB,IL18,IL1A,IL1RAPL1,IL6,IL6R,JUN,MAPK11,MLKL,MMP19,MMP24,MMP25,MMP7,MMP8,PGF,PLAU,PRKAG2,PTGS2,RIPK3,TLR2,TNFRSF1B
Degradation of the extracellular matrix	8.07	-0.654654	0.259	ACAN,ADAMTS1,ADAMTS18,ADAMTS4,ADAMTS5,BCAN,BMP1,CAPN2,CAPN6,CD44,CTSS,DCN,FBN3,HTRA1,LAMC2,MMP19,MMP7,MMP8,SCUBE3,TLL1,TLL2
Neuropeptides in Migraine Signaling Pathway	8.05	-2.12132	0.187	ABCC9,ADCY8,CALCRL,CAMK1D,CAMK2A,CAMK2B,CREB3L1,CREB5,GUCY1A1,GUCY1B1,HCN1,HCN2,HRH1,HTR1A,HTR1B,HTR1D,HTR2B,HTR2C,IL18,IL1A,IL6,KCNMB1,KCNMB2,NOTUM,P2RX3,PDE3A,PLCB4,PLCH2,PRKAG2,RAPGEF4,SOX15,TAC1
Multiple Sclerosis Signaling Pathway	7.94	-3.66667	0.169	ASIC1,C8G,CAPN2,CAPN6,CD70,CXCL1,CXCL8,DUSP1,GRIN2A,GRIN2C,HLA-C,HLA-G,IL10,IL11,IL12A,IL15,IL17RB,IL18,IL1A,IL6,IRF1,LIF,MAPK11,MBP,NFATC2,PARP10,PARP12,PLAU,PPARG,SLC8A2,SLC8A3,TLR2,TLR3,TLR6,TNFSF10,TNFSF15,TNFSF9
Cardiac conduction	7.9	-0.96225	0.208	ABCC9,ATP1A2,ATP1A3,ATP1A4,ATP1B2,CAMK2A,CAMK2B,CORIN,FGF12,FGF14,FXYD1,ITPR1,KCND2,KCNE2,KCNIP3,KCNIP4,KCNK12,KCNK3,KCNK6,NKX2-5,NPPC,SCN1A,SCN3A,SCN3B,SLC8A2,SLC8A3,TRDN
Airway Pathology in Chronic Obstructive Pulmonary Disease	7.86		0.219	C8G,CD70,CXCL1,CXCL8,FGF1,FGF10,FGF12,FGF14,FGF17,FGF18,FGF19,FGF2,FGF3,FGF5,IL11,IL12A,IL15,IL18,IL1A,IL6,LIF,MMP8,TNFSF10,TNFSF15,TNFSF9
Hepatic Fibrosis Signaling Pathway	7.85	-1.63978	0.135	AGTR1,CACNA1A,CACNA1B,CACNA1D,CACNA2D3,CACNA2D4,CCL5,CCN2,CREB3L1,CREB5,CXCL8,EDN1,FGF2,FZD1,FZD10,FZD4,GLI1,IL18,IL1A,IL1RAPL1,IRAK2,ITGA3,ITGA9,ITGAM,ITGAX,ITGB3,JUN,MAPK11,MYC,MYL1,MYL7,NCF2,PDGFA,PDGFB,PDGFD,PDGFRA,PGF,PIK3CD,PPARG,PRKAG2,RHOJ,RRAS2,SERPINE1,SHH,SUCNR1,TNFRSF1B,TRADD,TTN,WNT10A,WNT2,WNT4,WNT5B,WNT7A,WNT8B,WNT9A,WNT9B
Serotonin Receptor Signaling	7.82	-2.84019	0.129	ADCY8,BDNF,BST1,CACNA1A,CACNA1B,CACNA1D,CACNA2D3,CACNA2D4,CAMK2A,CAMK2B,CAV1,CAV2,CCR7,CD44,CREB3L1,CREB5,CXCL8,DDC,EDN1,FGB,GPR37,GUCY1A1,GUCY1B1,HTR1A,HTR1B,HTR1D,HTR2B,HTR2C,IL12A,IL6,ITGB3,JUN,KCNJ9,KCNN4,KCNQ3,MAPK11,MYC,NOTUM,NPPB,OCLN,PIK3CD,PLA2G3,PLA2G4C,PLA2G7,PLAAT3,PLAUR,PLB1,PLCB4,PLCH2,PLD1,PRKAG2,PTGS1,PTGS2,RASGRF1,RHOJ,RRAS2,SP7,TGM4,TNNI1,TRPC4,TTN
Regulation of the Epithelial Mesenchymal Transition by Growth Factors Pathway	7.76	-2.04124	0.175	CD70,DOCK10,EGR1,ETS1,FGF1,FGF10,FGF12,FGF14,FGF17,FGF18,FGF19,FGF2,FGF3,FGF5,FGFR2,FGFR3,FOXC2,GSC,ID2,IL6,IL6R,JUN,MAPK11,OCLN,PDGFA,PDGFB,PDGFD,PDGFRA,PIK3CD,RRAS2,TNFRSF1B,TNFSF10,TNFSF15,TNFSF9
Collagen chain trimerization	7.7	1.29099	0.341	COL17A1,COL20A1,COL23A1,COL26A1,COL2A1,COL4A3,COL4A4,COL4A6,COL5A3,COL6A3,COL6A5,COL7A1,COL9A1,COL9A2,COL9A3
Actin Cytoskeleton Signaling	7.65	-1.41421	0.16	ACTA1,ACTG2,ACTN1,ACTN3,ARHGAP24,CD14,FGD3,FGF1,FGF10,FGF12,FGF14,FGF17,FGF18,FGF19,FGF2,FGF3,FGF5,IQGAP2,ITGA3,ITGA9,ITGAM,ITGAX,ITGB3,MATK,MYH11,MYH2,MYH7B,MYH8,MYH9,MYL1,MYL7,PDGFA,PDGFB,PDGFD,PIK3CD,RRAS2,TRIO,TTN,WAS
O-linked glycosylation	7.54	-0.6	0.212	ADAMTS1,ADAMTS14,ADAMTS18,ADAMTS20,ADAMTS4,ADAMTS5,ADAMTSL2,ADAMTSL5,B3GNT7,EMID1,GALNT14,GALNT15,GALNT3,GCNT3,GCNT4,LARGE2,MMRN1,MUC13,MUC3A,SBSPON,SPON2,ST6GALNAC3,THBS2,THSD1,THSD7A
Calcium Signaling	7.48	-1.52753	0.165	ACTA1,CACNA1A,CACNA1B,CACNA1D,CACNA2D3,CACNA2D4,CAMK1D,CAMK2A,CAMK2B,CATSPER1,CHRNA4,CHRNA6,CREB3L1,CREB5,GRIA3,GRIK1,GRIN2A,GRIN2C,ITPR1,MYH11,MYH2,MYH7B,MYH8,MYH9,MYL1,MYL7,NFATC2,PRKAG2,RCAN1,SLC8A2,SLC8A3,TNNI1,TNNT2,TPM2,TRDN,TRPC4
Glutaminergic Receptor Signaling Pathway (Enhanced)	7.18	-1.50756	0.141	ADCY8,BDNF,CACNA1A,CACNA1B,CACNA1D,CACNA2D3,CACNA2D4,CAMK2A,CAMK2B,CATSPER1,CREB3L1,CREB5,DGKA,DGKI,GABBR2,GABRA5,GABRG2,GABRG3,GRIA3,GRIK1,GRIN2A,GRIN2C,GRM3,GUCY1A1,GUCY1B1,ITPR1,KCNK3,MAPK11,NOTUM,PIK3CD,PLA2G3,PLA2G4C,PLA2G7,PLAAT3,PLB1,PLCB4,PLCH2,PLD1,PRKAG2,SCN1A,SCN3A,SCN3B,SLC1A1,SLC38A4,SLC38A5,TRPM1
RAR Activation	7.17	1.08866	0.129	ACTL6B,ADCY8,ALDH1A1,ALDH1A3,CAMK2A,CAMK2B,CD70,CDKN1A,CITED2,CNGA1,CNGB1,CREB3L1,CREB5,CSF2RB,CXCL8,CYP26A1,DKK2,DRD2,DUSP1,FGF10,GATA6,GUCY1A1,GUCY1B1,HNF1B,IGFBP3,IL11,IL12A,IL15,IL18,IL1A,IL6,ITGB3BP,JUN,LIF,MAPK11,MMP8,NR2F1,PDE1C,PDE2A,PDE3A,PIK3CD,PLAU,PPARG,PRDM16,PRKAG2,RARB,RDH10,RET,RHOJ,SMPDL3B,SOCS3,STRA6,TNFSF10,TNFSF15,TNFSF9,TNIP1
Granulocyte Adhesion and Diapedesis	7.15		0.166	CCL26,CCL5,CCR7,CDH5,CLDN1,CLDN10,CLDN19,CLDN4,CLDN6,CXCL1,CXCL11,CXCL13,CXCL14,CXCL16,CXCL6,CXCL8,CXCR4,FPR1,HRH1,HRH3,IL18,IL1A,IL1RAPL1,ITGAM,MMP19,MMP24,MMP25,MMP7,MMP8,SDC4,SELE,SELL,SELPLG,TNFRSF1B
Regulation of Insulin-like Growth Factor (IGF) transport and uptake by IGFBPs	7.1	-1	0.202	AFP,APOL1,BMP4,CCN1,ENAM,F5,FAM20A,FSTL3,GAS6,GPC3,IGF2,IGFALS,IGFBP1,IGFBP3,IGFBP6,IL6,KLK13,LTBP1,NOTUM,PAPPA,PENK,SCG3,SPARCL1,STC2,VGF
Bladder Cancer Signaling	6.84	0.27735	0.202	CDKN1A,CXCL8,E2F1,E2F2,E2F8,FGF1,FGF10,FGF12,FGF14,FGF17,FGF18,FGF19,FGF2,FGF3,FGF5,FGFR3,MMP19,MMP24,MMP25,MMP7,MMP8,MYC,PGF,RRAS2
Collagen degradation	6.83	1.21268	0.266	COL17A1,COL23A1,COL26A1,COL2A1,COL4A3,COL4A4,COL4A6,COL5A3,COL6A3,COL6A5,COL7A1,COL9A1,COL9A2,COL9A3,MMP19,MMP7,MMP8
RAF/MAP kinase cascade	6.76	-1.44115	0.148	ANGPT1,APBB1IP,CAMK2A,CAMK2B,CSF2RB,DUSP1,DUSP10,DUSP8,ERBB4,FGB,FGF1,FGF10,FGF17,FGF18,FGF19,FGF2,FGF3,FGF5,FGFR2,FGFR3,FLT3,GDNF,GFRA2,GFRA3,HBEGF,IL17RD,ITGB3,KSR1,KSR2,NRTN,PDGFA,PDGFB,PDGFRA,PSMB10,PSMB8,RASGRF1,RET,SPTBN5,TEK
Regulation of the Epithelial-Mesenchymal Transition Pathway	6.72		0.165	EGR1,ETS1,FGF1,FGF10,FGF12,FGF14,FGF17,FGF18,FGF19,FGF2,FGF3,FGF5,FGFR2,FGFR3,FOXC2,FZD1,FZD10,FZD4,GSC,ID2,LOX,PDGFD,PIK3CD,RRAS2,WNT10A,WNT2,WNT4,WNT5B,WNT7A,WNT8B,WNT9A,WNT9B
Neuroinflammation Signaling Pathway	6.64	-2.26301	0.137	BDNF,BIRC3,BIRC5,CCL5,CD200R1,CFLAR,CREB3L1,CREB5,CXCL8,FZD1,GABBR2,GABRA5,GABRG2,GABRG3,GDNF,GRIN2A,GRIN2C,HLA-C,HLA-G,IL10,IL12A,IL18,IL6,IL6R,IRAK2,IRF7,JUN,KCNJ9,MAPK11,MR1,NCF2,NFATC2,NGF,NTF3,PIK3CD,PLA2G3,PLA2G4C,PTGS2,S100B,SLC6A13,TICAM1,TICAM2,TLR2,TLR3,TLR6
NGF-stimulated transcription	6.62	-2.49615	0.333	ARC,CDK5R2,EGR1,EGR2,EGR3,FOSB,FOSL1,ID2,ID3,RRAD,SGK1,TRIB1,VGF
Glioblastoma Multiforme Signaling	6.41	0	0.17	CDKN1A,E2F1,E2F2,E2F8,FZD1,FZD10,FZD4,IGF2,ITPR1,MYC,NF2,NOTUM,PDGFA,PDGFB,PDGFD,PDGFRA,PIK3CD,PLCB4,PLCH2,RHOJ,RRAS2,WNT10A,WNT2,WNT4,WNT5B,WNT7A,WNT8B,WNT9A,WNT9B
Gustation Pathway	6.4	0.928477	0.157	ABCC9,ADCY8,ASIC1,CACNA1A,CACNA1B,CACNA1D,CACNA2D3,CACNA2D4,CATSPER1,GABRA5,GABRG2,GABRG3,GPR37,GUCY1A1,GUCY1B1,HTR1A,ITPR1,KCNN4,KCNQ3,LIPG,LIPH,NOTUM,P2RX3,P2RX5,P2RY14,P2RY6,PDE3A,PRKAG2,SCN1A,SCN3A,SCN3B,SCNN1A,SLC2A4
Myocardin Signaling Pathway	6.38	-0.208514	0.197	BMP1,BMP4,BMP5,CDC7,CDK1,CDKN1A,CNN1,FGF2,LMOD1,MYH11,MYL1,MYOCD,MYOM1,NKX2-5,PDGFA,PDGFB,PDGFD,PDGFRA,PIK3CD,SMAD9,SRPK3,TAGLN,TTN
cAMP-mediated signaling	6.37	0.179605	0.149	ADCY8,AGTR1,AKAP12,APLNR,CAMK1D,CAMK2A,CAMK2B,CHRM2,CNGA1,CNGB1,CREB3L1,CREB5,DRD2,DUSP1,FPR1,GABBR2,GRM3,GUCY1A1,GUCY1B1,HRH3,HTR1A,HTR1B,HTR1D,MC5R,OPRD1,P2RY14,PDE1C,PDE2A,PDE3A,PTGER3,PTGIR,PTH1R,RAPGEF4,RGS10,SMPDL3B,SSTR3
Role of Hypercytokinemia/hyperchemokinemia in the Pathogenesis of Influenza	6.36	-3.5	0.217	CCL5,CXCL8,IFIT2,IFIT3,IL10,IL12A,IL18,IL1A,IL6,IRF7,ISG15,ISG20,MX1,OAS1,OAS2,OAS3,RIGI,RSAD2,TICAM1,TLR3
Role of Pattern Recognition Receptors in Recognition of Bacteria and Viruses	6.31	-2.88675	0.175	CCL5,CD70,CXCL8,IFIH1,IL10,IL11,IL12A,IL15,IL18,IL1A,IL6,IRF7,LIF,NOD2,OAS1,OAS2,OAS3,PIK3CD,PTX3,RIGI,TICAM1,TLR2,TLR3,TLR6,TNFSF10,TNFSF15,TNFSF9
Ion channel transport	6.28	-0.730297	0.164	ANO3,ASIC1,ASIC4,ATP10A,ATP1A2,ATP1A3,ATP1A4,ATP1B2,ATP4B,ATP8A2,ATP8B1,BEST3,CAMK2A,CAMK2B,CLCA2,FXYD1,MLKL,NEDD4L,RIPK3,SCNN1A,SGK1,TRDN,TRPC4,TRPM1,TRPM2,TRPM3,TTYH1,TTYH2,UNC80,WNK4
Integrin cell surface interactions	6.27	0.229416	0.224	CD44,COL23A1,COL2A1,COL4A3,COL4A4,COL4A6,COL5A3,COL6A3,COL6A5,COL7A1,COL9A1,COL9A2,COL9A3,FGB,ITGA3,ITGA9,ITGAM,ITGAX,ITGB3
GP6 Signaling Pathway	6.23	0.408248	0.188	APBB1IP,COL17A1,COL20A1,COL23A1,COL26A1,COL2A1,COL4A3,COL4A4,COL4A6,COL5A3,COL6A3,COL6A5,COL7A1,COL9A1,COL9A2,COL9A3,FGB,GP6,ITGB3,ITPR1,LAMA1,LAMA4,LAMC2,PIK3CD
Basal Cell Carcinoma Signaling	6.13	0.301511	0.239	BMP1,BMP4,BMP5,FZD1,FZD10,FZD4,GLI1,HHIP,SHH,WNT10A,WNT2,WNT4,WNT5B,WNT7A,WNT8B,WNT9A,WNT9B
Eicosanoid Signaling	6.01	-1.62221	0.139	ABCC9,ADCY8,ALOX5,ALOX5AP,AP1M2,CREB3L1,CREB5,CYSLTR1,CYSLTR2,EGR1,ETS1,GUCY1A1,GUCY1B1,HPGD,IL10,KCNMB1,KCNMB2,MAPK11,MYC,NOTUM,P2RX3,PGF,PIK3CD,PLA2G3,PLA2G4C,PLA2G7,PLAAT3,PLB1,PLCB4,PLCH2,PRKAG2,PTGER3,PTGFR,PTGIR,PTGIS,PTGS1,PTGS2,RAPGEF4,RRAS2
Factors Promoting Cardiogenesis in Vertebrates	5.95	-0.6	0.172	BMP1,BMP4,BMP5,CAMK2A,CAMK2B,CREB3L1,CREB5,FZD1,FZD10,FZD4,MYC,MYOCD,NKX2-5,NOTUM,NPPB,PLCB4,PLCH2,SMAD9,WNT10A,WNT2,WNT4,WNT5B,WNT7A,WNT8B,WNT9A,WNT9B
Interferon gamma signaling	5.9	-3.57771	0.204	CAMK2A,CAMK2B,CD44,GBP1,GBP2,GBP3,HLA-C,HLA-G,IRF1,IRF5,IRF7,IRF8,MT2A,OAS1,OAS2,OAS3,SOCS3,SP100,TRIM14,TRIM22
Transport of inorganic cations/anions and amino acids/oligopeptides	5.87	-0.218218	0.196	SLC12A3,SLC16A10,SLC1A1,SLC20A2,SLC24A5,SLC26A7,SLC32A1,SLC34A2,SLC38A4,SLC38A5,SLC3A1,SLC5A12,SLC6A15,SLC7A1,SLC7A10,SLC7A5,SLC7A8,SLC8A2,SLC8A3,SLC9A2,SLC9A9
Caspase activation via Death Receptors in the presence of ligand	5.85	-2.82843	0.5	CD14,CFLAR,LY96,TICAM1,TICAM2,TNFRSF10A,TNFSF10,TRADD
Transcriptional Regulatory Network in Embryonic Stem Cells	5.76	-0.19245	0.165	BMP4,FGF2,FGFR2,FGFR3,FZD1,FZD10,FZD4,GATA6,GSX2,IGF2,ISL1,L1CAM,LIF,MYC,ONECUT1,PIK3CD,RRAS2,SMAD9,TBX3,WNT10A,WNT2,WNT4,WNT5B,WNT7A,WNT8B,WNT9A,WNT9B
Hematoma Resolution Signaling Pathway	5.65	2.40098	0.14	AXL,C8G,CD70,COXFA4L2,CXCL8,CYGB,DUSP1,F2RL2,FGB,GRIN2A,GRIN2C,IL10,IL11,IL12A,IL15,IL18,IL1A,IL6,ITGAM,JUN,LIF,MAPK11,MMP19,MMP24,MMP25,MMP7,MMP8,PPARG,PRKAG2,PTGER3,SOCS3,SQOR,TNFSF10,TNFSF15,TNFSF9,TUBA4A
Interleukin-4 and Interleukin-13 signaling	5.6	-0.218218	0.189	ALOX5,BIRC5,CDKN1A,CXCL8,FGF2,IL10,IL12A,IL18,IL1A,IL6,IL6R,ITGAM,ITGAX,LIF,MYC,OPRD1,POMC,PTGS2,SAA1,SOCS3,TNFRSF1B
White Adipose Tissue Browning Pathway	5.56	0	0.173	ADCY8,BDNF,CACNA1A,CACNA1B,CACNA1D,CACNA2D3,CACNA2D4,CATSPER1,CREB3L1,CREB5,DIO2,FGFR2,FGFR3,FOXC2,GUCY1A1,GUCY1B1,ITPR1,MAPK11,NPPB,PPARG,PRDM16,PRKAG2,RARB,VGF
Zn Homeostasis Signaling Pathway	5.51	-0.792118	0.0948	ADCY8,ADGRB1,ADGRE5,ADGRF5,ADGRG1,ADGRG4,AGTR1,APLNR,AVPR1B,BDKRB2,BMP1,BMP4,BMP5,CACNA1D,CALCRL,CCKAR,CCKBR,CCR7,CD247,CHRM2,CMKLR2,CREB3L1,CREB5,CYSLTR1,CYSLTR2,DRD2,EDNRB,EGR1,F2RL2,FPR1,FZD1,FZD10,FZD4,GABBR2,GLP2R,GPR132,GPR149,GPR183,GPR37,GPR39,GPR63,GPR87,GPRC5A,GRIA3,GRIN2A,GRIN2C,GRM3,GUCY1A1,GUCY1B1,HRH1,HRH3,HTR1A,HTR1B,HTR1D,HTR2B,HTR2C,IL18,IL1A,IL6,ITPR1,KCNB1,LGR5,LPAR5,MAPK11,MC5…
NCAM signaling for neurite out-growth	5.45	1.29099	0.238	CACNA1D,COL2A1,COL4A3,COL4A4,COL5A3,COL6A3,COL6A5,COL9A1,COL9A2,COL9A3,GDNF,GFRA2,NCAN,NRTN,SPTBN5
ABRA Signaling Pathway	5.39	-1.41421	0.205	ABLIM3,ACTA1,ACTG2,ACTN1,CCN2,EGR1,FOSB,IL6,LIF,MYH11,MYH9,MYL1,MYOCD,NPPB,PGF,PPP1R14A,TAGLN,TPM2
Pulmonary Healing Signaling Pathway	5.37	0.365148	0.149	BMP4,CDC25C,CXCR4,FGF10,FGFR2,FZD1,FZD10,FZD4,HBEGF,MAPK11,MMP19,MMP24,MMP25,MMP7,MMP8,MYC,PGF,PRKAG2,RRAS2,SMAD9,TLR2,TNFRSF1B,WNT10A,WNT2,WNT4,WNT5B,WNT7A,WNT8B,WNT9A,WNT9B
Neurovascular Coupling Signaling Pathway	5.34	-1.41421	0.141	BDKRB2,CACNA1A,CACNA1B,CACNA1D,CACNA2D3,CACNA2D4,CATSPER1,CHRM2,GABBR2,GABRA5,GABRG2,GABRG3,GRIA3,GRIN2A,GRIN2C,GUCY1A1,GUCY1B1,ITPR1,KCNJ9,KCNMB1,KCNMB2,KCNN4,PLA2G3,PLA2G4C,PLA2G7,PLAAT3,PLB1,PLCB4,PRKAG2,PTGIR,PTGS1,PTGS2,SOX15
Post-translational protein phosphorylation	5.28	-0.894427	0.187	AFP,APOL1,BMP4,CCN1,ENAM,F5,FAM20A,FSTL3,GAS6,GPC3,IGFBP1,IGFBP3,IL6,LTBP1,NOTUM,PENK,SCG3,SPARCL1,STC2,VGF
Signaling by PDGF	5.2	1.06904	0.241	COL2A1,COL4A3,COL4A4,COL5A3,COL6A3,COL6A5,COL9A1,COL9A2,COL9A3,PDGFA,PDGFB,PDGFD,PDGFRA,THBS2
Role of Osteoclasts in Rheumatoid Arthritis Signaling Pathway	5.14	-1.33333	0.127	ADAM12,ADAM19,ADAM28,BIRC3,COL17A1,COL20A1,COL23A1,COL26A1,COL2A1,COL4A3,COL4A4,COL4A6,COL5A3,COL6A3,COL6A5,COL7A1,COL9A1,COL9A2,COL9A3,CREB3L1,CREB5,FRZB,IL10,IL18,IL1RAPL1,ITGB3,JUN,MAPK11,MMP19,MMP24,MMP25,MMP7,MMP8,PIK3CD,RHOJ,RRAS2,SFRP2,SFRP5,TNFRSF11A,TNFRSF1B
Cell junction organization	5.1	-2.35702	0.196	ACTN1,CADM2,CDH13,CDH3,CDH5,CLDN1,CLDN10,CLDN19,CLDN4,CLDN6,COL17A1,CRB3,FERMT2,FLNC,KRT14,LAMC2,LIMS2,NECTIN4
Interleukin-10 signaling	5.02	-2.3094	0.267	CCL5,CXCL1,CXCL8,FPR1,IL10,IL12A,IL18,IL1A,IL6,LIF,PTGS2,TNFRSF1B
Potassium Channels	4.96	-2.06474	0.184	ABCC9,GABBR2,GNG8,HCN1,HCN2,KCNA4,KCNB1,KCND2,KCNG1,KCNH1,KCNH3,KCNJ9,KCNK3,KCNK6,KCNMB1,KCNMB2,KCNN4,KCNQ3,KCNS1
HEY1 Signaling Pathway	4.92	1.22474	0.155	BMP1,BMP4,BMP5,CDKN1A,DLL3,E2F1,E2F2,E2F8,ERBB4,GATA2,GATA6,HEY1,IL6,MFAP5,MMP19,MMP24,MMP25,MMP7,MMP8,MYH11,PGF,PIK3CD,PRKAG2,SMAD6,SMAD9
WNT ligand biogenesis and trafficking	4.91	-0.333333	0.346	WLS,WNT10A,WNT2,WNT4,WNT5B,WNT7A,WNT8B,WNT9A,WNT9B
FGF Signaling	4.91	0.774597	0.198	CREB3L1,CREB5,FGF1,FGF10,FGF12,FGF14,FGF17,FGF18,FGF19,FGF2,FGF3,FGF5,FGFR2,FGFR3,ITPR1,MAPK11,PIK3CD
Activin Inhibin Signaling Pathway	4.9	-1.82574	0.141	CCN2,CDKN1A,CXCR4,FOSB,FOSL1,FST,FSTL3,GATA2,IL11,IL18,IL1A,IL1RAPL1,IL6,INHBB,JUN,MAPK11,MMP7,MXD1,PAX3,PAX9,PIK3CD,PPARG,PTGS2,SERPINE1,SMAD9,TLR2,TLR3,TLR6,TNFRSF1B,TRIM63
ID1 Signaling Pathway	4.88	0.185695	0.143	ATF3,BHLHE41,BIRC5,BMP4,CAV1,CCN2,CDKN1A,CHRNA4,CHRNA6,E2F1,EGR1,ETS1,FGF2,FGFR2,FGFR3,IGF2,IL6,IL6R,LIF,MAPK11,MCAM,MYC,PGF,PIK3CD,PLAC8,RRAS2,SHH,SMAD9,TNFRSF1B
WNT/SHH Axonal Guidance Signaling Pathway	4.87	-0.408248	0.158	ADCY8,CAMK2A,CAMK2B,FZD1,FZD10,FZD4,GLI1,GUCY1A1,GUCY1B1,HHIP,ITPR1,PIK3CD,PRKAG2,SFN,SHH,TRPC4,WNT10A,WNT2,WNT4,WNT5B,WNT7A,WNT8B,WNT9A,WNT9B
WNT/β-catenin Signaling	4.83	-1.22474	0.15	AXIN2,CD44,CDH3,CDH5,DKK2,FRZB,FZD1,FZD10,FZD4,JUN,MMP7,MYC,PPP2R2B,PPP2R2C,RARB,SFRP2,SFRP5,SOX15,WNT10A,WNT2,WNT4,WNT5B,WNT7A,WNT8B,WNT9A,WNT9B
Parkinson's Signaling Pathway	4.83	-3	0.124	ACTA1,ACTG2,ALDH1A1,ALDH1A3,ALDH1B1,ALDH1L2,ALDH3A1,CACNA1A,CACNA1B,CACNA1D,CACNA2D3,CACNA2D4,CAMK2A,CAMK2B,CATSPER1,CD70,COXFA4L2,CXCL8,DDC,GPR37,GRIA3,GRIN2A,GRIN2C,IL11,IL12A,IL15,IL18,IL1A,IL6,ITPR1,LIF,MAPK11,TLR2,TLR3,TLR6,TNFSF10,TNFSF15,TNFSF9,TUBA4A
Crosstalk between Dendritic Cells and Natural Killer Cells	4.7	-2.3094	0.184	ACTA1,ACTG2,CAMK2A,CAMK2B,CCR7,CD226,CSF2RB,HLA-C,HLA-G,IL12A,IL15,IL15RA,IL18,IL6,MICB,TLR3,TNFRSF1B,TNFSF10
ILK Signaling	4.69	-1.22474	0.142	ACTA1,ACTG2,ACTN1,ACTN3,CREB3L1,CREB5,DSP,FERMT2,FLNB,FLNC,IRS4,ITGB3,JUN,LIMS2,MYC,MYH11,MYH2,MYH7B,MYH8,MYH9,MYL1,MYL7,PGF,PIK3CD,PPP2R2B,PPP2R2C,PTGS2,RHOJ
Adrenergic Receptor Signaling Pathway (Enhanced)	4.65	1.88982	0.141	ADCY8,BDNF,CACNA1A,CACNA1B,CACNA1D,CACNA2D3,CACNA2D4,CATSPER1,CD70,CXCL8,DDC,GUCY1A1,GUCY1B1,IL11,IL12A,IL15,IL18,IL1A,IL6,ITPR1,LIF,NOTUM,PLCB4,PLCH2,PRKAG2,TNFSF10,TNFSF15,TNFSF9
Neuropathic Pain Signaling in Dorsal Horn Neurons	4.52	-2.35702	0.178	BDNF,CAMK1D,CAMK2A,CAMK2B,GPR37,GRIA3,GRIN2A,GRIN2C,GRM3,ITPR1,KCNN4,KCNQ3,NOTUM,PIK3CD,PLCB4,PLCH2,PRKAG2,TAC1
Cachexia Signaling Pathway	4.46	-1.85164	0.115	ADCY8,CAPN2,CAPN6,CASP4,CD70,CRH,CXCL8,DDIT4,FGB,GDF15,GUCY1A1,GUCY1B1,IGFBP3,IL11,IL12A,IL15,IL18,IL1A,IL1RAPL1,IL6,IL6R,INHBB,INHBE,KLF15,LIF,MAPK11,NPY,PIK3CD,POMC,PPARG,PRKAG2,PSMB10,PSMB8,PTH1R,PTHLH,SLC2A4,SOCS3,TNFRSF12A,TNFRSF1B,TNFSF10,TNFSF15,TNFSF9,TRIM63
Apelin Cardiac Fibroblast Signaling Pathway	4.44	1.13389	0.348	AGTR1,APLN,APLNR,CCN2,IL6,PRKAG2,SERPINE1,SPHK1
Striated Muscle Contraction	4.44	0	0.278	ACTA1,ACTN3,DES,MYH8,MYL1,TMOD1,TNNI1,TNNT2,TPM2,TTN
Protein Kinase A Signaling	4.41	0.707107	0.113	ADCY8,AKAP12,CAMK2A,CAMK2B,CDC25C,CDKN3,CNGA1,CNGB1,CREB3L1,CREB5,DUSP1,DUSP10,DUSP8,EBI3,FLNB,FLNC,GRK7,GUCY1A1,GUCY1B1,ITPR1,MYH2,MYL1,MYL7,NFATC2,NOTUM,PDE1C,PDE2A,PDE3A,PLCB4,PLCH2,PPP1R1B,PRKAG2,PTGS2,PTPN22,PTPN5,PTPRH,PTPRN,PTPRO,PYGM,SFN,SHH,SMPDL3B,TNNI1,TTN,UBASH3B
Colorectal Cancer Metastasis Signaling	4.39	-1.76777	0.125	ADCY8,BIRC5,FZD1,FZD10,FZD4,GUCY1A1,GUCY1B1,IL6,IL6R,JUN,MMP19,MMP24,MMP25,MMP7,MMP8,MYC,PGF,PIK3CD,PRKAG2,PTGER3,PTGS2,RHOJ,RRAS2,TLR2,TLR3,TLR6,WNT10A,WNT2,WNT4,WNT5B,WNT7A,WNT8B,WNT9A,WNT9B
PI3K Cascade	4.36	0.904534	0.25	FGF1,FGF10,FGF17,FGF18,FGF19,FGF2,FGF3,FGF5,FGFR2,FGFR3,FLT3
Interferon Signaling	4.33	-2.44949	0.27	IFI35,IFI6,IFIT1,IFIT3,IRF1,ISG15,MX1,OAS1,PSMB8,TAP1
PCP (Planar Cell Polarity) Pathway	4.33	0.27735	0.217	FZD1,FZD10,FZD4,JUN,RSPO3,WNT10A,WNT2,WNT4,WNT5B,WNT7A,WNT8B,WNT9A,WNT9B
Regulation of the Epithelial Mesenchymal Transition in Development Pathway	4.32	1	0.186	AXIN2,FZD1,FZD10,FZD4,GLI1,GSC,LOX,SHH,WNT10A,WNT2,WNT4,WNT5B,WNT7A,WNT8B,WNT9A,WNT9B
Centrosomal KIAA0586 Signaling Pathway	4.3	-1.09109	0.157	ACAN,BCAN,CD44,FGF1,FGF10,FGF12,FGF14,FGF17,FGF18,FGF19,FGF2,FGF3,FGF5,FGFR2,FGFR3,MAPK11,NCAN,PIK3CD,PSMB10,PSMB8,SHH
Corticotropin Releasing Hormone Signaling	4.26	1	0.148	ADCY8,BDNF,CACNA1A,CACNA1B,CACNA1D,CACNA2D3,CACNA2D4,CATSPER1,CREB3L1,CREB5,CRH,GLI1,GUCY1A1,GUCY1B1,ITPR1,JUN,MAPK11,NR4A1,POMC,PRKAG2,PTGS2,SHH,SOX15
VDR/RXR Activation	4.26	-1	0.192	CCL5,CD14,CDKN1A,GADD45A,HSD17B2,IGFBP1,IGFBP3,IGFBP6,IL12A,KLK6,MXD1,PDGFA,THBD,VDR,WT1
Melanin biosynthesis	4.21	2	0.8	DCT,OCA2,TYR,TYRP1
Atherosclerosis Signaling	4.2	-0.942809	0.154	ALOX5,APOL1,COL2A1,COL5A3,CXCL8,CXCR4,IL18,IL1A,IL6,PDGFA,PDGFB,PDGFD,PLA2G3,PLA2G4C,PLA2G7,PLAAT3,PLB1,PON1,SELE,SELPLG,TNFRSF12A
Gαi Signaling	4.2	-0.471405	0.151	ADCY8,AGTR1,APLNR,CAV1,CHRM2,DRD2,FPR1,GABBR2,GRM3,GUCY1A1,GUCY1B1,HRH3,HTR1A,HTR1B,HTR1D,OPRD1,P2RY14,PRKAG2,PTGER3,RGS10,RRAS2,SSTR3
PIP3 activates AKT signaling	4.11	-0.852803	0.149	BDNF,CDKN1A,ERBB4,FGF1,FGF10,FGF17,FGF18,FGF19,FGF2,FGF3,FGF5,FGFR2,FGFR3,FLT3,HBEGF,NR4A1,NTF3,PDGFA,PDGFB,PDGFRA,PIK3CD,SGK1
Sperm Motility	4.1	-0.774597	0.125	ABL2,ATP1A4,AXL,CATSPER1,CNGA1,CNGB1,EPHB3,ERBB4,FGFR2,FGFR3,GUCY1A1,GUCY1B1,ITPR1,MATK,NOTUM,NPPB,NPPC,PDE1C,PDE2A,PDGFRA,PLA2G3,PLA2G4C,PLA2G7,PLAAT3,PLB1,PLCB4,PLCH2,PRKAG2,RET,SLC16A10,STYK1,TEK
Ovarian Cancer Signaling	4.09	-1.63299	0.145	CD44,E2F1,E2F2,E2F8,EDN1,FZD1,FZD10,FZD4,MMP7,PGF,PIK3CD,PRKAG2,PTGS1,PTGS2,RRAS2,WNT10A,WNT2,WNT4,WNT5B,WNT7A,WNT8B,WNT9A,WNT9B
ISGylation Signaling Pathway	4.07	-1.88562	0.165	BIRC5,DTX3L,FLNB,IFIH1,IL6,IRF1,IRF5,IRF7,IRF8,ISG15,ITGA3,LIPG,RIGI,TLR2,TLR3,TLR6,UBA7,USP18
Opioid Signaling Pathway	4.01	-0.928477	0.12	ADCY8,CACNA1A,CACNA1B,CACNA1D,CACNA2D3,CACNA2D4,CAMK1D,CAMK2A,CAMK2B,CATSPER1,CREB3L1,CREB5,FOSB,GRIN2A,GRIN2C,GRK5,GRK7,GUCY1A1,GUCY1B1,ITPR1,KCNJ9,MYC,OPRD1,PDE1C,PENK,POMC,PRKAG2,RGS1,RGS10,RGS11,RGS5,RGS6,RGS8,RRAS2
Preeclampsia Signaling Pathway	4	-1.87663	0.143	AGTR1,ANGPTL4,CCN2,EDN1,FZD1,FZD10,FZD4,IL18,IL1A,IL6,IRF1,JUN,KCNMB1,KCNMB2,LIF,MYC,PGF,PIK3CD,PPP2R2B,PRKAG2,PTGS2,STOX1,VDR
Leukocyte Extravasation Signaling	3.97	-1.14708	0.134	ACTA1,ACTG2,ACTN1,ACTN3,ARHGAP9,CD44,CDH5,CLDN1,CLDN10,CLDN19,CLDN4,CLDN6,CXCR4,ITGA3,ITGAM,MAPK11,MMP19,MMP24,MMP25,MMP7,MMP8,NCF2,PIK3CD,RAPGEF4,SELPLG,WAS
Oxytocin Signaling Pathway	3.89	-2.47487	0.118	ABCC9,CACNA1A,CACNA1B,CACNA1D,CACNA2D3,CACNA2D4,CCL5,CREB3L1,CREB5,CXCL8,GUCY1A1,GUCY1B1,IL6,ITPR1,MAPK11,MYH11,MYH2,MYH7B,MYH8,MYH9,MYL1,MYL7,OXTR,PIK3CD,PLA2G3,PLA2G4C,PLCB4,PPARG,PPP1R14A,PRKAG2,PTGFR,PTGS2,RRAS2,SOX15
Gap Junction Signaling	3.87	-1.47959	0.113	ACTA1,ACTG2,ADCY8,BIRC5,CAV1,CREB3L1,CREB5,DRD2,GJA8,GJD3,GPR37,GRIA3,GRIK1,GUCY1A1,GUCY1B1,HTR2B,HTR2C,ITPR1,KCNN4,KCNQ3,MYC,NOTUM,OXTR,P2RY14,P2RY6,PDGFRA,PIK3CD,PLA2G3,PLA2G4C,PLCB4,PLCH2,PRKAG2,RRAS2,SOST,SOX15,SP7,TNFRSF1B,TUBA4A
Role of NANOG in Mammalian Embryonic Stem Cell Pluripotency	3.86		0.154	BMP1,BMP4,BMP5,FZD1,FZD10,FZD4,GATA6,LIF,PIK3CD,RRAS2,SMAD9,WNT10A,WNT2,WNT4,WNT5B,WNT7A,WNT8B,WNT9A,WNT9B
Acetylcholine Receptor Signaling Pathway	3.82	-1	0.131	ACHE,ADAM19,ADCY8,CACNA1A,CACNA1B,CACNA1D,CACNA2D3,CACNA2D4,CAMK2A,CAMK2B,CASP4,CATSPER1,CHRM2,CHRNA4,CHRNA6,CREB3L1,CREB5,GUCY1A1,GUCY1B1,IL6,ITPR1,NOTUM,PIK3CD,PLCB4,PLCH2,PRKAG2
Macrophage Classical Activation Signaling Pathway	3.79	-3.67423	0.133	CCL5,CD14,CD70,CXCL11,CXCL8,GBP2,IL10,IL11,IL12A,IL15,IL18,IL1A,IL6,IRF1,IRF5,IRF8,LIF,LY96,NCF2,PPARG,SOCS3,TICAM1,TNFSF10,TNFSF15,TNFSF9
CDK5 Signaling	3.72	-1.1547	0.16	ADCY8,BDNF,CACNA1A,EGR1,FOSB,GUCY1A1,GUCY1B1,ITGA3,LAMA1,LAMC2,MAPK11,NGF,PPP1R1B,PPP2R2B,PPP2R2C,PRKAG2,RRAS2
Sertoli Cell-Sertoli Cell Junction Signaling	3.7	-1.67126	0.121	ACTA1,ACTG2,ACTN1,ACTN3,CDH13,CDH20,CDH3,CDH5,CLDN1,CLDN10,CLDN19,CLDN4,CLDN6,COL4A3,CREB3L1,CREB5,IL1A,IL1RAPL1,ITGA3,JUN,LAMA1,LAMA4,LAMC2,MAPK11,OCLN,PIK3CD,RRAS2,TNFRSF1B,TUBA4A,WAS
Sertoli Cell-Germ Cell Junction Signaling Pathway (Enhanced)	3.68	0.185695	0.123	ACTA1,ACTG2,CAMK2B,CLDN1,CLDN10,CLDN19,CLDN4,CLDN6,FOSB,FOSL1,GUCY1A1,GUCY1B1,IL1A,IL1RAPL1,ITGA3,JUN,LAMA1,LAMA4,LAMC2,MAPK11,MMP8,OCLN,PIK3CD,PPP2R2B,PPP2R2C,PRKAG2,RRAS2,TNFRSF1B,ZYX
Caveolar-mediated Endocytosis Signaling	3.68	-2.52982	0.179	ACTA1,ACTG2,CAV1,CAVIN1,FLNB,FLNC,HLA-C,HLA-G,ITGA3,ITGA9,ITGAM,ITGAX,ITGB3,MR1
Glycation Signaling Pathway	3.67	-4.81125	0.124	CD70,COL4A3,COL4A4,COL4A6,CXCL8,EGR1,HKDC1,IL11,IL12A,IL15,IL18,IL1A,IL6,IRAK2,IRF1,JUN,LIF,MAPK11,NCF2,OLR1,PFKP,PGF,PIK3CD,RRAS2,SLC2A4,TNFSF10,TNFSF15,TNFSF9
p53 Signaling	3.63	-1.50756	0.163	ADGRB1,BIRC5,CDKN1A,CHEK2,DRAM1,E2F1,GADD45A,JUN,PERP,PIK3CD,PMAIP1,SFN,TNFRSF10A,TP53AIP1,TP73,WT1
Endocannabinoid Neuronal Synapse Pathway	3.58	-1	0.14	ADCY8,CACNA1A,CACNA1B,CACNA1D,CACNA2D3,CACNA2D4,CATSPER1,DNAH3,GRIA3,GRIN2A,GRIN2C,GUCY1A1,GUCY1B1,ITPR1,KCNJ9,MAPK11,NOTUM,PLCB4,PLCH2,PRKAG2,PTGS2
GABAergic Receptor Signaling Pathway (Enhanced)	3.56	-1.34164	0.143	ADCY8,CACNA1A,CACNA1B,CACNA1D,CACNA2D3,CACNA2D4,CATSPER1,GABBR2,GABRA5,GABRG2,GABRG3,GRIN2A,GRIN2C,GUCY1A1,GUCY1B1,ITPR1,KCNJ9,PRKAG2,SLC32A1,SLC6A13
FXR/RXR Activation	3.54	1.96396	0.128	BAAT,CD70,CXCL8,CYP19A1,FABP6,FETUB,FGF19,GSTA1,GSTO2,IL11,IL12A,IL15,IL18,IL1A,IL6,LIF,PON1,PPARG,PRKAG2,PTGS2,SOCS3,TNFSF10,TNFSF15,TNFSF9,UGT2B4
Role of NFAT in Cardiac Hypertrophy	3.54	-2.13201	0.122	ADCY8,CACNA1A,CACNA1B,CACNA1D,CACNA2D3,CACNA2D4,CAMK1D,CAMK2A,CAMK2B,CATSPER1,GUCY1A1,GUCY1B1,IL11,IL6,IL6R,ITPR1,LIF,MAPK11,NKX2-5,NOTUM,PIK3CD,PLCB4,PLCH2,PRKAG2,RCAN1,RRAS2,SLC8A2,SLC8A3
Orexin Signaling Pathway	3.49	-0.557086	0.12	ADCY8,CACNA1A,CACNA1B,CACNA1D,CACNA2D3,CACNA2D4,CAMK2B,CATSPER1,GUCY1A1,GUCY1B1,IL6,ITPR1,KCNJ9,MAPK11,NOTUM,PIK3CD,PLA2G3,PLA2G4C,PLCB4,PLCH2,PLD1,PPARG,PRDM16,PRKAG2,SLC2A4,SLC8A2,SLC8A3,SMAD9,TRPC4
IL-12 Signaling and Production in Macrophages	3.46	-1.67126	0.119	APOL1,DHX58,EBI3,IFIH1,IL10,IL12A,IL18,IRF1,IRF5,IRF8,ITGAM,JUN,MAPK11,NFATC2,NOD2,PIK3CD,PON1,POU2F2,PPARG,PRKAG2,PRLR,RIGI,SELE,SOCS3,TICAM2,TLR2,TLR3,TNFRSF11A,VDR
Synaptic Long Term Depression	3.44	0.426401	0.126	CACNA1A,CACNA1B,CACNA1D,CACNA2D3,CACNA2D4,CATSPER1,CRH,GRIA3,GRID2,GRM3,GUCY1A1,GUCY1B1,ITPR1,NOTUM,PLA2G3,PLA2G4C,PLA2G7,PLAAT3,PLB1,PLCB4,PLCH2,PPP2R2B,PPP2R2C,RRAS2,SOX15
Interleukin-6 family signaling	3.41	-1.88982	0.292	IL11,IL31RA,IL6,IL6R,LIF,OSMR,SOCS3
GABA Receptor Signaling	3.41		0.143	ADCY8,CACNA1A,CACNA1B,CACNA1D,CACNA2D3,CACNA2D4,CATSPER1,GABBR2,GABRA5,GABRG2,GABRG3,GPR37,GUCY1A1,GUCY1B1,ITPR1,KCNN4,KCNQ3,SLC32A1,SLC6A13
IL-27 Signaling Pathway	3.41	-2.35702	0.143	CD274,EBI3,HLA-C,HLA-G,IL10,IL1RAPL1,IRF1,IRF8,MAPK11,MR1,PIK3CD,PTGS2,SOCS3,TLR2,TLR3,TLR6,TNFRSF1B,TNFRSF9,TNFSF9
Peptide hormone biosynthesis	3.36	-1.34164	0.417	CGB3 (includes others),INHBB,INHBE,PCSK1,POMC
Circadian Rhythm Signaling	3.34		0.114	ADCY8,BDNF,BHLHE41,CACNA1A,CACNA1B,CACNA1D,CACNA2D3,CACNA2D4,CAMK2A,CAMK2B,CATSPER1,CREB3L1,CREB5,DBP,GRIA3,GRIN2A,GRIN2C,GRP,GUCY1A1,GUCY1B1,HLF,ITPR1,MTNR1A,MYC,NGF,NOTUM,PLCB4,PLCH2,PRKAG2,RRAS2,SOX15
Formation of the nephric duct	3.33	-0.816497	0.333	BMP4,EMX2,FGF2,LHX1,PLAC8,RET
Hepatic Cholestasis	3.31	-2.11695	0.12	ADCY8,ATP8B1,CD14,CD70,CXCL8,FABP6,FGF19,GUCY1A1,GUCY1B1,IL11,IL12A,IL15,IL18,IL1A,IL1RAPL1,IL6,IL6R,IRAK2,JUN,LIF,LY96,PRKAG2,TNFRSF12A,TNFRSF1B,TNFSF10,TNFSF15,TNFSF9
CGRP in Inflammation and Nociception Signaling Pathway	3.28	0.894427	0.136	ADCY8,CALCRL,CCR7,CREB3L1,CREB5,CXCL8,GRIN2A,GRIN2C,GUCY1A1,GUCY1B1,NFATC2,NGF,NOTUM,PGF,PIK3CD,PLCB4,PLCH2,PRKAG2,RAPGEF4,SP7
Cerebral Malformation Signaling Pathway	3.25	-3.15296	0.139	ADAMTS5,CCL5,CDH5,CDK1,CDKN1A,CXCL8,E2F1,F5,IL18,IL1A,JUN,MYL7,PGF,PIK3CD,PPP2R2B,PPP2R2C,PROCR,PTGS2,THBD
GPCR-Mediated Integration of Enteroendocrine Signaling Exemplified by an L Cell	3.25	-0.301511	0.171	ADCY8,CCKAR,CHRM2,GAL,GLP2R,GRP,GUCY1A1,GUCY1B1,ITPR1,NOTUM,PLCB4,PLCH2,PRKAG2
TP53 Regulates Transcription of Cell Cycle Genes	3.24	0	0.204	CDC25C,CDK1,CDKN1A,E2F1,E2F8,GADD45A,PLK2,PLK3,RGCC,SFN
NOD1/2 Signaling Pathway	3.23	-3.54475	0.124	BIRC3,CARD9,CD70,CXCL13,CXCL8,IL11,IL12A,IL15,IL18,IL1A,IL6,IRF5,IRF7,JUN,LIF,MAPK11,NOD2,RIGI,TLR2,TLR3,TLR6,TNFSF10,TNFSF15,TNFSF9
SNARE Signaling Pathway	3.21	-0.471405	0.138	ADCY8,CACNA1B,CAMK2A,CAMK2B,GUCY1A1,GUCY1B1,MYH11,MYH2,MYH7B,MYH8,MYH9,MYL1,MYL7,PRKAG2,SNCB,STXBP6,SYN3,SYT5,UNC13A
Toll-like Receptor Signaling	3.2	-3.16228	0.169	CD14,IL12A,IL18,IL1A,IRAK2,JUN,LY96,MAPK11,TICAM1,TICAM2,TLR2,TLR3,TLR6
Modulation of host responses by IFN-stimulated genes	3.19	-2.44949	0.316	IFI27,IFI6,IFIH1,ISG15,RIGI,UBA7
FAK Signaling	3.17	-1.30931	0.0849	ADGRB1,ADGRE5,ADGRF5,ADGRG1,ADGRG4,AGTR1,APLNR,AVPR1B,BDKRB2,CALCRL,CAPN2,CAPN6,CCKAR,CCKBR,CCR7,CD247,CDH5,CHRM2,CMKLR2,CSF2RB,CYSLTR1,CYSLTR2,DRD2,EDNRB,ELF3,ETS1,F2RL2,FPR1,FZD1,FZD10,FZD4,GABBR2,GLP2R,GPR132,GPR149,GPR183,GPR37,GPR39,GPR63,GPR87,GPRC5A,GRM3,HRH1,HRH3,HTR1A,HTR1B,HTR1D,HTR2B,HTR2C,IL15RA,IL17RB,IL17RD,IL31RA,IL6R,ITGA3,ITGA9,ITGAM,ITGAX,ITGB3,JUN,LGR5,LPAR5,MAPK11,MC5R,MCHR1,M…
IL-17A Signaling in Gastric Cells	3.17		0.269	CCL5,CXCL1,CXCL11,CXCL8,IL17RB,JUN,MAPK11
Nephron development	3.17	-0.447214	0.385	HNF1B,LHX1,WNT4,WNT9B,WT1
Sleep REM Signaling Pathway	3.16	-0.632456	0.186	ARC,BDNF,CHRM2,CREB3L1,CREB5,CXCL1,EGR1,IL18,IL1A,IL6,PRKAG2
Formation of intermediate mesoderm	3.13	0	0.5	BMP4,FGF2,FOXC2,LHX1
Smooth Muscle Contraction	3.06	-1	0.209	ACTG2,DYSF,GUCY1A1,GUCY1B1,LMOD1,MYH11,MYL7,TPM2,TRIM72
HIF1α Signaling	3.06	-2.85774	0.119	ADM,CAMK1D,CAMK2A,CAMK2B,CDKN1A,EDN1,FGF2,HKDC1,IGF2,IL6,IL6R,JUN,MMP19,MMP24,MMP25,MMP7,MMP8,NCF2,PDGFB,PGF,PIK3CD,RRAS2,SERPINE1,SLC2A3,SLC2A4
Coagulation System	3.04	0	0.229	BDKRB2,F5,FGB,PLAU,PLAUR,SERPINE1,TFPI,THBD
Tuberculosis Latent Signaling Pathway	3.03	1.06904	0.156	ADCY8,CD70,GUCY1A1,GUCY1B1,IL10,LRP2,OGDHL,OLR1,PGF,PRKAG2,TNFRSF1B,TNFSF10,TNFSF15,TNFSF9
Response to elevated platelet cytosolic Ca2+	3.02	-1.41421	0.136	ACTN1,F5,FERMT3,FGB,GAS6,IGF2,ITGB3,LEFTY2,MMRN1,PDGFA,PDGFB,SCG3,SELENOP,SERPINE1,SRGN,TAGLN2,TTN,TUBA4A
Elastic fibre formation	2.98	-0.333333	0.205	BMP4,EMILIN2,EMILIN3,FBN3,GDF5,ITGB3,LOX,LTBP1,MFAP5
Role of JAK family kinases in IL-6-type Cytokine Signaling	2.98	-1.38675	0.16	BIRC5,IL10,IL11,IL6,IL6R,IRF1,LIF,MAPK11,MYC,OSMR,PGF,POMC,SOCS3
Dopamine-DARPP32 Feedback in cAMP Signaling	2.97	0	0.124	ADCY8,CACNA1A,CACNA1B,CACNA1D,CACNA2D3,CACNA2D4,CREB3L1,CREB5,DRD2,GRIN2A,GRIN2C,GUCY1A1,GUCY1B1,ITPR1,KCNJ9,NOTUM,PLCB4,PLCH2,PPP1R1B,PPP2R2B,PPP2R2C,PRKAG2
Formation of the dystrophin-glycoprotein complex (DGC)	2.95	-1.41421	0.222	ACTA1,ACTG2,DRP2,LAMA1,LAMA4,LAMC2,SGCD,SNTG2
Formation of the ureteric bud	2.94	0	0.286	BMP4,FOXC2,GDNF,RET,SIX2,SLIT2
Docosahexaenoic Acid (DHA) Signaling	2.91	-1.4	0.112	ADCY8,BDNF,BIRC3,CREB3L1,CREB5,FABP6,FGF2,GUCY1A1,GUCY1B1,ITPR1,NOTUM,OSGIN1,PDGFB,PIK3CD,PLA2G3,PLA2G4C,PLA2G7,PLAAT3,PLB1,PLCB4,PLCH2,PRKAG2,PTGS2,SPTBN5,STXBP6,SYNJ2,SYT5,TNFRSF1B
OAS antiviral response	2.89	-2	0.444	OAS1,OAS2,OAS3,RIGI
Cell surface interactions at the vascular wall	2.85	-2.2	0.115	ANGPT1,ATP1B2,CAV1,CD44,CEACAM1,GAS6,GP6,ITGA3,ITGAM,ITGAX,ITGB3,L1CAM,OLR1,PROCR,PSG5,SDC4,SELE,SELL,SELPLG,SLC7A10,SLC7A5,SLC7A8,TEK,THBD,TNFRSF10A
Senescence Pathway	2.84	-2.64575	0.106	ATF3,CACNA1A,CACNA1B,CACNA1D,CACNA2D3,CACNA2D4,CAPN2,CAPN6,CDC25C,CDK1,CDKN1A,CHEK2,CXCL8,E2F1,E2F2,E2F8,ELF3,ETS1,GADD45A,IL1A,IL6,JUN,NFATC2,PIK3CD,PPP2R2B,PPP2R2C,RRAS2,SAA1,SERPINE1,SMAD6,SMAD9,TLR2
Endothelin-1 Signaling	2.83	-2.23607	0.119	ADCY8,CASP4,EDN1,EDNRB,GUCY1A1,GUCY1B1,ITPR1,JUN,MAPK11,MYC,NOTUM,PIK3CD,PLA2G3,PLA2G4C,PLA2G7,PLAAT3,PLB1,PLCB4,PLCH2,PLD1,PTGS1,PTGS2,RRAS2
HMGB1 Signaling	2.81	-2.49615	0.125	CD70,CXCL8,IL11,IL12A,IL15,IL18,IL1A,IL6,JUN,LIF,MAPK11,PIK3CD,RHOJ,RRAS2,SELE,SERPINE1,TNFRSF1B,TNFSF10,TNFSF15,TNFSF9
MyD88-independent TLR4 cascade	2.79	-2.82843	0.211	BIRC3,CD14,IRAK2,IRF7,LY96,RIPK3,TICAM1,TICAM2
Microautophagy Signaling Pathway	2.78	-2.23607	0.124	COL17A1,COL20A1,COL23A1,COL26A1,COL2A1,COL4A3,COL4A4,COL4A6,COL5A3,COL6A3,COL6A5,COL7A1,COL9A1,COL9A2,COL9A3,MAP1LC3C,PRKAG2,PSMB10,PSMB8,RAB7B
STAT3 Pathway	2.76	-1.1547	0.129	CDKN1A,CSF2RB,FGF2,FGFR2,FGFR3,IL15RA,IL17RB,IL17RD,IL1A,IL31RA,IL6R,MAPK11,MYC,PDGFB,PDGFRA,RRAS2,SOCS3,TNFRSF11A
Amyotrophic Lateral Sclerosis Signaling	2.76	0	0.137	BIRC3,CACNA1A,CACNA1B,CACNA1D,CACNA2D3,CACNA2D4,CAPN2,CAPN6,GDNF,GRIA3,GRID2,GRIK1,GRIN2A,GRIN2C,PGF,PIK3CD
Neutrophil Extracellular Trap Signaling Pathway	2.75	-3.24443	0.0978	CASP4,CCL5,CD14,COL17A1,COL20A1,COL23A1,COL26A1,COL2A1,COL4A3,COL4A4,COL4A6,COL5A3,COL6A3,COL6A5,COL7A1,COL9A1,COL9A2,COL9A3,COXFA4L2,CXCL8,FPR1,IL10,ITGA3,ITGAM,ITPR1,MAPK11,MLKL,NCF2,NOTUM,PIK3CD,PLA2G3,PLA2G4C,PLA2G7,PLAAT3,PLB1,PLCB4,PLCH2,RIPK3,SELPLG,TLR2
WNT/Ca2+ Signaling Pathway	2.74	-0.632456	0.167	CAMK2A,CREB3L1,CREB5,FZD1,FZD10,FZD4,NFATC2,NOTUM,PLCB4,PLCH2,WNT5B
TGF-β Signaling	2.71	-1.41421	0.144	BMP4,GSC,INHBB,INHBE,IRF7,JUN,MAPK11,NKX2-5,RRAS2,SERPINE1,SMAD6,SMAD9,VDR,ZNF423
RAF-independent MAPK1/3 activation	2.71	-1.63299	0.261	CDK1,DUSP1,DUSP10,DUSP8,IL6,IL6R
Cyclophilin Signaling Pathway	2.7	-2.50185	0.109	BDNF,BIRC5,CD44,CREB3L1,CREB5,CXCL1,CXCL8,CXCR4,HLA-C,HLA-G,IL6,IL6R,MAPK11,MR1,NFATC2,OLR1,PIK3CD,PRLR,SELE,WNT10A,WNT2,WNT4,WNT5B,WNT7A,WNT8B,WNT9A,WNT9B
Insulin Secretion Signaling Pathway	2.7	0.208514	0.106	ABCC9,ADCY8,ASIC1,CACNA1A,CACNA1B,CACNA1D,CACNA2D3,CACNA2D4,CAMK2A,CAMK2B,CCKAR,CREB3L1,CREB5,GUCY1A1,GUCY1B1,ITPR1,KCNA4,KCNB1,MAPK11,NOTUM,PCSK1,PIK3CD,PLCB4,PLCH2,PRKAG2,PRLR,RAPGEF4,SCNN1A,SLC2A3,SLC2A4
GPCR-Mediated Nutrient Sensing in Enteroendocrine Cells	2.69	-0.27735	0.134	ADCY8,CACNA1A,CACNA1B,CACNA1D,CACNA2D3,CACNA2D4,CATSPER1,GUCY1A1,GUCY1B1,ITPR1,LPAR5,NOTUM,PLCB4,PLCH2,PRKAG2,RAPGEF4
Leptin Signaling in Obesity	2.68	-0.447214	0.156	ADCY8,GUCY1A1,GUCY1B1,NOTUM,NPY,PDE3A,PIK3CD,PLCB4,PLCH2,POMC,PRKAG2,SOCS3
NAFLD Signaling Pathway	2.66	-3	0.112	CD70,CPT1A,CXCL8,IL11,IL12A,IL15,IL18,IL1A,IL6,IL6R,JUN,LIF,PIK3CD,PPP2R2B,PPP2R2C,PRKAG2,PTGS2,SOCS3,TLR2,TLR3,TLR6,TNFRSF1B,TNFSF10,TNFSF15,TNFSF9
Transcriptional regulation of granulopoiesis	2.65	-3.05085	0.148	CDKN1A,E2F1,FLI1,GATA2,H2AC6,H2BC11,H2BC12,H2BC21,H2BC8,H4C5,H4C8,IL6R,MYC
Nitric Oxide Signaling in the Cardiovascular System	2.65	0.57735	0.133	BDKRB2,CACNA1A,CACNA1B,CACNA1D,CACNA2D3,CACNA2D4,CAV1,GUCY1A1,GUCY1B1,ITPR1,PDE1C,PDE2A,PGF,PIK3CD,PRKAG2,SLC7A1
Adrenomedullin signaling pathway	2.61	-1.34164	0.114	ADCY8,ADM,CALCRL,GPR37,GUCY1A1,GUCY1B1,IL18,IL1A,ITPR1,KCNN4,KCNQ3,MAPK11,MATK,NOTUM,PIK3CD,PLCB4,PLCH2,PPARG,PRKAG2,RAMP3,RRAS2,SOX15,TTN
Regulation of Cellular Mechanics by Calpain Protease	2.6	-1.34164	0.146	ACTN1,ACTN3,CAPN2,CAPN6,CDK1,CNGA1,CNGB1,ITGA3,ITGA9,ITGAM,ITGAX,ITGB3,RRAS2
RIPK1-mediated regulated necrosis	2.6	-2.64575	0.219	BIRC3,CFLAR,MLKL,RIPK3,TNFRSF10A,TNFSF10,TRADD
TREM1 Signaling	2.59	-1.73205	0.152	CXCL8,IL10,IL18,IL6,ITGAX,LAT2,NLRC5,NLRP14,NOD2,TLR2,TLR3,TLR6
G alpha (s) signalling events	2.56	0	0.124	ADCY8,ADM,ADM2,CALCRL,CRH,CYSLTR2,GLP2R,GNG8,GPR39,GRK5,MC5R,PDE2A,PDE3A,POMC,PTGIR,PTH1R,PTHLH,RAMP3
BMP signaling pathway	2.56	-1.50756	0.144	BMP1,BMP4,BMP5,FST,JUN,MAPK11,NKX2-5,PRKAG2,RRAS2,SMAD6,SMAD9,SOSTDC1,ZNF423
IL-17A Signaling in Fibroblasts	2.54	-2.3094	0.15	ARID5A,CXCL1,ELF3,IL17RB,IL6,JUN,LOX,MAPK11,NFKBIZ,P4HA2,P4HA3,ZC3H12A
Tight Junction Signaling	2.53		0.116	ACTA1,ACTG2,CLDN1,CLDN10,CLDN19,CLDN4,CLDN6,CRB3,JUN,MYH11,MYH2,MYH7B,MYH8,MYH9,MYL1,MYL7,OCLN,PPP2R2B,PPP2R2C,PRKAG2,TNFRSF1B
Aspartate and asparagine metabolism	2.52	1	0.364	ASNS,FOLH1,GADL1,NAALAD2
Cell Cycle Checkpoints	2.5	1.67126	0.102	BIRC5,CDC25C,CDC45,CDC7,CDK1,CDKN1A,CENPF,CENPH,CENPM,CENPU,CHEK2,DNA2,H2BC11,H2BC12,H2BC21,H2BC8,H4C5,H4C8,ITGB3BP,MCM10,MCM2,MCM5,MXD3,NDC80,NUF2,PSMB10,PSMB8,SFN,SPC24,SPC25
Aryl Hydrocarbon Receptor Signaling	2.5	-0.57735	0.115	ALDH1A1,ALDH1A3,ALDH1B1,ALDH1L2,ALDH3A1,CDKN1A,CHEK2,DCT,DHFR,E2F1,GSTA1,GSTO2,IL1A,IL6,JUN,MYC,NFIA,NR2F1,RARB,TP73,TYR
Pyroptosis Signaling Pathway	2.5	-0.632456	0.137	CASP4,GBP1,GBP2,GBP3,GZMA,IL18,IL1A,MAPK11,NLRP14,PRKAG2,TLR2,TLR3,TLR6,TNFRSF1B
Chronic Myeloid Leukemia Signaling	2.48	0.557086	0.103	BIRC5,CDKN1A,E2F1,E2F2,E2F8,FZD1,FZD10,FZD4,GLI1,IRF8,JUN,MYC,NFATC2,NOTUM,PIK3CD,PLCB4,PLCH2,PRKAG2,RRAS2,SHH,TNFSF10,WNT10A,WNT2,WNT4,WNT5B,WNT7A,WNT8B,WNT9A,WNT9B
Nucleosome assembly	2.48	-0.904534	0.155	CENPH,CENPM,CENPU,H2AC6,H2BC11,H2BC12,H2BC21,H2BC8,H4C5,H4C8,ITGB3BP
Differential Regulation of Cytokine Production in Macrophages and T Helper Cells by IL-17A and IL-17F	2.46	-1.34164	0.278	CCL5,CXCL1,IL10,IL12A,IL6
ERK/MAPK Signaling	2.45	-1.41421	0.109	CREB3L1,CREB5,DUSP1,ELF3,ETS1,ITGA3,ITGA9,ITGAM,ITGAX,ITGB3,KSR1,MYC,MYCN,PIK3CD,PLA2G3,PLA2G4C,PPARG,PPP1R14A,PPP1R3A,PPP2R2B,PPP2R2C,PRKAG2,RAPGEF4,RRAS2
L-dopachrome Biosynthesis	2.44		1	TYR,TYRP1
Tuberculosis Active Signaling Pathway	2.44	1.8	0.106	BST1,CARD9,CD70,GADD45A,IL10,IL12A,IL17RB,IL1RAPL1,IL6,ITGAM,ITGAX,JUN,MAPK11,MYC,NCF2,NFKBIZ,NLRP14,NOD2,PIK3CD,PPARG,PTGS2,TLR2,TNFRSF1B,TNFSF10,TNFSF15,TNFSF9
Cardiomyocyte Differentiation via BMP Receptors	2.42	0	0.231	BMP4,BMP5,NKX2-5,NPPB,SMAD6,SMAD9
Estrogen-mediated S-phase Entry	2.42	1.63299	0.231	CDK1,CDKN1A,E2F1,E2F2,E2F8,MYC
Ethanol Degradation IV	2.42	0.447214	0.231	ALDH1A1,ALDH1A3,ALDH1B1,ALDH3A1,CYGB,TYRP1
Biosynthesis of Lipoxins (LX)	2.42		0.5	ALOX5,ALOX5AP,HPGD
CGAS-STING Signaling Pathway	2.41	-4.12311	0.123	CCL26,CD274,CD70,CDKN1A,CXCL8,IL11,IL12A,IL15,IL18,IL1A,IL6,IRF1,LIF,MAP1LC3C,TNFSF10,TNFSF15,TNFSF9
Epithelial Membrane Protein Signaling Pathway	2.41	-1.34164	0.116	ACAN,ANPEP,CD44,EMP2,FGFR2,FGFR3,ITGA3,ITGA9,ITGAM,ITGAX,ITGB3,JUN,MYC,PDGFRA,PIK3CD,RRAS2,SMAD6,SMAD9,TFF3,TNFRSF11A
Glycosaminoglycan metabolism	2.4	1	0.126	ACAN,B3GAT2,B3GNT7,BCAN,CD44,CHST15,DCN,GLB1L2,GPC3,HAS2,HAS3,HS6ST3,KERA,NCAN,NDST4,SDC4
Netrin-1 signaling	2.37	-1.41421	0.182	ABLIM3,DSCAM,NTN4,SLIT1,SLIT2,SLIT3,TRIO,TRPC4
TP53 Regulates Transcription of Cell Death Genes	2.37	-2.12132	0.182	BIRC5,IGFBP3,NDRG1,PERP,PMAIP1,TNFRSF10A,TP53AIP1,TP73
Type II Diabetes Mellitus Signaling	2.34	-0.377964	0.118	ACSL5,CACNA1A,CACNA1B,CACNA1D,CACNA2D3,CACNA2D4,CATSPER1,IRS4,ITPR1,PIK3CD,PPARG,PRKAG2,SLC27A2,SLC2A4,SMPD3,SOCS3,TNFRSF1B,TRADD
Integrin to Cytoskeleton Signaling Pathway	2.34	-2.06474	0.108	ACTA1,ACTG2,ACTN1,ACTN3,CAPN2,CAPN6,CAV1,ITGA3,ITGA9,ITGAM,ITGAX,ITGB3,MYL7,PDGFB,PIK3CD,RHOJ,RRAS2,TSPAN1,TSPAN2,TSPAN5,TTN,WAS,ZYX
Cardiogenesis	2.33	0.816497	0.222	GATA6,HEY1,ISL1,MYOCD,NKX2-5,TBX1
PAK Signaling	2.32	-0.904534	0.127	DSCAM,EPHB3,ITGA3,ITGA9,ITGAM,ITGAX,ITGB3,MYL1,MYL7,PDGFA,PDGFB,PDGFD,PDGFRA,PIK3CD,RRAS2
Oxytocin in Brain Signaling Pathway	2.31	-1.78885	0.109	CACNA1A,CACNA1B,CACNA1D,CACNA2D3,CACNA2D4,CATSPER1,CREB3L1,CREB5,IL6,ITPR1,KCNJ13,NLRP14,OXTR,PIK3CD,PLA2G3,PLA2G4C,PLA2G7,PLAAT3,PLB1,PTGS1,PTGS2,RRAS2
Sphingosine-1-phosphate Signaling	2.29	-1.73205	0.126	ADCY8,CASP4,GUCY1A1,GUCY1B1,NOTUM,PDGFA,PDGFB,PDGFD,PDGFRA,PIK3CD,PLCB4,PLCH2,RHOJ,SMPD3,SPHK1
Mitochondrial Division Signaling Pathway	2.28	-0.688247	0.114	CACNA1A,CACNA1B,CACNA1D,CACNA2D3,CACNA2D4,CAMK2A,CAMK2B,CATSPER1,CDK1,CFLAR,ITPR1,MLKL,PGF,PPP2R2B,PPP2R2C,PRKAG2,RIPK3,RRAS2,TNFRSF1B
PPAR Signaling	2.28	0.27735	0.13	CITED2,IL18,IL1A,IL1RAPL1,JUN,NR2F1,PDGFA,PDGFB,PDGFD,PDGFRA,PPARG,PTGS2,RRAS2,TNFRSF1B
Platelet homeostasis	2.28	-1.1547	0.14	GNG8,GUCY1A1,GUCY1B1,ITPR1,KCNMB1,KCNMB2,P2RX3,P2RX5,PDE2A,PTGIR,SLC8A2,SLC8A3
Synaptogenesis Signaling Pathway	2.26	-1.73205	0.0978	ADCY8,BDNF,CACNA1B,CAMK2A,CAMK2B,CDH13,CDH20,CDH3,CDH5,CREB3L1,CREB5,EPHA7,EPHB3,GRIA3,GRIN2A,GRIN2C,GRM3,GUCY1A1,GUCY1B1,ITPR1,PIK3CD,PRKAG2,RASGRF1,RRAS2,SNCB,STXBP6,SYN3,SYT5,THBS2,UNC13A,WAS
DNA damage-induced 14-3-3σ Signaling	2.25	-1.13389	0.174	CASP4,CDC25C,CDK1,CDKN1A,CHEK2,E2F1,SFN,TP73
Role of IL-17F in Allergic Inflammatory Airway Diseases	2.25	-2	0.174	CREB3L1,CREB5,CXCL1,CXCL6,CXCL8,IL11,IL17RB,IL6
IL-10 Signaling	2.25	1.21268	0.116	CCN4,CDKN1A,CREB3L1,CREB5,DDIT4,DUSP1,HLA-C,HLA-G,IL10,IL18,IL1A,IL1RAPL1,IL6,IL6R,JUN,MAPK11,PRKAG2,SOCS3
GDNF Family Ligand-Receptor Interactions	2.25	-0.632456	0.145	DOK3,DOK6,GDNF,GFRA2,GFRA3,ITPR1,JUN,NRTN,PIK3CD,RET,RRAS2
PDGF Signaling	2.24	-1.73205	0.138	ABL2,CAV1,JUN,MYC,PDGFA,PDGFB,PDGFD,PDGFRA,PIK3CD,RRAS2,SPHK1,SYNJ2
Dissolution of Fibrin Clot	2.22	-2	0.308	PLAU,PLAUR,SERPINB8,SERPINE1
MITF-M-dependent gene expression	2.21	1.60357	0.127	CDKN1A,CEACAM1,DCT,DPF3,GMPR,MCM2,MCM5,PMEL,SERPINE1,SYTL2,TBX2,TRPM1,TYR,TYRP1
Melanocyte Development and Pigmentation Signaling	2.2	-0.816497	0.131	ADCY8,CREB3L1,CREB5,DCT,GUCY1A1,GUCY1B1,PAX3,PIK3CD,POMC,PRKAG2,RRAS2,TYR,TYRP1
GNRH Signaling	2.2	-2.11058	0.109	ADCY8,CACNA1A,CACNA1B,CACNA1D,CACNA2D3,CACNA2D4,CAMK2A,CAMK2B,CATSPER1,CREB3L1,CREB5,EGR1,GUCY1A1,GUCY1B1,HBEGF,ITPR1,JUN,MAPK11,PLCB4,PRKAG2,RRAS2
Maturity Onset Diabetes of Young (MODY) Signaling	2.17		0.141	ABCC9,APOL1,APOL3,APOL6,CACNA1A,CACNA1B,CACNA1D,CACNA2D3,CACNA2D4,HNF1B,ONECUT1
Role of WNT/GSK-3β Signaling in the Pathogenesis of Influenza	2.17	0.301511	0.141	FZD1,FZD10,FZD4,WNT10A,WNT2,WNT4,WNT5B,WNT7A,WNT8B,WNT9A,WNT9B
Thyroid Cancer Signaling	2.17	-2.7136	0.141	BDNF,CXCL8,CXCR4,GDNF,JUN,MYC,NGF,NTF3,PIK3CD,RET,RRAS2
Apelin Cardiomyocyte Signaling Pathway	2.16	-1.38675	0.13	APLN,APLNR,ITPR1,MAPK11,MYL1,MYL7,NOTUM,PIK3CD,PLCB4,PLCH2,SLC8A2,SLC8A3,SLC9A2
Cell Cycle Regulation by BTG Family Proteins	2.16	1	0.184	E2F1,E2F2,E2F8,HOXB9,NOCT,PPP2R2B,PPP2R2C
Inhibition of Matrix Metalloproteases	2.16	1.13389	0.184	ADAM12,MMP19,MMP24,MMP25,MMP7,MMP8,THBS2
Phase I - Functionalization of compounds	2.14	1.60357	0.125	ALDH1A1,ALDH1B1,ALDH3A1,CYP19A1,CYP26A1,CYP26C1,CYP39A1,CYP4F2,CYP4F3,FMO1,FMO3,POMC,PTGIS,PTGS1
Phospholipases	2.14	-0.333333	0.147	LIPG,NOTUM,PLA2G3,PLA2G4C,PLA2G7,PLAAT3,PLB1,PLCB4,PLCH2,PLD1
Role of MAPK Signaling in Inhibiting the Pathogenesis of Influenza	2.13	-1.89737	0.139	CCL5,CXCL8,IL6,JUN,MAPK11,PLA2G3,PLA2G4C,PLA2G7,PLAAT3,PLB1,PTGS2
Role of CHK Proteins in Cell Cycle Checkpoint Control	2.13	-1.66667	0.155	CDC25C,CDK1,CDKN1A,CHEK2,E2F1,E2F2,E2F8,PPP2R2B,PPP2R2C
Synaptic Long Term Potentiation	2.12	-1.06904	0.121	ADCY8,CAMK2A,CAMK2B,CREB3L1,CREB5,GRIA3,GRIN2A,GRIN2C,GRM3,ITPR1,NOTUM,PLCB4,PLCH2,PRKAG2,RRAS2
LGI-ADAM interactions	2.1	1	0.286	LGI1,LGI2,LGI3,LGI4
Role of IL-17A in Psoriasis	2.1		0.286	CXCL1,CXCL6,CXCL8,IL17RB
eNOS Signaling	2.08	0.301511	0.112	ADCY8,AQP3,AQP4,AQP5,BDKRB2,CAV1,CHRNA4,CHRNA6,CNGA1,CNGB1,GUCY1A1,GUCY1B1,ITPR1,LPAR5,PGF,PIK3CD,PRKAG2,SLC7A1
Fatty Acid α-oxidation	2.06	0	0.227	ALDH1A1,ALDH1A3,ALDH1B1,ALDH3A1,PTGS2
Regulation of TLR by endogenous ligand	2.06	-2.23607	0.227	CD14,FGB,LY96,TLR2,TLR6
Necroptosis Signaling Pathway	2.05	-2.5	0.111	AXL,BIRC3,CAMK2A,CAMK2B,CAPN2,CAPN6,CFLAR,MLKL,PLA2G3,PLA2G4C,RIPK3,TICAM1,TLR3,TNFRSF10A,TNFRSF1B,TNFSF10,TNIP1,TRADD
Sleep NREM Signaling Pathway	2.04	0	0.122	ADCY8,CAMK2A,CAMK2B,CREB3L1,CREB5,GABRA5,GABRG2,GABRG3,GUCY1A1,GUCY1B1,MTNR1A,PRKAG2,RRAS2,SFN
Neutrophil degranulation	2.04	-3.70328	0.0879	ADGRE5,ALOX5,ANPEP,ARHGAP9,BST1,CD14,CD44,CEACAM1,CLEC4D,CRACR2A,CTSS,CXCL1,DOK3,DSP,FPR1,GLIPR1,HLA-C,IQGAP2,ITGAM,ITGAX,MGAM,MMP25,MMP8,MVP,OLR1,PADI2,PLAC8,PLAU,PLAUR,PLD1,PTX3,RAB44,S100P,SELL,SLC27A2,SLC2A3,STK10,TICAM2,TLR2,TMT1A,TNFRSF1B,TRPM2
Signaling by FGFR3	2.04	-0.377964	0.175	FGF1,FGF17,FGF18,FGF2,FGF5,FGFR3,GALNT3
MyD88 dependent cascade initiated on endosome	2.03	-2.44949	0.194	CD14,IRAK2,IRF7,LY96,TICAM1,TICAM2
TRAIL signaling	2.01		0.375	CFLAR,TNFRSF10A,TNFSF10
IL-17 Signaling	2	-3.57771	0.106	CD70,CXCL1,CXCL8,IL11,IL12A,IL15,IL17RB,IL18,IL1A,IL6,JUN,LIF,MAPK11,PGF,PIK3CD,PTGS2,RRAS2,TNFSF10,TNFSF15,TNFSF9
Glioma Signaling	2	-1.26491	0.117	CAMK1D,CAMK2A,CAMK2B,CDKN1A,CDKN2C,E2F1,E2F2,E2F8,IGF2,PDGFA,PDGFB,PDGFD,PDGFRA,PIK3CD,RRAS2
Differential Regulation of Cytokine Production in Intestinal Epithelial Cells by IL-17A and IL-17F	1.98	-1.34164	0.217	CCL5,CXCL1,IL10,IL12A,IL1A
HOTAIR Regulatory Pathway	1.98	-1.41421	0.109	CD44,CDKN1A,IRF1,MMP19,MMP24,MMP25,MMP7,MMP8,MYC,PIK3CD,WNT10A,WNT2,WNT4,WNT5B,WNT7A,WNT8B,WNT9A,WNT9B
RET signaling	1.98	0.377964	0.171	DOK6,GDNF,GFRA2,GFRA3,NRTN,PIK3CD,RET
Synthesis of Prostaglandins (PG) and Thromboxanes (TX)	1.98	0	0.267	HPGD,PTGIS,PTGS1,PTGS2
MTF1 activates gene expression	1.98		0.667	CSRP1,SNCB
Thyroid Hormone Metabolism I (via Deiodination)	1.98		0.667	DIO2,DIO3
Thyronamine and Iodothyronamine Metabolism	1.98		0.667	DIO2,DIO3
Antioxidant Action of Vitamin C	1.97	0.707107	0.12	CSF2RB,GSTO2,MAPK11,NOTUM,PLA2G3,PLA2G4C,PLA2G7,PLAAT3,PLB1,PLCB4,PLCH2,PLD1,SLC2A3,SLC2A4
Toll-like Receptor Cascades	1.96	-2.44949	0.188	CD14,ITGAM,LY96,TICAM2,TLR2,TLR6
MSP-RON Signaling Pathway	1.94		0.145	ACTA1,ACTG2,CSF2RB,IL12A,ITGAM,KLK13,KLK6,PIK3CD,TLR2
Transcriptional and post-translational regulation of MITF-M expression and activity	1.94	0.333333	0.145	ALX3,EDN1,EDN3,EDNRB,MC5R,PAX3,POMC,TBX3,TFEC
Antigen Presentation Pathway	1.93	-2.44949	0.167	HLA-C,HLA-G,MR1,NLRC5,PSMB8,TAP1,TAP2
Signaling by FGFR1	1.92	0.707107	0.154	FGF1,FGF10,FGF17,FGF18,FGF2,FGF3,FGF5,FLRT3
Pancreatic Secretion Signaling Pathway	1.91	1.70561	0.0984	ADCY8,AQP5,ARHGDIG,BST1,CA12,CA14,CA2,CA8,CADPS2,CCKAR,CLCA2,GUCY1A1,GUCY1B1,ITPR1,KCNN4,KLK6,LIPG,LIPH,NOTUM,PIK3CD,PLCB4,PLCH2,PRKAG2,STXBP6
Glucocorticoid Receptor Signaling	1.91		0.0835	ACTL6B,CAV1,CCL5,CD247,CDKN1A,COXFA4L2,CSF2RB,CXCL8,DNAH3,DUSP1,HLA-C,HLA-G,IL10,IL15RA,IL17RB,IL17RD,IL1A,IL31RA,IL6,IL6R,JUN,KRT14,KRT15,KRT16,KRT17,KRT34,KRT7,KRT79,KRT80,KRT81,MAPK11,MMP8,MR1,MYC,NFATC2,PIK3CD,PLA2G3,PLA2G4C,PLAU,POMC,PPARG,PRKAG2,PTGS2,RARB,RRAS2,SELE,SERPINE1,SGK1,SLC37A4,TLR2
Transcriptional Regulation by MECP2	1.9	-1	0.143	BDNF,CAMK2A,CAMK2B,CRH,GRIN2A,MOBP,PPARG,SGK1,SLC2A3
Activation of NMDA receptors and postsynaptic events	1.89	-0.904534	0.129	ADCY8,CAMK2A,CAMK2B,ERBB4,GRIA3,GRIN2A,GRIN2C,NRGN,PRKAG2,RASGRF1,TUBA4A
Extrinsic Prothrombin Activation Pathway	1.88		0.25	F5,FGB,TFPI,THBD
Neuroprotective Role of THOP1 in Alzheimer's Disease	1.88	0.707107	0.114	DPP4,FAM111B,GZMA,GZMK,GZMM,HLA-C,HLA-G,HTRA1,KLK6,NTS,PRKAG2,PRSS33,PRSS56,ST14,TAC1
MSP-RON Signaling in Macrophages Pathway	1.88	-0.57735	0.117	CREB3L1,CREB5,IL10,IL12A,ITGAM,JUN,KLK13,KLK6,NFKBIZ,PIK3CD,PTGS2,RRAS2,SOCS3,ST14
RHOGDI Signaling	1.87	1.38675	0.1	ACTA1,ACTG2,ARHGAP9,ARHGDIG,CD44,CDH13,CDH20,CDH3,CDH5,ITGA3,ITGA9,ITGAM,ITGAX,ITGB3,MYH11,MYH2,MYH7B,MYH8,MYH9,MYL1,MYL7,RHOJ
Intrinsic Prothrombin Activation Pathway	1.87	-0.447214	0.163	COL2A1,COL5A3,F5,FGB,KLK13,KLK6,THBD
Cardiac β-adrenergic Signaling	1.85	0	0.106	ADCY8,AKAP12,CACNA1A,CACNA1B,CACNA1D,CACNA2D3,CACNA2D4,GUCY1A1,GUCY1B1,PDE1C,PDE2A,PDE3A,PPP2R2B,PPP2R2C,PRKAG2,SLC8A2,SLC8A3,SMPDL3B
IL-15 Production	1.83	-0.534522	0.115	ABL2,AXL,EPHB3,ERBB4,FGFR2,FGFR3,IL15,IL6,IRF1,MATK,PDGFRA,RET,STYK1,TEK
P2Y Purinergic Receptor Signaling Pathway	1.83	-1.50756	0.112	ADCY8,CREB3L1,CREB5,GUCY1A1,GUCY1B1,ITGB3,JUN,MYC,NOTUM,P2RY6,PIK3CD,PLCB4,PLCH2,PRKAG2,RRAS2
Membrane Repair Signaling Pathway	1.83	-3.05085	0.118	AHNAK,CAPN2,CAPN6,CAV1,CAVIN1,DYSF,MYL7,SYT5,TRIM72,TSPAN1,TSPAN2,TSPAN5,UPK1B
Clathrin-mediated Endocytosis Signaling	1.83		0.1	ACTA1,ACTG2,AP1M2,APOL1,FGF1,FGF10,FGF12,FGF14,FGF17,FGF18,FGF19,FGF2,FGF3,FGF5,ITGB3,PDGFA,PDGFB,PDGFD,PGF,PIK3CD,PON1
Role of Tissue Factor in Cancer	1.83	-3.27327	0.1	BIRC5,CCN1,CCN2,CXCL1,CXCL8,EGR1,FGB,FGF5,FLNC,HBEGF,ITGA3,ITGB3,JUN,MAPK11,PDIA2,PIK3CD,PLAUR,PTGS2,RRAS2,TFPI,TNFRSF1B
TCF dependent signaling in response to WNT	1.81	-0.208514	0.0975	AXIN2,CAV1,CXXC4,DKK2,FZD1,FZD4,H2AC6,H2BC11,H2BC12,H2BC21,H2BC8,H4C5,H4C8,LGR5,MYC,PSMB10,PSMB8,RSPO3,SFRP2,SOST,WNT4,WNT8B,WNT9A
Senescence-Associated Secretory Phenotype (SASP)	1.8	-3.05085	0.117	CDKN1A,CDKN2C,CXCL8,H2AC6,H2BC11,H2BC12,H2BC21,H2BC8,H4C5,H4C8,IL1A,IL6,JUN
DYRK1A Signaling Pathway	1.8	-0.942809	0.105	CDKN1A,CREB3L1,CREB5,E2F1,FGFR2,FGFR3,GLI1,GRIN2A,ID2,IL6,IL6R,MAPK11,MYC,NFATC2,PGF,RCAN1,RRAS2,SFN
Role of Cytokines in Mediating Communication between Immune Cells	1.78		0.145	CXCL8,IL10,IL12A,IL15,IL18,IL1A,IL32,IL6
p38 MAPK Signaling	1.77	-0.301511	0.113	CREB3L1,CREB5,DUSP1,DUSP10,IL18,IL1A,IL1RAPL1,IRAK2,MAPK11,MYC,PLA2G3,PLA2G4C,TNFRSF1B,TRADD
Activation of the pre-replicative complex	1.77	2.44949	0.171	CDC45,CDC7,MCM10,MCM2,MCM5,PRIM1
Activation of IRF by Cytosolic Pattern Recognition Receptors	1.77	-1	0.136	DHX58,IFIH1,IFIT2,IL10,IL6,IRF7,ISG15,JUN,RIGI
ATM Signaling	1.77	-1	0.12	CDC25C,CDK1,CDKN1A,CHEK2,CREB3L1,CREB5,GADD45A,JUN,MAPK11,PPP2R2B,PPP2R2C,TP73
Semaphorin Neuronal Repulsive Signaling Pathway	1.76	1.06904	0.107	ACAN,BCAN,CD44,GUCY1A1,GUCY1B1,ITGA3,ITGA9,ITGAM,ITGAX,ITGB3,MYL1,MYL7,NCAN,PIK3CD,PRKAG2,SEMA6D
PI3K/AKT Signaling	1.75	-0.333333	0.1	CDKN1A,CSF2RB,GDF15,IL15RA,IL17RB,IL17RD,IL31RA,IL6R,ITGA3,ITGA9,ITGAM,ITGAX,ITGB3,PIK3CD,PPP2R2B,PPP2R2C,PTGS2,RRAS2,SFN,SYNJ2
BMAL1:CLOCK,NPAS2 activates circadian expression	1.75	-1.34164	0.192	BHLHE41,HELZ2,KLF15,NOCT,SERPINE1
Cell Cycle Control of Chromosomal Replication	1.73	2.33333	0.134	CDC45,CDC7,CDK1,CDK15,CHEK2,DNA2,MCM2,MCM5,PRIM1
Arachidonate metabolism	1.72	-1.13389	0.152	ALOX5,ALOX5AP,CYP4F2,CYP4F3,GGT5,PON1,PTGS2
Adipogenesis pathway	1.72	-0.258199	0.109	BMP4,EGR2,FGF1,FGF2,FGFR2,FGFR3,FOXC2,FZD1,FZD10,FZD4,NOCT,PPARG,SLC2A4,SMAD9,ZNF423
POU5F1 (OCT4), SOX2, NANOG repress genes related to differentiation	1.72		0.3	GATA6,GSC,TSC22D1
Prostanoid Biosynthesis	1.72		0.3	PTGIS,PTGS1,PTGS2
γ-glutamyl Cycle	1.72		0.3	ANPEP,CHAC1,GGT5
Eumelanin Biosynthesis	1.7		0.5	DCT,TYR
Ephrin Receptor Signaling	1.7	-0.377964	0.099	ANGPT1,CREB3L1,CREB5,CXCR4,EPHA7,EPHB3,FGF1,GRIN2A,GRIN2C,ITGA3,ITGA9,ITGAM,ITGAX,ITGB3,PDGFA,PDGFB,PDGFD,PGF,RRAS2,WAS
ATF4 activates genes in response to endoplasmic reticulum stress	1.68	-2.23607	0.185	ASNS,ATF3,CXCL8,HERPUD1,IGFBP1
Syndecan interactions	1.68	-2.23607	0.185	ACTN1,COL5A3,FGF2,ITGB3,SDC4
Mouse Embryonic Stem Cell Pluripotency	1.68	0.904534	0.117	BMP4,FZD1,FZD10,FZD4,ID2,ID3,LIF,MAPK11,MYC,PIK3CD,RRAS2,SMAD9
Role of IL-17A in Arthritis	1.66		0.138	CCL5,CXCL1,CXCL6,CXCL8,IL17RB,MAPK11,PIK3CD,PTGS2
D-myo-inositol-5-phosphate Metabolism	1.64	-2.13809	0.0976	ATP1A2,CDC25C,DUSP1,DUSP10,DUSP8,NOCT,PLCB4,PLCH2,PPP1R14A,PPP1R16B,PPP1R1B,PPP1R3A,PPP2R2B,PPP2R2C,PTPN22,PTPRH,PTPRN,PTPRO,SOCS3,SYNJ2
Post-translational modification: synthesis of GPI-anchored proteins	1.63	-2.7136	0.118	BST1,CPM,LY6G6C,LY6K,NEGR1,NRN1,OPCML,PLAUR,SPRN,ULBP2,VNN2
IL-6 Signaling	1.63	-1.73205	0.109	CD14,CXCL8,CYP19A1,IL18,IL1A,IL1RAPL1,IL6,IL6R,JUN,MAPK11,PIK3CD,RRAS2,SOCS3,TNFRSF1B
RHO GTPases activate PKNs	1.62	-0.447214	0.179	CDC25C,MYH11,MYH9,PPP1R14A,SFN
Signaling by Activin	1.61	-1	0.211	FST,FSTL3,INHBB,INHBE
MSP-RON Signaling in Cancer Cells Pathway	1.6	-2.88675	0.105	CREB3L1,CREB5,CSF2RB,ELF3,ETS1,JUN,KLK13,KLK6,MYC,PGF,PIK3CD,PLAUR,RRAS2,SFN,ST14
Erythropoietin Signaling Pathway	1.6	2.5	0.0994	BIRC3,CD70,CSF2RB,CXCL8,IL11,IL12A,IL15,IL18,IL1A,IL6,ITPR1,JUN,LIF,PIK3CD,RRAS2,TNFSF10,TNFSF15,TNFSF9
Paxillin Signaling	1.59	-1.88982	0.113	ACTA1,ACTG2,ACTN1,ACTN3,ITGA3,ITGA9,ITGAM,ITGAX,ITGB3,MAPK11,PIK3CD,RRAS2
High laminar flow shear stress activates signaling by PIEZO1 and PECAM1:CDH5:KDR in endothelial cells	1.58	-1	0.127	ADCY8,ADM,CALCRL,CAPN2,CAPN6,CDH5,GNG8,PIEZO1,PIK3CD
TNFs bind their physiological receptors	1.56	-1.34164	0.172	CD70,TNFRSF1B,TNFRSF9,TNFSF15,TNFSF9
Dopamine Receptor Signaling	1.55	0	0.125	ADCY8,DDC,DRD2,GUCY1A1,GUCY1B1,PPP1R1B,PPP2R2B,PPP2R2C,PRKAG2
Prolactin Signaling	1.54	-1.88982	0.115	ABCC9,IRF1,JUN,KCNMB1,KCNMB2,MYC,NMI,PIK3CD,PRLR,RRAS2,SOCS3
Apelin Liver Signaling Pathway	1.54	0	0.2	APLN,APLNR,EDN1,EDN3
nNOS Signaling in Skeletal Muscle Cells	1.54	-0.377964	0.14	CACNA1A,CACNA1B,CACNA1D,CACNA2D3,CACNA2D4,CATSPER1,ITPR1
Transport of bile salts and organic acids, metal ions and amine compounds	1.54	-0.632456	0.119	RHCG,SLC13A4,SLC22A1,SLC22A3,SLC22A4,SLC30A10,SLC39A14,SLC41A2,SLC6A13,SLC6A15
Signaling by FGFR2	1.52	1	0.123	FGF1,FGF10,FGF17,FGF18,FGF2,FGF3,FGF5,FGFBP3,FGFR2
Death Receptor Signaling	1.51	-1.66667	0.113	ACTA1,ACTG2,BIRC3,CFLAR,PARP10,PARP12,TNFRSF10A,TNFRSF1B,TNFSF10,TNFSF15,TRADD
Formation of lateral plate mesoderm	1.5		0.4	BMP4,SHH
Protein Citrullination	1.5		0.4	PADI1,PADI2
Taurine Biosynthesis	1.5		0.4	FMO1,FMO3
Glycogen Degradation III	1.5		0.25	MGAM,PYGM,TYMP
Presynaptic depolarization and calcium channel opening	1.5		0.25	CACNA1A,CACNA1B,CACNA2D3
Reversible hydration of carbon dioxide	1.5		0.25	CA12,CA14,CA2
Ribonucleotide Reductase Signaling Pathway	1.48	-1.21268	0.0977	ACTL6B,BIRC5,CDH3,CDK1,CDKN1A,CREB3L1,CREB5,E2F1,E2F2,E2F8,IL6,JUN,MAPK11,MYC,PARP10,PARP12,PIK3CD
ERK5 Signaling	1.48	-2.82843	0.122	CREB3L1,CREB5,FOSL1,LIF,MYC,NGF,RRAS2,SFN,SGK1
L1CAM interactions	1.47	-1.38675	0.106	ANK1,CHL1,ITGA9,ITGB3,KCNQ3,L1CAM,LAMA1,NCAN,SCN1A,SCN3A,SCN3B,SPTBN5,TUBA4A
Netrin Signaling	1.46	-2	0.0971	ABLIM3,CACNA1A,CACNA1B,CACNA1D,CACNA2D3,CACNA2D4,CAMK2A,CAMK2B,CATSPER1,DSCAM,FMO1,FMO3,ITPR1,NFATC2,PIK3CD,PRKAG2,TRIO
Meiotic recombination	1.45	-1.26491	0.115	DMC1,H2AC6,H2BC11,H2BC12,H2BC21,H2BC8,H4C5,H4C8,MND1,TEX15
Th1 and Th2 Activation Pathway	1.44		0.0966	BHLHE41,CD247,CD274,CXCR4,HAVCR1,IL10,IL12A,IL17RB,IL18,IL6,IL6R,IRF1,JUN,LGALS9,NFATC2,PIK3CD,SOCS3
Sonic Hedgehog Signaling	1.44	2	0.161	CDK1,GLI1,HHIP,PRKAG2,SHH
MyD88:MAL(TIRAP) cascade initiated on plasma membrane	1.42	-2.44949	0.143	CD14,FGB,IRAK2,LY96,TLR2,TLR6
Replacement of protamines by nucleosomes in the male pronucleus	1.42	-2.44949	0.143	H2BC11,H2BC12,H2BC21,H2BC8,H4C5,H4C8
Role of PKR in Interferon Induction and Antiviral Response	1.42	-2.3094	0.101	ATF3,COLEC12,E2F1,IFIH1,IL18,IRF1,JUN,MAPK11,NLRP14,PDGFA,PDGFB,PDGFD,RIGI,TLR3
D-myo-inositol (1,4,5,6)-Tetrakisphosphate Biosynthesis	1.42	-1.73205	0.0947	ATP1A2,CDC25C,DUSP1,DUSP10,DUSP8,NOCT,PPP1R14A,PPP1R16B,PPP1R1B,PPP1R3A,PPP2R2B,PPP2R2C,PTPN22,PTPRH,PTPRN,PTPRO,SOCS3,SYNJ2
D-myo-inositol (3,4,5,6)-tetrakisphosphate Biosynthesis	1.42	-1.73205	0.0947	ATP1A2,CDC25C,DUSP1,DUSP10,DUSP8,NOCT,PPP1R14A,PPP1R16B,PPP1R1B,PPP1R3A,PPP2R2B,PPP2R2C,PTPN22,PTPRH,PTPRN,PTPRO,SOCS3,SYNJ2
Formation of paraxial mesoderm	1.4	0	0.182	BMP4,DLL3,MAMLD1,TBX6
Passive transport by Aquaporins	1.4		0.231	AQP3,AQP4,AQP5
Transcriptional regulation of testis differentiation	1.4		0.231	FOXL2,WNT4,WT1
NAP1L1 Transcription Regulation Signaling Pathway	1.39	-1.26491	0.112	CDKN1A,E2F1,ETS1,JUN,MYC,MYH9,PIK3CD,PRDM8,RASSF10,TUBA4A
Surfactant metabolism	1.39	-1.34164	0.156	ADGRF5,CSF2RB,GATA6,LMCD1,SLC34A2
Macrophage Alternative Activation Signaling Pathway	1.36	-0.471405	0.0933	CREB3L1,CREB5,CXCL13,DUSP1,FPR1,IL10,IL12A,IL18,IL1A,IL6,IRF5,JUN,MAPK11,MYC,PIK3CD,PPARG,SOCS3,ZC3H12A
Histamine Degradation	1.34		0.174	ALDH1A1,ALDH1A3,ALDH1B1,ALDH3A1
Choline catabolism	1.34		0.333	CHDH,DMGDH
NFE2L2 regulating inflammation associated genes	1.34		0.333	CXCL8,MAFK
UDP-N-acetyl-D-glucosamine Biosynthesis II	1.34		0.333	FMO3,GFPT2
Activation of Matrix Metalloproteinases	1.34	-0.447214	0.152	MMP24,MMP25,MMP7,MMP8,SPOCK3
Toll Like Receptor 3 (TLR3) Cascade	1.34	-2.23607	0.152	BIRC3,IRF7,RIPK3,TICAM1,TLR3
SPINK1 General Cancer Pathway	1.33	-1.41421	0.119	GZMA,IL6,IL6R,MT1E,MT2A,PIK3CD,RRAS2,SPINK1
ROBO SLIT Signaling Pathway	1.33	0.83205	0.101	CDKN1A,JUN,MMP7,MYL7,NELL2,PAX3,PAX9,PGF,PRDM16,PRKAG2,SLIT1,SLIT2,SLIT3
Signaling by Retinoic Acid	1.33	2.44949	0.136	ALDH1A1,ALDH1A3,CYP26A1,CYP26C1,RARB,RDH10
TAK1-dependent IKK and NF-kappa-B activation	1.33	-0.816497	0.136	IRAK2,NLRC5,NOD2,S100B,SAA1,USP18
G Beta Gamma Signaling	1.31	-2.11058	0.1	CACNA1A,CACNA1B,CACNA1D,CACNA2D3,CACNA2D4,CATSPER1,CAV1,CAV2,HBEGF,ITPR1,KCNJ9,PRKAG2,RRAS2
Coronavirus Pathogenesis Pathway	1.31	-1.21268	0.0886	AGTR1,CCL5,CXCL8,E2F1,E2F2,E2F8,EEF1A2,IL6,IRF7,JUN,MAPK11,MRPS24,OAS1,OAS2,OAS3,PTGS2,RIGI,RIPK3,SERPINE1,TICAM1,TLR3

## Sheet: S5e
Supplemental Table S5e. Full gene expression dataset for fasudil-treated T21 NPCs compared to untreated T21 NPCs.
Gene Symbol	GeneID	Description	ensembl_gene_id	baseMean	log2FoldChange	pvalue	padj
SH3RF2	153769	SH3 domain containing ring finger 2	ENSG00000156463	1180.48	-1.50583	7.81639e-179	1.4612e-174
ARL4A	10124	ADP-ribosylation factor-like 4A	ENSG00000122644	8021.81	0.867195	2.82792e-158	2.64326e-154
CPXM1	56265	carboxypeptidase X (M14 family)_ member 1	ENSG00000088882	14563.2	0.668197	4.70388e-151	2.93115e-147
TSC22D1	8848	TSC22 domain family_ member 1	ENSG00000102804	41558.9	0.595286	9.93963e-138	4.64529e-134
SDPR	8436	serum deprivation response	ENSG00000168497	3618.17	-1.1587	3.2082e-136	1.19948e-132
CXXC4	80319	CXXC finger protein 4	ENSG00000168772	8072.79	0.936749	4.65369e-136	1.44994e-132
POLH	5429	polymerase (DNA directed)_ eta	ENSG00000170734	3929	-0.682221	4.81091e-131	1.28479e-127
TUFT1	7286	tuftelin 1	ENSG00000143367	5603.97	-1.06395	2.57368e-115	6.01405e-112
ADAMTS18	170692	ADAM metallopeptidase with thrombospondin type 1 motif_ 18	ENSG00000140873	4774.23	2.16231	3.63975e-113	7.56016e-110
LBH	81606	limb bud and heart development	ENSG00000213626	10949.1	-1.23274	1.19005e-112	2.22468e-109
CDR2L	30850	cerebellar degeneration-related protein 2-like	ENSG00000109089	4746.71	-0.668372	2.52094e-109	4.28423e-106
NEDD4L	23327	neural precursor cell expressed_ developmentally down-regulated 4-like_ E3 ubiquitin protein ligase	ENSG00000049759	8424.22	-0.762389	9.02793e-101	1.4064e-97
SLC37A4	2542	solute carrier family 37 (glucose-6-phosphate transporter)_ member 4	ENSG00000137700	3461.11	0.629628	2.86962e-99	4.12651e-96
KLHL14	57565	kelch-like family member 14	ENSG00000197705	633.775	2.11679	8.85706e-98	1.18267e-94
EPHA7	2045	EPH receptor A7	ENSG00000135333	6861.96	1.62815	1.47161e-96	1.83402e-93
CD44	960	CD44 molecule (Indian blood group)	ENSG00000026508	7032.34	-1.38359	2.11209e-96	2.46772e-93
HIST1H2BK	85236	histone cluster 1_ H2bk	ENSG00000197903	2239.21	-0.605577	1.41182e-94	1.5525e-91
FRMD6	122786	FERM domain containing 6	ENSG00000139926	33278.3	-0.991211	6.25281e-94	6.49389e-91
PIK3CD	5293	phosphatidylinositol-4_5-bisphosphate 3-kinase_ catalytic subunit delta	ENSG00000171608	3447.23	-0.978033	8.27163e-92	8.13841e-89
ABL2	27	ABL proto-oncogene 2_ non-receptor tyrosine kinase	ENSG00000143322	16185.4	-0.586362	3.0922e-91	2.89028e-88
ANK1	286	ankyrin 1_ erythrocytic	ENSG00000029534	1125.37	-1.21779	3.17981e-90	2.83064e-87
CCDC81	60494	coiled-coil domain containing 81	ENSG00000149201	499.626	-1.57903	2.49745e-89	2.12215e-86
AKAP12	9590	A kinase (PRKA) anchor protein 12	ENSG00000131016	75390.1	-0.837311	1.68193e-88	1.36704e-85
TES	26136	testin LIM domain protein	ENSG00000135269	19963.8	-0.921994	9.56348e-87	7.44915e-84
CTIF	9811	CBP80/20-dependent translation initiation factor	ENSG00000134030	7582.59	-0.646893	4.3437e-86	3.24805e-83
ADAMTS1	9510	ADAM metallopeptidase with thrombospondin type 1 motif_ 1	ENSG00000154734	12522.2	-1.20073	7.9045e-84	5.68333e-81
NEK9	91754	NIMA-related kinase 9	ENSG00000119638	11450.1	0.38205	1.00798e-83	6.97895e-81
STX12	23673	syntaxin 12	ENSG00000117758	7063.45	-0.478695	1.81518e-82	1.21189e-79
PHLDB2	90102	pleckstrin homology-like domain_ family B_ member 2	ENSG00000144824	20525.3	-1.03652	2.6358e-82	1.69909e-79
KIAA1462	57608	KIAA1462	ENSG00000165757	4201.96	-0.822683	6.41091e-82	3.99485e-79
SULF1	23213	sulfatase 1	ENSG00000137573	26083.7	1.56315	9.66477e-81	5.82817e-78
IRF2BPL	64207	interferon regulatory factor 2 binding protein-like	ENSG00000119669	11948.4	0.427585	3.88543e-80	2.26982e-77
PDGFA	5154	platelet-derived growth factor alpha polypeptide	ENSG00000197461	655.913	-1.33387	5.55453e-80	3.14656e-77
LAMC2	3918	laminin_ gamma 2	ENSG00000058085	8298.69	-1.26674	9.74925e-80	5.36037e-77
RRAS2	22800	related RAS viral (r-ras) oncogene homolog 2	ENSG00000133818	9106.22	-0.763478	1.07406e-78	5.73672e-76
CD274	29126	CD274 molecule	ENSG00000120217	1523.18	-1.69379	1.22239e-78	6.34761e-76
OCIAD2	132299	OCIA domain containing 2	ENSG00000145247	12586.4	-0.539184	7.56731e-78	3.82333e-75
LRRC20	55222	leucine rich repeat containing 20	ENSG00000172731	3128.1	0.360578	1.5721e-77	7.73389e-75
PIK3R3	8503	phosphoinositide-3-kinase_ regulatory subunit 3 (gamma)	ENSG00000117461	12823.9	0.328099	5.79081e-77	2.77573e-74
TUBA4A	7277	tubulin_ alpha 4a	ENSG00000127824	331.155	-1.66988	6.11687e-77	2.85872e-74
CA14	23632	carbonic anhydrase XIV	ENSG00000118298	1801.12	1.52242	1.48184e-76	6.75646e-74
SLC6A15	55117	solute carrier family 6 (neutral amino acid transporter)_ member 15	ENSG00000072041	3392.29	0.917683	2.05502e-75	9.14678e-73
SPOCD1	90853	SPOC domain containing 1	ENSG00000134668	2197.71	-1.60192	2.79766e-75	1.21627e-72
LUZP1	7798	leucine zipper protein 1	ENSG00000169641	22532.4	-0.439533	2.59801e-73	1.1038e-70
KLHL21	9903	kelch-like family member 21	ENSG00000162413	7526.4	-0.517389	2.33979e-72	9.72001e-70
OR2W3	343171	olfactory receptor_ family 2_ subfamily W_ member 3	ENSG00000238243	266.022	-2.01077	3.05419e-72	1.2412e-69
SORL1	6653	sortilin-related receptor_ L(DLR class) A repeats containing	ENSG00000137642	3082.47	0.66319	6.95453e-72	2.76613e-69
RAB32	10981	RAB32_ member RAS oncogene family	ENSG00000118508	5339.19	-0.446582	1.28475e-71	5.00356e-69
CDKN1A	1026	cyclin-dependent kinase inhibitor 1A (p21_ Cip1)	ENSG00000124762	68981.5	-0.637378	1.69651e-71	6.47236e-69
NKD1	85407	naked cuticle homolog 1 (Drosophila)	ENSG00000140807	5010.09	1.72348	3.00194e-71	1.12237e-68
PTMA	5757	prothymosin_ alpha	ENSG00000187514	95898.1	0.291563	3.56512e-70	1.30679e-67
SETD7	80854	SET domain containing (lysine methyltransferase) 7	ENSG00000145391	12942.3	-0.56288	3.92854e-70	1.41231e-67
SACS	26278	sacsin molecular chaperone	ENSG00000151835	56284.7	-0.540769	1.25391e-69	4.42277e-67
STK10	6793	serine/threonine kinase 10	ENSG00000072786	6499.85	-0.753509	3.32944e-69	1.1526e-66
S100A16	140576	S100 calcium binding protein A16	ENSG00000188643	6438.31	-0.933134	3.78601e-69	1.28683e-66
PTPRD	5789	protein tyrosine phosphatase_ receptor type_ D	ENSG00000153707	20861.8	0.573413	1.08657e-68	3.62721e-66
TPM2	7169	tropomyosin 2 (beta)	ENSG00000198467	79938.1	-0.603792	1.46416e-68	4.80193e-66
SLC2A3	6515	solute carrier family 2 (facilitated glucose transporter)_ member 3	ENSG00000059804	32495.3	0.851593	1.50861e-68	4.86242e-66
RAB11FIP5	26056	RAB11 family interacting protein 5 (class I)	ENSG00000135631	5279.86	-0.723823	1.75655e-68	5.56557e-66
DUSP1	1843	dual specificity phosphatase 1	ENSG00000120129	7913.48	-1.27959	2.08319e-68	6.49053e-66
FHL2	2274	four and a half LIM domains 2	ENSG00000115641	8944.95	-1.37438	2.41663e-68	7.40597e-66
ZHX3	23051	zinc fingers and homeoboxes 3	ENSG00000174306	4290.18	-0.535421	2.62982e-68	7.92933e-66
ADAMTS14	140766	ADAM metallopeptidase with thrombospondin type 1 motif_ 14	ENSG00000138316	364.554	-1.60783	7.9029e-68	2.34503e-65
USP53	54532	ubiquitin specific peptidase 53	ENSG00000145390	4672.35	-0.583535	1.68134e-67	4.91108e-65
OPTN	10133	optineurin	ENSG00000123240	19014.3	-0.438796	5.38819e-67	1.54964e-64
GNPDA1	10007	glucosamine-6-phosphate deaminase 1	ENSG00000113552	8516.29	0.277769	1.0662e-66	3.01994e-64
LIPG	9388	lipase_ endothelial	ENSG00000101670	6624.52	0.595275	1.38084e-66	3.85276e-64
CPS1	1373	carbamoyl-phosphate synthase 1_ mitochondrial	ENSG00000021826	2022.75	0.572185	3.87266e-66	1.06464e-63
KSR1	8844	kinase suppressor of ras 1	ENSG00000141068	6192.66	-0.605533	7.37628e-66	1.99844e-63
ULBP1	80329	UL16 binding protein 1	ENSG00000111981	212.499	-1.93379	9.5703e-66	2.55582e-63
NDRG1	10397	N-myc downstream regulated 1	ENSG00000104419	823.557	-0.949845	3.01633e-65	7.94188e-63
AXIN2	8313	axin 2	ENSG00000168646	1710	0.973285	3.90688e-65	1.01438e-62
METTL7A	25840	methyltransferase like 7A	ENSG00000185432	410.961	1.26048	9.60231e-65	2.45898e-62
CLIC6	54102	chloride intracellular channel 6	ENSG00000159212	1784.21	1.51968	1.81895e-64	4.59506e-62
TSPAN2	10100	tetraspanin 2	ENSG00000134198	4088.32	-0.704326	2.54641e-64	6.34702e-62
STK32B	55351	serine/threonine kinase 32B	ENSG00000152953	2522.08	-0.938077	2.95927e-64	7.27902e-62
CORO1C	23603	coronin_ actin binding protein_ 1C	ENSG00000110880	52820.7	-0.392491	5.35005e-64	1.29888e-61
TNS1	7145	tensin 1	ENSG00000079308	13109.3	-1.37163	4.3981e-63	1.05408e-60
PAN2	9924	PAN2 poly(A) specific ribonuclease subunit	ENSG00000135473	3521.98	0.479462	1.08082e-62	2.55759e-60
MB21D2	151963	Mab-21 domain containing 2	ENSG00000180611	2684.52	-0.671145	1.40625e-61	3.28604e-59
MAP1A	4130	microtubule-associated protein 1A	ENSG00000166963	35501.3	-0.503828	5.39194e-61	1.24441e-58
NFKB2	4791	nuclear factor of kappa light polypeptide gene enhancer in B-cells 2 (p49/p100)	ENSG00000077150	4438.21	-0.520323	9.07537e-61	2.06896e-58
SP140L	93349	SP140 nuclear body protein-like	ENSG00000185404	1027.97	-1.16324	9.47327e-61	2.13366e-58
TRIM58	25893	tripartite motif containing 58	ENSG00000162722	3264.02	-1.84256	3.68322e-60	8.19692e-58
PDE3A	5139	phosphodiesterase 3A_ cGMP-inhibited	ENSG00000172572	4496.51	1.08888	4.09152e-60	8.99847e-58
MAMDC2	256691	MAM domain containing 2	ENSG00000165072	25427.7	-1.03988	1.32864e-59	2.8881e-57
TMEM200B	399474	transmembrane protein 200B	ENSG00000253304	893.692	0.603303	5.10625e-59	1.0972e-56
CCDC50	152137	coiled-coil domain containing 50	ENSG00000152492	17827.7	-0.445622	1.77293e-58	3.76627e-56
GDF15	9518	growth differentiation factor 15	ENSG00000130513	1367.65	-0.917207	2.4816e-57	5.21247e-55
LGI1	9211	leucine-rich_ glioma inactivated 1	ENSG00000108231	6432.22	1.23848	4.18063e-57	8.68362e-55
JMJD6	23210	jumonji domain containing 6	ENSG00000070495	2297.1	-0.509801	6.32541e-57	1.29942e-54
HCFC1R1	54985	host cell factor C1 regulator 1 (XPO1 dependent)	ENSG00000103145	2927.33	0.779829	8.25554e-57	1.67749e-54
PTBP3	9991	polypyrimidine tract binding protein 3	ENSG00000119314	12525.1	-0.448795	2.34254e-56	4.70876e-54
LRRTM4	80059	leucine rich repeat transmembrane neuronal 4	ENSG00000176204	875.916	1.29094	2.70192e-56	5.37337e-54
AK5	26289	adenylate kinase 5	ENSG00000154027	520.161	1.33484	2.79799e-56	5.50585e-54
CFLAR	8837	CASP8 and FADD-like apoptosis regulator	ENSG00000003402	13330.7	-0.618897	2.83533e-56	5.52122e-54
EEF1A2	1917	eukaryotic translation elongation factor 1 alpha 2	ENSG00000101210	3260.42	-1.08175	2.73848e-55	5.27764e-53
AMIGO2	347902	adhesion molecule with Ig-like domain 2	ENSG00000139211	25502.8	-0.952033	4.8005e-55	9.1572e-53
SDC4	6385	syndecan 4	ENSG00000124145	8936.1	-0.626366	5.40695e-55	1.02098e-52
SYNPR	132204	synaptoporin	ENSG00000163630	265.138	1.94978	1.24084e-54	2.31964e-52
TUBB6	84617	tubulin_ beta 6 class V	ENSG00000176014	33672	-0.563861	1.68743e-54	3.12325e-52
NFIA	4774	nuclear factor I/A	ENSG00000162599	1519.9	0.927706	4.74606e-54	8.69831e-52
MAP1LC3B	81631	microtubule-associated protein 1 light chain 3 beta	ENSG00000140941	21934.6	-0.306713	5.10925e-54	9.27304e-52
FBLIM1	54751	filamin binding LIM protein 1	ENSG00000162458	15412.1	-0.562734	1.261e-53	2.26665e-51
FLNC	2318	filamin C_ gamma	ENSG00000128591	77386.1	-0.718566	1.59374e-53	2.83746e-51
DBP	1628	D site of albumin promoter (albumin D-box) binding protein	ENSG00000105516	469.68	0.914974	1.69612e-53	2.99125e-51
NCF2	4688	neutrophil cytosolic factor 2	ENSG00000116701	508.403	-1.78784	3.41928e-53	5.97383e-51
FST	10468	follistatin	ENSG00000134363	15061.6	0.904215	7.93435e-53	1.37338e-50
CLIP1	6249	CAP-GLY domain containing linker protein 1	ENSG00000130779	12165.2	-0.388654	1.06589e-52	1.82805e-50
PLK3	1263	polo-like kinase 3	ENSG00000173846	2548.79	-0.597484	1.54301e-52	2.62228e-50
GLIPR1	11010	GLI pathogenesis-related 1	ENSG00000139278	34327.9	-1.09082	1.61642e-52	2.72229e-50
TSPAN14	81619	tetraspanin 14	ENSG00000108219	16548.3	-0.325453	2.25245e-52	3.75957e-50
SMARCC2	6601	SWI/SNF related_ matrix associated_ actin dependent regulator of chromatin_ subfamily c_ member 2	ENSG00000139613	13130.9	0.317966	3.9662e-52	6.56142e-50
ID3	3399	inhibitor of DNA binding 3_ dominant negative helix-loop-helix protein	ENSG00000117318	13614.3	0.740586	4.40729e-52	7.22719e-50
KLF6	1316	Kruppel-like factor 6	ENSG00000067082	13362.5	-0.69294	4.92185e-52	8.00078e-50
SESN3	143686	sestrin 3	ENSG00000149212	30412.7	0.730639	7.53209e-52	1.21384e-49
RHBDF2	79651	rhomboid 5 homolog 2 (Drosophila)	ENSG00000129667	1706.29	-0.950783	7.59715e-52	1.21386e-49
FSTL3	10272	follistatin-like 3 (secreted glycoprotein)	ENSG00000070404	14981.4	-1.29918	8.04103e-52	1.27389e-49
BTBD10	84280	BTB (POZ) domain containing 10	ENSG00000148925	6289.75	-0.407163	8.1621e-52	1.2822e-49
DLG3	1741	discs_ large homolog 3 (Drosophila)	ENSG00000082458	5021.34	0.362965	1.38688e-51	2.16053e-49
BDNF	627	brain-derived neurotrophic factor	ENSG00000176697	3481.8	-0.985641	2.06491e-51	3.1902e-49
SOX4	6659	SRY (sex determining region Y)-box 4	ENSG00000124766	28266.4	0.393596	3.64592e-51	5.58662e-49
CYTH3	9265	cytohesin 3	ENSG00000008256	6347.31	-0.387698	6.56254e-51	9.974e-49
OGDHL	55753	oxoglutarate dehydrogenase-like	ENSG00000197444	546.438	0.936439	8.13782e-51	1.22684e-48
SMAD9	4093	SMAD family member 9	ENSG00000120693	1245.04	0.705995	8.73891e-51	1.30692e-48
KHDRBS1	10657	KH domain containing_ RNA binding_ signal transduction associated 1	ENSG00000121774	38090.7	0.189999	9.10747e-51	1.35123e-48
NDRG2	57447	NDRG family member 2	ENSG00000165795	974.199	0.615271	1.46708e-50	2.1595e-48
TRIM24	8805	tripartite motif containing 24	ENSG00000122779	33854.2	0.387206	3.0017e-50	4.38388e-48
NEXN	91624	nexilin (F actin binding protein)	ENSG00000162614	8459.31	-0.783194	4.02584e-50	5.83404e-48
CEP70	80321	centrosomal protein 70kDa	ENSG00000114107	2439.44	0.49147	7.06118e-50	1.0154e-47
DESI1	27351	desumoylating isopeptidase 1	ENSG00000100418	5860.5	-0.304813	8.31985e-50	1.1803e-47
DAPK3	1613	death-associated protein kinase 3	ENSG00000167657	13268.3	-0.577403	8.33421e-50	1.1803e-47
MYH9	4627	myosin_ heavy chain 9_ non-muscle	ENSG00000100345	376729	-0.615642	1.01202e-49	1.42246e-47
F2RL2	2151	coagulation factor II (thrombin) receptor-like 2	ENSG00000164220	3021.52	-1.00079	1.11276e-49	1.55238e-47
RHNO1	83695	RAD9-HUS1-RAD1 interacting nuclear orphan 1	ENSG00000171792	4147.52	0.457452	2.21991e-49	3.07401e-47
C6orf132	647024	chromosome 6 open reading frame 132	ENSG00000188112	1271.94	-1.71864	3.37873e-49	4.64426e-47
RUSC2	9853	RUN and SH3 domain containing 2	ENSG00000198853	9759.68	-0.576754	4.89894e-49	6.68472e-47
BAAT	570	bile acid CoA:amino acid N-acyltransferase	ENSG00000136881	178.936	-1.54167	5.69784e-49	7.71851e-47
BAG3	9531	BCL2-associated athanogene 3	ENSG00000151929	5564.71	-0.484422	6.48033e-49	8.71534e-47
REXO2	25996	RNA exonuclease 2	ENSG00000076043	6719.74	-0.526729	7.68887e-49	1.02668e-46
EPPK1	83481	epiplakin 1	ENSG00000261150	2777.41	-1.5198	1.42162e-48	1.8848e-46
GAS6	2621	growth arrest-specific 6	ENSG00000183087	12994.6	-1.56241	1.4549e-48	1.90645e-46
ZYX	7791	zyxin	ENSG00000159840	30149	-0.698644	1.45834e-48	1.90645e-46
ARPIN	348110	actin-related protein 2/3 complex inhibitor	ENSG00000242498	4045.14	0.442166	3.45755e-48	4.48857e-46
RSU1	6251	Ras suppressor protein 1	ENSG00000148484	18189.6	-0.474664	3.83907e-48	4.94949e-46
HSPB8	26353	heat shock 22kDa protein 8	ENSG00000152137	6359.05	-1.05465	6.35028e-48	8.13096e-46
MAP4	4134	microtubule-associated protein 4	ENSG00000047849	68449.4	-0.368658	7.81666e-48	9.94046e-46
ATF5	22809	activating transcription factor 5	ENSG00000169136	2887.81	-0.450708	9.67492e-48	1.22205e-45
NCALD	83988	neurocalcin delta	ENSG00000104490	11456.5	0.670794	1.12284e-47	1.40874e-45
MYCN	4613	v-myc avian myelocytomatosis viral oncogene neuroblastoma derived homolog	ENSG00000134323	4612.68	1.23078	1.18913e-47	1.48197e-45
PRTG	283659	protogenin	ENSG00000166450	15414.6	0.868347	1.68036e-47	2.08031e-45
PLD1	5337	phospholipase D1_ phosphatidylcholine-specific	ENSG00000075651	2078.52	-0.711996	2.10703e-47	2.59137e-45
TNFAIP8	25816	tumor necrosis factor_ alpha-induced protein 8	ENSG00000145779	2324.38	-0.97621	2.28002e-47	2.78579e-45
FERMT2	10979	fermitin family member 2	ENSG00000073712	33187	-0.726975	3.11574e-47	3.78219e-45
HIVEP1	3096	human immunodeficiency virus type I enhancer binding protein 1	ENSG00000095951	13529.9	-0.657552	3.53557e-47	4.26413e-45
PPP1R15A	23645	protein phosphatase 1_ regulatory subunit 15A	ENSG00000087074	5587.99	-0.592465	6.5511e-47	7.8504e-45
NF2	4771	neurofibromin 2 (merlin)	ENSG00000186575	7295.51	-0.625729	7.35397e-47	8.75637e-45
LOX	4015	lysyl oxidase	ENSG00000113083	48428.1	-0.984959	7.95006e-47	9.40623e-45
PSIP1	11168	PC4 and SFRS1 interacting protein 1	ENSG00000164985	19588.3	0.543703	8.27854e-47	9.73327e-45
SERPINE1	5054	serpin peptidase inhibitor_ clade E (nexin_ plasminogen activator inhibitor type 1)_ member 1	ENSG00000106366	26848.8	-1.92649	1.37714e-46	1.60902e-44
DYSF	8291	dysferlin	ENSG00000135636	11584.5	-1.48973	1.49363e-46	1.73428e-44
AP1M2	10053	adaptor-related protein complex 1_ mu 2 subunit	ENSG00000129354	915.232	-0.888684	1.53905e-46	1.77599e-44
MAP3K7CL	56911	MAP3K7 C-terminal like	ENSG00000156265	5268.72	-2.47116	1.59194e-46	1.82575e-44
IL4R	3566	interleukin 4 receptor	ENSG00000077238	2315.01	-0.522308	2.74279e-46	3.12644e-44
ADM2	79924	adrenomedullin 2	ENSG00000128165	357.577	-1.40739	3.29781e-46	3.73632e-44
DGKI	9162	diacylglycerol kinase_ iota	ENSG00000157680	643.166	-1.01689	3.50148e-46	3.94317e-44
FGF2	2247	fibroblast growth factor 2 (basic)	ENSG00000138685	5894.08	-0.868971	3.95922e-46	4.43196e-44
GTPBP4	23560	GTP binding protein 4	ENSG00000107937	13706.8	-0.259931	3.99474e-46	4.4451e-44
HIST2H2BE	8349	histone cluster 2_ H2be	ENSG00000184678	1709.98	-0.69493	5.07376e-46	5.61236e-44
FOSL1	8061	FOS-like antigen 1	ENSG00000175592	2037.07	-1.17487	5.60425e-46	6.1627e-44
CITED2	10370	Cbp/p300-interacting transactivator_ with Glu/Asp-rich carboxy-terminal domain_ 2	ENSG00000164442	16233	-0.637359	5.65463e-46	6.18173e-44
UCHL1	7345	ubiquitin carboxyl-terminal esterase L1 (ubiquitin thiolesterase)	ENSG00000154277	54315.2	-0.361329	6.71913e-46	7.30276e-44
STARD13	90627	StAR-related lipid transfer (START) domain containing 13	ENSG00000133121	3917.88	-1.00487	7.4674e-46	8.06911e-44
COL2A1	1280	collagen_ type II_ alpha 1	ENSG00000139219	36708.7	1.07681	7.61364e-46	8.17985e-44
NID2	22795	nidogen 2 (osteonidogen)	ENSG00000087303	5249.05	1.39231	1.64074e-45	1.75268e-43
INHBB	3625	inhibin_ beta B	ENSG00000163083	1099.92	-1.16275	1.69128e-45	1.79641e-43
ALDH7A1	501	aldehyde dehydrogenase 7 family_ member A1	ENSG00000164904	16893.8	0.355307	3.00185e-45	3.17043e-43
ADGRL2	23266	adhesion G protein-coupled receptor L2	ENSG00000117114	21807.3	0.511484	4.62379e-45	4.85601e-43
POU2F2	5452	POU class 2 homeobox 2	ENSG00000028277	2132.76	-1.29892	5.1947e-45	5.42513e-43
CAV1	857	caveolin 1_ caveolae protein_ 22kDa	ENSG00000105974	22035.6	-1.14589	8.02623e-45	8.33569e-43
FAM83G	644815	family with sequence similarity 83_ member G	ENSG00000188522	2039.66	-0.719631	8.22778e-45	8.49779e-43
CKS1B	1163	CDC28 protein kinase regulatory subunit 1B	ENSG00000173207	6898.57	0.494653	1.41608e-44	1.45452e-42
SPARC	6678	secreted protein_ acidic_ cysteine-rich (osteonectin)	ENSG00000113140	545733	-0.375392	1.43467e-44	1.46556e-42
CDC42EP1	11135	CDC42 effector protein (Rho GTPase binding) 1	ENSG00000128283	7614.48	-0.568375	2.5793e-44	2.62052e-42
CEP170B	283638	centrosomal protein 170B	ENSG00000099814	7505.02	-0.576152	3.44688e-44	3.48303e-42
MSANTD3	91283	Myb/SANT-like DNA-binding domain containing 3	ENSG00000066697	5867.28	-0.32256	3.58892e-44	3.60706e-42
FGF1	2246	fibroblast growth factor 1 (acidic)	ENSG00000113578	450.273	-2.20932	3.62795e-44	3.62678e-42
CHIC2	26511	cysteine-rich hydrophobic domain 2	ENSG00000109220	1933.91	-0.505918	4.55502e-44	4.52934e-42
LIN28B	389421	lin-28 homolog B (C. elegans)	ENSG00000187772	6679.16	0.372304	5.6729e-44	5.61107e-42
ASCC3	10973	activating signal cointegrator 1 complex subunit 3	ENSG00000112249	28957.5	-0.380464	8.62699e-44	8.48805e-42
IL31RA	133396	interleukin 31 receptor A	ENSG00000164509	556.093	-1.48429	1.29182e-43	1.26436e-41
TPM4	7171	tropomyosin 4	ENSG00000167460	152709	-0.408532	1.57408e-43	1.5326e-41
HARS	3035	histidyl-tRNA synthetase	ENSG00000170445	13330.1	-0.223532	1.76847e-43	1.71295e-41
SLC22A15	55356	solute carrier family 22_ member 15	ENSG00000163393	992.883	-0.503681	3.94929e-43	3.80557e-41
FLNB	2317	filamin B_ beta	ENSG00000136068	70864.3	-1.04313	4.20659e-43	4.03271e-41
IL32	9235	interleukin 32	ENSG00000008517	6591.45	-1.75354	6.22864e-43	5.94072e-41
UAP1	6675	UDP-N-acetylglucosamine pyrophosphorylase 1	ENSG00000117143	8144.17	-0.436846	6.95801e-43	6.60269e-41
SMAD6	4091	SMAD family member 6	ENSG00000137834	1646.93	0.607928	1.00475e-42	9.48629e-41
HIST1H2AC	8334	histone cluster 1_ H2ac	ENSG00000180573	1802.65	-0.587774	1.49513e-42	1.40452e-40
PLAUR	5329	plasminogen activator_ urokinase receptor	ENSG00000011422	4494.3	-0.884168	1.66231e-42	1.55376e-40
MSRB3	253827	methionine sulfoxide reductase B3	ENSG00000174099	11674.8	-0.419637	1.77809e-42	1.65371e-40
FAM65A	79567	family with sequence similarity 65_ member A	ENSG00000039523	8551.26	-0.493632	2.28551e-42	2.11512e-40
THSD1	55901	thrombospondin_ type I_ domain containing 1	ENSG00000136114	207.998	-1.10247	3.05352e-42	2.81195e-40
GPRC5A	9052	G protein-coupled receptor_ class C_ group 5_ member A	ENSG00000013588	220.254	-1.77659	3.14175e-42	2.87901e-40
CHEK2	11200	checkpoint kinase 2	ENSG00000183765	2100.51	0.611373	3.35833e-42	3.06247e-40
IL18	3606	interleukin 18	ENSG00000150782	1448.43	-1.55772	3.74017e-42	3.39411e-40
NIPAL3	57185	NIPA-like domain containing 3	ENSG00000001461	5336.72	-0.568921	4.18011e-42	3.77502e-40
NONO	4841	non-POU domain containing_ octamer-binding	ENSG00000147140	70325.1	0.199902	4.30695e-42	3.87087e-40
SBDS	51119	Shwachman-Bodian-Diamond syndrome	ENSG00000126524	9136.11	-0.601128	4.68076e-42	4.1867e-40
SCD	6319	stearoyl-CoA desaturase (delta-9-desaturase)	ENSG00000099194	225827	0.391804	5.01367e-42	4.46312e-40
MOSPD1	56180	motile sperm domain containing 1	ENSG00000101928	2958.12	-0.368813	5.17914e-42	4.58857e-40
TAF13	6884	TAF13 RNA polymerase II_ TATA box binding protein (TBP)-associated factor_ 18kDa	ENSG00000197780	5568.98	-0.487162	5.80443e-42	5.11831e-40
PTPN1	5770	protein tyrosine phosphatase_ non-receptor type 1	ENSG00000196396	12143.2	-0.238343	6.03464e-42	5.29631e-40
LAMA4	3910	laminin_ alpha 4	ENSG00000112769	1889.8	0.840913	7.41803e-42	6.48003e-40
CEP57	9702	centrosomal protein 57kDa	ENSG00000166037	7554.44	0.369422	7.95423e-42	6.91611e-40
CDC25C	995	cell division cycle 25C	ENSG00000158402	1937.86	0.642111	1.02683e-41	8.88687e-40
CERK	64781	ceramide kinase	ENSG00000100422	12998.4	0.468743	1.16814e-41	1.00632e-39
CPA4	51200	carboxypeptidase A4	ENSG00000128510	2451.3	-1.62569	1.2441e-41	1.06238e-39
KCTD12	115207	potassium channel tetramerization domain containing 12	ENSG00000178695	5684.9	1.08164	1.24458e-41	1.06238e-39
FAM219A	203259	family with sequence similarity 219_ member A	ENSG00000164970	5463.52	-0.489682	1.2646e-41	1.06986e-39
GARS	2617	glycyl-tRNA synthetase	ENSG00000106105	22110.3	-0.556023	1.26478e-41	1.06986e-39
TFE3	7030	transcription factor binding to IGHM enhancer 3	ENSG00000068323	8858.77	-0.393665	1.36383e-41	1.14844e-39
RTN4	57142	reticulon 4	ENSG00000115310	67672.7	-0.313194	1.45237e-41	1.21751e-39
FZD1	8321	frizzled class receptor 1	ENSG00000157240	7774.22	0.762055	1.65247e-41	1.37907e-39
CARD10	29775	caspase recruitment domain family_ member 10	ENSG00000100065	3090.98	-1.03257	1.71826e-41	1.42761e-39
NFKBIZ	64332	nuclear factor of kappa light polypeptide gene enhancer in B-cells inhibitor_ zeta	ENSG00000144802	2129.93	-0.611447	1.83191e-41	1.5153e-39
C8orf46	254778	chromosome 8 open reading frame 46	ENSG00000169085	1440.9	-1.22507	3.47408e-41	2.85578e-39
GPSM2	29899	G-protein signaling modulator 2	ENSG00000121957	2804.5	0.571606	3.48303e-41	2.85578e-39
NLRC5	84166	NLR family_ CARD domain containing 5	ENSG00000140853	641.631	-1.58755	5.19846e-41	4.24367e-39
SLC7A1	6541	solute carrier family 7 (cationic amino acid transporter_ y+ system)_ member 1	ENSG00000139514	13491.3	-0.621921	6.48818e-41	5.27348e-39
PRUNE2	158471	prune homolog 2 (Drosophila)	ENSG00000106772	4386.56	-0.674066	7.32109e-41	5.9247e-39
PRNP	5621	prion protein	ENSG00000171867	8420.22	-0.530017	7.40268e-41	5.9649e-39
SLFN13	146857	schlafen family member 13	ENSG00000154760	3555.71	0.850786	7.61036e-41	6.10593e-39
MVP	9961	major vault protein	ENSG00000013364	8714	-0.698074	8.34702e-41	6.66834e-39
HSD17B2	3294	hydroxysteroid (17-beta) dehydrogenase 2	ENSG00000086696	2520.03	0.901453	1.61143e-40	1.28188e-38
SERPING1	710	serpin peptidase inhibitor_ clade G (C1 inhibitor)_ member 1	ENSG00000149131	3154.98	0.448197	1.76696e-40	1.39965e-38
PDGFRA	5156	platelet-derived growth factor receptor_ alpha polypeptide	ENSG00000134853	2800.17	1.08152	2.25492e-40	1.77862e-38
AGBL5	60509	ATP/GTP binding protein-like 5	ENSG00000084693	4981.78	0.432547	2.83087e-40	2.22354e-38
EML4	27436	echinoderm microtubule associated protein like 4	ENSG00000143924	19690.3	0.33597	3.25447e-40	2.54557e-38
TENM3	55714	teneurin transmembrane protein 3	ENSG00000218336	58139.2	0.351894	3.75718e-40	2.92653e-38
PPME1	51400	protein phosphatase methylesterase 1	ENSG00000214517	11381.9	-0.703236	4.55539e-40	3.53354e-38
EPHA4	2043	EPH receptor A4	ENSG00000116106	10879.7	-0.405921	4.9763e-40	3.84409e-38
SETDB1	9869	SET domain_ bifurcated 1	ENSG00000143379	6661.88	0.266456	5.11987e-40	3.93871e-38
DAPL1	92196	death associated protein-like 1	ENSG00000163331	485.796	1.92378	5.50088e-40	4.21449e-38
ITGA9	3680	integrin_ alpha 9	ENSG00000144668	747.623	1.17122	6.09673e-40	4.65193e-38
ADGRA3	166647	adhesion G protein-coupled receptor A3	ENSG00000152990	14121.9	0.319473	6.53808e-40	4.96841e-38
GPC1	2817	glypican 1	ENSG00000063660	18748	-0.510194	7.44154e-40	5.63207e-38
P4HA2	8974	prolyl 4-hydroxylase_ alpha polypeptide II	ENSG00000072682	8564.45	-0.595148	7.70441e-40	5.80751e-38
WNK4	65266	WNK lysine deficient protein kinase 4	ENSG00000126562	312.263	-1.79344	7.94647e-40	5.96591e-38
SEMA7A	8482	semaphorin 7A_ GPI membrane anchor (John Milton Hagen blood group)	ENSG00000138623	1436.57	-0.732366	9.93977e-40	7.43256e-38
NID1	4811	nidogen 1	ENSG00000116962	32169.8	0.510707	1.20034e-39	8.93993e-38
PTX3	5806	pentraxin 3_ long	ENSG00000163661	4046.07	-0.737692	1.35062e-39	1.00193e-37
NDST1	3340	N-deacetylase/N-sulfotransferase (heparan glucosaminyl) 1	ENSG00000070614	56101.8	-0.335235	1.36399e-39	1.00784e-37
AHNAK	79026	AHNAK nucleoprotein	ENSG00000124942	147982	-0.635178	1.47507e-39	1.08563e-37
KCTD16	57528	potassium channel tetramerization domain containing 16	ENSG00000183775	615.35	-0.911792	1.53691e-39	1.12671e-37
FADS3	3995	fatty acid desaturase 3	ENSG00000221968	1940.69	-0.776354	2.26973e-39	1.65743e-37
CDH3	1001	cadherin 3_ type 1_ P-cadherin (placental)	ENSG00000062038	3670.93	0.649597	2.83957e-39	2.06549e-37
CAP1	10487	CAP_ adenylate cyclase-associated protein 1 (yeast)	ENSG00000131236	75922.5	-0.468524	2.93671e-39	2.12786e-37
MYO1E	4643	myosin IE	ENSG00000157483	9564.64	-0.568941	3.07901e-39	2.22236e-37
ZBED3	84327	zinc finger_ BED-type containing 3	ENSG00000132846	3296.62	0.361401	4.04419e-39	2.90778e-37
NCAPD2	9918	non-SMC condensin I complex_ subunit D2	ENSG00000010292	19047.4	0.398023	5.4056e-39	3.87174e-37
DLGAP4	22839	discs_ large (Drosophila) homolog-associated protein 4	ENSG00000080845	14005	-0.356261	6.60692e-39	4.71411e-37
TSPAN6	7105	tetraspanin 6	ENSG00000000003	11426.6	0.413743	7.00226e-39	4.97719e-37
TNFRSF9	3604	tumor necrosis factor receptor superfamily_ member 9	ENSG00000049249	2841.42	-1.07195	7.48814e-39	5.3024e-37
MIS18BP1	55320	MIS18 binding protein 1	ENSG00000129534	6425.63	0.566962	9.40224e-39	6.63266e-37
CAPN2	824	calpain 2_ (m/II) large subunit	ENSG00000162909	62866.7	-0.585929	1.29365e-38	9.09157e-37
CCNB1	891	cyclin B1	ENSG00000134057	16967.4	0.425328	1.43746e-38	1.00643e-36
DRAM1	55332	DNA-damage regulated autophagy modulator 1	ENSG00000136048	2349.89	-0.627513	1.71892e-38	1.19901e-36
BZRAP1	9256	benzodiazepine receptor (peripheral) associated protein 1	ENSG00000005379	1777.8	0.729848	2.0906e-38	1.45285e-36
CCNB2	9133	cyclin B2	ENSG00000157456	6828.29	0.572212	2.20377e-38	1.52583e-36
PPP2R2B	5521	protein phosphatase 2_ regulatory subunit B_ beta	ENSG00000156475	2159.34	0.84306	3.21585e-38	2.21834e-36
CXCL1	2919	chemokine (C-X-C motif) ligand 1 (melanoma growth stimulating activity_ alpha)	ENSG00000163739	2010.96	-1.53408	5.1272e-38	3.52382e-36
PMAIP1	5366	phorbol-12-myristate-13-acetate-induced protein 1	ENSG00000141682	3139.24	-0.740073	5.59709e-38	3.83267e-36
WNT5B	81029	wingless-type MMTV integration site family_ member 5B	ENSG00000111186	3271.32	-0.903641	5.81664e-38	3.96848e-36
KIF20A	10112	kinesin family member 20A	ENSG00000112984	9476.41	0.563544	5.9604e-38	4.05177e-36
SYNE1	23345	spectrin repeat containing_ nuclear envelope 1	ENSG00000131018	12890.6	-0.561199	6.24515e-38	4.22996e-36
HSDL1	83693	hydroxysteroid dehydrogenase like 1	ENSG00000103160	9417.52	0.319583	6.32348e-38	4.26746e-36
TFPI	7035	tissue factor pathway inhibitor (lipoprotein-associated coagulation inhibitor)	ENSG00000003436	4483.32	-0.805338	6.34617e-38	4.26746e-36
MGAT1	4245	mannosyl (alpha-1_3-)-glycoprotein beta-1_2-N-acetylglucosaminyltransferase	ENSG00000131446	14685.2	-0.341197	6.64163e-38	4.45013e-36
RAD21	5885	RAD21 cohesin complex component	ENSG00000164754	29826.5	0.34047	7.17047e-38	4.78731e-36
MICAL2	9645	microtubule associated monooxygenase_ calponin and LIM domain containing 2	ENSG00000133816	25469	-1.52899	7.28482e-38	4.84635e-36
UBE2J1	51465	ubiquitin-conjugating enzyme E2_ J1	ENSG00000198833	16287.7	-0.296538	8.77983e-38	5.82022e-36
CALD1	800	caldesmon 1	ENSG00000122786	334280	-0.519386	1.24653e-37	8.23414e-36
XPO6	23214	exportin 6	ENSG00000169180	19686.8	-0.32052	1.26247e-37	8.31008e-36
THSD7A	221981	thrombospondin_ type I_ domain containing 7A	ENSG00000005108	1951.25	0.821926	1.31245e-37	8.60875e-36
PXDC1	221749	PX domain containing 1	ENSG00000168994	2732.29	-0.653002	1.39978e-37	9.14949e-36
JUN	3725	jun proto-oncogene	ENSG00000177606	7879.23	-0.741661	1.8537e-37	1.20459e-35
EGR1	1958	early growth response 1	ENSG00000120738	1073.55	-0.949135	1.85579e-37	1.20459e-35
WLS	79971	wntless Wnt ligand secretion mediator	ENSG00000116729	48924.6	0.952908	2.53584e-37	1.64031e-35
CGB8	94115	chorionic gonadotropin_ beta polypeptide 8	ENSG00000213030	127.384	-1.53084	3.26577e-37	2.10518e-35
ARSI	340075	arylsulfatase family_ member I	ENSG00000183876	4629.98	-0.860869	3.51035e-37	2.25507e-35
ARID5A	10865	AT rich interactive domain 5A (MRF1-like)	ENSG00000196843	1017.97	-0.65001	3.67869e-37	2.35512e-35
FGF5	2250	fibroblast growth factor 5	ENSG00000138675	409.236	-1.69543	3.97236e-37	2.53445e-35
TTLL7	79739	tubulin tyrosine ligase-like family member 7	ENSG00000137941	4374.46	-0.551014	4.25141e-37	2.70326e-35
TMEM106C	79022	transmembrane protein 106C	ENSG00000134291	7044.55	0.562377	4.34582e-37	2.75392e-35
BLMH	642	bleomycin hydrolase	ENSG00000108578	8155.46	0.236497	6.53754e-37	4.12881e-35
ITPKB	3707	inositol-trisphosphate 3-kinase B	ENSG00000143772	3429.02	0.322429	7.46088e-37	4.69608e-35
TTYH2	94015	tweety family member 2	ENSG00000141540	1513.14	0.586399	9.68952e-37	6.07838e-35
TRPC4	7223	transient receptor potential cation channel_ subfamily C_ member 4	ENSG00000133107	2577.52	-0.69512	1.28698e-36	8.04642e-35
HTR1D	3352	5-hydroxytryptamine (serotonin) receptor 1D_ G protein-coupled	ENSG00000179546	1303.81	-0.893415	1.57557e-36	9.81789e-35
C10orf10	11067	chromosome 10 open reading frame 10	ENSG00000165507	876.181	-0.874897	1.69145e-36	1.0505e-34
CENPF	1063	centromere protein F_ 350/400kDa	ENSG00000117724	44639.8	0.638646	1.77393e-36	1.09807e-34
MAP4K4	9448	mitogen-activated protein kinase kinase kinase kinase 4	ENSG00000071054	53688.1	-0.259349	2.05285e-36	1.26653e-34
OCA2	4948	oculocutaneous albinism II	ENSG00000104044	1721.79	0.988365	2.9552e-36	1.81726e-34
CDCA7	83879	cell division cycle associated 7	ENSG00000144354	3328.4	0.615241	3.54389e-36	2.16773e-34
SLC7A5	8140	solute carrier family 7 (amino acid transporter light chain_ L system)_ member 5	ENSG00000103257	28058.4	-0.845276	3.54834e-36	2.16773e-34
HMCN1	83872	hemicentin 1	ENSG00000143341	32220	0.476028	3.85747e-36	2.34891e-34
ISYNA1	51477	inositol-3-phosphate synthase 1	ENSG00000105655	15684.1	0.557929	4.10395e-36	2.49089e-34
UBASH3B	84959	ubiquitin associated and SH3 domain containing B	ENSG00000154127	4423.71	-0.713582	5.13792e-36	3.10836e-34
PCDHGB6	56100	protocadherin gamma subfamily B_ 6	ENSG00000253305	9411.82	0.350898	5.3898e-36	3.25023e-34
LOXL2	4017	lysyl oxidase-like 2	ENSG00000134013	65324.2	-0.534763	6.25492e-36	3.75979e-34
CREB5	9586	cAMP responsive element binding protein 5	ENSG00000146592	5396.93	-0.694796	8.05948e-36	4.82897e-34
TRIO	7204	trio Rho guanine nucleotide exchange factor	ENSG00000038382	42588	-0.658847	8.86476e-36	5.2945e-34
PLA2G3	50487	phospholipase A2_ group III	ENSG00000100078	4025.37	0.761481	9.64709e-36	5.7434e-34
RTCA	8634	RNA 3'-terminal phosphate cyclase	ENSG00000137996	6728.86	-0.27452	1.26117e-35	7.48454e-34
GPRC5B	51704	G protein-coupled receptor_ class C_ group 5_ member B	ENSG00000167191	4066.86	0.351374	1.30021e-35	7.69183e-34
DUSP16	80824	dual specificity phosphatase 16	ENSG00000111266	3337.13	-0.532941	1.47838e-35	8.71823e-34
PPP2R5B	5526	protein phosphatase 2_ regulatory subunit B'_ beta	ENSG00000068971	2563.37	-0.551534	1.71818e-35	1.01005e-33
COCH	1690	cochlin	ENSG00000100473	989.799	0.714454	1.80211e-35	1.05607e-33
PHF14	9678	PHD finger protein 14	ENSG00000106443	11304.2	0.226643	1.89613e-35	1.1077e-33
IL15	3600	interleukin 15	ENSG00000164136	249.853	-1.68961	2.05427e-35	1.19634e-33
TNFSF9	8744	tumor necrosis factor (ligand) superfamily_ member 9	ENSG00000125657	1000.99	-1.02464	2.17931e-35	1.26522e-33
EHD1	10938	EH-domain containing 1	ENSG00000110047	16225.3	-0.537478	2.23435e-35	1.29315e-33
RAB3B	5865	RAB3B_ member RAS oncogene family	ENSG00000169213	12383.2	-0.677726	2.87812e-35	1.6606e-33
DNAH5	1767	dynein_ axonemal_ heavy chain 5	ENSG00000039139	734.44	-1.1003	3.07193e-35	1.76698e-33
EPS8L2	64787	EPS8-like 2	ENSG00000177106	7708.01	-0.782242	3.34132e-35	1.91603e-33
TNFRSF10A	8797	tumor necrosis factor receptor superfamily_ member 10a	ENSG00000104689	1002.5	-0.753675	3.49444e-35	1.99771e-33
CACNA1B	774	calcium channel_ voltage-dependent_ N type_ alpha 1B subunit	ENSG00000148408	512.603	-0.990414	3.65993e-35	2.08594e-33
ITPRIPL1	150771	inositol 1_4_5-trisphosphate receptor interacting protein-like 1	ENSG00000198885	385.854	0.782722	3.75425e-35	2.13319e-33
DKK3	27122	dickkopf WNT signaling pathway inhibitor 3	ENSG00000050165	44082.6	-0.416204	5.00933e-35	2.83771e-33
MYRF	745	myelin regulatory factor	ENSG00000124920	15213	-0.624815	5.12892e-35	2.89668e-33
VASN	114990	vasorin	ENSG00000168140	3704.71	-0.524023	5.97688e-35	3.36541e-33
DST	667	dystonin	ENSG00000151914	54878.1	-0.569096	6.62273e-35	3.71787e-33
PRRX1	5396	paired related homeobox 1	ENSG00000116132	3824.72	1.01146	6.74601e-35	3.77574e-33
MRPS27	23107	mitochondrial ribosomal protein S27	ENSG00000113048	8053.59	0.244098	7.00499e-35	3.90899e-33
IQGAP1	8826	IQ motif containing GTPase activating protein 1	ENSG00000140575	50748.8	-0.497945	8.37952e-35	4.6621e-33
PCNA	5111	proliferating cell nuclear antigen	ENSG00000132646	17969.8	0.380024	8.67971e-35	4.81479e-33
DACT1	51339	dishevelled-binding antagonist of beta-catenin 1	ENSG00000165617	4236.53	-0.505807	1.03744e-34	5.73784e-33
SETMAR	6419	SET domain and mariner transposase fusion gene	ENSG00000170364	2674.04	0.41878	1.16374e-34	6.41737e-33
ZNF561	93134	zinc finger protein 561	ENSG00000171469	9065.71	-0.403912	1.30917e-34	7.1981e-33
PCDHGC4	56098	protocadherin gamma subfamily C_ 4	ENSG00000242419	1155.78	0.848592	1.47021e-34	8.05983e-33
COL9A2	1298	collagen_ type IX_ alpha 2	ENSG00000049089	1292.74	1.01301	1.56864e-34	8.57433e-33
ID2	3398	inhibitor of DNA binding 2_ dominant negative helix-loop-helix protein	ENSG00000115738	4292.11	1.09663	1.65203e-34	9.00379e-33
SLC25A4	291	solute carrier family 25 (mitochondrial carrier; adenine nucleotide translocator)_ member 4	ENSG00000151729	4204.67	-0.385603	1.71388e-34	9.31372e-33
TAGLN2	8407	transgelin 2	ENSG00000158710	79382	-0.6521	1.75366e-34	9.50227e-33
SSR3	6747	signal sequence receptor_ gamma (translocon-associated protein gamma)	ENSG00000114850	42477.4	-0.330705	2.25982e-34	1.22096e-32
NUDT4	11163	nudix (nucleoside diphosphate linked moiety X)-type motif 4	ENSG00000173598	8874.51	0.483556	2.27356e-34	1.22484e-32
TNIP1	10318	TNFAIP3 interacting protein 1	ENSG00000145901	13728.5	-0.686144	2.6816e-34	1.44051e-32
ITGB3	3690	integrin_ beta 3 (platelet glycoprotein IIIa_ antigen CD61)	ENSG00000259207	1307.13	-1.29472	2.89646e-34	1.55147e-32
SH3RF1	57630	SH3 domain containing ring finger 1	ENSG00000154447	5150.46	-0.358706	3.41938e-34	1.82634e-32
SERINC5	256987	serine incorporator 5	ENSG00000164300	6690.64	0.49152	4.33436e-34	2.30845e-32
OCLN	100506658	occludin	ENSG00000197822	1745.02	-0.779188	4.4318e-34	2.35364e-32
C11orf24	53838	chromosome 11 open reading frame 24	ENSG00000171067	5131.99	-0.376957	4.6327e-34	2.45336e-32
C3orf52	79669	chromosome 3 open reading frame 52	ENSG00000114529	1949.7	-0.941374	5.77067e-34	3.04737e-32
LIPH	200879	lipase_ member H	ENSG00000163898	158.253	-2.10848	5.82981e-34	3.06993e-32
MICAL3	57553	microtubule associated monooxygenase_ calponin and LIM domain containing 3	ENSG00000243156	8817.06	-0.507047	6.1563e-34	3.23275e-32
EHMT2	10919	euchromatic histone-lysine N-methyltransferase 2	ENSG00000204371	9752.94	0.320738	8.64327e-34	4.52597e-32
ADAM19	8728	ADAM metallopeptidase domain 19	ENSG00000135074	43031	-0.633091	9.05547e-34	4.72857e-32
WNT9A	7483	wingless-type MMTV integration site family_ member 9A	ENSG00000143816	1765.68	-0.698814	1.31885e-33	6.86757e-32
LAMA1	284217	laminin_ alpha 1	ENSG00000101680	20819.2	0.58557	1.35815e-33	7.05257e-32
CEP192	55125	centrosomal protein 192kDa	ENSG00000101639	7029.27	0.292451	1.39253e-33	7.21108e-32
CAV2	858	caveolin 2	ENSG00000105971	10044.5	-0.991015	1.54974e-33	8.00297e-32
LPAR4	2846	lysophosphatidic acid receptor 4	ENSG00000147145	2334.28	0.552988	1.58878e-33	8.18201e-32
GFRA2	2675	GDNF family receptor alpha 2	ENSG00000168546	951.696	1.38487	2.08912e-33	1.07291e-31
BIRC3	330	baculoviral IAP repeat containing 3	ENSG00000023445	643.007	-1.46588	2.34078e-33	1.19886e-31
GPN1	11321	GPN-loop GTPase 1	ENSG00000198522	9238.75	-0.382801	2.8275e-33	1.44419e-31
SERTAD1	29950	SERTA domain containing 1	ENSG00000197019	958.837	-0.464069	2.89302e-33	1.47363e-31
RPA1	6117	replication protein A1_ 70kDa	ENSG00000132383	14637.5	0.297254	2.93496e-33	1.49093e-31
ALDH1L2	160428	aldehyde dehydrogenase 1 family_ member L2	ENSG00000136010	1969.66	-1.4173	3.00724e-33	1.5235e-31
MAN2A1	4124	mannosidase_ alpha_ class 2A_ member 1	ENSG00000112893	22432.6	-0.48158	3.0551e-33	1.54357e-31
AFF2	2334	AF4/FMR2 family_ member 2	ENSG00000155966	3693.92	1.02649	3.16349e-33	1.59402e-31
CTSV	1515	cathepsin V	ENSG00000136943	1775.88	0.464743	3.17785e-33	1.59695e-31
HMGN3	9324	high mobility group nucleosomal binding domain 3	ENSG00000118418	9652.86	0.384817	3.21289e-33	1.61024e-31
EMP2	2013	epithelial membrane protein 2	ENSG00000213853	2104.46	0.606238	3.7963e-33	1.89754e-31
SPRN	503542	shadow of prion protein homolog (zebrafish)	ENSG00000203772	249.874	-1.49229	3.96114e-33	1.97465e-31
ARID5B	84159	AT rich interactive domain 5B (MRF1-like)	ENSG00000150347	14833.5	-0.846719	4.28073e-33	2.1283e-31
INADL	10207	InaD-like (Drosophila)	ENSG00000132849	2617.64	0.343495	4.52841e-33	2.24546e-31
SYNJ2	8871	synaptojanin 2	ENSG00000078269	6120.6	-0.89935	4.58345e-33	2.26674e-31
HYI	81888	hydroxypyruvate isomerase (putative)	ENSG00000178922	1704.99	-0.46461	5.54853e-33	2.73679e-31
AVEN	57099	apoptosis_ caspase activation inhibitor	ENSG00000169857	2800.44	-0.332582	6.27072e-33	3.08486e-31
TAGLN	6876	transgelin	ENSG00000149591	245647	-0.950127	6.49979e-33	3.18916e-31
CIRBP	1153	cold inducible RNA binding protein	ENSG00000099622	26489	0.392454	6.56633e-33	3.21338e-31
ZPR1	8882	ZPR1 zinc finger	ENSG00000109917	5431.7	-0.297947	6.65637e-33	3.24894e-31
PCP4	5121	Purkinje cell protein 4	ENSG00000183036	625.043	1.68081	6.69789e-33	3.26069e-31
PFN2	5217	profilin 2	ENSG00000070087	50073	0.392146	1.19919e-32	5.82278e-31
OXSR1	9943	oxidative stress responsive 1	ENSG00000172939	14700.8	-0.235251	1.34563e-32	6.51689e-31
WARS	7453	tryptophanyl-tRNA synthetase	ENSG00000140105	11133.1	-0.484339	1.36093e-32	6.57394e-31
EPHB3	2049	EPH receptor B3	ENSG00000182580	4844.84	0.779028	1.46194e-32	7.0437e-31
MPHOSPH9	10198	M-phase phosphoprotein 9	ENSG00000051825	4893.9	0.284542	1.93589e-32	9.30323e-31
LAYN	143903	layilin	ENSG00000204381	4182.14	-0.907794	1.95823e-32	9.38643e-31
ZNF521	25925	zinc finger protein 521	ENSG00000198795	10929.5	0.430841	2.05894e-32	9.84393e-31
FNBP1	23048	formin binding protein 1	ENSG00000187239	4937.36	-0.449135	2.25342e-32	1.07463e-30
PFKP	5214	phosphofructokinase_ platelet	ENSG00000067057	28334	-0.588803	2.45744e-32	1.16894e-30
STRA6	64220	stimulated by retinoic acid 6	ENSG00000137868	1346.64	0.884596	2.47796e-32	1.17571e-30
TIGAR	57103	TP53 induced glycolysis regulatory phosphatase	ENSG00000078237	5663	-0.33645	2.87468e-32	1.36049e-30
NPY	4852	neuropeptide Y	ENSG00000122585	124.779	2.29318	3.0968e-32	1.46191e-30
PARVA	55742	parvin_ alpha	ENSG00000197702	20049.8	-0.333656	3.33025e-32	1.56815e-30
SYNC	81493	syncoilin_ intermediate filament protein	ENSG00000162520	3439.67	-0.900272	3.35775e-32	1.57713e-30
SRM	6723	spermidine synthase	ENSG00000116649	8479.43	-0.357204	3.36739e-32	1.57769e-30
ELOVL1	64834	ELOVL fatty acid elongase 1	ENSG00000066322	8770.34	-0.528384	3.86789e-32	1.80766e-30
SARS	6301	seryl-tRNA synthetase	ENSG00000031698	18536.4	-0.341834	4.07996e-32	1.90201e-30
CBR4	84869	carbonyl reductase 4	ENSG00000145439	3976.09	0.3649	4.21238e-32	1.95656e-30
SPTAN1	6709	spectrin_ alpha_ non-erythrocytic 1	ENSG00000197694	95581.1	-0.416891	4.2179e-32	1.95656e-30
TYMS	7298	thymidylate synthetase	ENSG00000176890	14694.5	0.387246	4.46872e-32	2.06778e-30
TNFRSF10C	8794	tumor necrosis factor receptor superfamily_ member 10c_ decoy without an intracellular domain	ENSG00000173535	921.331	-0.559039	5.88166e-32	2.71486e-30
PERP	64065	PERP_ TP53 apoptosis effector	ENSG00000112378	6500.47	-0.585565	6.218e-32	2.86304e-30
ID1	3397	inhibitor of DNA binding 1_ dominant negative helix-loop-helix protein	ENSG00000125968	3180.39	0.536676	6.53111e-32	2.99982e-30
NUDCD2	134492	NudC domain containing 2	ENSG00000170584	2955.96	0.355332	6.68878e-32	3.06471e-30
TMCC1	23023	transmembrane and coiled-coil domain family 1	ENSG00000172765	5060.37	-0.282062	6.99674e-32	3.19797e-30
CREB3L1	90993	cAMP responsive element binding protein 3-like 1	ENSG00000157613	7849	-0.782669	7.49898e-32	3.41917e-30
SH3BGRL3	83442	SH3 domain binding glutamate-rich protein like 3	ENSG00000142669	14115.6	-0.337815	7.78354e-32	3.54028e-30
UPF3B	65109	UPF3 regulator of nonsense transcripts homolog B (yeast)	ENSG00000125351	3516.67	0.335461	7.82164e-32	3.54897e-30
YWHAG	7532	tyrosine 3-monooxygenase/tryptophan 5-monooxygenase activation protein_ gamma	ENSG00000170027	53797	-0.18568	8.02652e-32	3.63312e-30
CLTB	1212	clathrin_ light chain B	ENSG00000175416	4711.58	-0.486472	8.34358e-32	3.76751e-30
TP53I3	9540	tumor protein p53 inducible protein 3	ENSG00000115129	9895.96	-0.447245	8.67105e-32	3.90594e-30
CIT	11113	citron rho-interacting serine/threonine kinase	ENSG00000122966	6145.16	0.553808	8.7898e-32	3.94992e-30
EME1	146956	essential meiotic structure-specific endonuclease 1	ENSG00000154920	1437.66	0.523176	9.70373e-32	4.35015e-30
CLDN19	149461	claudin 19	ENSG00000164007	196.616	1.14281	1.01949e-31	4.5594e-30
BCL10	8915	B-cell CLL/lymphoma 10	ENSG00000142867	2476.01	-0.413018	1.10338e-31	4.92281e-30
INHBE	83729	inhibin_ beta E	ENSG00000139269	60.2412	-2.36155	1.10623e-31	4.9238e-30
CDK5RAP2	55755	CDK5 regulatory subunit associated protein 2	ENSG00000136861	12481.3	0.369113	1.12593e-31	4.99954e-30
ZC3H12A	80149	zinc finger CCCH-type containing 12A	ENSG00000163874	2167.72	-0.766911	1.32704e-31	5.8786e-30
HLTF	6596	helicase-like transcription factor	ENSG00000071794	12316.4	0.379351	1.76063e-31	7.78091e-30
SGPP2	130367	sphingosine-1-phosphate phosphatase 2	ENSG00000163082	230.672	1.06426	1.99162e-31	8.78099e-30
CSRP1	1465	cysteine and glycine-rich protein 1	ENSG00000159176	51234	-0.818365	2.05761e-31	9.03769e-30
ATF3	467	activating transcription factor 3	ENSG00000162772	3764.34	-1.07511	2.05951e-31	9.03769e-30
HIST1H4H	8365	histone cluster 1_ H4h	ENSG00000158406	533.635	-0.625732	2.19525e-31	9.61079e-30
SLC35G1	159371	solute carrier family 35_ member G1	ENSG00000176273	2139.23	0.720152	2.53922e-31	1.10907e-29
CXCL8	3576	chemokine (C-X-C motif) ligand 8	ENSG00000169429	123.238	-2.18457	2.83633e-31	1.23595e-29
HAAO	23498	3-hydroxyanthranilate 3_4-dioxygenase	ENSG00000162882	191.72	1.13255	2.96622e-31	1.28955e-29
PCOLCE2	26577	procollagen C-endopeptidase enhancer 2	ENSG00000163710	305.14	0.915982	3.42112e-31	1.48386e-29
MAPKAPK2	9261	mitogen-activated protein kinase-activated protein kinase 2	ENSG00000162889	11937.5	-0.311363	3.57584e-31	1.54738e-29
MICALL1	85377	MICAL-like 1	ENSG00000100139	12538.2	-0.471287	3.75983e-31	1.62324e-29
BACH1	571	BTB and CNC homology 1_ basic leucine zipper transcription factor 1	ENSG00000156273	25925.5	-0.671382	3.89378e-31	1.6772e-29
TNFAIP1	7126	tumor necrosis factor_ alpha-induced protein 1 (endothelial)	ENSG00000109079	12796.9	-0.605389	4.20607e-31	1.80755e-29
RIC8A	60626	RIC8 guanine nucleotide exchange factor A	ENSG00000177963	17939.5	-0.314869	4.25785e-31	1.8256e-29
ZNF622	90441	zinc finger protein 622	ENSG00000173545	3823.11	-0.303256	4.62128e-31	1.97678e-29
C12orf75	387882	chromosome 12 open reading frame 75	ENSG00000235162	11507.1	-0.915839	4.63159e-31	1.97678e-29
BEST3	144453	bestrophin 3	ENSG00000127325	274.796	-1.3909	5.35917e-31	2.2821e-29
TBC1D5	9779	TBC1 domain family_ member 5	ENSG00000131374	8900.86	0.257979	5.70774e-31	2.42501e-29
CENPH	64946	centromere protein H	ENSG00000153044	3002.75	0.647445	5.74592e-31	2.4357e-29
WDR1	9948	WD repeat domain 1	ENSG00000071127	79070.4	-0.416061	5.84119e-31	2.47048e-29
CUL9	23113	cullin 9	ENSG00000112659	2424.9	0.427713	5.95717e-31	2.51385e-29
TMOD3	29766	tropomodulin 3 (ubiquitous)	ENSG00000138594	11571.2	-0.318486	6.0726e-31	2.55678e-29
NBEAL1	65065	neurobeachin-like 1	ENSG00000144426	3130.33	-0.365464	6.1932e-31	2.6017e-29
CLGN	1047	calmegin	ENSG00000153132	2072.71	0.639024	7.35748e-31	3.08387e-29
CDK2	1017	cyclin-dependent kinase 2	ENSG00000123374	7408.7	0.300324	7.6887e-31	3.21549e-29
PTTG1	9232	pituitary tumor-transforming 1	ENSG00000164611	6611.82	0.490208	8.6828e-31	3.62313e-29
DUT	1854	deoxyuridine triphosphatase	ENSG00000128951	5727.12	0.448849	9.86177e-31	4.10592e-29
MXD1	4084	MAX dimerization protein 1	ENSG00000059728	2072.34	-0.593991	1.1552e-30	4.79895e-29
AOX1	316	aldehyde oxidase 1	ENSG00000138356	274.647	-1.26107	1.3e-30	5.38852e-29
HIST1H2BC	8347	histone cluster 1_ H2bc	ENSG00000180596	272.102	-0.813864	1.40751e-30	5.82124e-29
SAPCD2	89958	suppressor APC domain containing 2	ENSG00000186193	2182.21	0.628756	1.53995e-30	6.35495e-29
PSME4	23198	proteasome activator subunit 4	ENSG00000068878	22758.3	-0.270536	1.80268e-30	7.42273e-29
PRKAG2	51422	protein kinase_ AMP-activated_ gamma 2 non-catalytic subunit	ENSG00000106617	6364.86	-0.663254	1.89671e-30	7.79278e-29
TRIM47	91107	tripartite motif containing 47	ENSG00000132481	450.598	-1.03367	1.93788e-30	7.94446e-29
ACTR2	10097	ARP2 actin-related protein 2 homolog (yeast)	ENSG00000138071	88198.3	-0.405277	1.94761e-30	7.96688e-29
KIF22	3835	kinesin family member 22	ENSG00000079616	7494.86	0.497903	2.38202e-30	9.72257e-29
ARHGAP31	57514	Rho GTPase activating protein 31	ENSG00000031081	8131.43	-0.604423	3.08927e-30	1.25819e-28
SLITRK5	26050	SLIT and NTRK-like family_ member 5	ENSG00000165300	3678.29	0.766931	3.24502e-30	1.31875e-28
SHMT1	6470	serine hydroxymethyltransferase 1 (soluble)	ENSG00000176974	2633.81	0.419545	3.38196e-30	1.37142e-28
IRF1	3659	interferon regulatory factor 1	ENSG00000125347	1468.01	-0.77274	3.79539e-30	1.53574e-28
RAB30	27314	RAB30_ member RAS oncogene family	ENSG00000137502	5143.63	-0.665335	3.89328e-30	1.57194e-28
LCP1	3936	lymphocyte cytosolic protein 1 (L-plastin)	ENSG00000136167	398.176	-0.926402	3.91402e-30	1.57691e-28
IL17RA	23765	interleukin 17 receptor A	ENSG00000177663	2689.47	-0.454593	4.55541e-30	1.83137e-28
KLHDC8B	200942	kelch domain containing 8B	ENSG00000185909	5344.79	0.499072	4.62269e-30	1.85443e-28
SLIT3	6586	slit guidance ligand 3	ENSG00000184347	4060.69	0.813409	5.11731e-30	2.04846e-28
KIF2C	11004	kinesin family member 2C	ENSG00000142945	6834.04	0.538305	5.33997e-30	2.13302e-28
BIRC5	332	baculoviral IAP repeat containing 5	ENSG00000089685	9983.42	0.587013	6.11202e-30	2.43621e-28
ST7	7982	suppression of tumorigenicity 7	ENSG00000004866	4127.23	-0.385567	7.48531e-30	2.97724e-28
APBB2	323	amyloid beta (A4) precursor protein-binding_ family B_ member 2	ENSG00000163697	16497.1	-0.501309	8.19553e-30	3.25281e-28
ITGB3BP	23421	integrin beta 3 binding protein (beta3-endonexin)	ENSG00000142856	2119.62	0.589488	9.35846e-30	3.7065e-28
RCAN1	1827	regulator of calcineurin 1	ENSG00000159200	32139.3	-1.04861	1.00651e-29	3.97796e-28
HNRNPA1	3178	heterogeneous nuclear ribonucleoprotein A1	ENSG00000135486	192393	0.278769	1.11316e-29	4.39016e-28
CDC42EP3	10602	CDC42 effector protein (Rho GTPase binding) 3	ENSG00000163171	22571.9	-0.674486	1.20366e-29	4.73709e-28
PPP3CC	5533	protein phosphatase 3_ catalytic subunit_ gamma isozyme	ENSG00000120910	2519.19	-0.459016	1.3728e-29	5.38011e-28
EHD4	30844	EH-domain containing 4	ENSG00000103966	14446.6	-0.648468	1.50711e-29	5.89412e-28
ACTN1	87	actinin_ alpha 1	ENSG00000072110	141783	-0.631839	1.57026e-29	6.12829e-28
CCDC33	80125	coiled-coil domain containing 33	ENSG00000140481	123.661	1.23581	1.61737e-29	6.29897e-28
TNFRSF12A	51330	tumor necrosis factor receptor superfamily_ member 12A	ENSG00000006327	10309.5	-0.806315	1.6354e-29	6.35598e-28
MAPK12	6300	mitogen-activated protein kinase 12	ENSG00000188130	3976.73	-0.342632	1.76822e-29	6.8579e-28
ANXA4	307	annexin A4	ENSG00000196975	5550.04	-0.525052	1.93894e-29	7.50446e-28
RICTOR	253260	RPTOR independent companion of MTOR_ complex 2	ENSG00000164327	7214.59	-0.39451	2.03236e-29	7.8498e-28
MCM6	4175	minichromosome maintenance complex component 6	ENSG00000076003	11984.1	0.575769	2.40623e-29	9.27463e-28
ICAM1	3383	intercellular adhesion molecule 1	ENSG00000090339	3646.08	-0.517547	2.58004e-29	9.92414e-28
NYNRIN	57523	NYN domain and retroviral integrase containing	ENSG00000205978	8048.49	0.575564	2.69604e-29	1.0349e-27
L3HYPDH	112849	L-3-hydroxyproline dehydratase (trans-)	ENSG00000126790	2308.76	-0.450958	3.22975e-29	1.23723e-27
EHD2	30846	EH-domain containing 2	ENSG00000024422	13759.6	-0.780724	3.38002e-29	1.29215e-27
TXNDC16	57544	thioredoxin domain containing 16	ENSG00000087301	2905.43	0.388356	4.32706e-29	1.65082e-27
BST1	683	bone marrow stromal cell antigen 1	ENSG00000109743	2612.5	-0.65903	4.4214e-29	1.68337e-27
MLLT11	10962	myeloid/lymphoid or mixed-lineage leukemia; translocated to_ 11	ENSG00000213190	39890.2	-0.284328	6.21685e-29	2.36215e-27
NUDT6	11162	nudix (nucleoside diphosphate linked moiety X)-type motif 6	ENSG00000170917	690.725	0.445239	6.36319e-29	2.41285e-27
TMEM47	83604	transmembrane protein 47	ENSG00000147027	11327	-0.379892	6.76793e-29	2.56113e-27
WDR66	144406	WD repeat domain 66	ENSG00000158023	1889.44	-0.606342	7.23929e-29	2.73397e-27
BCKDHB	594	branched chain keto acid dehydrogenase E1_ beta polypeptide	ENSG00000083123	3767.09	0.367294	7.7471e-29	2.91985e-27
ALPK2	115701	alpha-kinase 2	ENSG00000198796	29731.2	-0.503563	9.27543e-29	3.48883e-27
RNF19A	25897	ring finger protein 19A_ RBR E3 ubiquitin protein ligase	ENSG00000034677	6867.64	-0.476005	1.032e-28	3.87392e-27
GAS7	8522	growth arrest-specific 7	ENSG00000007237	4910.08	0.398164	1.04557e-28	3.91702e-27
RADIL	55698	Ras association and DIL domains	ENSG00000157927	557.233	0.875688	1.06052e-28	3.96507e-27
SRGAP2	23380	SLIT-ROBO Rho GTPase activating protein 2	ENSG00000266028	8593.95	0.338936	1.1081e-28	4.13468e-27
ESYT1	23344	extended synaptotagmin-like protein 1	ENSG00000139641	20540.6	-0.350095	1.12024e-28	4.17168e-27
NDEL1	81565	nudE neurodevelopment protein 1-like 1	ENSG00000166579	4925.43	-0.45554	1.17381e-28	4.36248e-27
CENPM	79019	centromere protein M	ENSG00000100162	1230.81	0.67523	1.19572e-28	4.43506e-27
RRAS	6237	related RAS viral (r-ras) oncogene homolog	ENSG00000126458	4203.01	-0.584578	1.27756e-28	4.72924e-27
EPDR1	54749	ependymin related 1	ENSG00000086289	3715.55	-0.427963	1.34929e-28	4.98491e-27
SUCO	51430	SUN domain containing ossification factor	ENSG00000094975	56255.1	0.393252	1.41093e-28	5.19665e-27
ABCA1	19	ATP-binding cassette_ sub-family A (ABC1)_ member 1	ENSG00000165029	16438.9	-0.367852	1.41472e-28	5.19665e-27
LZTS3	9762	leucine zipper_ putative tumor suppressor family member 3	ENSG00000088899	1668.09	-0.668338	1.41494e-28	5.19665e-27
SGK1	6446	serum/glucocorticoid regulated kinase 1	ENSG00000118515	5019.14	-0.762657	1.55311e-28	5.69291e-27
PYGL	5836	phosphorylase_ glycogen_ liver	ENSG00000100504	6449.68	-0.473126	1.57009e-28	5.74388e-27
ACSL1	2180	acyl-CoA synthetase long-chain family member 1	ENSG00000151726	1250.78	-0.490778	1.59846e-28	5.83627e-27
TLL1	7092	tolloid-like 1	ENSG00000038295	5537.32	-0.753183	1.89852e-28	6.91831e-27
SELPLG	6404	selectin P ligand	ENSG00000110876	617.033	-0.652647	1.91498e-28	6.96471e-27
PLEKHM1	9842	pleckstrin homology domain containing_ family M (with RUN domain) member 1	ENSG00000225190	2511.55	-0.3706	1.95173e-28	7.08458e-27
MRE11A	4361	MRE11 homolog A_ double strand break repair nuclease	ENSG00000020922	4722.64	0.323944	1.97357e-28	7.15e-27
SPTBN5	51332	spectrin_ beta_ non-erythrocytic 5	ENSG00000137877	1304.72	-1.27156	2.05852e-28	7.44332e-27
GUCY1B3	2983	guanylate cyclase 1_ soluble_ beta 3	ENSG00000061918	1292.66	0.640192	2.13408e-28	7.70164e-27
HNF1B	6928	HNF1 homeobox B	ENSG00000275410	753.589	-1.47119	2.21296e-28	7.97092e-27
NUP62	23636	nucleoporin 62kDa	ENSG00000213024	8646.03	0.218557	2.3979e-28	8.62045e-27
FRAS1	80144	Fraser extracellular matrix complex subunit 1	ENSG00000138759	11128.4	0.520175	2.47574e-28	8.8832e-27
HACD1	9200	3-hydroxyacyl-CoA dehydratase 1	ENSG00000165996	4474.68	-0.424346	2.80549e-28	1.00471e-26
CCM2	83605	cerebral cavernous malformation 2	ENSG00000136280	4449.87	-0.287303	2.86931e-28	1.0256e-26
DUSP8	1850	dual specificity phosphatase 8	ENSG00000184545	770.829	-1.40567	2.96301e-28	1.05707e-26
MCAM	4162	melanoma cell adhesion molecule	ENSG00000076706	20301.5	-0.684926	3.1542e-28	1.12314e-26
CHAF1B	8208	chromatin assembly factor 1_ subunit B (p60)	ENSG00000159259	3875.09	0.557538	3.46452e-28	1.23129e-26
CHRNA5	1138	cholinergic receptor_ nicotinic_ alpha 5 (neuronal)	ENSG00000169684	1670.34	0.410309	3.53644e-28	1.25446e-26
SPON2	10417	spondin 2_ extracellular matrix protein	ENSG00000159674	251.238	-1.14428	3.55839e-28	1.25986e-26
KLHL18	23276	kelch-like family member 18	ENSG00000114648	4783.81	-0.313193	3.70791e-28	1.31032e-26
CDK19	23097	cyclin-dependent kinase 19	ENSG00000155111	5543.66	0.332974	3.74563e-28	1.32115e-26
JPH2	57158	junctophilin 2	ENSG00000149596	6160.49	-0.63172	4.378e-28	1.54129e-26
OSBPL3	26031	oxysterol binding protein-like 3	ENSG00000070882	5004.13	-0.557111	4.60338e-28	1.61759e-26
SHF	90525	Src homology 2 domain containing F	ENSG00000138606	965.994	0.578445	4.84446e-28	1.6991e-26
HHIP	64399	hedgehog interacting protein	ENSG00000164161	2153.24	1.52521	5.21541e-28	1.82579e-26
CCNK	8812	cyclin K	ENSG00000090061	7872.55	-0.237851	5.26664e-28	1.84027e-26
PGAP1	80055	post-GPI attachment to proteins 1	ENSG00000197121	12686.7	0.393604	5.29553e-28	1.84692e-26
SNPH	9751	syntaphilin	ENSG00000101298	763.033	-0.662614	5.46565e-28	1.9027e-26
ENAH	55740	enabled homolog (Drosophila)	ENSG00000154380	76113.9	-0.466908	5.49543e-28	1.90951e-26
VDAC2	7417	voltage-dependent anion channel 2	ENSG00000165637	23669.7	-0.20009	8.40528e-28	2.91518e-26
TYRP1	7306	tyrosinase-related protein 1	ENSG00000107165	141.735	1.89376	8.58993e-28	2.9737e-26
KCTD4	386618	potassium channel tetramerization domain containing 4	ENSG00000180332	89.6296	-2.15681	9.22235e-28	3.18674e-26
PRDM1	639	PR domain containing 1_ with ZNF domain	ENSG00000057657	1924.08	0.550672	9.81745e-28	3.38611e-26
CFL2	1073	cofilin 2 (muscle)	ENSG00000165410	14339.4	-0.436221	1.04506e-27	3.59787e-26
DUSP10	11221	dual specificity phosphatase 10	ENSG00000143507	1038.39	-0.896392	1.16041e-27	3.98761e-26
MYO5A	4644	myosin VA	ENSG00000197535	15518.8	-0.28622	1.24147e-27	4.25837e-26
FAS	355	Fas cell surface death receptor	ENSG00000026103	3417.81	-0.490232	1.3116e-27	4.48943e-26
NCOA7	135112	nuclear receptor coactivator 7	ENSG00000111912	2830.33	-0.510332	1.31364e-27	4.48943e-26
TPD52L2	7165	tumor protein D52-like 2	ENSG00000101150	16909.4	-0.200542	1.93652e-27	6.60608e-26
MAMLD1	10046	mastermind-like domain containing 1	ENSG00000013619	1799.15	-0.652592	2.00217e-27	6.8176e-26
PBK	55872	PDZ binding kinase	ENSG00000168078	4682.88	0.537307	2.14998e-27	7.30758e-26
NFE2L3	9603	nuclear factor_ erythroid 2-like 3	ENSG00000050344	5007.23	-0.839788	2.26723e-27	7.69213e-26
RAB7B	338382	RAB7B_ member RAS oncogene family	ENSG00000276600	429.667	-1.40601	2.3221e-27	7.86402e-26
NDC80	10403	NDC80 kinetochore complex component	ENSG00000080986	5011.6	0.602704	2.694e-27	9.107e-26
TSPAN5	10098	tetraspanin 5	ENSG00000168785	5630.95	-0.606823	3.37063e-27	1.13738e-25
HIST1H2BG	8339	histone cluster 1_ H2bg	ENSG00000273802	248.611	-0.970124	3.57759e-27	1.20504e-25
TEAD2	8463	TEA domain family member 2	ENSG00000074219	13076	0.255638	3.69194e-27	1.24131e-25
MDM2	4193	MDM2 proto-oncogene_ E3 ubiquitin protein ligase	ENSG00000135679	30574.7	-0.461692	3.70634e-27	1.24392e-25
EIF4B	1975	eukaryotic translation initiation factor 4B	ENSG00000063046	58762.2	0.255531	3.8503e-27	1.28992e-25
NIPAL1	152519	NIPA-like domain containing 1	ENSG00000163293	319.995	-0.936946	3.87796e-27	1.29686e-25
MXD3	83463	MAX dimerization protein 3	ENSG00000213347	1167.49	0.600462	3.88596e-27	1.29722e-25
CREB3	10488	cAMP responsive element binding protein 3	ENSG00000107175	6380.96	-0.357613	4.05924e-27	1.35264e-25
NSG1	27065	neuron specific gene family member 1	ENSG00000168824	1740.7	-0.973587	4.08284e-27	1.35809e-25
MTHFD2	10797	methylenetetrahydrofolate dehydrogenase (NADP+ dependent) 2_ methenyltetrahydrofolate cyclohydrolase	ENSG00000065911	13157.3	-0.394577	4.20114e-27	1.39496e-25
DHX40	79665	DEAH (Asp-Glu-Ala-His) box polypeptide 40	ENSG00000108406	10648.9	0.348297	4.30746e-27	1.42772e-25
RAB6A	5870	RAB6A_ member RAS oncogene family	ENSG00000175582	23982.1	-0.289268	4.49747e-27	1.48806e-25
BUB1B	701	BUB1 mitotic checkpoint serine/threonine kinase B	ENSG00000156970	8465.71	0.545723	4.73255e-27	1.56308e-25
DTL	51514	denticleless E3 ubiquitin protein ligase homolog (Drosophila)	ENSG00000143476	6653.32	0.726539	4.79361e-27	1.58045e-25
ZNF536	9745	zinc finger protein 536	ENSG00000198597	3254.78	0.455694	5.29512e-27	1.74273e-25
MYO10	4651	myosin X	ENSG00000145555	19745.7	0.420265	5.36116e-27	1.76136e-25
TRIM16	10626	tripartite motif containing 16	ENSG00000221926	3384.89	-0.344305	5.46267e-27	1.79156e-25
ITPR1	3708	inositol 1_4_5-trisphosphate receptor_ type 1	ENSG00000150995	7087.68	0.932605	6.15266e-27	2.01432e-25
SPHK1	8877	sphingosine kinase 1	ENSG00000176170	1477.66	-0.747602	6.28536e-27	2.05417e-25
FOXC2	2303	forkhead box C2	ENSG00000176692	4428.02	-0.610531	6.43204e-27	2.09844e-25
PCYT1A	5130	phosphate cytidylyltransferase 1_ choline_ alpha	ENSG00000161217	8203.11	-0.359234	7.65973e-27	2.49462e-25
RELB	5971	v-rel avian reticuloendotheliosis viral oncogene homolog B	ENSG00000104856	1082.42	-0.53215	8.23816e-27	2.67833e-25
SIRT3	23410	sirtuin 3	ENSG00000142082	1814.68	0.314948	8.31876e-27	2.69984e-25
COL5A3	50509	collagen_ type V_ alpha 3	ENSG00000080573	272.076	-1.11625	9.36457e-27	3.03399e-25
PLP2	5355	proteolipid protein 2 (colonic epithelium-enriched)	ENSG00000102007	5778.8	-0.693309	1.30421e-26	4.21815e-25
IFT80	57560	intraflagellar transport 80	ENSG00000068885	2859.08	0.337272	1.31357e-26	4.2411e-25
PTPRU	10076	protein tyrosine phosphatase_ receptor type_ U	ENSG00000060656	10889.7	0.52597	1.39786e-26	4.50545e-25
GBE1	2632	glucan (1_4-alpha-)_ branching enzyme 1	ENSG00000114480	15605.3	-0.694309	1.47076e-26	4.73224e-25
DLGAP5	9787	discs_ large (Drosophila) homolog-associated protein 5	ENSG00000126787	10471.3	0.614283	1.51438e-26	4.86422e-25
YARS	8565	tyrosyl-tRNA synthetase	ENSG00000134684	14047.7	-0.293571	1.54862e-26	4.96567e-25
TBC1D10A	83874	TBC1 domain family_ member 10A	ENSG00000099992	1223.57	-0.497306	1.63942e-26	5.24782e-25
DENND5A	23258	DENN/MADD domain containing 5A	ENSG00000184014	18205.2	-0.232787	1.79504e-26	5.73616e-25
NEK2	4751	NIMA-related kinase 2	ENSG00000117650	2648.99	0.556811	1.8536e-26	5.91318e-25
IQGAP2	10788	IQ motif containing GTPase activating protein 2	ENSG00000145703	1585.43	0.907522	1.86017e-26	5.92404e-25
SBK2	646643	SH3 domain binding kinase family_ member 2	ENSG00000187550	158.625	-1.53428	2.01124e-26	6.39423e-25
COL4A1	1282	collagen_ type IV_ alpha 1	ENSG00000187498	566000	-0.466734	2.19863e-26	6.97815e-25
ACTR3	10096	ARP3 actin-related protein 3 homolog (yeast)	ENSG00000115091	59051.8	-0.432559	2.21977e-26	7.03329e-25
HMOX2	3163	heme oxygenase 2	ENSG00000103415	5640.91	-0.392625	2.2833e-26	7.22232e-25
ISL1	3670	ISL LIM homeobox 1	ENSG00000016082	1350.88	1.32962	2.38867e-26	7.54287e-25
MSH6	2956	mutS homolog 6	ENSG00000116062	17029.7	0.403318	2.42445e-26	7.64296e-25
MCM3	4172	minichromosome maintenance complex component 3	ENSG00000112118	14786.9	0.56222	2.58928e-26	8.14883e-25
TMEM43	79188	transmembrane protein 43	ENSG00000170876	10995.3	-0.26549	2.90722e-26	9.13406e-25
FARP1	10160	FERM_ RhoGEF (ARHGEF) and pleckstrin domain protein 1 (chondrocyte-derived)	ENSG00000152767	28095.6	-0.22666	2.97322e-26	9.32574e-25
RASL11B	65997	RAS-like_ family 11_ member B	ENSG00000128045	2268.04	0.929051	3.13417e-26	9.8141e-25
PRX	57716	periaxin	ENSG00000105227	863.254	0.610824	3.21616e-26	1.0054e-24
RDH10	157506	retinol dehydrogenase 10 (all-trans)	ENSG00000121039	4561.46	0.852233	3.47214e-26	1.08361e-24
HTRA1	5654	HtrA serine peptidase 1	ENSG00000166033	10082.4	0.6123	3.73613e-26	1.16405e-24
MSN	4478	moesin	ENSG00000147065	64928.3	-0.281013	3.75132e-26	1.16684e-24
AMPD2	271	adenosine monophosphate deaminase 2	ENSG00000116337	9548.18	-0.312888	4.08644e-26	1.26897e-24
MAF	4094	v-maf avian musculoaponeurotic fibrosarcoma oncogene homolog	ENSG00000178573	10594.1	0.557937	4.49954e-26	1.39493e-24
RASSF7	8045	Ras association (RalGDS/AF-6) domain family (N-terminal) member 7	ENSG00000099849	1144.39	-0.662234	4.71248e-26	1.45853e-24
FADS1	3992	fatty acid desaturase 1	ENSG00000149485	43857.6	0.349408	4.83457e-26	1.49384e-24
TARS	6897	threonyl-tRNA synthetase	ENSG00000113407	25278.7	-0.295723	5.29103e-26	1.63219e-24
TICAM1	148022	toll-like receptor adaptor molecule 1	ENSG00000127666	648.194	-0.861649	5.37296e-26	1.65473e-24
DLG1	1739	discs_ large homolog 1 (Drosophila)	ENSG00000075711	19087	-0.379534	6.84983e-26	2.1061e-24
SERPINB8	5271	serpin peptidase inhibitor_ clade B (ovalbumin)_ member 8	ENSG00000166401	2033.48	-0.691241	8.15507e-26	2.5033e-24
ZSWIM6	57688	zinc finger_ SWIM-type containing 6	ENSG00000130449	6672.76	-0.31874	8.23083e-26	2.52241e-24
NCAPD3	23310	non-SMC condensin II complex_ subunit D3	ENSG00000151503	5622.73	0.309064	9.41572e-26	2.88081e-24
FTSJ1	24140	FtsJ RNA methyltransferase homolog 1 (E. coli)	ENSG00000068438	6400.38	-0.385952	1.00387e-25	3.06435e-24
MBD1	4152	methyl-CpG binding domain protein 1	ENSG00000141644	7928.6	-0.267126	1.00484e-25	3.06435e-24
MCHR1	2847	melanin-concentrating hormone receptor 1	ENSG00000128285	1336.62	0.918007	1.10541e-25	3.36557e-24
PCBP4	57060	poly(rC) binding protein 4	ENSG00000090097	10257.8	-0.389401	1.14882e-25	3.49203e-24
MAFF	23764	v-maf avian musculoaponeurotic fibrosarcoma oncogene homolog F	ENSG00000185022	1533.74	-0.864587	1.16482e-25	3.53492e-24
OSGIN1	29948	oxidative stress induced growth inhibitor 1	ENSG00000140961	664.586	-0.780206	1.2039e-25	3.64759e-24
ATRNL1	26033	attractin-like 1	ENSG00000107518	3928.1	0.453989	1.22274e-25	3.69869e-24
CPEB2	132864	cytoplasmic polyadenylation element binding protein 2	ENSG00000137449	4557.23	-0.367963	1.26247e-25	3.81271e-24
RAD54L	8438	RAD54-like (S. cerevisiae)	ENSG00000085999	1997.78	0.649647	1.42348e-25	4.29201e-24
ELF4	2000	E74-like factor 4 (ets domain transcription factor)	ENSG00000102034	3002.58	-0.574494	1.46249e-25	4.40253e-24
BLOC1S5	63915	biogenesis of lysosomal organelles complex-1_ subunit 5_ muted	ENSG00000188428	1681.67	0.33175	1.49079e-25	4.48052e-24
BCL2L1	598	BCL2-like 1	ENSG00000171552	15251.5	-0.439213	1.50784e-25	4.52449e-24
KIAA0930	23313	KIAA0930	ENSG00000100364	11982.4	-0.562639	1.5169e-25	4.54437e-24
ASNS	440	asparagine synthetase (glutamine-hydrolyzing)	ENSG00000070669	7274.62	-0.899268	1.55616e-25	4.65455e-24
DAGLA	747	diacylglycerol lipase_ alpha	ENSG00000134780	1827.43	-0.444327	1.64085e-25	4.9e-24
ZEB2	9839	zinc finger E-box binding homeobox 2	ENSG00000169554	9638.17	-0.259551	1.95716e-25	5.83528e-24
MND1	84057	meiotic nuclear divisions 1	ENSG00000121211	926.834	0.662171	2.16165e-25	6.4347e-24
FAM110D	79927	family with sequence similarity 110_ member D	ENSG00000197245	152.015	0.959198	2.19616e-25	6.52702e-24
SEPT11	55752	septin 11	ENSG00000138758	92091.8	-0.367485	2.38237e-25	7.0692e-24
MBTD1	54799	mbt domain containing 1	ENSG00000011258	5828.27	0.383349	2.43505e-25	7.21409e-24
DHFR	1719	dihydrofolate reductase	ENSG00000228716	12812.7	0.593036	2.45938e-25	7.27464e-24
PDPK1	5170	3-phosphoinositide dependent protein kinase 1	ENSG00000140992	8322.06	-0.201122	2.57003e-25	7.5899e-24
RBBP4	5928	retinoblastoma binding protein 4	ENSG00000162521	37612.4	0.314682	2.82056e-25	8.31665e-24
CSRNP2	81566	cysteine-serine-rich nuclear protein 2	ENSG00000110925	7226.12	-0.169991	3.0396e-25	8.9484e-24
ARAP2	116984	ArfGAP with RhoGAP domain_ ankyrin repeat and PH domain 2	ENSG00000047365	924.362	-1.27895	3.12441e-25	9.18362e-24
SULF2	55959	sulfatase 2	ENSG00000196562	13602.8	-0.424775	3.41939e-25	1.00349e-23
PTPRF	5792	protein tyrosine phosphatase_ receptor type_ F	ENSG00000142949	39896.3	-0.370245	3.70695e-25	1.08617e-23
TSHZ2	128553	teashirt zinc finger homeobox 2	ENSG00000182463	575.71	0.895724	3.78323e-25	1.10679e-23
LIF	3976	leukemia inhibitory factor	ENSG00000128342	6863.87	-1.04142	4.07716e-25	1.19079e-23
ITGB1BP1	9270	integrin beta 1 binding protein 1	ENSG00000119185	5230.52	-0.20821	4.08312e-25	1.19079e-23
PGM2L1	283209	phosphoglucomutase 2-like 1	ENSG00000165434	9644.71	-0.603145	4.1875e-25	1.21933e-23
NUCKS1	64710	nuclear casein kinase and cyclin-dependent kinase substrate 1	ENSG00000069275	76606.8	0.273605	4.21212e-25	1.22459e-23
DVL2	1856	dishevelled segment polarity protein 2	ENSG00000004975	6076.73	0.252885	4.29511e-25	1.24678e-23
PIEZO1	9780	piezo-type mechanosensitive ion channel component 1	ENSG00000103335	24496.1	-0.703139	4.30541e-25	1.24784e-23
CRHBP	1393	corticotropin releasing hormone binding protein	ENSG00000145708	1554.19	-1.98966	4.36423e-25	1.26292e-23
ZNF711	7552	zinc finger protein 711	ENSG00000147180	10454.6	0.370496	4.63266e-25	1.33853e-23
STMN2	11075	stathmin 2	ENSG00000104435	3316.01	-1.00303	5.57235e-25	1.60755e-23
KDM3B	51780	lysine (K)-specific demethylase 3B	ENSG00000120733	18754.5	0.192411	6.40235e-25	1.84415e-23
SPTBN1	6711	spectrin_ beta_ non-erythrocytic 1	ENSG00000115306	67104.9	-0.454115	6.99773e-25	2.01255e-23
THRA	7067	thyroid hormone receptor_ alpha	ENSG00000126351	3302.89	0.366694	7.17633e-25	2.06074e-23
ICE2	79664	interactor of little elongation complex ELL subunit 2	ENSG00000128915	7779.07	0.259036	7.60658e-25	2.18094e-23
FOXRED2	80020	FAD-dependent oxidoreductase domain containing 2	ENSG00000100350	2975.58	0.571761	7.6464e-25	2.189e-23
PROCR	10544	protein C receptor_ endothelial	ENSG00000101000	1209.99	-0.77655	7.71875e-25	2.20634e-23
PGRMC1	10857	progesterone receptor membrane component 1	ENSG00000101856	36373.5	0.402911	8.03074e-25	2.29201e-23
RBM7	10179	RNA binding motif protein 7	ENSG00000076053	3610.52	-0.31285	8.28436e-25	2.36079e-23
IKZF4	64375	IKAROS family zinc finger 4 (Eos)	ENSG00000123411	2549.55	0.350837	8.30501e-25	2.36307e-23
GADD45A	1647	growth arrest and DNA-damage-inducible_ alpha	ENSG00000116717	7214.91	-0.647578	8.45061e-25	2.40085e-23
MRPS6	64968	mitochondrial ribosomal protein S6	ENSG00000243927	5716	0.231722	8.54607e-25	2.42428e-23
FLII	2314	flightless I actin binding protein	ENSG00000177731	19762.6	-0.273965	8.57442e-25	2.42864e-23
ARL2BP	23568	ADP-ribosylation factor-like 2 binding protein	ENSG00000102931	10629.5	-0.185575	8.82597e-25	2.49611e-23
SH3RF3	344558	SH3 domain containing ring finger 3	ENSG00000172985	3476.96	-0.762261	9.02721e-25	2.54916e-23
CCDC34	91057	coiled-coil domain containing 34	ENSG00000109881	2720.51	0.43962	9.20143e-25	2.59444e-23
DNMT3A	1788	DNA (cytosine-5-)-methyltransferase 3 alpha	ENSG00000119772	14824.2	0.20937	9.21547e-25	2.59449e-23
DUSP3	1845	dual specificity phosphatase 3	ENSG00000108861	11861.5	-0.418945	9.52714e-25	2.6782e-23
IL6R	3570	interleukin 6 receptor	ENSG00000160712	173.951	-1.59379	1.16682e-24	3.27517e-23
E2F5	1875	E2F transcription factor 5_ p130-binding	ENSG00000133740	4866.46	0.465295	1.20051e-24	3.36467e-23
MMP24	10893	matrix metallopeptidase 24 (membrane-inserted)	ENSG00000125966	2129.87	-1.20726	1.30044e-24	3.63928e-23
HIST1H1C	3006	histone cluster 1_ H1c	ENSG00000187837	905.508	-0.474301	1.33862e-24	3.74053e-23
TNFAIP8L1	126282	tumor necrosis factor_ alpha-induced protein 8-like 1	ENSG00000185361	1472.77	0.373468	1.44788e-24	4.03979e-23
HERPUD1	9709	homocysteine-inducible_ endoplasmic reticulum stress-inducible_ ubiquitin-like domain member 1	ENSG00000051108	8328.42	-0.614093	1.46583e-24	4.08379e-23
TRPM2	7226	transient receptor potential cation channel_ subfamily M_ member 2	ENSG00000142185	121.041	-1.21505	1.62523e-24	4.52114e-23
PISD	23761	phosphatidylserine decarboxylase	ENSG00000241878	3882.74	-0.318513	1.64964e-24	4.58224e-23
BUB1	699	BUB1 mitotic checkpoint serine/threonine kinase	ENSG00000169679	9446.73	0.494277	1.65727e-24	4.59658e-23
CARS	833	cysteinyl-tRNA synthetase	ENSG00000110619	10172.2	-0.370605	1.66717e-24	4.61721e-23
IFT57	55081	intraflagellar transport 57	ENSG00000114446	4448.85	0.563693	1.73322e-24	4.79301e-23
NUF2	83540	NUF2_ NDC80 kinetochore complex component	ENSG00000143228	3540.21	0.615237	1.77347e-24	4.89709e-23
ST3GAL1	6482	ST3 beta-galactoside alpha-2_3-sialyltransferase 1	ENSG00000008513	3571.33	-0.554988	1.89435e-24	5.22315e-23
ANKRD1	27063	ankyrin repeat domain 1 (cardiac muscle)	ENSG00000148677	124748	-0.789064	1.99816e-24	5.50126e-23
XRCC3	7517	X-ray repair complementing defective repair in Chinese hamster cells 3	ENSG00000126215	1643.05	0.574602	2.01647e-24	5.5435e-23
DOK6	220164	docking protein 6	ENSG00000206052	2136.94	1.16254	2.02099e-24	5.54779e-23
ADAM12	8038	ADAM metallopeptidase domain 12	ENSG00000148848	7645.87	-1.74419	2.09631e-24	5.74609e-23
GRB2	2885	growth factor receptor-bound protein 2	ENSG00000177885	13338	-0.228102	2.10855e-24	5.7712e-23
RIC1	57589	RIC1 homolog_ RAB6A GEF complex partner 1	ENSG00000107036	13201.2	-0.455933	2.15565e-24	5.89149e-23
NNMT	4837	nicotinamide N-methyltransferase	ENSG00000166741	4325.3	-1.69744	2.29409e-24	6.2607e-23
NPFFR2	10886	neuropeptide FF receptor 2	ENSG00000056291	353.08	-1.44182	2.31334e-24	6.30401e-23
THBS2	7058	thrombospondin 2	ENSG00000186340	4402.33	-0.955037	2.37198e-24	6.4544e-23
RRAD	6236	Ras-related associated with diabetes	ENSG00000166592	283.906	-1.21844	2.4037e-24	6.53123e-23
OTX2	5015	orthodenticle homeobox 2	ENSG00000165588	12791.9	0.85014	2.444e-24	6.63107e-23
PRIM1	5557	primase_ DNA_ polypeptide 1 (49kDa)	ENSG00000198056	1779.68	0.705659	2.45482e-24	6.65078e-23
SLC16A12	387700	solute carrier family 16_ member 12	ENSG00000152779	177.739	-1.26255	2.47788e-24	6.70355e-23
PIP5K1A	8394	phosphatidylinositol-4-phosphate 5-kinase_ type I_ alpha	ENSG00000143398	12589.2	-0.187174	2.92218e-24	7.89411e-23
GNG12	55970	guanine nucleotide binding protein (G protein)_ gamma 12	ENSG00000172380	25294.9	-0.384079	3.16009e-24	8.5245e-23
BDH2	56898	3-hydroxybutyrate dehydrogenase_ type 2	ENSG00000164039	4066.43	0.403281	3.60878e-24	9.70763e-23
SRR	63826	serine racemase	ENSG00000167720	3110.48	0.25919	3.60907e-24	9.70763e-23
WDHD1	11169	WD repeat and HMG-box DNA binding protein 1	ENSG00000198554	5486.34	0.427683	3.85318e-24	1.03493e-22
RNF19B	127544	ring finger protein 19B	ENSG00000116514	2196.5	-0.379449	3.87478e-24	1.03924e-22
LIG1	3978	ligase I_ DNA_ ATP-dependent	ENSG00000105486	6508.71	0.515616	3.90109e-24	1.0448e-22
CAMTA2	23125	calmodulin binding transcription activator 2	ENSG00000108509	2955.09	-0.491698	3.91928e-24	1.04817e-22
SLC2A6	11182	solute carrier family 2 (facilitated glucose transporter)_ member 6	ENSG00000160326	4064.52	-0.355615	5.39422e-24	1.44057e-22
SMPDL3B	27293	sphingomyelin phosphodiesterase_ acid-like 3B	ENSG00000130768	159.41	0.924561	5.8117e-24	1.54984e-22
VCPIP1	80124	valosin containing protein (p97)/p47 complex interacting protein 1	ENSG00000175073	4623.46	-0.311013	5.85451e-24	1.55903e-22
SLC30A4	7782	solute carrier family 30 (zinc transporter)_ member 4	ENSG00000104154	1370.42	-0.503973	6.22473e-24	1.65527e-22
TEAD3	7005	TEA domain family member 3	ENSG00000007866	9052.61	-0.408797	6.33235e-24	1.68149e-22
C4orf26	152816	chromosome 4 open reading frame 26	ENSG00000174792	1001.49	-1.02885	6.57285e-24	1.74288e-22
HMMR	3161	hyaluronan-mediated motility receptor (RHAMM)	ENSG00000072571	6094.72	0.541564	6.64993e-24	1.76082e-22
TMTC4	84899	transmembrane and tetratricopeptide repeat containing 4	ENSG00000125247	4302.71	0.39893	6.76305e-24	1.78824e-22
CMSS1	84319	cms1 ribosomal small subunit homolog (yeast)	ENSG00000184220	2626.21	0.433012	7.24979e-24	1.91423e-22
ARMCX4	100131755	armadillo repeat containing_ X-linked 4	ENSG00000196440	5811.02	-0.484399	7.55516e-24	1.99205e-22
FAM64A	54478	family with sequence similarity 64_ member A	ENSG00000129195	5438.54	0.629969	7.83493e-24	2.06291e-22
AFP	174	alpha-fetoprotein	ENSG00000081051	196.593	-1.20563	8.24283e-24	2.16725e-22
ABHD15	116236	abhydrolase domain containing 15	ENSG00000168792	884.07	-0.475724	9.02916e-24	2.37066e-22
UBTF	7343	upstream binding transcription factor_ RNA polymerase I	ENSG00000108312	14799.9	0.145116	9.30015e-24	2.43839e-22
MYADM	91663	myeloid-associated differentiation marker	ENSG00000179820	12734.4	-0.550311	9.53321e-24	2.49599e-22
TECR	9524	trans-2_3-enoyl-CoA reductase	ENSG00000099797	7190.77	0.269955	9.74897e-24	2.54891e-22
ANP32E	81611	acidic (leucine-rich) nuclear phosphoprotein 32 family_ member E	ENSG00000143401	24667.2	0.282638	9.95793e-24	2.59991e-22
IL15RA	3601	interleukin 15 receptor_ alpha	ENSG00000134470	32.8468	-1.80462	1.00273e-23	2.61438e-22
ITGA5	3678	integrin_ alpha 5 (fibronectin receptor_ alpha polypeptide)	ENSG00000161638	19524.2	-0.565348	1.01043e-23	2.63078e-22
IVNS1ABP	10625	influenza virus NS1A binding protein	ENSG00000116679	48335	0.535915	1.19316e-23	3.10223e-22
CTNNB1	1499	catenin (cadherin-associated protein)_ beta 1_ 88kDa	ENSG00000168036	107230	0.215379	1.27791e-23	3.31796e-22
MYL9	10398	myosin_ light chain 9_ regulatory	ENSG00000101335	120845	-0.536028	1.29728e-23	3.36357e-22
TRNP1	388610	TMF1-regulated nuclear protein 1	ENSG00000253368	2052	-0.649749	1.36747e-23	3.54064e-22
PER3	8863	period circadian clock 3	ENSG00000049246	1223.88	0.489474	1.39162e-23	3.5982e-22
CTTNBP2NL	55917	CTTNBP2 N-terminal like	ENSG00000143079	14147.2	-0.314294	1.45364e-23	3.75336e-22
CPNE4	131034	copine IV	ENSG00000196353	827.431	1.09189	1.57943e-23	4.07253e-22
MCU	90550	mitochondrial calcium uniporter	ENSG00000156026	5473.43	-0.241246	1.69578e-23	4.3665e-22
ACTG2	72	actin_ gamma 2_ smooth muscle_ enteric	ENSG00000163017	24511.8	-1.72295	1.80037e-23	4.62946e-22
PLAGL1	5325	pleiomorphic adenoma gene-like 1	ENSG00000118495	8704.64	0.530238	1.8411e-23	4.72769e-22
SEZ6L2	26470	seizure related 6 homolog (mouse)-like 2	ENSG00000174938	5443.4	-0.391293	2.21533e-23	5.68084e-22
CLDN4	1364	claudin 4	ENSG00000189143	681.491	-1.31415	2.30914e-23	5.91331e-22
HNRNPR	10236	heterogeneous nuclear ribonucleoprotein R	ENSG00000125944	36956	0.199625	2.35745e-23	6.02875e-22
RIOK3	8780	RIO kinase 3	ENSG00000101782	9626.91	-0.302568	2.36173e-23	6.03146e-22
TTLL5	23093	tubulin tyrosine ligase-like family member 5	ENSG00000119685	4517.28	0.218682	2.40235e-23	6.12681e-22
SGMS2	166929	sphingomyelin synthase 2	ENSG00000164023	2628.58	-0.933035	2.41451e-23	6.14944e-22
PTPN11	5781	protein tyrosine phosphatase_ non-receptor type 11	ENSG00000179295	24734.7	-0.201141	2.42612e-23	6.17059e-22
TOP2A	7153	topoisomerase (DNA) II alpha	ENSG00000131747	44070.3	0.565123	2.44867e-23	6.2195e-22
PSMD2	5708	proteasome 26S subunit_ non-ATPase 2	ENSG00000175166	52460.1	-0.259318	2.46235e-23	6.24575e-22
ASF1B	55723	anti-silencing function 1B histone chaperone	ENSG00000105011	2641.25	0.694204	2.6824e-23	6.79468e-22
PCMTD2	55251	protein-L-isoaspartate (D-aspartate) O-methyltransferase domain containing 2	ENSG00000203880	8360.81	0.287582	2.72778e-23	6.90029e-22
FBLN1	2192	fibulin 1	ENSG00000077942	30248.4	0.282645	2.83076e-23	7.15111e-22
HEXIM1	10614	hexamethylene bis-acetamide inducible 1	ENSG00000186834	5891.45	-0.296151	2.92915e-23	7.38968e-22
RAB11FIP1	80223	RAB11 family interacting protein 1 (class I)	ENSG00000156675	20560.6	-0.323517	3.07867e-23	7.75643e-22
NOCT	25819	nocturnin	ENSG00000151014	2315.37	-0.609351	3.20427e-23	8.06199e-22
BORA	79866	bora_ aurora kinase A activator	ENSG00000136122	2047.11	0.444482	3.6764e-23	9.23744e-22
BMP6	654	bone morphogenetic protein 6	ENSG00000153162	951.483	0.525237	3.68594e-23	9.24351e-22
PSTPIP2	9050	proline-serine-threonine phosphatase interacting protein 2	ENSG00000152229	1268.43	-0.482449	3.6887e-23	9.24351e-22
CSGALNACT2	55454	chondroitin sulfate N-acetylgalactosaminyltransferase 2	ENSG00000169826	5549.21	-0.369277	3.82542e-23	9.57327e-22
PPP1R18	170954	protein phosphatase 1_ regulatory subunit 18	ENSG00000146112	15353.9	-0.373526	4.08588e-23	1.02114e-21
PLK1	5347	polo-like kinase 1	ENSG00000166851	7965.57	0.417327	4.09337e-23	1.02165e-21
CENPT	80152	centromere protein T	ENSG00000102901	4540.88	-0.382885	4.10276e-23	1.02263e-21
CASP3	836	caspase 3_ apoptosis-related cysteine peptidase	ENSG00000164305	11500.2	-0.316539	4.32125e-23	1.07565e-21
S100A10	6281	S100 calcium binding protein A10	ENSG00000197747	25916.2	-0.449058	4.38434e-23	1.08991e-21
ACOT9	23597	acyl-CoA thioesterase 9	ENSG00000123130	5948.97	-0.343116	4.44273e-23	1.10295e-21
SQSTM1	8878	sequestosome 1	ENSG00000161011	26509.7	-0.493063	4.62765e-23	1.14734e-21
EMX2	2018	empty spiracles homeobox 2	ENSG00000170370	3262.64	1.0702	4.69334e-23	1.16208e-21
ALOX5	240	arachidonate 5-lipoxygenase	ENSG00000012779	115.789	-1.24201	4.91069e-23	1.21429e-21
HAUS1	115106	HAUS augmin-like complex_ subunit 1	ENSG00000152240	4845.11	0.371318	5.02997e-23	1.24214e-21
ZNF274	10782	zinc finger protein 274	ENSG00000171606	3060.87	-0.351497	5.41148e-23	1.33459e-21
EPS15L1	58513	epidermal growth factor receptor pathway substrate 15-like 1	ENSG00000127527	6479.39	-0.264676	5.46945e-23	1.34711e-21
HSD3B7	80270	hydroxy-delta-5-steroid dehydrogenase_ 3 beta- and steroid delta-isomerase 7	ENSG00000099377	575.44	-0.569184	7.31353e-23	1.79894e-21
XBP1	7494	X-box binding protein 1	ENSG00000100219	9953.41	-0.279026	7.38548e-23	1.81425e-21
PTPRN	5798	protein tyrosine phosphatase_ receptor type_ N	ENSG00000054356	1034.18	-1.28785	7.74524e-23	1.90012e-21
SIN3A	25942	SIN3 transcription regulator family member A	ENSG00000169375	9707.2	0.200391	7.87829e-23	1.93023e-21
LMO3	55885	LIM domain only 3 (rhombotin-like 2)	ENSG00000048540	1417.47	1.32087	8.15095e-23	1.99442e-21
NUSAP1	51203	nucleolar and spindle associated protein 1	ENSG00000137804	10424	0.667071	8.28384e-23	2.02429e-21
SPC25	57405	SPC25_ NDC80 kinetochore complex component	ENSG00000152253	1916.75	0.661364	8.2974e-23	2.02495e-21
PDLIM1	9124	PDZ and LIM domain 1	ENSG00000107438	17501.6	-0.514517	8.55972e-23	2.08625e-21
MALT1	10892	MALT1 paracaspase	ENSG00000172175	20396.4	0.574561	8.62085e-23	2.09841e-21
SLC20A2	6575	solute carrier family 20 (phosphate transporter)_ member 2	ENSG00000168575	11185.3	-0.727649	9.83229e-23	2.39018e-21
SUSD5	26032	sushi domain containing 5	ENSG00000173705	851.754	-0.504346	1.02014e-22	2.47669e-21
XKR5	389610	XK_ Kell blood group complex subunit-related family_ member 5	ENSG00000275591	417.753	0.943493	1.09299e-22	2.65012e-21
TGFB1I1	7041	transforming growth factor beta 1 induced transcript 1	ENSG00000140682	8767.91	-0.538614	1.18124e-22	2.86037e-21
TXNDC11	51061	thioredoxin domain containing 11	ENSG00000153066	3077.27	-0.314797	1.19783e-22	2.89681e-21
ALDH1B1	219	aldehyde dehydrogenase 1 family_ member B1	ENSG00000137124	11195.3	-0.86943	1.27145e-22	3.07087e-21
FAM181B	220382	family with sequence similarity 181_ member B	ENSG00000182103	500.228	1.26561	1.27991e-22	3.08731e-21
NCAPH	23397	non-SMC condensin I complex_ subunit H	ENSG00000121152	4524.48	0.593632	1.29338e-22	3.11578e-21
MED10	84246	mediator complex subunit 10	ENSG00000133398	3461.96	-0.323823	1.35531e-22	3.26077e-21
HBEGF	1839	heparin-binding EGF-like growth factor	ENSG00000113070	22331.7	-1.25618	1.42976e-22	3.43546e-21
C15orf48	84419	chromosome 15 open reading frame 48	ENSG00000166920	77.985	-1.68179	1.45625e-22	3.49462e-21
EXOSC8	11340	exosome component 8	ENSG00000120699	5259.06	0.336415	1.51712e-22	3.63604e-21
HP1BP3	50809	heterochromatin protein 1_ binding protein 3	ENSG00000127483	31475.4	0.180662	1.59928e-22	3.82804e-21
MCM5	4174	minichromosome maintenance complex component 5	ENSG00000100297	7385.46	0.604834	1.6084e-22	3.84495e-21
BLOC1S6	26258	biogenesis of lysosomal organelles complex-1_ subunit 6_ pallidin	ENSG00000104164	12594.8	-0.264571	1.64343e-22	3.92367e-21
RBBP9	10741	retinoblastoma binding protein 9	ENSG00000089050	5466.13	0.306116	1.71155e-22	4.08108e-21
POPDC3	64208	popeye domain containing 3	ENSG00000132429	233.863	-0.858951	1.95935e-22	4.66601e-21
PVR	5817	poliovirus receptor	ENSG00000073008	5354.5	-0.518119	2.06662e-22	4.9152e-21
AXL	558	AXL receptor tyrosine kinase	ENSG00000167601	23431.6	-0.595245	2.18756e-22	5.19623e-21
SMTN	6525	smoothelin	ENSG00000183963	4546.49	-0.443015	2.19764e-22	5.21354e-21
PCYOX1L	78991	prenylcysteine oxidase 1 like	ENSG00000145882	4241.75	0.269175	2.28668e-22	5.41789e-21
MAPK11	5600	mitogen-activated protein kinase 11	ENSG00000185386	2218.59	-0.591389	2.3448e-22	5.54857e-21
AP4E1	23431	adaptor-related protein complex 4_ epsilon 1 subunit	ENSG00000081014	3809.98	-0.276927	2.56935e-22	6.07224e-21
CAMK2A	815	calcium/calmodulin-dependent protein kinase II alpha	ENSG00000070808	621.54	-1.07387	2.89221e-22	6.82664e-21
ESCO2	157570	establishment of sister chromatid cohesion N-acetyltransferase 2	ENSG00000171320	1926.08	0.659674	3.04833e-22	7.18607e-21
SAMD4A	23034	sterile alpha motif domain containing 4A	ENSG00000020577	12842.8	-0.616979	3.08695e-22	7.26794e-21
CERS6	253782	ceramide synthase 6	ENSG00000172292	11199.7	0.406957	3.18487e-22	7.48905e-21
VASP	7408	vasodilator-stimulated phosphoprotein	ENSG00000125753	15063.6	-0.448	3.2496e-22	7.63167e-21
CHKA	1119	choline kinase alpha	ENSG00000110721	5435.49	0.2984	3.47827e-22	8.15845e-21
PRR3	80742	proline rich 3	ENSG00000204576	2619.79	0.279524	3.50536e-22	8.21169e-21
TTK	7272	TTK protein kinase	ENSG00000112742	5993.34	0.51708	3.84021e-22	8.98484e-21
BPHL	670	biphenyl hydrolase-like (serine hydrolase)	ENSG00000137274	3692.28	0.306975	3.93357e-22	9.19177e-21
MFAP3L	9848	microfibrillar-associated protein 3-like	ENSG00000198948	1489.66	-0.685733	4.3146e-22	1.00695e-20
ETV6	2120	ets variant 6	ENSG00000139083	4652.62	-0.257318	4.40402e-22	1.02654e-20
IFT81	28981	intraflagellar transport 81	ENSG00000122970	5028.68	0.416749	4.46359e-22	1.03913e-20
DEPDC1B	55789	DEP domain containing 1B	ENSG00000035499	3996.32	0.645287	4.47382e-22	1.04022e-20
TACC1	6867	transforming_ acidic coiled-coil containing protein 1	ENSG00000147526	12238.9	-0.437763	4.62057e-22	1.07301e-20
IER3	8870	immediate early response 3	ENSG00000137331	19851.3	-0.476128	4.748e-22	1.10123e-20
CDK1	983	cyclin-dependent kinase 1	ENSG00000170312	10316.4	0.589207	4.87683e-22	1.12971e-20
CDC45	8318	cell division cycle 45	ENSG00000093009	2409.36	0.626507	4.90281e-22	1.13432e-20
TIMELESS	8914	timeless circadian clock	ENSG00000111602	10900.3	0.539531	5.02166e-22	1.16038e-20
LPP	4026	LIM domain containing preferred translocation partner in lipoma	ENSG00000145012	58096	-0.520797	5.16526e-22	1.19209e-20
OSBPL1A	114876	oxysterol binding protein-like 1A	ENSG00000141447	7328.38	0.408706	5.27087e-22	1.21496e-20
CCDC150	284992	coiled-coil domain containing 150	ENSG00000144395	1646.25	0.604191	5.44709e-22	1.25404e-20
ZZEF1	23140	zinc finger_ ZZ-type with EF-hand domain 1	ENSG00000074755	8238.38	-0.220196	5.73455e-22	1.31859e-20
LRRC59	55379	leucine rich repeat containing 59	ENSG00000108829	23081.5	-0.275392	5.75591e-22	1.32188e-20
KIF15	56992	kinesin family member 15	ENSG00000163808	4546.65	0.737394	5.86713e-22	1.34577e-20
THBD	7056	thrombomodulin	ENSG00000178726	2392.35	-1.66889	5.99659e-22	1.37378e-20
ZDHHC15	158866	zinc finger_ DHHC-type containing 15	ENSG00000102383	1120.3	0.413634	6.46324e-22	1.47887e-20
GLRX	2745	glutaredoxin (thioltransferase)	ENSG00000173221	2763.29	-0.405396	6.55672e-22	1.49843e-20
NCEH1	57552	neutral cholesterol ester hydrolase 1	ENSG00000144959	1986.03	-0.864876	6.81515e-22	1.55552e-20
TEK	7010	TEK tyrosine kinase_ endothelial	ENSG00000120156	3973.49	0.752563	6.82318e-22	1.55552e-20
USP46	64854	ubiquitin specific peptidase 46	ENSG00000109189	10536.2	0.233735	6.95632e-22	1.58394e-20
LOC102724652	102724652	alpha-crystallin A chain	ENSG00000276076	893.216	0.999845	7.06959e-22	1.60777e-20
PSPC1	55269	paraspeckle component 1	ENSG00000121390	8871.54	0.154902	7.17512e-22	1.62979e-20
CDC42EP2	10435	CDC42 effector protein (Rho GTPase binding) 2	ENSG00000149798	970.289	-0.602144	7.24965e-22	1.64472e-20
DDX21	9188	DEAD (Asp-Glu-Ala-Asp) box helicase 21	ENSG00000165732	24197.2	-0.26663	7.4524e-22	1.68867e-20
KCNMA1	3778	potassium channel_ calcium activated large conductance subfamily M alpha_ member 1	ENSG00000156113	7346.4	-0.539422	7.50355e-22	1.6982e-20
KRTAP2-3	730755	keratin associated protein 2-3	ENSG00000212724	186.274	-1.57683	8.03994e-22	1.8174e-20
IRAK2	3656	interleukin-1 receptor-associated kinase 2	ENSG00000134070	326.106	-1.10091	8.071e-22	1.82221e-20
SAE1	10055	SUMO1 activating enzyme subunit 1	ENSG00000142230	25203.5	0.192524	8.25393e-22	1.86127e-20
MARS	4141	methionyl-tRNA synthetase	ENSG00000166986	18806.8	-0.223755	8.34254e-22	1.87898e-20
IPPK	64768	inositol 1_3_4_5_6-pentakisphosphate 2-kinase	ENSG00000127080	1796.57	-0.283951	8.40824e-22	1.8915e-20
RPA3	6119	replication protein A3_ 14kDa	ENSG00000106399	1943.33	0.436839	8.93286e-22	2.0071e-20
BRD8	10902	bromodomain containing 8	ENSG00000112983	7010.1	0.229702	9.35773e-22	2.09927e-20
COPG2	26958	coatomer protein complex_ subunit gamma 2	ENSG00000158623	5842.59	0.289268	9.36554e-22	2.09927e-20
CYB5RL	606495	cytochrome b5 reductase-like	ENSG00000215883	950.936	0.401912	9.41108e-22	2.10696e-20
ABCC4	10257	ATP-binding cassette_ sub-family C (CFTR/MRP)_ member 4	ENSG00000125257	2534.17	-0.570445	9.45891e-22	2.11513e-20
RGMB	285704	repulsive guidance molecule family member b	ENSG00000174136	6747.5	-0.552715	9.80283e-22	2.18942e-20
UBE2C	11065	ubiquitin-conjugating enzyme E2C	ENSG00000175063	5248.62	0.535785	9.93744e-22	2.21683e-20
DPP9	91039	dipeptidyl-peptidase 9	ENSG00000142002	5656.94	-0.299016	1.02053e-21	2.27388e-20
PLA2G4C	8605	phospholipase A2_ group IVC (cytosolic_ calcium-independent)	ENSG00000105499	444.73	-1.30924	1.06696e-21	2.3745e-20
ANKLE2	23141	ankyrin repeat and LEM domain containing 2	ENSG00000176915	21189.4	-0.379889	1.08683e-21	2.41584e-20
PTGIS	5740	prostaglandin I2 (prostacyclin) synthase	ENSG00000124212	1195.16	0.821522	1.1049e-21	2.45308e-20
GULP1	51454	GULP_ engulfment adaptor PTB domain containing 1	ENSG00000144366	9025.49	0.453676	1.12501e-21	2.49478e-20
AURKA	6790	aurora kinase A	ENSG00000087586	5948.31	0.360905	1.16681e-21	2.58441e-20
GDF5	8200	growth differentiation factor 5	ENSG00000125965	1445.04	-1.05558	1.16974e-21	2.58782e-20
AURKB	9212	aurora kinase B	ENSG00000178999	3914.68	0.480906	1.19947e-21	2.65046e-20
PDLIM2	64236	PDZ and LIM domain 2 (mystique)	ENSG00000120913	4993.84	-0.351234	1.25477e-21	2.76938e-20
ATP2B1	490	ATPase_ Ca++ transporting_ plasma membrane 1	ENSG00000070961	12187.8	0.47827	1.35441e-21	2.98576e-20
NIF3L1	60491	NIF3 NGG1 interacting factor 3-like 1	ENSG00000196290	3116.78	0.311254	1.36625e-21	3.00832e-20
ZNF600	162966	zinc finger protein 600	ENSG00000189190	384.163	-0.694928	1.39908e-21	3.07699e-20
BAIAP2	10458	BAI1-associated protein 2	ENSG00000175866	7502	-0.30015	1.42036e-21	3.12012e-20
HTATIP2	10553	HIV-1 Tat interactive protein 2_ 30kDa	ENSG00000109854	1520.96	-0.588093	1.50248e-21	3.29663e-20
LSAMP	4045	limbic system-associated membrane protein	ENSG00000185565	2642.69	0.488955	1.50794e-21	3.30474e-20
GABRA5	2558	gamma-aminobutyric acid (GABA) A receptor_ alpha 5	ENSG00000186297	1172.34	-0.854135	1.51221e-21	3.31021e-20
TLN1	7094	talin 1	ENSG00000137076	78973.6	-0.416202	1.54572e-21	3.37961e-20
HMGXB4	10042	HMG box domain containing 4	ENSG00000100281	6426.43	0.215972	1.58447e-21	3.46028e-20
PLXNA3	55558	plexin A3	ENSG00000130827	12133.1	-0.367739	1.63189e-21	3.55969e-20
ELP4	26610	elongator acetyltransferase complex subunit 4	ENSG00000109911	2368.74	0.270898	1.71377e-21	3.73395e-20
NPPB	4879	natriuretic peptide B	ENSG00000120937	4221.49	-2.21236	1.73848e-21	3.78338e-20
SAT1	6303	spermidine/spermine N1-acetyltransferase 1	ENSG00000130066	7925.15	-0.410358	1.75686e-21	3.81893e-20
MMP19	4327	matrix metallopeptidase 19	ENSG00000123342	437.493	-0.913714	1.83983e-21	3.99464e-20
DNAJB5	25822	DnaJ (Hsp40) homolog_ subfamily B_ member 5	ENSG00000137094	6486.5	-0.372907	1.93217e-21	4.19025e-20
ACTG1	71	actin gamma 1	ENSG00000184009	753300	-0.276895	1.94613e-21	4.21564e-20
KIAA0101	9768	KIAA0101	ENSG00000166803	1461.6	0.67971	1.95091e-21	4.22109e-20
GPR85	54329	G protein-coupled receptor 85	ENSG00000164604	1955.62	0.448765	2.02603e-21	4.37857e-20
STMN1	3925	stathmin 1	ENSG00000117632	54728	0.269523	2.07783e-21	4.48532e-20
F11R	50848	F11 receptor	ENSG00000158769	2787.53	-0.320239	2.11984e-21	4.57073e-20
CRACR2A	84766	calcium release activated channel regulator 2A	ENSG00000130038	168.451	-0.995648	2.16154e-21	4.65528e-20
SOCS2	8835	suppressor of cytokine signaling 2	ENSG00000120833	642.563	0.575947	2.22109e-21	4.77802e-20
SIAH2	6478	siah E3 ubiquitin protein ligase 2	ENSG00000181788	3325.42	-0.439487	2.25666e-21	4.84897e-20
SYNM	23336	synemin_ intermediate filament protein	ENSG00000182253	11071.2	0.509029	2.33259e-21	5.00637e-20
ALDH1A1	216	aldehyde dehydrogenase 1 family_ member A1	ENSG00000165092	10542.7	1.65576	2.46724e-21	5.28929e-20
CPVL	54504	carboxypeptidase_ vitellogenic-like	ENSG00000106066	2435.1	0.402901	2.68136e-21	5.74173e-20
TCF7L2	6934	transcription factor 7-like 2 (T-cell specific_ HMG-box)	ENSG00000148737	8131.09	0.413753	2.74127e-21	5.86331e-20
USB1	79650	U6 snRNA biogenesis 1	ENSG00000103005	9572.32	-0.355413	2.86002e-21	6.11031e-20
PHLDA2	7262	pleckstrin homology-like domain_ family A_ member 2	ENSG00000181649	3243.42	-1.26857	2.94038e-21	6.27482e-20
HAUS4	54930	HAUS augmin-like complex_ subunit 4	ENSG00000092036	1014.18	0.446378	3.01801e-21	6.43314e-20
PPP2CB	5516	protein phosphatase 2_ catalytic subunit_ beta isozyme	ENSG00000104695	16646.5	-0.298715	3.11831e-21	6.63938e-20
NRARP	441478	NOTCH-regulated ankyrin repeat protein	ENSG00000198435	1737.02	0.724965	3.12497e-21	6.64599e-20
SHB	6461	Src homology 2 domain containing adaptor protein B	ENSG00000107338	2398.69	-0.501504	3.25268e-21	6.90974e-20
DNA2	1763	DNA replication helicase/nuclease 2	ENSG00000138346	4084.39	0.587162	3.64386e-21	7.73193e-20
IFT74	80173	intraflagellar transport 74	ENSG00000096872	2492.53	0.341362	3.67547e-21	7.79016e-20
PANX1	24145	pannexin 1	ENSG00000110218	6110.02	-0.248061	3.75229e-21	7.94398e-20
LIN52	91750	lin-52 DREAM MuvB core complex component	ENSG00000205659	2501.55	0.305893	3.85011e-21	8.14185e-20
MNS1	55329	meiosis-specific nuclear structural 1	ENSG00000138587	657.913	0.714299	3.95011e-21	8.34388e-20
HSD17B14	51171	hydroxysteroid (17-beta) dehydrogenase 14	ENSG00000087076	1319.74	0.548463	3.96339e-21	8.36248e-20
GAL3ST3	89792	galactose-3-O-sulfotransferase 3	ENSG00000175229	443.382	0.768332	3.98177e-21	8.39179e-20
GBP3	2635	guanylate binding protein 3	ENSG00000117226	1213.27	-1.29726	4.11424e-21	8.66121e-20
HMGB3	3149	high mobility group box 3	ENSG00000029993	18233.6	0.344699	4.15293e-21	8.73283e-20
DNAJB6	10049	DnaJ (Hsp40) homolog_ subfamily B_ member 6	ENSG00000105993	20540.8	-0.208524	4.34531e-21	9.12709e-20
EBI3	10148	Epstein-Barr virus induced 3	ENSG00000105246	409.116	-0.663411	4.53265e-21	9.50991e-20
ZNF76	7629	zinc finger protein 76	ENSG00000065029	2926.91	0.294387	4.63405e-21	9.71177e-20
TGIF1	7050	TGFB-induced factor homeobox 1	ENSG00000177426	6824.54	0.339627	4.89642e-21	1.02501e-19
SPAG5	10615	sperm associated antigen 5	ENSG00000076382	8918.92	0.469204	5.02463e-21	1.05068e-19
CLEC19A	728276	C-type lectin domain family 19_ member A	ENSG00000261210	79.7428	1.96409	5.03747e-21	1.05218e-19
BMP2	650	bone morphogenetic protein 2	ENSG00000125845	683.534	0.502223	5.61496e-21	1.1715e-19
EDNRB	1910	endothelin receptor type B	ENSG00000136160	4206.86	0.986346	5.63756e-21	1.1749e-19
FAM20A	54757	family with sequence similarity 20_ member A	ENSG00000108950	206.125	1.75205	5.66697e-21	1.17972e-19
ZDHHC2	51201	zinc finger_ DHHC-type containing 2	ENSG00000104219	6764.64	-0.368753	5.75231e-21	1.19615e-19
ZFP36	7538	ZFP36 ring finger protein	ENSG00000128016	713.884	-0.591249	5.76607e-21	1.19768e-19
MPDZ	8777	multiple PDZ domain protein	ENSG00000107186	16274.3	0.247862	5.86601e-21	1.21708e-19
KIAA0368	23392	KIAA0368	ENSG00000136813	19896.9	-0.211741	5.93805e-21	1.22993e-19
NASP	4678	nuclear autoantigenic sperm protein (histone-binding)	ENSG00000132780	31578.1	0.495988	5.9411e-21	1.22993e-19
MT2A	4502	metallothionein 2A	ENSG00000125148	4227.96	-1.47057	5.9656e-21	1.23364e-19
FBXL16	146330	F-box and leucine-rich repeat protein 16	ENSG00000127585	290.458	-1.37768	6.0248e-21	1.2445e-19
ANXA5	308	annexin A5	ENSG00000164111	58419.7	-0.319115	6.28915e-21	1.29767e-19
MCM4	4173	minichromosome maintenance complex component 4	ENSG00000104738	18149.2	0.506285	6.29631e-21	1.29772e-19
IP6K3	117283	inositol hexakisphosphate kinase 3	ENSG00000161896	1198.73	-0.507773	6.71223e-21	1.38192e-19
KPNA4	3840	karyopherin alpha 4 (importin alpha 3)	ENSG00000186432	17142.7	-0.31112	7.19324e-21	1.47932e-19
PCYT1B	9468	phosphate cytidylyltransferase 1_ choline_ beta	ENSG00000102230	1412.44	0.645068	7.468e-21	1.53414e-19
HMGN1	3150	high mobility group nucleosome binding domain 1	ENSG00000205581	61968.5	0.170095	7.89784e-21	1.62066e-19
RCOR2	283248	REST corepressor 2	ENSG00000167771	3151.18	0.361243	8.07246e-21	1.65468e-19
JUP	3728	junction plakoglobin	ENSG00000173801	29082.4	-0.448361	8.1123e-21	1.66102e-19
AFAP1L1	134265	actin filament associated protein 1-like 1	ENSG00000157510	1041.22	-1.20001	8.47604e-21	1.7336e-19
CLU	1191	clusterin	ENSG00000120885	13919	-0.453159	8.64232e-21	1.76568e-19
ASPM	259266	abnormal spindle microtubule assembly	ENSG00000066279	15194.1	0.628955	8.92502e-21	1.82144e-19
ZDHHC7	55625	zinc finger_ DHHC-type containing 7	ENSG00000153786	7240.53	-0.201173	9.10119e-21	1.85537e-19
SOCS3	9021	suppressor of cytokine signaling 3	ENSG00000184557	6540.57	0.587902	9.60913e-21	1.95679e-19
MTCL1	23255	microtubule crosslinking factor 1	ENSG00000168502	10534.6	-0.825404	9.75157e-21	1.98363e-19
SYAP1	94056	synapse associated protein 1	ENSG00000169895	12427.7	-0.16691	1.01217e-20	2.05668e-19
DNMT1	1786	DNA (cytosine-5-)-methyltransferase 1	ENSG00000130816	14389	0.269302	1.01491e-20	2.05847e-19
SOX6	55553	SRY (sex determining region Y)-box 6	ENSG00000110693	4374.55	0.424335	1.01525e-20	2.05847e-19
PIP5K1C	23396	phosphatidylinositol-4-phosphate 5-kinase_ type I_ gamma	ENSG00000186111	10678	-0.414979	1.05576e-20	2.13828e-19
CACHD1	57685	cache domain containing 1	ENSG00000158966	8533.02	0.413399	1.10303e-20	2.23161e-19
MGME1	92667	mitochondrial genome maintenance exonuclease 1	ENSG00000125871	4542.43	0.223398	1.14624e-20	2.31651e-19
TPRG1L	127262	tumor protein p63 regulated 1-like	ENSG00000158109	5126.42	-0.309843	1.18624e-20	2.39476e-19
NSUN2	54888	NOP2/Sun RNA methyltransferase family_ member 2	ENSG00000037474	10699.7	-0.186989	1.23742e-20	2.4954e-19
KIF11	3832	kinesin family member 11	ENSG00000138160	12317.9	0.554586	1.28386e-20	2.58626e-19
CYS1	192668	cystin 1	ENSG00000205795	319.394	1.21986	1.33851e-20	2.69344e-19
LRRC8A	56262	leucine rich repeat containing 8 family_ member A	ENSG00000136802	15671.4	-0.384278	1.38453e-20	2.78235e-19
MYC	4609	v-myc avian myelocytomatosis viral oncogene homolog	ENSG00000136997	4156.22	-0.714599	1.38567e-20	2.78235e-19
PIF1	80119	PIF1 5'-to-3' DNA helicase	ENSG00000140451	1241.72	0.553078	1.42038e-20	2.84898e-19
UBE2T	29089	ubiquitin-conjugating enzyme E2T	ENSG00000077152	3450.16	0.462872	1.49338e-20	2.99221e-19
MCM7	4176	minichromosome maintenance complex component 7	ENSG00000166508	25022.5	0.479811	1.57515e-20	3.15266e-19
KIF14	9928	kinesin family member 14	ENSG00000118193	5290.67	0.557164	1.64964e-20	3.29822e-19
SLC44A5	204962	solute carrier family 44_ member 5	ENSG00000137968	2588.86	0.557143	1.82383e-20	3.64259e-19
ARPC5	10092	actin related protein 2/3 complex_ subunit 5_ 16kDa	ENSG00000162704	30801.9	-0.319369	1.84256e-20	3.67607e-19
OPHN1	4983	oligophrenin 1	ENSG00000079482	1998.32	-0.406461	1.89658e-20	3.77982e-19
CPNE7	27132	copine VII	ENSG00000178773	129.401	-1.32649	1.93503e-20	3.85233e-19
FEM1C	56929	fem-1 homolog c (C. elegans)	ENSG00000145780	5122.54	-0.239872	1.95213e-20	3.88225e-19
SLC48A1	55652	solute carrier family 48 (heme transporter)_ member 1	ENSG00000211584	2921.29	0.437999	2.10748e-20	4.18674e-19
CDC20	991	cell division cycle 20	ENSG00000117399	7960.45	0.396831	2.19421e-20	4.35442e-19
JAM2	58494	junctional adhesion molecule 2	ENSG00000154721	5778.39	0.290758	2.19679e-20	4.35492e-19
CRK	1398	v-crk avian sarcoma virus CT10 oncogene homolog	ENSG00000167193	14376.5	-0.238296	2.59283e-20	5.13458e-19
IFT122	55764	intraflagellar transport 122	ENSG00000163913	4456.44	0.301832	2.70436e-20	5.34977e-19
RGS7BP	401190	regulator of G-protein signaling 7 binding protein	ENSG00000186479	182.361	0.939041	2.71943e-20	5.37388e-19
BEND6	221336	BEN domain containing 6	ENSG00000151917	465.218	-0.706851	2.80647e-20	5.54003e-19
ZCCHC3	85364	zinc finger_ CCHC domain containing 3	ENSG00000247315	5686.23	0.221993	2.85292e-20	5.6258e-19
ZNF362	149076	zinc finger protein 362	ENSG00000160094	6421.03	0.24234	2.88376e-20	5.68062e-19
GLIPR2	152007	GLI pathogenesis-related 2	ENSG00000122694	9999.84	-0.709335	2.91015e-20	5.72656e-19
RBM4	5936	RNA binding motif protein 4	ENSG00000173933	1754.94	0.281274	2.97044e-20	5.83906e-19
EGFR	1956	epidermal growth factor receptor	ENSG00000146648	15143.1	-0.542456	2.97995e-20	5.85159e-19
INPP1	3628	inositol polyphosphate-1-phosphatase	ENSG00000151689	1201.3	-0.414291	2.98552e-20	5.85637e-19
TRAIP	10293	TRAF interacting protein	ENSG00000183763	1261.01	0.550804	3.0581e-20	5.99246e-19
AGO1	26523	argonaute RISC catalytic component 1	ENSG00000092847	14629	0.410103	3.16217e-20	6.1899e-19
LIMS1	3987	LIM and senescent cell antigen-like domains 1	ENSG00000169756	23830.5	-0.443801	3.22963e-20	6.31534e-19
CDC7	8317	cell division cycle 7	ENSG00000097046	4109.05	0.623247	3.24576e-20	6.34026e-19
NDST4	64579	N-deacetylase/N-sulfotransferase (heparan glucosaminyl) 4	ENSG00000138653	1081.79	0.859118	3.27695e-20	6.3945e-19
SPRED3	399473	sprouty-related_ EVH1 domain containing 3	ENSG00000188766	2104.32	-0.579212	3.32009e-20	6.47192e-19
ARHGAP1	392	Rho GTPase activating protein 1	ENSG00000175220	14178.2	-0.359263	3.36069e-20	6.54425e-19
RAB9A	9367	RAB9A_ member RAS oncogene family	ENSG00000123595	2505.38	-0.423611	3.40985e-20	6.63306e-19
GPR155	151556	G protein-coupled receptor 155	ENSG00000163328	1799.75	-0.541568	3.46959e-20	6.74226e-19
TMEM87B	84910	transmembrane protein 87B	ENSG00000153214	3359.06	-0.500064	3.68041e-20	7.1445e-19
PGF	5228	placental growth factor	ENSG00000119630	689.376	1.24326	3.79741e-20	7.36397e-19
SAMD5	389432	sterile alpha motif domain containing 5	ENSG00000203727	2755.95	1.09447	3.82921e-20	7.41796e-19
STXBP6	29091	syntaxin binding protein 6 (amisyn)	ENSG00000168952	1709.44	0.788676	3.83835e-20	7.42795e-19
RFC4	5984	replication factor C (activator 1) 4_ 37kDa	ENSG00000163918	3969.48	0.390701	3.91193e-20	7.56253e-19
UBAP1	51271	ubiquitin associated protein 1	ENSG00000165006	7651.53	-0.242909	3.97708e-20	7.68054e-19
TANGO6	79613	transport and golgi organization 6 homolog	ENSG00000103047	2597.01	-0.2977	4.00215e-20	7.72096e-19
NR2F1	7025	nuclear receptor subfamily 2_ group F_ member 1	ENSG00000175745	5047.69	0.740409	4.10137e-20	7.90423e-19
CHMP4B	128866	charged multivesicular body protein 4B	ENSG00000101421	11667.6	-0.155972	4.25536e-20	8.19255e-19
LECT1	11061	leukocyte cell derived chemotaxin 1	ENSG00000136110	72.5374	1.49334	4.27671e-20	8.2252e-19
CNN1	1264	calponin 1_ basic_ smooth muscle	ENSG00000130176	12517.1	-1.39837	4.28692e-20	8.23635e-19
SLC46A3	283537	solute carrier family 46_ member 3	ENSG00000139508	925.35	-0.485168	4.35746e-20	8.36327e-19
GAL	51083	galanin/GMAP prepropeptide	ENSG00000069482	87.8573	-1.52901	4.65941e-20	8.93365e-19
GAS2L3	283431	growth arrest-specific 2 like 3	ENSG00000139354	3324.75	0.332946	5.14798e-20	9.86029e-19
CLSTN2	64084	calsyntenin 2	ENSG00000158258	53447.4	-0.47762	5.34792e-20	1.02328e-18
TAB1	10454	TGF-beta activated kinase 1/MAP3K7 binding protein 1	ENSG00000100324	3198.14	0.235652	5.36114e-20	1.02476e-18
LANCL1	10314	LanC lantibiotic synthetase component C-like 1 (bacterial)	ENSG00000115365	15539.9	0.268919	5.46376e-20	1.04331e-18
FAM175A	84142	family with sequence similarity 175_ member A	ENSG00000163322	3187.69	0.347336	5.50714e-20	1.05052e-18
LRRFIP1	9208	leucine rich repeat (in FLII) interacting protein 1	ENSG00000124831	10552.4	-0.343233	5.56092e-20	1.05969e-18
PCBP2	5094	poly(rC) binding protein 2	ENSG00000197111	53685.7	0.144131	5.64851e-20	1.07529e-18
KCNN4	3783	potassium channel_ calcium activated intermediate/small conductance subfamily N alpha_ member 4	ENSG00000104783	143.092	-1.308	5.66544e-20	1.07741e-18
TMCO3	55002	transmembrane and coiled-coil domains 3	ENSG00000150403	11537.8	-0.25539	5.88511e-20	1.11805e-18
WDR76	79968	WD repeat domain 76	ENSG00000092470	2131.18	0.670919	5.92177e-20	1.12299e-18
IGSF9	57549	immunoglobulin superfamily_ member 9	ENSG00000085552	1865.36	0.900703	5.92314e-20	1.12299e-18
TMPO	7112	thymopoietin	ENSG00000120802	31723.7	0.460124	6.08035e-20	1.15163e-18
LPPR2	64748	lipid phosphate phosphatase-related protein type 2	ENSG00000105520	2532.97	-0.54223	6.09759e-20	1.15373e-18
PASK	23178	PAS domain containing serine/threonine kinase	ENSG00000115687	2420.86	0.61632	6.5466e-20	1.23743e-18
BNIP3	664	BCL2/adenovirus E1B 19kDa interacting protein 3	ENSG00000176171	3225.91	-0.290908	6.64788e-20	1.25531e-18
FGFBP3	143282	fibroblast growth factor binding protein 3	ENSG00000174721	28123	0.871199	6.858e-20	1.29368e-18
PGM2	55276	phosphoglucomutase 2	ENSG00000169299	3701.71	-0.317472	7.15089e-20	1.34757e-18
PIK3CA	5290	phosphatidylinositol-4_5-bisphosphate 3-kinase_ catalytic subunit alpha	ENSG00000121879	6242.98	-0.323621	7.28186e-20	1.37087e-18
CALM2	805	calmodulin 2 (phosphorylase kinase_ delta)	ENSG00000143933	82046.4	-0.28472	7.42407e-20	1.39623e-18
PLEKHG1	57480	pleckstrin homology domain containing_ family G (with RhoGef domain) member 1	ENSG00000120278	12944.6	0.529474	7.99893e-20	1.50283e-18
TACC3	10460	transforming_ acidic coiled-coil containing protein 3	ENSG00000013810	10376.4	0.407179	8.04279e-20	1.50956e-18
FGD6	55785	FYVE_ RhoGEF and PH domain containing 6	ENSG00000180263	5110.67	-0.456471	8.56485e-20	1.60593e-18
ANKRD33B	651746	ankyrin repeat domain 33B	ENSG00000164236	2434.34	-0.757799	8.68857e-20	1.6275e-18
EEA1	8411	early endosome antigen 1	ENSG00000102189	7763.03	-0.33608	8.77008e-20	1.64112e-18
DEPDC1	55635	DEP domain containing 1	ENSG00000024526	6094.98	0.560605	8.82781e-20	1.65027e-18
H3F3A	3020	H3 histone_ family 3A	ENSG00000163041	28708.9	0.305873	9.04818e-20	1.68978e-18
GPC3	2719	glypican 3	ENSG00000147257	25429.3	0.669313	9.16828e-20	1.7105e-18
NDC1	55706	NDC1 transmembrane nucleoporin	ENSG00000058804	7958.88	0.34707	9.20325e-20	1.71531e-18
YBX3	8531	Y box binding protein 3	ENSG00000060138	19280	-0.412323	9.44636e-20	1.75887e-18
STX4	6810	syntaxin 4	ENSG00000103496	2445.08	-0.304616	9.59378e-20	1.78454e-18
MAFK	7975	v-maf avian musculoaponeurotic fibrosarcoma oncogene homolog K	ENSG00000198517	3917.27	-0.680696	1.0228e-19	1.90062e-18
TRAM2	9697	translocation associated membrane protein 2	ENSG00000065308	25620.2	-0.512022	1.07126e-19	1.98869e-18
MBP	4155	myelin basic protein	ENSG00000197971	3944.79	-0.83704	1.10461e-19	2.04736e-18
NCS1	23413	neuronal calcium sensor 1	ENSG00000107130	13160.4	-0.317524	1.10505e-19	2.04736e-18
SLC12A4	6560	solute carrier family 12 (potassium/chloride transporter)_ member 4	ENSG00000124067	12338.3	-0.32001	1.16232e-19	2.15133e-18
CCNF	899	cyclin F	ENSG00000162063	3626.78	0.352273	1.19224e-19	2.20452e-18
KRT17	3872	keratin 17_ type I	ENSG00000128422	3308.06	-1.37502	1.24247e-19	2.29513e-18
HNRNPA2B1	3181	heterogeneous nuclear ribonucleoprotein A2/B1	ENSG00000122566	136175	0.157898	1.25152e-19	2.30957e-18
TBCD	6904	tubulin folding cofactor D	ENSG00000141556	12201.9	0.266666	1.26985e-19	2.34109e-18
ZBTB5	9925	zinc finger and BTB domain containing 5	ENSG00000168795	5445.19	0.242299	1.2727e-19	2.34402e-18
ACYP1	97	acylphosphatase 1_ erythrocyte (common) type	ENSG00000119640	828.207	0.493613	1.27729e-19	2.35017e-18
SPG21	51324	spastic paraplegia 21 (autosomal recessive_ Mast syndrome)	ENSG00000090487	8391.8	0.255661	1.30198e-19	2.39324e-18
ST6GAL1	6480	ST6 beta-galactosamide alpha-2_6-sialyltranferase 1	ENSG00000073849	3041.81	0.324534	1.32457e-19	2.43237e-18
TBCK	93627	TBC1 domain containing kinase	ENSG00000145348	4834.18	0.304339	1.34907e-19	2.47493e-18
HAS2	3037	hyaluronan synthase 2	ENSG00000170961	1613.58	1.54758	1.36547e-19	2.50256e-18
FUZ	80199	fuzzy planar cell polarity protein	ENSG00000010361	1031.79	0.444583	1.3826e-19	2.53147e-18
SCN3A	6328	sodium channel_ voltage gated_ type III alpha subunit	ENSG00000153253	294.908	-0.963997	1.44651e-19	2.64589e-18
SLC7A6	9057	solute carrier family 7 (amino acid transporter light chain_ y+L system)_ member 6	ENSG00000103064	8633.72	-0.208552	1.44964e-19	2.64903e-18
DENND3	22898	DENN/MADD domain containing 3	ENSG00000105339	3716.9	-0.737881	1.47252e-19	2.6882e-18
SLC25A40	55972	solute carrier family 25_ member 40	ENSG00000075303	2927.01	0.335636	1.49906e-19	2.73398e-18
REC8	9985	REC8 meiotic recombination protein	ENSG00000100918	4016.8	0.404618	1.52406e-19	2.77689e-18
LIMD1	8994	LIM domains containing 1	ENSG00000144791	4698.88	-0.267399	1.59153e-19	2.89699e-18
MXRA7	439921	matrix-remodelling associated 7	ENSG00000182534	39999.7	-0.278938	1.62537e-19	2.95571e-18
CDCA3	83461	cell division cycle associated 3	ENSG00000111665	2465.44	0.501179	1.6407e-19	2.98068e-18
ING4	51147	inhibitor of growth family_ member 4	ENSG00000111653	3806.32	0.325328	1.71647e-19	3.11532e-18
ZNF469	84627	zinc finger protein 469	ENSG00000225614	1906.43	-0.789623	1.7254e-19	3.12847e-18
CARF	79800	calcium responsive transcription factor	ENSG00000138380	1626.04	0.410895	1.73206e-19	3.13752e-18
UGCG	7357	UDP-glucose ceramide glucosyltransferase	ENSG00000148154	16164	-0.839588	1.75256e-19	3.17157e-18
PDCD1LG2	80380	programmed cell death 1 ligand 2	ENSG00000197646	374.1	-1.66061	1.83625e-19	3.31981e-18
PRR11	55771	proline rich 11	ENSG00000068489	6942.56	0.403218	1.8599e-19	3.35932e-18
HMGB2	3148	high mobility group box 2	ENSG00000164104	19744.5	0.602392	1.89931e-19	3.4272e-18
UCP2	7351	uncoupling protein 2 (mitochondrial_ proton carrier)	ENSG00000175567	8430.75	-0.465518	1.91233e-19	3.44735e-18
CDCA2	157313	cell division cycle associated 2	ENSG00000184661	4049.75	0.447056	1.97277e-19	3.55289e-18
SGOL2	151246	shugoshin-like 2 (S. pombe)	ENSG00000163535	5178.21	0.451406	2.08875e-19	3.75814e-18
TPX2	22974	TPX2_ microtubule-associated	ENSG00000088325	19179.3	0.382132	2.14434e-19	3.85446e-18
STARD3	10948	StAR-related lipid transfer (START) domain containing 3	ENSG00000131748	5503.31	0.195591	2.24381e-19	4.02938e-18
CDKN2AIPNL	91368	CDKN2A interacting protein N-terminal like	ENSG00000237190	3010.6	0.23132	2.46052e-19	4.41429e-18
FANCD2	2177	Fanconi anemia_ complementation group D2	ENSG00000144554	6235.62	0.567536	2.55209e-19	4.57419e-18
CFL1	1072	cofilin 1 (non-muscle)	ENSG00000172757	107703	-0.200546	2.55952e-19	4.58312e-18
ULBP2	80328	UL16 binding protein 2	ENSG00000131015	176.62	-1.28472	2.62405e-19	4.69106e-18
SNX1	6642	sorting nexin 1	ENSG00000028528	11877.2	0.158178	2.62483e-19	4.69106e-18
ELOVL6	79071	ELOVL fatty acid elongase 6	ENSG00000170522	19864.2	0.335024	2.67837e-19	4.78219e-18
DDX17	10521	DEAD (Asp-Glu-Ala-Asp) box helicase 17	ENSG00000100201	96049.9	0.24813	2.70116e-19	4.81828e-18
DBF4	10926	DBF4 zinc finger	ENSG00000006634	4743.79	0.368737	2.71737e-19	4.84257e-18
FREM1	158326	FRAS1 related extracellular matrix 1	ENSG00000164946	807.094	1.28761	2.73173e-19	4.86352e-18
CKS2	1164	CDC28 protein kinase regulatory subunit 2	ENSG00000123975	4117.13	0.371339	2.81828e-19	5.01284e-18
KIF4A	24137	kinesin family member 4A	ENSG00000090889	8100.63	0.500945	2.84276e-19	5.05157e-18
LCORL	254251	ligand dependent nuclear receptor corepressor-like	ENSG00000178177	3819.12	0.302733	2.88417e-19	5.12029e-18
GPR1	2825	G protein-coupled receptor 1	ENSG00000183671	1542.35	0.900028	2.89461e-19	5.13394e-18
NHS	4810	Nance-Horan syndrome (congenital cataracts and dental anomalies)	ENSG00000188158	2382.18	0.525212	3.006e-19	5.32646e-18
MAGEF1	64110	melanoma antigen family F1	ENSG00000177383	7430.93	0.361522	3.01113e-19	5.33051e-18
GBP1	2633	guanylate binding protein 1_ interferon-inducible	ENSG00000117228	3625.25	-1.66736	3.04693e-19	5.38877e-18
ZWINT	11130	ZW10 interacting kinetochore protein	ENSG00000122952	6986.47	0.476144	3.05003e-19	5.38915e-18
SLC35C1	55343	solute carrier family 35 (GDP-fucose transporter)_ member C1	ENSG00000181830	3814.1	-0.369432	3.14116e-19	5.54493e-18
SBSPON	157869	somatomedin B and thrombospondin_ type 1 domain containing	ENSG00000164764	142.519	1.09826	3.14589e-19	5.54804e-18
IFFO2	126917	intermediate filament family orphan 2	ENSG00000169991	4361.43	-0.912374	3.15125e-19	5.55227e-18
TCEB3	6924	transcription elongation factor B (SIII)_ polypeptide 3 (110kDa_ elongin A)	ENSG00000011007	8571.64	-0.215108	3.17454e-19	5.58802e-18
KRT80	144501	keratin 80_ type II	ENSG00000167767	2139.41	-1.44651	3.2203e-19	5.66325e-18
JOSD1	9929	Josephin domain containing 1	ENSG00000100221	9304.6	-0.227787	3.52404e-19	6.19159e-18
GUCY1A3	2982	guanylate cyclase 1_ soluble_ alpha 3	ENSG00000164116	545.63	0.854835	3.6323e-19	6.3758e-18
CCNA2	890	cyclin A2	ENSG00000145386	10919.7	0.499264	3.65514e-19	6.40987e-18
ABLIM3	22885	actin binding LIM protein family_ member 3	ENSG00000173210	311.122	-1.55133	3.66034e-19	6.41296e-18
IGFBP3	3486	insulin-like growth factor binding protein 3	ENSG00000146674	102882	-1.16375	3.75626e-19	6.57487e-18
CCDC77	84318	coiled-coil domain containing 77	ENSG00000120647	1939.2	0.35731	3.78281e-19	6.61514e-18
ACTB	60	actin_ beta	ENSG00000075624	756351	-0.382902	3.81583e-19	6.66662e-18
MAP1LC3C	440738	microtubule-associated protein 1 light chain 3 gamma	ENSG00000197769	211.51	-0.808043	3.81938e-19	6.66662e-18
FAM92A1	137392	family with sequence similarity 92_ member A1	ENSG00000188343	5386.14	0.501721	3.96263e-19	6.91021e-18
PBX2	5089	pre-B-cell leukemia homeobox 2	ENSG00000204304	17318.8	0.195062	4.02896e-19	7.01932e-18
TRAPPC6A	79090	trafficking protein particle complex 6A	ENSG00000007255	1091.63	0.518604	4.08062e-19	7.10272e-18
DENND2A	27147	DENN/MADD domain containing 2A	ENSG00000146966	7358.12	-0.395145	4.11145e-19	7.14971e-18
ZNF365	22891	zinc finger protein 365	ENSG00000138311	667.656	-0.931872	4.15148e-19	7.21262e-18
SELENBP1	8991	selenium binding protein 1	ENSG00000143416	2289.54	0.42937	4.25275e-19	7.38171e-18
OSGEPL1	64172	O-sialoglycoprotein endopeptidase-like 1	ENSG00000128694	1224.32	0.400017	4.3156e-19	7.48384e-18
MMRN1	22915	multimerin 1	ENSG00000138722	3419.57	1.24002	4.32189e-19	7.48781e-18
RP2	6102	retinitis pigmentosa 2 (X-linked recessive)	ENSG00000102218	5154.98	-0.246865	4.62289e-19	8.00189e-18
RAB35	11021	RAB35_ member RAS oncogene family	ENSG00000111737	7020.22	-0.269703	4.63946e-19	8.02313e-18
SPTLC3	55304	serine palmitoyltransferase_ long chain base subunit 3	ENSG00000172296	955.73	1.16642	4.66238e-19	8.05531e-18
WIPF2	147179	WAS/WASL interacting protein family_ member 2	ENSG00000171475	6544.7	-0.168976	4.96387e-19	8.56829e-18
MAP2K6	5608	mitogen-activated protein kinase kinase 6	ENSG00000108984	4883.03	0.530207	5.00897e-19	8.63817e-18
RHOJ	57381	ras homolog family member J	ENSG00000126785	6383.62	-0.733164	5.05835e-19	8.71528e-18
TPM3	7170	tropomyosin 3	ENSG00000143549	61247.3	-0.261616	5.11342e-19	8.80206e-18
SKA3	221150	spindle and kinetochore associated complex subunit 3	ENSG00000165480	3055.35	0.492475	5.29801e-19	9.11141e-18
DISC1	27185	disrupted in schizophrenia 1	ENSG00000162946	1022.13	-0.570812	5.37983e-19	9.24362e-18
INCENP	3619	inner centromere protein antigens 135/155kDa	ENSG00000149503	5768.34	0.44201	5.74982e-19	9.87026e-18
SKIDA1	387640	SKI/DACH domain containing 1	ENSG00000180592	3064.46	0.543636	5.79261e-19	9.93283e-18
EIF6	3692	eukaryotic translation initiation factor 6	ENSG00000242372	7681.59	-0.360771	5.7969e-19	9.93283e-18
LAD1	3898	ladinin 1	ENSG00000159166	144.5	-1.51573	5.91214e-19	1.0121e-17
CEP63	80254	centrosomal protein 63kDa	ENSG00000182923	4254.91	0.250754	6.03094e-19	1.0315e-17
CPSF6	11052	cleavage and polyadenylation specific factor 6_ 68kDa	ENSG00000111605	17913.8	0.21884	6.1872e-19	1.05725e-17
SUPT5H	6829	suppressor of Ty 5 homolog (S. cerevisiae)	ENSG00000196235	19600.4	-0.18901	6.39762e-19	1.09221e-17
CA8	767	carbonic anhydrase VIII	ENSG00000178538	783.256	0.770457	6.55249e-19	1.11763e-17
BEND7	222389	BEN domain containing 7	ENSG00000165626	1779.03	-0.345228	6.56844e-19	1.11933e-17
FAM177A1	283635	family with sequence similarity 177_ member A1	ENSG00000151327	8391.62	-0.305278	6.69954e-19	1.14063e-17
MCF2L	23263	MCF.2 cell line derived transforming sequence-like	ENSG00000126217	5809.94	0.379801	6.94299e-19	1.181e-17
BHLHE41	79365	basic helix-loop-helix family_ member e41	ENSG00000123095	503.525	-1.02976	6.99184e-19	1.18823e-17
ATL1	51062	atlastin GTPase 1	ENSG00000198513	3043.58	-0.450092	7.01185e-19	1.19055e-17
NIPAL2	79815	NIPA-like domain containing 2	ENSG00000104361	1056.05	-0.468244	7.11827e-19	1.20752e-17
COL12A1	1303	collagen_ type XII_ alpha 1	ENSG00000111799	102117	0.537902	7.36049e-19	1.24748e-17
TIA1	7072	TIA1 cytotoxic granule-associated RNA binding protein	ENSG00000116001	23574.6	0.269531	7.62068e-19	1.29041e-17
FANCI	55215	Fanconi anemia_ complementation group I	ENSG00000140525	11428.1	0.614371	7.73755e-19	1.30901e-17
PACRGL	133015	PARK2 co-regulated-like	ENSG00000163138	1678.41	0.330981	7.75127e-19	1.31015e-17
RNF14	9604	ring finger protein 14	ENSG00000013561	8851.24	-0.300498	7.86948e-19	1.32893e-17
NACAD	23148	NAC alpha domain containing	ENSG00000136274	2421.86	-0.745228	8.09335e-19	1.3655e-17
ACAD10	80724	acyl-CoA dehydrogenase family_ member 10	ENSG00000111271	2370.91	0.291119	8.32993e-19	1.40415e-17
EXO1	9156	exonuclease 1	ENSG00000174371	3033.1	0.545062	8.77238e-19	1.4774e-17
RRP8	23378	ribosomal RNA processing 8_ methyltransferase_ homolog (yeast)	ENSG00000132275	2017.82	-0.217819	8.80993e-19	1.48113e-17
LACC1	144811	laccase (multicopper oxidoreductase) domain containing 1	ENSG00000179630	1536.51	-0.324964	8.81042e-19	1.48113e-17
RAP1GDS1	5910	RAP1_ GTP-GDP dissociation stimulator 1	ENSG00000138698	9067.6	-0.286257	9.22405e-19	1.54928e-17
C11orf30	56946	chromosome 11 open reading frame 30	ENSG00000158636	4116.86	0.26474	9.83164e-19	1.64984e-17
KCNT2	343450	potassium channel_ sodium activated subfamily T_ member 2	ENSG00000162687	1539.97	0.440969	1.01546e-18	1.70252e-17
F3	2152	coagulation factor III (thromboplastin_ tissue factor)	ENSG00000117525	917.906	-0.520965	1.01835e-18	1.70583e-17
LFNG	3955	LFNG O-fucosylpeptide 3-beta-N-acetylglucosaminyltransferase	ENSG00000106003	2787.12	-0.542087	1.02896e-18	1.72205e-17
FLNA	2316	filamin A_ alpha	ENSG00000196924	454732	-0.309216	1.03792e-18	1.7355e-17
SUPT16H	11198	suppressor of Ty 16 homolog (S. cerevisiae)	ENSG00000092201	37260.8	0.218296	1.04845e-18	1.75154e-17
GPAM	57678	glycerol-3-phosphate acyltransferase_ mitochondrial	ENSG00000119927	6532.43	0.444075	1.07269e-18	1.79044e-17
CYYR1	116159	cysteine/tyrosine-rich 1	ENSG00000166265	3302.63	0.517296	1.07377e-18	1.79064e-17
ZBTB2	57621	zinc finger and BTB domain containing 2	ENSG00000181472	2650.85	-0.241227	1.30092e-18	2.1675e-17
EVI5	7813	ecotropic viral integration site 5	ENSG00000067208	4817.54	-0.300332	1.40194e-18	2.33373e-17
FLOT1	10211	flotillin 1	ENSG00000137312	7136.78	0.348629	1.42863e-18	2.37605e-17
ENC1	8507	ectodermal-neural cortex 1 (with BTB domain)	ENSG00000171617	78355.9	0.569413	1.47788e-18	2.45578e-17
MFSD1	64747	major facilitator superfamily domain containing 1	ENSG00000118855	5352.98	-0.439789	1.49641e-18	2.48436e-17
CDKN3	1033	cyclin-dependent kinase inhibitor 3	ENSG00000100526	1731.71	0.614456	1.55696e-18	2.58259e-17
ILK	3611	integrin-linked kinase	ENSG00000166333	21464.4	-0.464081	1.57242e-18	2.60593e-17
PTGS2	5743	prostaglandin-endoperoxide synthase 2 (prostaglandin G/H synthase and cyclooxygenase)	ENSG00000073756	61.2158	-1.35483	1.57632e-18	2.61008e-17
SMC1A	8243	structural maintenance of chromosomes 1A	ENSG00000072501	20193.4	0.294742	1.57833e-18	2.61109e-17
ARMCX3	51566	armadillo repeat containing_ X-linked 3	ENSG00000102401	18079.9	-0.221054	1.58222e-18	2.61521e-17
LTBP1	4052	latent transforming growth factor beta binding protein 1	ENSG00000049323	32079.8	0.964044	1.67466e-18	2.76556e-17
RRM1	6240	ribonucleotide reductase M1	ENSG00000167325	19799.4	0.379665	1.69293e-18	2.79326e-17
FAM83D	81610	family with sequence similarity 83_ member D	ENSG00000101447	3287.12	0.440907	1.70772e-18	2.81517e-17
KNSTRN	90417	kinetochore-localized astrin/SPAG5 binding protein	ENSG00000128944	4335.22	0.284446	1.75192e-18	2.8855e-17
TM2D2	83877	TM2 domain containing 2	ENSG00000169490	7346.81	-0.230242	1.79327e-18	2.95101e-17
KLHL13	90293	kelch-like family member 13	ENSG00000003096	894.924	0.551062	1.81364e-18	2.9819e-17
CNTRL	11064	centriolin	ENSG00000119397	3554.02	0.411293	1.87123e-18	3.07388e-17
FAM217B	63939	family with sequence similarity 217_ member B	ENSG00000196227	7485.74	0.385447	1.91445e-18	3.14211e-17
MCM2	4171	minichromosome maintenance complex component 2	ENSG00000073111	11854.4	0.654962	2.02563e-18	3.32167e-17
GSG1L	146395	GSG1-like	ENSG00000169181	528.061	1.09727	2.06539e-18	3.38392e-17
NRK	203447	Nik related kinase	ENSG00000123572	14616.4	-0.746355	2.07057e-18	3.38942e-17
WSB2	55884	WD repeat and SOCS box containing 2	ENSG00000176871	16300.3	-0.311139	2.08733e-18	3.41388e-17
RBMX	27316	RNA binding motif protein_ X-linked	ENSG00000147274	38613.9	0.265334	2.14716e-18	3.50866e-17
TLE4	7091	transducin-like enhancer of split 4	ENSG00000106829	17773	0.451219	2.22285e-18	3.62916e-17
ABCA8	10351	ATP-binding cassette_ sub-family A (ABC1)_ member 8	ENSG00000141338	1068.02	0.958992	2.32247e-18	3.7885e-17
GDNF	2668	glial cell derived neurotrophic factor	ENSG00000168621	521.693	-1.71056	2.32852e-18	3.79355e-17
TPBG	7162	trophoblast glycoprotein	ENSG00000146242	7350.89	0.781051	2.32962e-18	3.79355e-17
CHAF1A	10036	chromatin assembly factor 1_ subunit A (p150)	ENSG00000167670	6400.86	0.586718	2.39433e-18	3.89553e-17
CPPED1	55313	calcineurin-like phosphoesterase domain containing 1	ENSG00000103381	3395.33	-0.288217	2.44542e-18	3.97518e-17
CDK5RAP3	80279	CDK5 regulatory subunit associated protein 3	ENSG00000108465	8342.89	0.233483	2.50594e-18	4.0678e-17
USP28	57646	ubiquitin specific peptidase 28	ENSG00000048028	4495.85	0.322791	2.50674e-18	4.0678e-17
UCHL3	7347	ubiquitin carboxyl-terminal esterase L3 (ubiquitin thiolesterase)	ENSG00000118939	2749.35	-0.277265	2.58357e-18	4.18883e-17
HMGB1	3146	high mobility group box 1	ENSG00000189403	66238.5	0.278491	2.78745e-18	4.51547e-17
FEN1	2237	flap structure-specific endonuclease 1	ENSG00000168496	7357.54	0.418125	3.02666e-18	4.89873e-17
NAGK	55577	N-acetylglucosamine kinase	ENSG00000124357	8312.26	-0.246537	3.03428e-18	4.90682e-17
CTSS	1520	cathepsin S	ENSG00000163131	282.956	-0.893597	3.10061e-18	5.00975e-17
PTPRH	5794	protein tyrosine phosphatase_ receptor type_ H	ENSG00000080031	85.0939	-1.40375	3.12831e-18	5.05014e-17
CETN3	1070	centrin_ EF-hand protein_ 3	ENSG00000153140	2460.38	0.315021	3.18231e-18	5.13288e-17
SMO	6608	smoothened_ frizzled class receptor	ENSG00000128602	10454.2	0.42797	3.24314e-18	5.22649e-17
FANCG	2189	Fanconi anemia_ complementation group G	ENSG00000221829	3340.42	0.3912	3.33154e-18	5.36433e-17
GAB1	2549	GRB2-associated binding protein 1	ENSG00000109458	2960.71	0.268485	3.39277e-18	5.45821e-17
NEMP1	23306	nuclear envelope integral membrane protein 1	ENSG00000166881	7813.29	0.40718	3.45839e-18	5.55899e-17
WDR34	89891	WD repeat domain 34	ENSG00000119333	5507.4	0.530043	3.5989e-18	5.77988e-17
CSMD3	114788	CUB and Sushi multiple domains 3	ENSG00000164796	257.786	-0.992935	3.72823e-18	5.98245e-17
SLC39A14	23516	solute carrier family 39 (zinc transporter)_ member 14	ENSG00000104635	12445.9	-0.611554	3.73909e-18	5.99473e-17
RPA2	6118	replication protein A2_ 32kDa	ENSG00000117748	5266.92	0.313796	3.81575e-18	6.11239e-17
AP3S1	1176	adaptor-related protein complex 3_ sigma 1 subunit	ENSG00000177879	6856.69	-0.261052	3.81939e-18	6.11299e-17
LRRCC1	85444	leucine rich repeat and coiled-coil centrosomal protein 1	ENSG00000133739	2243.17	0.479019	3.83075e-18	6.12592e-17
PIR	8544	pirin (iron-binding nuclear protein)	ENSG00000087842	1415.05	0.526548	3.83814e-18	6.13249e-17
ECE1	1889	endothelin converting enzyme 1	ENSG00000117298	32041.4	-0.475706	4.02143e-18	6.41642e-17
SCUBE3	222663	signal peptide_ CUB domain_ EGF-like 3	ENSG00000146197	18710.5	0.830484	4.02271e-18	6.41642e-17
GMPR	2766	guanosine monophosphate reductase	ENSG00000137198	626.952	1.33518	4.02958e-18	6.42191e-17
FOXM1	2305	forkhead box M1	ENSG00000111206	9806.04	0.485306	4.17155e-18	6.64251e-17
FGD3	89846	FYVE_ RhoGEF and PH domain containing 3	ENSG00000127084	238.594	0.625073	4.50289e-18	7.164e-17
PDK2	5164	pyruvate dehydrogenase kinase_ isozyme 2	ENSG00000005882	3611.25	0.28927	4.58829e-18	7.29367e-17
SLC28A3	64078	solute carrier family 28 (concentrative nucleoside transporter)_ member 3	ENSG00000197506	53.2281	-1.34142	4.61448e-18	7.32906e-17
CD302	9936	CD302 molecule	ENSG00000241399	516.985	0.996063	4.63329e-18	7.3527e-17
TMEM119	338773	transmembrane protein 119	ENSG00000183160	1900.01	1.38174	4.6827e-18	7.4248e-17
KLF7	8609	Kruppel-like factor 7 (ubiquitous)	ENSG00000118263	13284	-0.6185	4.75453e-18	7.53231e-17
TMEM132D	121256	transmembrane protein 132D	ENSG00000151952	7580.63	-0.332992	4.83724e-18	7.65684e-17
C1orf21	81563	chromosome 1 open reading frame 21	ENSG00000116667	5172.72	0.264907	4.88495e-18	7.72583e-17
MAD2L1	4085	MAD2 mitotic arrest deficient-like 1 (yeast)	ENSG00000164109	7646.61	0.48654	4.8909e-18	7.72869e-17
MPP6	51678	membrane protein_ palmitoylated 6 (MAGUK p55 subfamily member 6)	ENSG00000105926	5550.43	0.238065	5.00875e-18	7.90663e-17
FAM213A	84293	family with sequence similarity 213_ member A	ENSG00000122378	15785.1	0.277268	5.01196e-18	7.90663e-17
TCF7	6932	transcription factor 7 (T-cell specific_ HMG-box)	ENSG00000081059	776.681	0.581949	5.20873e-18	8.20935e-17
DCUN1D3	123879	DCN1_ defective in cullin neddylation 1_ domain containing 3	ENSG00000188215	1658.61	-0.403567	5.21263e-18	8.20935e-17
DTNB	1838	dystrobrevin_ beta	ENSG00000138101	1267.64	0.410549	5.81791e-18	9.15488e-17
CAST	831	calpastatin	ENSG00000153113	25793.8	-0.483682	5.97622e-18	9.39609e-17
FAT4	79633	FAT atypical cadherin 4	ENSG00000196159	11603.8	0.560707	6.02286e-18	9.46146e-17
CENPA	1058	centromere protein A	ENSG00000115163	1240.13	0.551772	6.32725e-18	9.93128e-17
BMP1	649	bone morphogenetic protein 1	ENSG00000168487	29254.4	-0.596571	6.47146e-18	1.01491e-16
PABPC4L	132430	poly(A) binding protein_ cytoplasmic 4-like	ENSG00000254535	1706.5	0.617822	6.64469e-18	1.04121e-16
RGS10	6001	regulator of G-protein signaling 10	ENSG00000148908	457.212	-0.734416	6.88696e-18	1.07826e-16
SMIM15	643155	small integral membrane protein 15	ENSG00000188725	7469.39	-0.167493	6.90342e-18	1.07994e-16
SERPINB7	8710	serpin peptidase inhibitor_ clade B (ovalbumin)_ member 7	ENSG00000166396	172.643	-1.32808	7.53264e-18	1.17739e-16
BAK1	578	BCL2-antagonist/killer 1	ENSG00000030110	4571.34	-0.328194	8.2825e-18	1.29351e-16
GADD45B	4616	growth arrest and DNA-damage-inducible_ beta	ENSG00000099860	7482.65	-0.337623	8.63786e-18	1.34788e-16
TAP1	6890	transporter 1_ ATP-binding cassette_ sub-family B (MDR/TAP)	ENSG00000168394	3619.51	-1.256	9.09948e-18	1.41825e-16
SYNPO2L	79933	synaptopodin 2-like	ENSG00000166317	47.6117	-1.46137	9.10398e-18	1.41825e-16
DNAJC5	80331	DnaJ (Hsp40) homolog_ subfamily C_ member 5	ENSG00000101152	12436.4	-0.20692	9.45015e-18	1.47095e-16
CEP85	64793	centrosomal protein 85kDa	ENSG00000130695	4042.13	0.326498	9.53836e-18	1.48345e-16
AAED1	195827	AhpC/TSA antioxidant enzyme domain containing 1	ENSG00000158122	1091.86	-0.444755	9.58253e-18	1.48908e-16
ASH2L	9070	ash2 (absent_ small_ or homeotic)-like (Drosophila)	ENSG00000129691	6786.94	0.155456	9.62172e-18	1.49392e-16
C4orf46	201725	chromosome 4 open reading frame 46	ENSG00000205208	3942.49	0.333857	9.92167e-18	1.53922e-16
KNTC1	9735	kinetochore associated 1	ENSG00000184445	9268.45	0.469388	1.0021e-17	1.55334e-16
YRDC	79693	yrdC N(6)-threonylcarbamoyltransferase domain containing	ENSG00000196449	2962.69	-0.297009	1.00463e-17	1.55596e-16
PRKRA	8575	protein kinase_ interferon-inducible double stranded RNA dependent activator	ENSG00000180228	7093.88	0.191294	1.02212e-17	1.58175e-16
RBM12B	389677	RNA binding motif protein 12B	ENSG00000183808	6344.19	0.229516	1.03494e-17	1.60027e-16
ISM1	140862	isthmin 1_ angiogenesis inhibitor	ENSG00000101230	101.033	1.21816	1.04601e-17	1.6152e-16
ARF4	378	ADP-ribosylation factor 4	ENSG00000168374	46802.7	-0.336729	1.04633e-17	1.6152e-16
C1orf123	54987	chromosome 1 open reading frame 123	ENSG00000162384	4103.11	0.236431	1.05702e-17	1.63035e-16
PHLDA3	23612	pleckstrin homology-like domain_ family A_ member 3	ENSG00000174307	6119.56	-0.486617	1.05979e-17	1.63329e-16
COTL1	23406	coactosin-like F-actin binding protein 1	ENSG00000103187	55244.3	-0.432277	1.08935e-17	1.67746e-16
WDR43	23160	WD repeat domain 43	ENSG00000163811	8991.36	-0.241266	1.11437e-17	1.71457e-16
PSORS1C1	170679	psoriasis susceptibility 1 candidate 1	ENSG00000204540	236.781	-0.940123	1.15686e-17	1.77848e-16
PDE1C	5137	phosphodiesterase 1C_ calmodulin-dependent 70kDa	ENSG00000154678	13710.3	-0.636351	1.20226e-17	1.84676e-16
OGFOD1	55239	2-oxoglutarate and iron-dependent oxygenase domain containing 1	ENSG00000087263	8687.9	-0.236945	1.23917e-17	1.90189e-16
STK40	83931	serine/threonine kinase 40	ENSG00000196182	10670.3	-0.20561	1.25173e-17	1.91959e-16
ANXA2	302	annexin A2	ENSG00000182718	261676	-0.246176	1.37898e-17	2.11301e-16
CD81	975	CD81 molecule	ENSG00000110651	30407.4	-0.301531	1.42472e-17	2.18131e-16
TOX	9760	thymocyte selection-associated high mobility group box	ENSG00000198846	5172.25	0.259648	1.47618e-17	2.25824e-16
DMBX1	127343	diencephalon/mesencephalon homeobox 1	ENSG00000197587	121.041	1.74456	1.48569e-17	2.27023e-16
ATAD5	79915	ATPase family_ AAA domain containing 5	ENSG00000176208	2505.17	0.548031	1.48645e-17	2.27023e-16
GSE1	23199	Gse1 coiled-coil protein	ENSG00000131149	7491.54	0.347592	1.48968e-17	2.27331e-16
NAB1	4664	NGFI-A binding protein 1 (EGR1 binding protein 1)	ENSG00000138386	9534.3	0.308988	1.54506e-17	2.35591e-16
TP53I11	9537	tumor protein p53 inducible protein 11	ENSG00000175274	8282.86	-0.251429	1.58124e-17	2.4091e-16
E2F2	1870	E2F transcription factor 2	ENSG00000007968	1313.91	1.04258	1.5861e-17	2.41455e-16
GINS2	51659	GINS complex subunit 2 (Psf2 homolog)	ENSG00000131153	4216.79	0.570997	1.64029e-17	2.495e-16
ARHGEF39	84904	Rho guanine nucleotide exchange factor (GEF) 39	ENSG00000137135	672.801	0.58267	1.82454e-17	2.77301e-16
HDAC2	3066	histone deacetylase 2	ENSG00000196591	38541.6	0.169019	1.90894e-17	2.89893e-16
ARHGAP9	64333	Rho GTPase activating protein 9	ENSG00000123329	40.8865	-1.62637	1.94943e-17	2.958e-16
WWOX	51741	WW domain containing oxidoreductase	ENSG00000186153	936.447	0.495993	2.03366e-17	3.08331e-16
SLCO2B1	11309	solute carrier organic anion transporter family_ member 2B1	ENSG00000137491	119.133	-0.934257	2.06105e-17	3.12231e-16
RAD51AP1	10635	RAD51 associated protein 1	ENSG00000111247	2981.5	0.579982	2.08582e-17	3.15643e-16
TRIP6	7205	thyroid hormone receptor interactor 6	ENSG00000087077	6643.35	-0.27597	2.08695e-17	3.15643e-16
NCAPG	64151	non-SMC condensin I complex_ subunit G	ENSG00000109805	10295.9	0.482206	2.09207e-17	3.16162e-16
AHNAK2	113146	AHNAK nucleoprotein 2	ENSG00000185567	35628.6	-1.02894	2.09846e-17	3.16871e-16
MSH2	4436	mutS homolog 2	ENSG00000095002	10859.9	0.350632	2.12064e-17	3.19961e-16
KIRREL	55243	kin of IRRE like (Drosophila)	ENSG00000183853	73948	0.276233	2.13446e-17	3.21786e-16
VASH1	22846	vasohibin 1	ENSG00000071246	11722.2	0.164439	2.1775e-17	3.2801e-16
RFWD3	55159	ring finger and WD repeat domain 3	ENSG00000168411	9071.69	0.249232	2.18229e-17	3.28468e-16
ST13	6767	suppression of tumorigenicity 13 (colon carcinoma) (Hsp70 interacting protein)	ENSG00000100380	40118.1	0.155457	2.23314e-17	3.35851e-16
TMEM128	85013	transmembrane protein 128	ENSG00000132406	2826.33	0.227197	2.26797e-17	3.40815e-16
PNPLA3	80339	patatin-like phospholipase domain containing 3	ENSG00000100344	3623.66	0.473563	2.33169e-17	3.5011e-16
SRGAP2C	653464	SLIT-ROBO Rho GTPase activating protein 2C	ENSG00000171943	3064.1	0.371972	2.38249e-17	3.57449e-16
ZDHHC9	51114	zinc finger_ DHHC-type containing 9	ENSG00000188706	9136.8	-0.25686	2.40061e-17	3.5988e-16
TMEM135	65084	transmembrane protein 135	ENSG00000166575	6538.59	0.277214	2.44575e-17	3.66352e-16
THYN1	29087	thymocyte nuclear protein 1	ENSG00000151500	3355.41	0.257403	2.48833e-17	3.72433e-16
C2orf88	84281	chromosome 2 open reading frame 88	ENSG00000187699	85.5986	-0.965795	2.529e-17	3.78218e-16
TIAM2	26230	T-cell lymphoma invasion and metastasis 2	ENSG00000146426	4280.77	-0.313005	2.53714e-17	3.79131e-16
WDR31	114987	WD repeat domain 31	ENSG00000148225	402.043	0.609757	2.60432e-17	3.8886e-16
ZRANB3	84083	zinc finger_ RAN-binding domain containing 3	ENSG00000121988	1808	0.369921	2.68615e-17	4.00758e-16
ANXA1	301	annexin A1	ENSG00000135046	67590.5	-0.306558	2.69029e-17	4.01055e-16
RASSF1	11186	Ras association (RalGDS/AF-6) domain family member 1	ENSG00000068028	1769.52	-0.537781	2.89262e-17	4.30873e-16
MAVS	57506	mitochondrial antiviral signaling protein	ENSG00000088888	14328.2	-0.214694	2.92628e-17	4.35541e-16
SLC44A1	23446	solute carrier family 44 (choline transporter)_ member 1	ENSG00000070214	4191.26	0.364346	2.9492e-17	4.38559e-16
FERMT1	55612	fermitin family member 1	ENSG00000101311	304.042	-0.776645	2.95125e-17	4.38559e-16
TNFAIP3	7128	tumor necrosis factor_ alpha-induced protein 3	ENSG00000118503	2332.57	-0.446231	3.03254e-17	4.50281e-16
FOSB	2354	FBJ murine osteosarcoma viral oncogene homolog B	ENSG00000125740	317.311	-0.832159	3.16848e-17	4.70092e-16
SLC16A10	117247	solute carrier family 16 (aromatic amino acid transporter)_ member 10	ENSG00000112394	226.125	0.805216	3.18619e-17	4.72345e-16
PAIP2	51247	poly(A) binding protein interacting protein 2	ENSG00000120727	10921.3	0.219581	3.20843e-17	4.75264e-16
RTTN	25914	rotatin	ENSG00000176225	3287	0.27478	3.24966e-17	4.80991e-16
SH3KBP1	30011	SH3-domain kinase binding protein 1	ENSG00000147010	3566.87	-0.375919	3.4246e-17	5.06483e-16
PFN1	5216	profilin 1	ENSG00000108518	83341.9	-0.318351	3.47618e-17	5.13705e-16
ZDHHC17	23390	zinc finger_ DHHC-type containing 17	ENSG00000186908	10915.3	-0.235242	3.49737e-17	5.16429e-16
FGFR3	2261	fibroblast growth factor receptor 3	ENSG00000068078	2141.81	0.982314	3.50781e-17	5.17561e-16
OXGR1	27199	oxoglutarate (alpha-ketoglutarate) receptor 1	ENSG00000165621	259.005	1.35852	3.70116e-17	5.45659e-16
DHX35	60625	DEAH (Asp-Glu-Ala-His) box polypeptide 35	ENSG00000101452	2340.5	0.188647	3.81861e-17	5.62531e-16
RPS6KA4	8986	ribosomal protein S6 kinase_ 90kDa_ polypeptide 4	ENSG00000162302	4083.86	-0.339886	3.8465e-17	5.66193e-16
USP1	7398	ubiquitin specific peptidase 1	ENSG00000162607	10705.4	0.418418	3.8624e-17	5.68085e-16
ST3GAL5	8869	ST3 beta-galactoside alpha-2_3-sialyltransferase 5	ENSG00000115525	9626.64	-0.538702	3.9949e-17	5.87112e-16
SMC4	10051	structural maintenance of chromosomes 4	ENSG00000113810	27292.1	0.438189	4.08554e-17	5.99961e-16
FCHSD1	89848	FCH and double SH3 domains 1	ENSG00000197948	1814.08	-0.472982	4.14789e-17	6.0864e-16
ZBTB7B	51043	zinc finger and BTB domain containing 7B	ENSG00000160685	2710.52	-0.405231	4.16077e-17	6.1005e-16
NARS	4677	asparaginyl-tRNA synthetase	ENSG00000134440	23948.6	-0.210654	4.1983e-17	6.1507e-16
LMNB1	4001	lamin B1	ENSG00000113368	19758.1	0.554901	4.20826e-17	6.16047e-16
MGAT3	4248	mannosyl (beta-1_4-)-glycoprotein beta-1_4-N-acetylglucosaminyltransferase	ENSG00000128268	2519.73	0.385666	4.21176e-17	6.16077e-16
SLBP	7884	stem-loop binding protein	ENSG00000163950	7231.98	0.201999	4.30471e-17	6.29181e-16
ADAM28	10863	ADAM metallopeptidase domain 28	ENSG00000042980	310.993	0.873704	4.51558e-17	6.59486e-16
TIMM17A	10440	translocase of inner mitochondrial membrane 17 homolog A (yeast)	ENSG00000134375	13428.9	-0.200928	4.59336e-17	6.70322e-16
NAPEPLD	222236	N-acyl phosphatidylethanolamine phospholipase D	ENSG00000161048	1400.79	0.243913	4.69607e-17	6.84777e-16
SP5	389058	Sp5 transcription factor	ENSG00000204335	84.1782	1.87117	4.78143e-17	6.96453e-16
HS2ST1	9653	heparan sulfate 2-O-sulfotransferase 1	ENSG00000153936	10557.1	0.359806	4.7836e-17	6.96453e-16
KCTD11	147040	potassium channel tetramerization domain containing 11	ENSG00000213859	2748.12	-0.391486	4.95511e-17	7.20863e-16
CDC42SE2	56990	CDC42 small effector 2	ENSG00000158985	6104.94	-0.154181	5.13742e-17	7.46803e-16
HIST1H2BJ	8970	histone cluster 1_ H2bj	ENSG00000124635	180.126	-0.844505	5.19696e-17	7.54871e-16
DIO2	1734	deiodinase_ iodothyronine_ type II	ENSG00000211448	4857.47	0.850543	5.23225e-17	7.59408e-16
RPL22L1	200916	ribosomal protein L22-like 1	ENSG00000163584	3374.22	-0.3493	5.36086e-17	7.77471e-16
SEMA3F	6405	sema domain_ immunoglobulin domain (Ig)_ short basic domain_ secreted_ (semaphorin) 3F	ENSG00000001617	6763.2	0.43012	5.46786e-17	7.92374e-16
VAMP1	6843	vesicle-associated membrane protein 1 (synaptobrevin 1)	ENSG00000139190	1930.3	-0.353041	5.61509e-17	8.13079e-16
SLC39A13	91252	solute carrier family 39 (zinc transporter)_ member 13	ENSG00000165915	6640.39	-0.301727	5.66605e-17	8.19823e-16
NOTUM	147111	notum pectinacetylesterase homolog (Drosophila)	ENSG00000185269	56.3642	1.54045	5.69517e-17	8.23399e-16
RFC3	5983	replication factor C (activator 1) 3_ 38kDa	ENSG00000133119	5096.88	0.371715	6.10421e-17	8.81855e-16
CENPU	79682	centromere protein U	ENSG00000151725	5207.43	0.595113	6.23067e-17	8.9943e-16
CENPE	1062	centromere protein E_ 312kDa	ENSG00000138778	11037.6	0.433119	6.24108e-17	9.00237e-16
SLC31A2	1318	solute carrier family 31 (copper transporter)_ member 2	ENSG00000136867	445.136	-0.595874	6.28921e-17	9.06481e-16
PRPF40B	25766	PRP40 homolog_ pre-mRNA processing factor B	ENSG00000110844	1934.61	0.26568	6.31106e-17	9.08929e-16
DZIP3	9666	DAZ interacting zinc finger protein 3	ENSG00000198919	5975.7	0.22832	6.34548e-17	9.13182e-16
ZGRF1	55345	zinc finger_ GRF-type containing 1	ENSG00000138658	2430.45	0.476296	6.39078e-17	9.18994e-16
POLD3	10714	polymerase (DNA-directed)_ delta 3_ accessory subunit	ENSG00000077514	4164.91	0.535992	6.7024e-17	9.63065e-16
UHRF1	29128	ubiquitin-like with PHD and ring finger domains 1	ENSG00000276043	12631.5	0.503793	6.75547e-17	9.69945e-16
SRF	6722	serum response factor	ENSG00000112658	13378.2	-0.29017	6.87026e-17	9.85668e-16
PTRF	284119	polymerase I and transcript release factor	ENSG00000177469	50188.4	-0.660322	6.89139e-17	9.87942e-16
PITX3	5309	paired-like homeodomain 3	ENSG00000107859	1081.49	0.77022	7.01415e-17	1.00477e-15
BIRC2	329	baculoviral IAP repeat containing 2	ENSG00000110330	13325.4	-0.232684	7.14447e-17	1.02266e-15
TNFRSF10B	8795	tumor necrosis factor receptor superfamily_ member 10b	ENSG00000120889	32596.8	-0.305967	7.2367e-17	1.03506e-15
ATMIN	23300	ATM interactor	ENSG00000166454	14596.4	0.212796	7.47726e-17	1.06865e-15
SLC26A7	115111	solute carrier family 26 (anion exchanger)_ member 7	ENSG00000147606	153.999	1.49595	7.54876e-17	1.07751e-15
MYCL	4610	v-myc avian myelocytomatosis viral oncogene lung carcinoma derived homolog	ENSG00000116990	1592.19	0.648326	7.55078e-17	1.07751e-15
GPC6	10082	glypican 6	ENSG00000183098	23141.3	0.418655	7.58642e-17	1.08177e-15
CDV3	55573	CDV3 homolog (mouse)	ENSG00000091527	38433.3	-0.311667	7.95581e-17	1.13358e-15
RAI1	10743	retinoic acid induced 1	ENSG00000108557	13099	0.199171	8.03122e-17	1.14346e-15
LUZP2	338645	leucine zipper protein 2	ENSG00000187398	1140.37	0.722917	8.26303e-17	1.17556e-15
CTDSPL2	51496	CTD (carboxy-terminal domain_ RNA polymerase II_ polypeptide A) small phosphatase like 2	ENSG00000137770	8822.39	0.247562	8.66261e-17	1.23147e-15
ANP32A	8125	acidic (leucine-rich) nuclear phosphoprotein 32 family_ member A	ENSG00000140350	27738	0.209291	8.78926e-17	1.24853e-15
TENM4	26011	teneurin transmembrane protein 4	ENSG00000149256	5526.94	0.389595	9.12568e-17	1.29533e-15
NAALAD2	10003	N-acetylated alpha-linked acidic dipeptidase 2	ENSG00000077616	1510.72	1.08402	9.20168e-17	1.30513e-15
KIAA1147	57189	KIAA1147	ENSG00000257093	10285.9	0.222617	9.33894e-17	1.3236e-15
GGT5	2687	gamma-glutamyltransferase 5	ENSG00000099998	355.909	0.919279	9.45454e-17	1.33896e-15
UBE2H	7328	ubiquitin-conjugating enzyme E2H	ENSG00000186591	31931.1	-0.272284	9.58313e-17	1.35615e-15
NCAPG2	54892	non-SMC condensin II complex_ subunit G2	ENSG00000146918	7342.46	0.34078	9.75698e-17	1.3797e-15
INA	9118	internexin neuronal intermediate filament protein_ alpha	ENSG00000148798	3329.08	-1.12984	9.85467e-17	1.39247e-15
LNP1	348801	leukemia NUP98 fusion partner 1	ENSG00000206535	561.651	0.475123	9.99211e-17	1.41082e-15
TROAP	10024	trophinin associated protein	ENSG00000135451	2556.38	0.449746	1.00188e-16	1.41353e-15
DIXDC1	85458	DIX domain containing 1	ENSG00000150764	7402.44	-0.306601	1.05371e-16	1.48552e-15
MYBL2	4605	v-myb avian myeloblastosis viral oncogene homolog-like 2	ENSG00000101057	9851.97	0.473294	1.0657e-16	1.5013e-15
ADARB1	104	adenosine deaminase_ RNA-specific_ B1	ENSG00000197381	10461	-0.33084	1.08122e-16	1.52202e-15
NRBP2	340371	nuclear receptor binding protein 2	ENSG00000185189	5847.92	-0.370207	1.12307e-16	1.57974e-15
CDCA7L	55536	cell division cycle associated 7-like	ENSG00000164649	4728.94	0.354769	1.12479e-16	1.58097e-15
EGR2	1959	early growth response 2	ENSG00000122877	159.316	-1.21125	1.13605e-16	1.59559e-15
ASPHD1	253982	aspartate beta-hydroxylase domain containing 1	ENSG00000174939	681.38	-0.919539	1.20268e-16	1.68791e-15
EIF2AK3	9451	eukaryotic translation initiation factor 2-alpha kinase 3	ENSG00000172071	4432.77	-0.378216	1.23967e-16	1.73851e-15
COA5	493753	cytochrome c oxidase assembly factor 5	ENSG00000183513	2896.25	0.287704	1.24696e-16	1.74742e-15
DBNDD1	79007	dysbindin (dystrobrevin binding protein 1) domain containing 1	ENSG00000003249	1281.81	-0.675142	1.27437e-16	1.7845e-15
RAP1GAP2	23108	RAP1 GTPase activating protein 2	ENSG00000132359	498.647	-0.913098	1.29662e-16	1.81299e-15
CMTM3	123920	CKLF-like MARVEL transmembrane domain containing 3	ENSG00000140931	9704.56	-0.168667	1.29665e-16	1.81299e-15
TRIM22	10346	tripartite motif containing 22	ENSG00000132274	12448.6	-0.673927	1.31688e-16	1.8399e-15
RBL1	5933	retinoblastoma-like 1	ENSG00000080839	2524.13	0.421483	1.32423e-16	1.84878e-15
ZFHX2	85446	zinc finger homeobox 2	ENSG00000136367	2172.19	-0.518167	1.33462e-16	1.8619e-15
GTSE1	51512	G-2 and S-phase expressed 1	ENSG00000075218	4789.49	0.48015	1.41769e-16	1.9763e-15
HSPB1	3315	heat shock 27kDa protein 1	ENSG00000106211	20772.5	-0.39353	1.43076e-16	1.99304e-15
SPIRE1	56907	spire-type actin nucleation factor 1	ENSG00000134278	6476.14	-0.170709	1.43786e-16	2.00144e-15
LGALS9	3965	lectin_ galactoside-binding_ soluble_ 9	ENSG00000168961	283.896	-0.879917	1.45176e-16	2.01929e-15
ZFP62	643836	ZFP62 zinc finger protein	ENSG00000196670	2847.84	0.267877	1.56001e-16	2.16824e-15
TRADD	8717	TNFRSF1A-associated via death domain	ENSG00000102871	482.63	-0.68372	1.57102e-16	2.18192e-15
WDFY3	23001	WD repeat and FYVE domain containing 3	ENSG00000163625	14561	-0.196772	1.58328e-16	2.19732e-15
TMEM165	55858	transmembrane protein 165	ENSG00000134851	11490.2	-0.225918	1.58873e-16	2.20325e-15
ADAMTSL5	339366	ADAMTS-like 5	ENSG00000185761	218.729	-1.21906	1.6006e-16	2.21806e-15
MYO1C	4641	myosin IC	ENSG00000197879	18133.7	-0.502115	1.60911e-16	2.2282e-15
PXMP4	11264	peroxisomal membrane protein 4_ 24kDa	ENSG00000101417	1054.45	0.42193	1.67905e-16	2.32333e-15
CDCP1	64866	CUB domain containing protein 1	ENSG00000163814	384.966	-1.13973	1.76235e-16	2.43679e-15
BOK	666	BCL2-related ovarian killer	ENSG00000176720	6252.65	-0.504408	1.7794e-16	2.45854e-15
SDC3	9672	syndecan 3	ENSG00000162512	24437.4	-0.22113	1.81574e-16	2.50691e-15
ATP1A2	477	ATPase_ Na+/K+ transporting_ alpha 2 polypeptide	ENSG00000018625	2444.55	1.32695	1.84606e-16	2.54688e-15
DENND6A	201627	DENN/MADD domain containing 6A	ENSG00000174839	4282.04	0.279156	1.85663e-16	2.55957e-15
KRT7	3855	keratin 7_ type II	ENSG00000135480	6772.25	-1.71673	1.97699e-16	2.7235e-15
TMEM154	201799	transmembrane protein 154	ENSG00000170006	1945.29	-0.892538	1.99435e-16	2.74539e-15
COQ10B	80219	coenzyme Q10B	ENSG00000115520	4029.62	-0.313299	2.02629e-16	2.7873e-15
KIAA1191	57179	KIAA1191	ENSG00000122203	17316.5	-0.140103	2.03821e-16	2.80163e-15
CDCA5	113130	cell division cycle associated 5	ENSG00000146670	5126.42	0.433676	2.0469e-16	2.81152e-15
PPT1	5538	palmitoyl-protein thioesterase 1	ENSG00000131238	12643.6	0.144533	2.07097e-16	2.84248e-15
FAM222A	84915	family with sequence similarity 222_ member A	ENSG00000139438	1099.94	0.720003	2.14475e-16	2.9416e-15
HEPH	9843	hephaestin	ENSG00000089472	10516.2	0.469843	2.23017e-16	3.05651e-15
PNMAL1	55228	paraneoplastic Ma antigen family-like 1	ENSG00000182013	7066.42	0.34256	2.26276e-16	3.0989e-15
DTYMK	1841	deoxythymidylate kinase (thymidylate kinase)	ENSG00000168393	4079.75	0.29634	2.34958e-16	3.21545e-15
TLR6	10333	toll-like receptor 6	ENSG00000174130	405.955	-1.00145	2.37228e-16	3.24414e-15
PDZD2	23037	PDZ domain containing 2	ENSG00000133401	1569.25	-0.661152	2.40059e-16	3.27805e-15
OSGIN2	734	oxidative stress induced growth inhibitor family member 2	ENSG00000164823	6455.59	-0.350432	2.44729e-16	3.33939e-15
RHOC	389	ras homolog family member C	ENSG00000155366	17311.4	-0.39406	2.46402e-16	3.35976e-15
ERCC6L	54821	excision repair cross-complementation group 6-like	ENSG00000186871	1880.36	0.485938	2.51915e-16	3.43243e-15
EGF	1950	epidermal growth factor	ENSG00000138798	2289.34	-0.468286	2.52838e-16	3.43932e-15
EFCAB1	79645	EF-hand calcium binding domain 1	ENSG00000034239	79.4157	1.12498	2.5287e-16	3.43932e-15
NUP160	23279	nucleoporin 160kDa	ENSG00000030066	12435.7	0.192641	2.52973e-16	3.43932e-15
ESYT2	57488	extended synaptotagmin-like protein 2	ENSG00000117868	10432.5	-0.281544	2.63431e-16	3.57891e-15
ENOX1	55068	ecto-NOX disulfide-thiol exchanger 1	ENSG00000120658	351.884	0.842553	2.78355e-16	3.77891e-15
LOC100507747	100507747	uncharacterized LOC100507747	ENSG00000283199	120.083	-0.929058	2.90221e-16	3.93715e-15
ANKRD34A	284615	ankyrin repeat domain 34A	ENSG00000272031	440.248	-0.851429	2.90661e-16	3.94026e-15
POLQ	10721	polymerase (DNA directed)_ theta	ENSG00000051341	2896.74	0.474026	2.9153e-16	3.94918e-15
KBTBD11	9920	kelch repeat and BTB (POZ) domain containing 11	ENSG00000176595	2032.81	-0.557637	3.03349e-16	4.1063e-15
EIF1	10209	eukaryotic translation initiation factor 1	ENSG00000173812	44301.4	-0.198434	3.07796e-16	4.16349e-15
HACD3	51495	3-hydroxyacyl-CoA dehydratase 3	ENSG00000074696	33507.4	0.190195	3.08769e-16	4.17362e-15
CHD4	1108	chromodomain helicase DNA binding protein 4	ENSG00000111642	56761.8	0.188889	3.16667e-16	4.2773e-15
OARD1	221443	O-acyl-ADP-ribose deacylase 1	ENSG00000124596	2540.59	0.317923	3.56159e-16	4.80725e-15
SPC24	147841	SPC24_ NDC80 kinetochore complex component	ENSG00000161888	2106.83	0.627519	3.57245e-16	4.81843e-15
TFDP2	7029	transcription factor Dp-2 (E2F dimerization partner 2)	ENSG00000114126	9906.79	0.337179	3.68539e-16	4.96718e-15
ATP8A2	51761	ATPase_ aminophospholipid transporter_ class I_ type 8A_ member 2	ENSG00000132932	980.784	-0.691821	3.71575e-16	5.00448e-15
MTHFD1L	25902	methylenetetrahydrofolate dehydrogenase (NADP+ dependent) 1-like	ENSG00000120254	9089.55	-0.397034	3.7688e-16	5.07228e-15
MASTL	84930	microtubule associated serine/threonine kinase-like	ENSG00000120539	4714.39	0.38173	3.77505e-16	5.07704e-15
PCDHGB7	56099	protocadherin gamma subfamily B_ 7	ENSG00000254122	2601.12	0.485254	3.79411e-16	5.099e-15
METTL9	51108	methyltransferase like 9	ENSG00000197006	16187.3	0.162148	3.80964e-16	5.11619e-15
CD47	961	CD47 molecule	ENSG00000196776	9006.42	0.362697	3.82828e-16	5.13753e-15
SUDS3	64426	suppressor of defective silencing 3 homolog (S. cerevisiae)	ENSG00000111707	7024.44	0.188719	3.8317e-16	5.13843e-15
IFT140	9742	intraflagellar transport 140	ENSG00000187535	3399.34	0.386472	3.8777e-16	5.19639e-15
PHKA2	5256	phosphorylase kinase_ alpha 2 (liver)	ENSG00000044446	4350.62	0.186358	3.88631e-16	5.20421e-15
OIP5	11339	Opa interacting protein 5	ENSG00000104147	1115.87	0.522088	3.89868e-16	5.21702e-15
OLFM3	118427	olfactomedin 3	ENSG00000118733	195.217	1.65071	3.92645e-16	5.25043e-15
ACSS3	79611	acyl-CoA synthetase short-chain family member 3	ENSG00000111058	2825.88	0.370635	3.94143e-16	5.2667e-15
AP1S1	1174	adaptor-related protein complex 1_ sigma 1 subunit	ENSG00000106367	9888.21	-0.293316	3.97117e-16	5.30265e-15
YPEL2	388403	yippee-like 2	ENSG00000175155	3562.01	-0.593799	3.97715e-16	5.30684e-15
CEACAM19	56971	carcinoembryonic antigen-related cell adhesion molecule 19	ENSG00000186567	508.754	-0.519872	4.0088e-16	5.34526e-15
MYO9A	4649	myosin IXA	ENSG00000066933	6342.37	-0.204088	4.02538e-16	5.36354e-15
RSPO3	84870	R-spondin 3	ENSG00000146374	667.816	0.881236	4.0841e-16	5.43791e-15
ARHGDIA	396	Rho GDP dissociation inhibitor (GDI) alpha	ENSG00000141522	37188.2	-0.255979	4.14011e-16	5.50855e-15
[truncated: 18,389 more rows]
