# Supplementary material for: Anti-inflammatory and pro-proliferative effects of fasudil in human trisomy 21 neural progenitor cells
Source: bioRxiv. 2026 Mar 20:2026.03.19.712922. Preprint. [Version 1] doi: 10.64898/2026.03.19.712922 (PMC13015371; doi:10.64898/2026.03.19.712922)
Supplement: Supplement 7 — Supplemental Table S7. Comparison of gene expression in fasudil-treated euploid vs. untreated euploid NPCs. [file media-7.xlsx]

## Sheet: S7a
Supplemental Table S7a. DEGs identified between fasudil-treated Eup NPCs and untreated Eup NPCs.
Gene Symbol	Description	Gene ID	Alias	Fold Change	Log Fold Change	p-Value	p-Adj	Average Log2 Expression
LMX1A	LIM homeobox transcription factor 1 alpha	4009	DFNA7, LMX1, LMX1.1	2.48279	1.31196	0	0	10.5278
CYP1B1	cytochrome P450 family 1 subfamily B member 1	1545	ASGD6, CP1B, CYPIB1, GLC3A, P4501B1	2.33845	1.22555	0	0	9.946
PCSK9	proprotein convertase subtilisin/kexin type 9	255738	FH3, FHCL3, HCHOLA3, LDLCQ1, NARC-1, NARC1, PC9	1.82167	0.865265	0	0	11.0813
MSX1	msh homeobox 1	4487	ECTD3, HOX7, HYD1, STHAG1	1.82019	0.864088	0	5.32e-44	11.4218
WNT2B	Wnt family member 2B	7482	WNT13	1.70561	0.770289	0	0	13.423
NTRK2	neurotrophic receptor tyrosine kinase 2	4915	DEE58, EIEE58, GP145-TRKB, OBHD, TRKB, TRK-B	1.70329	0.768326	0	1.4e-45	11.7347
ANGPT1	angiopoietin 1	284	AGP1, AGPT, AGPT-1, ANG1, HAE5	1.69067	0.757593	0	0	12.5439
PPM1H	protein phosphatase, Mg2+/Mn2+ dependent 1H	57460	ARHCL1, NERPP-2C, URCC2	1.6019	0.67978	0	0	10.1799
ARHGAP10	Rho GTPase activating protein 10	79658	GRAF2, PS-GAP, PSGAP	1.57938	0.659358	0	0	11.3639
FGFBP3	fibroblast growth factor binding protein 3	143282	C10ORF13, FGF-BP3	1.51903	0.603153	0	0	15.8692
EPOP	elongin BC and polycomb repressive complex 2 associated protein	100170841	C17ORF96, PRR28	-1.54125	-0.624098	0	0	10.4682
SPRY1	sprouty RTK signaling antagonist 1	10252	HSPRY1	-1.56286	-0.644191	0	0	13.6391
CHRNB2	cholinergic receptor nicotinic beta 2 subunit	1141	EFNL3, NACHRB2	-1.66234	-0.733218	0	0	9.6099
SPRY4	sprouty RTK signaling antagonist 4	81848	HH17	-1.69888	-0.764585	0	0	12.2692
PCDH19	protocadherin 19	57526	DEE9, EFMR, EIEE9	-1.74731	-0.805135	0	0	10.967
ATCAY	ATCAY kinesin light chain interacting caytaxin	85300	BNIP-H, CLAC	-1.78925	-0.839354	0	0	10.0554
MANEAL	mannosidase endo-alpha like	149175	-	-1.98841	-0.991612	0	0	8.7708
SCN3A	sodium voltage-gated channel alpha subunit 3	6328	DEE62, EIEE62, FFEVF4, NAC3, NAV1.3	-2.03409	-1.02438	0	1.12e-44	9.5086
MTTP	microsomal triglyceride transfer protein	4547	ABL, MTP	-2.2474	-1.16826	0	0	10.2714
CEACAM21	CEA cell adhesion molecule 21	90273	CEACAM3, R29124_1	-2.02169	-1.01556	1.4e-45	9.07e-43	8.5232
NEFM	neurofilament medium chain	4741	NEF3, NF-M, NFM	-1.58832	-0.667505	1.26e-44	7.98e-42	13.0989
SIM2	SIM bHLH transcription factor 2	6493	HMC13F06, HMC29C01, SIM, BHLHE15	1.6625	0.733356	5.89e-44	3.38e-41	10.7434
TNFRSF12A	TNF receptor superfamily member 12A	51330	CD266, FN14, TWEAKR	-1.63551	-0.709741	4.16e-43	2.29e-40	9.6484
THSD7A	thrombospondin type 1 domain containing 7A	221981	-	-1.56554	-0.646661	4.97e-43	2.66e-40	10.8146
TMEM151B	transmembrane protein 151B	441151	C6ORF137, TMEM193, BA444E17.5	-1.63607	-0.710235	3.09e-42	1.6e-39	11.186
HDC	histidine decarboxylase	3067	-	-1.77939	-0.831381	1.08e-41	5.43e-39	9.1731
AP3B2	adaptor related protein complex 3 subunit beta 2	8120	DEE48, EIEE48, NAPTB	-1.84959	-0.887208	4.03e-41	1.93e-38	9.6683
RELN	reelin	5649	ETL7, LIS2, PRO1598, RL	-1.93035	-0.948861	4.19e-40	1.85e-37	9.5821
NOS2	nitric oxide synthase 2	4843	HEP-NOS, INOS, NOS, NOS2A	1.62407	0.699616	2.82e-38	1.09e-35	10.0337
ADM	adrenomedullin	133	AM, PAMP	-1.8716	-0.904271	1.55e-36	5.64e-34	10.1148
ADAMTS18	ADAM metallopeptidase with thrombospondin type 1 motif 18	170692	ADAMTS21, KNO2, MMCAT	2.1231	1.08617	1.3e-35	4.44e-33	11.934
TMEM198	transmembrane protein 198	130612	TMEM198A	-1.57241	-0.652976	1.2e-33	3.81e-31	9.1291
CALB1	calbindin 1	793	CALB, D-28K	-1.85096	-0.888277	1.36e-33	4.25e-31	9.2296
SLITRK1	SLIT and NTRK like family member 1	114798	LRRC12, TTM	-2.0371	-1.02652	1.95e-32	5.81e-30	8.1267
AHNAK	AHNAK nucleoprotein	79026	AHNAK1, AHNAKRS, PM227	1.54856	0.63093	2.88e-32	8.18e-30	14.1706
SLC29A2	solute carrier family 29 member 2	3177	DER12, ENT2, HNP36, HENT2	1.5011	0.586017	2.97e-32	8.3e-30	11.2401
SAMD5	sterile alpha motif domain containing 5	389432	DJ875H10.1	1.62477	0.700232	3.94e-32	1.07e-29	12.4585
NOL4	nucleolar protein 4	8715	CT125, HRIHFB2255, NOLP	-1.73495	-0.794896	4.16e-32	1.11e-29	9.476
CYBRD1	cytochrome b reductase 1	79901	CYB561A2, DCYTB, FRRS3	1.51679	0.601025	7.77e-32	2.01e-29	10.9346
ACSS2	acyl-CoA synthetase short chain family member 2	55902	ACAS2, ACECS, ACS, ACSA, ACECS1, DJ1161H23.1	1.61391	0.690556	8.68e-32	2.22e-29	12.3196
WNT1	Wnt family member 1	7471	BMND16, INT1, OI15	1.58095	0.66079	1.45e-31	3.65e-29	11.5935
GDF7	growth differentiation factor 7	151449	BMP12	1.7048	0.7696	2.99e-31	7.34e-29	11.5349
PAX8	paired box 8	7849	PAX-8	-2.05594	-1.0398	7.06e-31	1.71e-28	8.621
NMNAT2	nicotinamide nucleotide adenylyltransferase 2	23057	C1ORF15, PNAT2	-1.85761	-0.89345	2.03e-30	4.8e-28	8.983
PLEKHD1	pleckstrin homology and coiled-coil domain containing D1	400224	UPF0639	-2.30098	-1.20225	2.28e-30	5.23e-28	7.1537
TBR1	T-box brain transcription factor 1	10716	AUTS5, IDDAS, TBR-1, TES-56	-1.8962	-0.923114	1.33e-29	2.92e-27	9.5215
TLL2	tolloid like 2	7093	-	-1.78302	-0.834324	2.81e-29	6.08e-27	10.3159
ETV5	ETS variant transcription factor 5	2119	ERM	-1.54275	-0.625502	7.07e-29	1.48e-26	12.6416
ABHD14B	abhydrolase domain containing 14B	84836	CIB, HEL-S-299	1.5227	0.606634	8.95e-29	1.83e-26	9.3778
OLFM1	olfactomedin 1	10439	AMY, NOE1, NOELIN1, OLFA	-1.62653	-0.701798	2.86e-28	5.41e-26	10.7558
CXCL2	C-X-C motif chemokine ligand 2	2920	CINC-2A, GRO2, GROB, MGSA-B, MIP-2A, MIP2, MIP2A, SCYB2	1.79612	0.844883	3.92e-28	7.34e-26	8.7876
CHGB	chromogranin B	1114	SCG1	-1.79711	-0.845676	1.72e-27	3.12e-25	8.2142
APOE	apolipoprotein E	348	AD2, APO-E, APOE4, LDLCQ5, LPG	1.55976	0.641326	4.7e-27	8.29e-25	10.72
NRXN1	neurexin 1	9378	HS.22998, PTHSL2, SCZD17	-1.78692	-0.837475	3.44e-26	5.57e-24	8.7691
ACTA1	actin alpha 1, skeletal muscle	58	ACTA, ASMA, CFTD, CFTD1, CFTDM, CMYO2A, CMYO2B, CMYO2C, CMYP2A, CMYP2B, CMYP2C, MPFD, NEM1, NEM2, NEM3, SHPM	-2.15473	-1.10751	9.33e-26	1.47e-23	6.1541
GBX2	gastrulation brain homeobox 2	2637	-	-1.83425	-0.875189	2.16e-25	3.29e-23	10.6753
NID2	nidogen 2	22795	NID-2	1.53585	0.619037	3.23e-25	4.89e-23	10.1397
MARCHF1	membrane associated ring-CH-type finger 1	55016	MARCH-I, MARCH1, RNF171	-1.91305	-0.935873	6.29e-25	9.44e-23	7.3103
MAP7	microtubule associated protein 7	9053	E-MAP-115, EMAP115	-1.58125	-0.661068	1.74e-24	2.46e-22	10.1014
UNC13A	unc-13 homolog A	23025	MUNC13-1	-1.81327	-0.858597	6.23e-24	8.51e-22	9.0908
ITGA2B	integrin subunit alpha 2b	3674	BDPLT16, BDPLT2, CD41, CD41B, GP2B, GPIIB, GT, GT1, GTA, HPA3, PPP1R93	1.61513	0.691653	3.89e-23	5.02e-21	7.893
NHLH2	nescient helix-loop-helix 2	4808	HEN2, HH27, NSCL2, BHLHA34	-1.55582	-0.637671	3.99e-23	5.11e-21	9.4077
ABTB2	ankyrin repeat and BTB domain containing 2	25841	ABTB2A, BTBD22, CCA3	-1.57198	-0.652583	7.02e-23	8.68e-21	10.2225
PAX5	paired box 5	5079	ALL3, BSAP, PAX-5	-2.05513	-1.03923	7.34e-23	8.97e-21	11.1584
MCF2L2	MCF.2 cell line derived transforming sequence-like 2	23101	ARHGEF22	1.68131	0.749582	1.59e-22	1.83e-20	7.9221
TTBK1	tau tubulin kinase 1	84630	BDTK	-1.52882	-0.612423	1.6e-22	1.83e-20	9.0051
SCN3B	sodium voltage-gated channel beta subunit 3	55800	ATFB16, BRGDA7, HSA243396, SCNB3	-1.96212	-0.972411	2.01e-22	2.27e-20	7.6309
ELF4	E74 like ETS transcription factor 4	2000	AIFBL2, ELFR, MEF	1.60873	0.685921	2.24e-22	2.51e-20	9.4109
WNT10B	Wnt family member 10B	7480	SHFM6, STHAG8, WNT-12	1.50944	0.594014	3.27e-22	3.6e-20	10.4513
SCRT1	scratch family transcriptional repressor 1	83482	SCRT, ZNF898	-1.86755	-0.901146	3.33e-22	3.64e-20	7.7659
TKTL1	transketolase like 1	8277	TKR, TKT2	-1.65625	-0.727924	3.4e-22	3.7e-20	8.0881
KCNB1	potassium voltage-gated channel subfamily B member 1	3745	DEE26, DRK1, KV2.1	-1.63488	-0.709186	7.75e-22	8.23e-20	8.965
PRKCD	protein kinase C delta	5580	ALPS3, CVID9, MAY1, PKCD, NPKC-DELTA	1.5707	0.65141	1.92e-21	1.95e-19	8.7832
INA	internexin neuronal intermediate filament protein alpha	9118	NEF5, NF-66, NF66, TXBP-1	-1.72456	-0.786228	2.3e-21	2.31e-19	11.9231
PLP2	proteolipid protein 2	5355	A4, A4LSB	1.67662	0.745559	4.88e-21	4.74e-19	7.8254
EGLN3	egl-9 family hypoxia inducible factor 3	112399	HIFP4H3, HIFPH3, PHD3	1.62231	0.698053	1.11e-20	1.04e-18	9.1964
BMP4	bone morphogenetic protein 4	652	BMP2B, BMP2B1, MCOPS6, OFC11, ZYME	1.65638	0.728031	7.29e-20	6.52e-18	8.7897
ABCA9	ATP binding cassette subfamily A member 9	10350	EST640918	-1.82457	-0.867559	9.61e-20	8.39e-18	7.5029
SH2D3C	SH2 domain containing 3C	10044	CHAT, NSP3, PRO34088, SHEP1	-1.66609	-0.736467	1.12e-19	9.76e-18	7.8937
PIEZO1	piezo type mechanosensitive ion channel component 1 (Er blood group)	9780	DHS, ER, FAM38A, LMPH3, LMPHM6, MIB	1.56301	0.644323	2.4e-19	2.04e-17	10.8762
ATP8B3	ATPase phospholipid transporting 8B3	148229	ATPIK	1.6896	0.756683	1.45e-18	1.13e-16	8.0126
MMP24	matrix metallopeptidase 24	10893	MMP-24, MMP25, MT-MMP 5, MT-MMP5, MT5-MMP, MT5MMP, MTMMP5	-1.72795	-0.78906	1.52e-18	1.17e-16	7.9942
GDAP1L1	ganglioside induced differentiation associated protein 1 like 1	78997	DJ881L22.1, DJ995J12.1.1	-1.74938	-0.806845	2.67e-18	1.98e-16	8.3986
SCN4A	sodium voltage-gated channel alpha subunit 4	6329	CMS16, CMYO22A, CMYP22A, HOKPP2, HYKPP, HYPP, NAC1A, NA(V)1.4, NAV1.4, SKM1	1.64391	0.717131	3.03e-18	2.24e-16	8.0106
ST6GALNAC5	ST6 N-acetylgalactosaminide alpha-2,6-sialyltransferase 5	81849	SIAT7-E, SIAT7E, ST6GALNACV	-1.51125	-0.595742	4.31e-18	3.15e-16	12.6824
DUSP6	dual specificity phosphatase 6	1848	HH19, MKP3, PYST1	-1.63972	-0.713452	8.29e-18	5.86e-16	14.1565
INHBB	inhibin subunit beta B	3625	-	-1.66035	-0.731486	4.95e-17	3.31e-15	8.2219
COL6A3	collagen type VI alpha 3 chain	1293	BTHLM1, BTHLM1C, DYT27, UCMD1, UCMD1C	1.83702	0.87737	5.96e-17	3.95e-15	7.0366
PSMB8	proteasome 20S subunit beta 8	5696	ALDD, D6S216, D6S216E, JMP, LMP7, NKJO, PRAAS1, PSMB5I, RING10	1.78065	0.832405	6.83e-17	4.48e-15	7.1051
GNG3	G protein subunit gamma 3	2785	HG3D	-1.67574	-0.744798	8.72e-17	5.64e-15	8.8917
PTPN5	protein tyrosine phosphatase non-receptor type 5	84867	PTPSTEP, STEP, STEP61	-1.51957	-0.603664	1.29e-16	8.15e-15	8.4312
DSP	desmoplakin	1832	DCWHKTA, DP	1.58777	0.667004	1.67e-16	1.04e-14	12.1865
SGPP2	sphingosine-1-phosphate phosphatase 2	130367	SPP2, SPPASE2	1.70321	0.768253	1.71e-16	1.05e-14	9.265
DISP2	dispatched RND transporter family member 2	85455	C15ORF36, DISPB, HST16908, LINC00594	-1.64219	-0.715619	3.01e-16	1.8e-14	7.5401
ABCG1	ATP binding cassette subfamily G member 1	9619	ABC8, WHITE1	-1.8128	-0.858222	3.09e-16	1.84e-14	7.5427
DGKI	diacylglycerol kinase iota	9162	DGK-IOTA	-1.55893	-0.64056	3.26e-16	1.93e-14	8.5416
TMEM196	transmembrane protein 196	256130	-	-1.82517	-0.868028	4.04e-16	2.37e-14	6.6946
KCNH7	potassium voltage-gated channel subfamily H member 7	90134	ERG3, HERG3, KV11.3	-1.66945	-0.739371	4.25e-16	2.47e-14	7.1708
POU6F2	POU class 6 homeobox 2	11281	RPF-1, WT5, WTSL	-1.59184	-0.670697	7.13e-16	4.06e-14	8.0155
ACTL6B	actin like 6B	51412	ACTL6, BAF53B, DEE76, EIEE76, IDDSSAD, SMARCN2, ARPNALPHA	-1.81607	-0.860818	4.22e-15	2.18e-13	6.2304
MEIOB	meiosis specific with OB-fold	254528	C16ORF73, POF23, SPGF22, GS129	1.73353	0.793711	4.64e-15	2.4e-13	6.7924
OCA2	OCA2 melanosomal transmembrane protein	4948	BEY, BEY1, BEY2, BOCA, D15S12, EYCL, EYCL2, EYCL3, HCL3, P, PED, SHEP1, SLC13B1	1.53807	0.621118	7.2e-15	3.66e-13	9.2441
CLEC19A	C-type lectin domain containing 19A	728276	-	1.75349	0.810232	8.44e-15	4.26e-13	9.0441
NCAN	neurocan	1463	CSPG3	-1.77555	-0.828263	9.94e-15	4.98e-13	8.6989
DLGAP3	DLG associated protein 3	58512	DAP3, SAPAP3, SPAPA3	-1.63981	-0.713526	1.24e-14	6.16e-13	7.3251
PLPPR1	phospholipid phosphatase related 1	54886	LPPR1, PRG-3, PRG3	-1.62116	-0.697025	1.54e-14	7.44e-13	8.2495
NSG2	neuronal vesicle trafficking associated 2	51617	CALY3, HMP19	-1.76123	-0.816586	2.14e-14	1.01e-12	9.0083
SMPD3	sphingomyelin phosphodiesterase 3	55512	NSMASE2	-1.74927	-0.806752	2.76e-14	1.26e-12	7.6714
NOTUM	notum, palmitoleoyl-protein carboxylesterase	147111	HNOTUM	1.67597	0.744994	3.49e-14	1.57e-12	6.8676
KCNC1	potassium voltage-gated channel subfamily C member 1	3746	EPM7, KV3.1, KV4, NGK2	-1.62036	-0.696313	3.66e-14	1.63e-12	10.2567
WNT4	Wnt family member 4	54361	SERKAL, WNT-4	1.53123	0.614693	4.59e-14	2.02e-12	12.5877
SCG3	secretogranin III	29106	SGIII	-1.68321	-0.751216	9.11e-14	3.87e-12	9.6082
CLEC18B	C-type lectin domain family 18 member B	497190	MRCL2	1.65165	0.72391	1.21e-13	5.04e-12	7.2338
HES3	hes family bHLH transcription factor 3	390992	BHLHB43	-1.76585	-0.82036	1.27e-13	5.26e-12	6.2006
IRX2	iroquois homeobox 2	153572	IRXA2	-1.50397	-0.588779	1.83e-13	7.29e-12	11.318
ANO9	anoctamin 9	338440	PIG5, TMEM16J, TP53I5	1.75361	0.810329	1.85e-13	7.34e-12	5.9871
WNT3A	Wnt family member 3A	89780	-	1.5853	0.664752	4.73e-13	1.76e-11	11.2425
ADORA2B	adenosine A2b receptor	136	ADORA2	1.51394	0.598308	1.12e-12	3.85e-11	7.5136
CDH7	cadherin 7	1005	CDH7L1	-1.64672	-0.719592	1.3e-12	4.43e-11	8.3243
ETV4	ETS variant transcription factor 4	2118	E1A-F, E1AF, PEA3, PEAS3	-1.70229	-0.767476	1.55e-12	5.21e-11	12.5136
OLFML2A	olfactomedin like 2A	169611	PRO34319	1.54155	0.624379	2.52e-12	8.2e-11	8.5627
ODAD1	outer dynein arm docking complex subunit 1	93233	CCDC114, CILD20	1.63132	0.706037	3.08e-12	9.83e-11	6.9243
NPPB	natriuretic peptide B	4879	BNP, ISO-ANP	-1.70239	-0.767565	3.4e-12	1.08e-10	6.9988
RUNDC3A	RUN domain containing 3A	10900	RAP2IP, RPIP-8, RPIP8	-1.65706	-0.728626	4.18e-12	1.3e-10	7.7769
MLXIPL	MLX interacting protein like	51085	CHREBP, MIO, MLX, MONDOB, WBSCR14, WS-BHLH, BHLHD14	1.66353	0.734251	4.4e-12	1.37e-10	6.3623
TMEM145	transmembrane protein 145	284339	-	-1.57801	-0.658104	5.18e-12	1.59e-10	7.9203
TBC1D10C	TBC1 domain family member 10C	374403	CARABIN, EPI64C	-1.66083	-0.731908	1.14e-11	3.34e-10	6.0598
AGBL2	AGBL carboxypeptidase 2	79841	CCP2	1.50705	0.591723	1.2e-11	3.5e-10	7.3924
PRICKLE3	prickle planar cell polarity protein 3	4007	LMO6, LOAM, LOAS, PK3	1.52095	0.60497	1.21e-11	3.52e-10	7.5141
RARG	retinoic acid receptor gamma	5916	NR1B3, RARC, RARGAMMA	1.60415	0.681811	1.38e-11	3.97e-10	6.411
SMOC2	SPARC related modular calcium binding 2	64094	DTDP1, MST117, MSTP117, MSTP140, SMAP2, BA270C4A.1, BA37D8.1, DJ421D16.1	1.51991	0.603983	2.37e-11	6.61e-10	8.1024
COL4A3	collagen type IV alpha 3 chain	1285	ATS2, ATS3, ATS3A, ATS3B, BFH2	1.66442	0.735017	2.94e-11	8.11e-10	7.3579
IGFBP7	insulin like growth factor binding protein 7	3490	AGM, FSTL2, IBP-7, IGFBP-7, IGFBP-7V, IGFBPRP1, MAC25, PSF, RAMSVPS, TAF	1.64626	0.719193	3.32e-11	9.07e-10	9.1411
LTBP2	latent transforming growth factor beta binding protein 2	4053	C14ORF141, GLC3D, LTBP3, MSPKA, MSTP031, WMS3	1.54343	0.626138	3.83e-11	1.03e-09	8.692
CXCL5	C-X-C motif chemokine ligand 5	6374	ENA-78, SCYB5	1.52879	0.61239	6.27e-11	1.65e-09	10.2784
FXYD5	FXYD domain containing ion transport regulator 5	53827	DYSAD, HSPC113, IWU1, KCT1, OIT2, PRO6241, RIC	1.59475	0.673327	7.06e-11	1.84e-09	7.3251
OLIG3	oligodendrocyte transcription factor 3	167826	BHLHB7, BHLHE20	1.53875	0.621761	7.16e-11	1.86e-09	8.3844
MYT1L	myelin transcription factor 1 like	23040	MRD39, NZF1, ZC2H2C2, ZC2HC4B, MYT1-L	-1.62179	-0.697587	7.47e-11	1.94e-09	6.7769
FBXL16	F-box and leucine rich repeat protein 16	146330	C16ORF22, FBL16, C380A1.1	-1.55819	-0.639869	1.08e-10	2.73e-09	7.4236
GAS7	growth arrest specific 7	8522	-	1.56491	0.646077	1.33e-10	3.32e-09	10.8158
ARSJ	arylsulfatase family member J	79642	ASJ	1.56588	0.646972	1.85e-10	4.49e-09	7.1141
APLN	apelin	8862	APEL, XNPEP2	-1.61989	-0.695899	1.9e-10	4.6e-09	10.6031
STMN2	stathmin 2	11075	SCG10, SCGN10	-1.58327	-0.662911	3.28e-10	7.59e-09	11.9178
RHEX	regulator of hemoglobinization and erythroid cell expansion	440712	C1ORF186	-1.57155	-0.652192	4.13e-10	9.35e-09	8.213
VGF	VGF nerve growth factor inducible	7425	SCG7, SGVII	-1.54147	-0.624306	4.45e-10	9.99e-09	7.9456
RALYL	RALY RNA binding protein like	138046	HNRPCL3	-1.60867	-0.685871	5.72e-10	1.26e-08	5.3748
COL23A1	collagen type XXIII alpha 1 chain	91522	-	-1.55013	-0.632393	7.42e-10	1.61e-08	7.0787
GXYLT2	glucoside xylosyltransferase 2	727936	GLT8D4	1.59048	0.669461	1.04e-09	2.2e-08	6.3607
PLCXD3	phosphatidylinositol specific phospholipase C X domain containing 3	345557	-	-1.5892	-0.668302	1.2e-09	2.5e-08	6.7234
PLCL1	phospholipase C like 1 (inactive)	5334	PLCE, PLCL, PLDL1, PPP1R127, PRIP	-1.52902	-0.61261	1.29e-09	2.68e-08	7.1041
GPR20	G protein-coupled receptor 20	2843	-	1.58965	0.668712	1.3e-09	2.69e-08	6.6656
SLC18A3	solute carrier family 18 member A3	6572	CMS21, VACHT	-1.57279	-0.653322	1.41e-09	2.9e-08	6.7223
PCDH15	protocadherin related 15	65217	CDHR15, DFNB23, USH1F	-1.56566	-0.646768	2.67e-09	5.23e-08	6.8274
GJA4	gap junction protein alpha 4	2701	CX37	-1.57279	-0.653326	3.71e-09	7.04e-08	6.7459
DMBX1	diencephalon/mesencephalon homeobox 1	127343	ATX, MBX, OTX3, PAXB	1.56398	0.645222	4.49e-09	8.4e-08	8.0464
CHGA	chromogranin A	1113	CGA, PHE5, PHES	-1.54492	-0.627528	4.87e-09	9.04e-08	6.9187
ONECUT3	one cut homeobox 3	390874	OC3	-1.56294	-0.644267	5e-09	9.25e-08	6.115
PTPRE	protein tyrosine phosphatase receptor type E	5791	HPTPE, PTPE, R-PTP-EPSILON	-1.53418	-0.617471	1.07e-08	1.85e-07	6.0889
SYT5	synaptotagmin 5	6861	-	-1.50869	-0.593297	1.08e-08	1.87e-07	7.4751
F13A1	coagulation factor XIII A chain	2162	F13A	-1.51572	-0.600008	1.09e-08	1.9e-07	7.3064
TRH	thyrotropin releasing hormone	7200	PRO-TRH, TRF	-1.5053	-0.590048	1.47e-08	2.48e-07	10.8422
HS3ST5	heparan sulfate-glucosamine 3-sulfotransferase 5	222537	3-OST-5, 3OST5, HS3OST5, NBLA04021	-1.54022	-0.623137	1.48e-08	2.49e-07	5.6397
DCT	dopachrome tautomerase	1638	OCA8, TRP-2, TYRP2	1.53052	0.614026	2.15e-08	3.5e-07	10.3064
NKAIN2	sodium/potassium transporting ATPase interacting 2	154215	FAM77B, NKAIP2, TCBA, TCBA1	-1.51034	-0.59487	2.3e-08	3.71e-07	7.1076
ATP6V1C2	ATPase H+ transporting V1 subunit C2	245973	ATP6C2, VMA5	1.53314	0.616486	2.53e-08	4.05e-07	10.0457
KCNJ16	potassium inwardly rectifying channel subfamily J member 16	3773	BIR9, HKTD, KIR5.1	-1.50318	-0.588014	3.05e-08	4.8e-07	5.1301
GREM1	gremlin 1, DAN family BMP antagonist	26585	C15DUPQ, CKTSF1B1, CRAC1, CRCS4, DAND2, DRM, DUP15Q, GREMLIN, HMPS, HMPS1, IHG-2, MPSH, PIG2	1.5175	0.601692	4.15e-08	6.36e-07	10.1722
XKR4	XK related 4	114786	XRG4, HXKR4	-1.52078	-0.604811	4.51e-08	6.86e-07	6.6313
CYP26C1	cytochrome P450 family 26 subfamily C member 1	340665	FFDD4	1.51696	0.601179	4.99e-08	7.49e-07	9.6955
SVOP	SV2 related protein	55530	SLC22B4	-1.51798	-0.602151	5.62e-08	8.36e-07	6.2126
ALOX15	arachidonate 15-lipoxygenase	246	12-LOX, 15-LOX, 15-LOX-1, LOG15	-1.50408	-0.588885	1.08e-07	1.5e-06	6.5845
SCRT2	scratch family transcriptional repressor 2	85508	ZNF898B	-1.5012	-0.58612	1.25e-07	1.72e-06	5.5511

## Sheet: S7b
Supplemental Table S7b. Ingenuity pathway of DEGs identified between fasudil-treated Eup NPCs and untreated Eup NPCs.
Ingenuity Canonical Pathways	-log(p-value)	zScore	Ratio	Molecules
Factors Promoting Cardiogenesis in Vertebrates	7.33	1.89737	0.0662	BMP4,NOTUM,NPPB,PLCL1,PRKCD,WNT1,WNT10B,WNT2B,WNT3A,WNT4
Bone Mineralization Signaling Pathway	6.43	1	0.0625	CALB1,NOTUM,PLCL1,SMPD3,WNT1,WNT10B,WNT2B,WNT3A,WNT4
Post-translational protein phosphorylation	6.37	0.707107	0.0748	APOE,BMP4,CHGB,IGFBP7,NOTUM,PCSK9,SCG3,VGF
WNT ligand biogenesis and trafficking	6.24	2.23607	0.192	WNT1,WNT10B,WNT2B,WNT3A,WNT4
Axonal Guidance Signaling	5.91		0.0289	ADAMTS18,BMP4,GDF7,GNG3,ITGA2B,MMP24,NOTUM,NTRK2,PLCL1,PRKCD,WNT1,WNT10B,WNT2B,WNT3A,WNT4
Regulation of Insulin-like Growth Factor (IGF) transport and uptake by IGFBPs	5.88	0.707107	0.0645	APOE,BMP4,CHGB,IGFBP7,NOTUM,PCSK9,SCG3,VGF
Class B/2 (Secretin family receptors)	5.6	1.13389	0.0737	ADM,GNG3,WNT1,WNT10B,WNT2B,WNT3A,WNT4
Specification of the neural plate border	5.46	1	0.235	BMP4,GBX2,MSX1,WNT3A
Basal Cell Carcinoma Signaling	5.22	2.23607	0.0845	BMP4,WNT1,WNT10B,WNT2B,WNT3A,WNT4
Pulmonary Healing Signaling Pathway	5.21	1.66667	0.0446	BMP4,ETV5,MMP24,PRKCD,WNT1,WNT10B,WNT2B,WNT3A,WNT4
Transcriptional Regulatory Network in Embryonic Stem Cells	4.98	1.41421	0.0488	BMP4,CALB1,GBX2,WNT1,WNT10B,WNT2B,WNT3A,WNT4
Glioblastoma Multiforme Signaling	4.85	2.12132	0.0468	NOTUM,PLCL1,PRKCD,WNT1,WNT10B,WNT2B,WNT3A,WNT4
PCP (Planar Cell Polarity) Pathway	4.4	2.23607	0.0833	WNT1,WNT10B,WNT2B,WNT3A,WNT4
Human Embryonic Stem Cell Pluripotency	4.36	2.82843	0.04	BMP4,NTRK2,PRKCD,WNT1,WNT10B,WNT2B,WNT3A,WNT4
Pulmonary Fibrosis Idiopathic Signaling Pathway	4.33	1.66667	0.0307	ACTA1,COL23A1,COL4A3,COL6A3,MMP24,WNT1,WNT10B,WNT2B,WNT3A,WNT4
Extracellular matrix organization	4.2	0.816497	0.0561	COL4A3,COL6A3,ITGA2B,NCAN,NID2,NRXN1
Chronic Myeloid Leukemia Signaling	4.09	2.12132	0.032	ALOX15,NOTUM,PAX5,PLCL1,WNT1,WNT10B,WNT2B,WNT3A,WNT4
Role of NANOG in Mammalian Embryonic Stem Cell Pluripotency	3.86		0.0488	BMP4,WNT1,WNT10B,WNT2B,WNT3A,WNT4
Role of WNT/GSK-3β Signaling in the Pathogenesis of Influenza	3.85	2.23607	0.0641	WNT1,WNT10B,WNT2B,WNT3A,WNT4
S100 Family Signaling Pathway	3.83	2.32379	0.0192	ADORA2B,AHNAK,ETV4,GPR20,MMP24,NOS2,NOTUM,NTRK2,PLCL1,PRKCD,WNT1,WNT10B,WNT2B,WNT3A,WNT4
Autism Signaling Pathway	3.8	2.82843	0.0293	NRXN1,NTRK2,RARG,RELN,WNT1,WNT10B,WNT2B,WNT3A,WNT4
Formation of the nephric duct	3.72		0.167	BMP4,PAX8,PCDH19
Regulation of the Epithelial Mesenchymal Transition in Development Pathway	3.65	2.23607	0.0581	WNT1,WNT10B,WNT2B,WNT3A,WNT4
Role of Macrophages, Fibroblasts and Endothelial Cells in Rheumatoid Arthritis	3.49	2.33333	0.0266	NOS2,NOTUM,PLCL1,PRKCD,WNT1,WNT10B,WNT2B,WNT3A,WNT4
Colorectal Cancer Metastasis Signaling	3.45	1.88982	0.0295	GNG3,MMP24,NOS2,WNT1,WNT10B,WNT2B,WNT3A,WNT4
Melanin biosynthesis	3.4		0.4	DCT,OCA2
Potassium Channels	3.29	-2.23607	0.0485	GNG3,KCNB1,KCNC1,KCNH7,KCNJ16
HOTAIR Regulatory Pathway	3.18	1.63299	0.0364	MMP24,WNT1,WNT10B,WNT2B,WNT3A,WNT4
Cardiac Hypertrophy Signaling (Enhanced)	3.17	1.66667	0.0205	GNG3,ITGA2B,NOTUM,NPPB,PLCL1,PRKCD,WNT1,WNT10B,WNT2B,WNT3A,WNT4
WNT/β-catenin Signaling	3.07	1.63299	0.0347	RARG,WNT1,WNT10B,WNT2B,WNT3A,WNT4
Collagen biosynthesis and modifying enzymes	3.06	0	0.0597	COL23A1,COL4A3,COL6A3,TLL2
Role of Osteoblasts in Rheumatoid Arthritis Signaling Pathway	3.05	-2.64575	0.0292	BMP4,MMP24,WNT1,WNT10B,WNT2B,WNT3A,WNT4
Synaptogenesis Signaling Pathway	3.01	-0.70711	0.0252	APOE,CDH7,NRXN1,NTRK2,PRKCD,RELN,SYT5,UNC13A
Cyclophilin Signaling Pathway	2.98	2.64575	0.0283	APOE,NOS2,WNT1,WNT10B,WNT2B,WNT3A,WNT4
Formation of intermediate mesoderm	2.96		0.25	BMP4,PAX8
L1CAM interactions	2.94	-0.44721	0.0407	ITGA2B,NCAN,SCN3A,SCN3B,SCN4A
GP6 Signaling Pathway	2.86	1.34164	0.0391	COL23A1,COL4A3,COL6A3,ITGA2B,PRKCD
Plasma lipoprotein assembly, remodeling, and clearance	2.85	0	0.0526	ABCG1,APOE,MTTP,PCSK9
P2Y Purinergic Receptor Signaling Pathway	2.78		0.0373	GNG3,ITGA2B,NOTUM,PLCL1,PRKCD
CDX Gastrointestinal Cancer Signaling Pathway	2.78	-1.63299	0.0305	BMP4,WNT1,WNT10B,WNT2B,WNT3A,WNT4
Acetylcholine Receptor Signaling Pathway	2.77	-0.8165	0.0303	CHRNB2,NOS2,NOTUM,PLCL1,PRKCD,SLC18A3
Formation of the posterior neural plate	2.76		0.2	GBX2,WNT3A
Integrin cell surface interactions	2.67	1	0.0471	COL23A1,COL4A3,COL6A3,ITGA2B
Collagen chain trimerization	2.56		0.0682	COL23A1,COL4A3,COL6A3
WNT/SHH Axonal Guidance Signaling Pathway	2.54	2.23607	0.0329	WNT1,WNT10B,WNT2B,WNT3A,WNT4
Nephron development	2.53		0.154	IRX2,WNT4
Role of Osteoblasts, Osteoclasts and Chondrocytes in Rheumatoid Arthritis	2.46		0.0262	BMP4,WNT1,WNT10B,WNT2B,WNT3A,WNT4
Ovarian Cancer Signaling	2.45		0.0314	WNT1,WNT10B,WNT2B,WNT3A,WNT4
Apelin Cardiomyocyte Signaling Pathway	2.42	0	0.04	APLN,NOTUM,PLCL1,PRKCD
Neuropathic Pain Signaling in Dorsal Horn Neurons	2.4	1	0.0396	NOTUM,NTRK2,PLCL1,PRKCD
Glutaminergic Receptor Signaling Pathway (Enhanced)	2.31	-0.37796	0.0215	DGKI,NOTUM,PLCL1,PRKCD,SCN3A,SCN3B,SCN4A
Sphingolipid metabolism	2.31	0	0.0374	ARSJ,SGPP2,SMPD3,ST6GALNAC5
Integration of energy metabolism	2.3	-1	0.037	GNG3,KCNB1,MLXIPL,SYT5
Myelination Signaling Pathway	2.29	1.88982	0.0213	BMP4,NTRK2,WNT1,WNT10B,WNT2B,WNT3A,WNT4
Docosahexaenoic Acid (DHA) Signaling	2.26	0.447214	0.0239	ALOX15,NOTUM,NTRK2,PLCL1,PRKCD,SYT5
Sperm Motility	2.21	0	0.0233	GNG3,NOTUM,NPPB,NTRK2,PLCL1,PRKCD
Histamine Biosynthesis	2.2		1	HDC
Assembly of collagen fibrils and other multimeric structures	2.16		0.0492	COL4A3,COL6A3,TLL2
GPCR-Mediated Nutrient Sensing in Enteroendocrine Cells	2.15	0	0.0336	GNG3,NOTUM,PLCL1,PRKCD
NCAM signaling for neurite out-growth	2.12		0.0476	COL4A3,COL6A3,NCAN
Formation of the ureteric bud	2.11		0.0952	BMP4,GREM1
Collagen degradation	2.1		0.0469	COL23A1,COL4A3,COL6A3
Regulation of the Epithelial-Mesenchymal Transition Pathway	2.09		0.0258	WNT1,WNT10B,WNT2B,WNT3A,WNT4
Hedgehog ligand biogenesis	2.07		0.0455	DISP2,NOTUM,PSMB8
Formation of paraxial mesoderm	2.07		0.0909	BMP4,WNT3A
LXR/RXR Activation	2.02		0.0308	ABCG1,APOE,MLXIPL,NOS2
Irritable Bowel Syndrome Signaling Pathway	1.98	-2.44949	0.0208	MMP24,WNT1,WNT10B,WNT2B,WNT3A,WNT4
High laminar flow shear stress activates signaling by PIEZO1 and PECAM1:CDH5:KDR in endothelial cells	1.98		0.0423	ADM,GNG3,PIEZO1
Serotonin Receptor Signaling	1.97	-0.70711	0.0169	F13A1,GNG3,ITGA2B,NOTUM,NPPB,PLCL1,PRKCD,SLC18A3
HIF1α Signaling	1.95	-0.44721	0.0238	ADM,EGLN3,MMP24,NOS2,PRKCD
Cardiomyocyte Differentiation via BMP Receptors	1.93		0.0769	BMP4,NPPB
Melatonin Signaling	1.93		0.0405	NOTUM,PLCL1,PRKCD
Effects of PIP2 hydrolysis	1.9		0.0741	DGKI,PRKCD
Apelin Endothelial Signaling Pathway	1.86		0.0276	ANGPT1,APLN,GNG3,PRKCD
G alpha (s) signalling events	1.86	0	0.0276	ADM,ADORA2B,GNG3,GPR20
Protein Kinase A Signaling	1.85	1.63299	0.0175	DUSP6,GNG3,NOTUM,PLCL1,PRKCD,PTPN5,PTPRE
Neutrophil Extracellular Trap Signaling Pathway	1.8	0.377964	0.0171	COL23A1,COL4A3,COL6A3,NOS2,NOTUM,PLCL1,PRKCD
Hepatic Fibrosis Signaling Pathway	1.76	2.44949	0.0168	ITGA2B,PRKCD,WNT1,WNT10B,WNT2B,WNT3A,WNT4
Class A/1 (Rhodopsin-like receptors)	1.71	0	0.0181	ADORA2B,APLN,CXCL2,CXCL5,PLPPR1,TRH
Microautophagy Signaling Pathway	1.71		0.0248	COL23A1,COL4A3,COL6A3,PSMB8
Orexin Signaling Pathway	1.71	0.447214	0.0207	ATP6V1C2,GNG3,NOTUM,PLCL1,PRKCD
UVA-Induced MAPK Signaling	1.61		0.0306	NOTUM,PLCL1,SMPD3
Eumelanin Biosynthesis	1.6		0.25	DCT
NAD Biosynthesis III	1.6		0.25	NMNAT2
Dopamine-DARPP32 Feedback in cAMP Signaling	1.57		0.0225	KCNJ16,NOTUM,PLCL1,PRKCD
Mechanisms of Viral Exit from Host Cells	1.55		0.0488	ACTA1,PRKCD
Circadian Rhythm Signaling	1.53		0.0185	GNG3,NOTUM,NTRK2,PLCL1,PRKCD
Elastic fibre formation	1.5		0.0455	BMP4,LTBP2
Signaling by Retinoic Acid	1.5		0.0455	CYP26C1,RARG
Acetate Conversion to Acetyl-CoA	1.5		0.2	ACSS2
Citrulline-Nitric Oxide Cycle	1.5		0.2	NOS2
Formation of lateral plate mesoderm	1.5		0.2	BMP4
NAD Biosynthesis from 2-amino-3-carboxymuconate Semialdehyde	1.5		0.2	NMNAT2
NAD Salvage Pathway III	1.5		0.2	NMNAT2
Reelin signalling pathway	1.5		0.2	RELN
Eicosanoid Signaling	1.47	0	0.0178	ALOX15,GNG3,NOTUM,PLCL1,PRKCD
Interleukin-4 and Interleukin-13 signaling	1.47		0.027	ALOX15,F13A1,NOS2
Phase I - Functionalization of compounds	1.46		0.0268	ACSS2,CYP1B1,CYP26C1
Arachidonate metabolism	1.46		0.0435	ALOX15,CYP1B1
Pathogen Induced Cytokine Storm Signaling Pathway	1.45	1.34164	0.0157	COL23A1,COL4A3,COL6A3,CXCL2,CXCL5,NOS2
Endothelin-1 Signaling	1.45	1	0.0206	NOS2,NOTUM,PLCL1,PRKCD
Glycine Cleavage Complex	1.43		0.167	OCA2
Pentose Phosphate Pathway (Non-oxidative Branch)	1.43		0.167	TKTL1
G alpha (z) signalling events	1.43		0.0417	GNG3,PRKCD
Adrenergic Receptor Signaling Pathway (Enhanced)	1.42	1	0.0202	ATP6V1C2,NOTUM,PLCL1,PRKCD
Synaptic Long Term Depression	1.42	1	0.0202	NOS2,NOTUM,PLCL1,PRKCD
Apelin Muscle Signaling Pathway	1.41		0.0408	APLN,GNG3
Myocardin Signaling Pathway	1.41		0.0256	BMP4,SPRY1,SPRY4
Ephrin Receptor Signaling	1.4		0.0198	ANGPT1,GNG3,ITGA2B,SH2D3C
ABC-family proteins mediated transport	1.4		0.0254	ABCA9,ABCG1,PSMB8
Sphingosine-1-phosphate Signaling	1.39		0.0252	NOTUM,PLCL1,SMPD3
Virus Entry via Endocytic Pathways	1.39		0.0252	ACTA1,AP3B2,PRKCD
NR1H2 and NR1H3-mediated signaling	1.38		0.0392	ABCG1,APOE
UVC-Induced MAPK Signaling	1.38		0.0392	PRKCD,SMPD3
Sheddase Signaling Pathway	1.38	-1	0.0196	COL4A3,ELF4,IGFBP7,MMP24
Apoptotic execution phase	1.37		0.0385	DSP,PRKCD
Beta-catenin independent WNT signaling	1.37	1	0.0194	GNG3,PSMB8,WNT1,WNT4
Gustation Pathway	1.35		0.019	NOTUM,SCN3A,SCN3B,SCN4A
Synaptic Long Term Potentiation	1.35		0.0242	NOTUM,PLCL1,PRKCD
Regulation of Apoptosis	1.34		0.037	ARHGAP10,PSMB8
Activin Inhibin Signaling Pathway	1.33	0	0.0188	EGLN3,INHBB,PAX5,PAX8
ROBO SLIT Signaling Pathway	1.31		0.0233	NRXN1,PAX5,PAX8

## Sheet: S7c
Supplemental Table S7c. Shared DEGs between 1649 T21Fas and 172 Eup DEG sets.
Gene Symbol	Description	Gene ID	Alias	Eup Fold Change	Eup Log Fold Change	Eup p-Value	Eup p-Adj	T21 Fold Change	T21 Log Fold Change	T21 p-Value	T21 p-Adj	Greater fold change in T21
NPPB	natriuretic peptide B	4879	BNP, ISO-ANP	-1.70239	-0.767565	3.4e-12	1.08e-10	-4.63433	-2.21236	1.74e-21	3.78e-20	√
FBXL16	F-box and leucine rich repeat protein 16	146330	C16ORF22, FBL16, C380A1.1	-1.55819	-0.639869	1.08e-10	2.73e-09	-2.5985	-1.37768	6.02e-21	1.24e-19	√
VGF	VGF nerve growth factor inducible	7425	SCG7, SGVII	-1.54147	-0.624306	4.45e-10	9.99e-09	-2.41367	-1.27123	2.2e-11	1.84e-10	√
MMP24	matrix metallopeptidase 24	10893	MMP-24, MMP25, MT-MMP 5, MT-MMP5, MT5-MMP, MT5MMP, MTMMP5	-1.72795	-0.78906	1.52e-18	1.17e-16	-2.30899	-1.20726	1.3e-24	3.64e-23	√
INHBB	inhibin subunit beta B	3625	-	-1.66035	-0.731486	4.95e-17	3.31e-15	-2.23884	-1.16275	1.4e-45	1.79e-43	√
ACTA1	actin alpha 1, skeletal muscle	58	ACTA, ASMA, CFTD, CFTD1, CFTDM, CMYO2A, CMYO2B, CMYO2C, CMYP2A, CMYP2B, CMYP2C, MPFD, NEM1, NEM2, NEM3, SHPM	-2.15473	-1.10751	9.33e-26	1.47e-23	-2.20503	-1.1408	9.13e-08	4.96e-07	√
INA	internexin neuronal intermediate filament protein alpha	9118	NEF5, NF-66, NF66, TXBP-1	-1.72456	-0.786228	2.3e-21	2.31e-19	-2.18834	-1.12984	9.85e-17	1.39e-15	√
NCAN	neurocan	1463	CSPG3	-1.77555	-0.828263	9.94e-15	4.98e-13	-2.18471	-1.12744	2.27e-08	1.34e-07	√
SCN3B	sodium voltage-gated channel beta subunit 3	55800	ATFB16, BRGDA7, HSA243396, SCNB3	-1.96212	-0.972411	2.01e-22	2.27e-20	-2.12675	-1.08865	1.26e-13	1.34e-12	√
SYT5	synaptotagmin 5	6861	-	-1.50869	-0.593297	1.08e-08	1.87e-07	-2.07222	-1.05118	2.13e-07	1.1e-06	√
DGKI	diacylglycerol kinase iota	9162	DGK-IOTA	-1.55893	-0.64056	3.26e-16	1.93e-14	-2.02355	-1.01689	0	3.92e-44	√
SCG3	secretogranin III	29106	SGIII	-1.68321	-0.751216	9.11e-14	3.87e-12	-2.02002	-1.01437	5.88e-06	2.47e-05	√
STMN2	stathmin 2	11075	SCG10, SCGN10	-1.58327	-0.662911	3.28e-10	7.59e-09	-2.0042	-1.00303	5.57e-25	1.61e-23	√
GDAP1L1	ganglioside induced differentiation associated protein 1 like 1	78997	DJ881L22.1, DJ995J12.1.1	-1.74938	-0.806845	2.67e-18	1.98e-16	-1.99775	-0.998373	5.59e-06	2.35e-05	√
SCN3A	sodium voltage-gated channel alpha subunit 3	6328	DEE62, EIEE62, FFEVF4, NAC3, NAV1.3	-2.03409	-1.02438	0	1.12e-44	-1.95071	-0.963997	1.45e-19	2.65e-18
ATCAY	ATCAY kinesin light chain interacting caytaxin	85300	BNIP-H, CLAC	-1.78925	-0.839354	0	0	-1.90158	-0.927196	6.19e-08	3.45e-07	√
ADM	adrenomedullin	133	AM, PAMP	-1.8716	-0.904271	1.55e-36	5.64e-34	-1.87862	-0.909672	5.22e-13	5.2e-12	√
RUNDC3A	RUN domain containing 3A	10900	RAP2IP, RPIP-8, RPIP8	-1.65706	-0.728626	4.18e-12	1.3e-10	-1.86114	-0.896183	2.24e-05	8.54e-05	√
SCRT1	scratch family transcriptional repressor 1	83482	SCRT, ZNF898	-1.86755	-0.901146	3.33e-22	3.64e-20	-1.86031	-0.895546	0.000241	0.000777
KCNB1	potassium voltage-gated channel subfamily B member 1	3745	DEE26, DRK1, KV2.1	-1.63488	-0.709186	7.75e-22	8.23e-20	-1.83122	-0.872803	3.41e-09	2.23e-08	√
SMPD3	sphingomyelin phosphodiesterase 3	55512	NSMASE2	-1.74927	-0.806752	2.76e-14	1.26e-12	-1.76399	-0.818844	0.00042	0.001293	√
TNFRSF12A	TNF receptor superfamily member 12A	51330	CD266, FN14, TWEAKR	-1.63551	-0.709741	4.16e-43	2.29e-40	-1.74874	-0.806315	1.64e-29	6.36e-28	√
CHGA	chromogranin A	1113	CGA, PHE5, PHES	-1.54492	-0.627528	4.87e-09	9.04e-08	-1.73337	-0.793583	0.000829	0.002404	√
TBR1	T-box brain transcription factor 1	10716	AUTS5, IDDAS, TBR-1, TES-56	-1.8962	-0.923114	1.33e-29	2.92e-27	-1.68379	-0.751712	0.002007	0.005395
MYT1L	myelin transcription factor 1 like	23040	MRD39, NZF1, ZC2H2C2, ZC2HC4B, MYT1-L	-1.62179	-0.697587	7.47e-11	1.94e-09	-1.67921	-0.747784	0.00199	0.005354	√
PTPN5	protein tyrosine phosphatase non-receptor type 5	84867	PTPSTEP, STEP, STEP61	-1.51957	-0.603664	1.29e-16	8.15e-15	-1.64223	-0.715655	2.07e-07	1.07e-06	√
ACTL6B	actin like 6B	51412	ACTL6, BAF53B, DEE76, EIEE76, IDDSSAD, SMARCN2, ARPNALPHA	-1.81607	-0.860818	4.22e-15	2.18e-13	-1.6282	-0.703278	0.004072	0.010268
ABTB2	ankyrin repeat and BTB domain containing 2	25841	ABTB2A, BTBD22, CCA3	-1.57198	-0.652583	7.02e-23	8.68e-21	-1.62216	-0.697912	4.09e-09	2.65e-08	√
APLN	apelin	8862	APEL, XNPEP2	-1.61989	-0.695899	1.9e-10	4.6e-09	-1.61905	-0.695145	0.001264	0.003542
TLL2	tolloid like 2	7093	-	-1.78302	-0.834324	2.81e-29	6.08e-27	-1.6134	-0.690103	3.85e-15	4.71e-14
SVOP	SV2 related protein	55530	SLC22B4	-1.51798	-0.602151	5.62e-08	8.36e-07	-1.61239	-0.689199	0.004255	0.010679	√
UNC13A	unc-13 homolog A	23025	MUNC13-1	-1.81327	-0.858597	6.23e-24	8.51e-22	-1.57906	-0.65907	0.00216	0.005762
DISP2	dispatched RND transporter family member 2	85455	C15ORF36, DISPB, HST16908, LINC00594	-1.64219	-0.715619	3.01e-16	1.8e-14	-1.57478	-0.655146	1.39e-06	6.41e-06
CEACAM21	CEA cell adhesion molecule 21	90273	CEACAM3, R29124_1	-2.02169	-1.01556	1.4e-45	9.07e-43	-1.56392	-0.645171	0.001419	0.003929
TRH	thyrotropin releasing hormone	7200	PRO-TRH, TRF	-1.5053	-0.590048	1.47e-08	2.48e-07	-1.51135	-0.595841	0.013631	0.030419	√
CYP26C1	cytochrome P450 family 26 subfamily C member 1	340665	FFDD4	1.51696	0.601179	4.99e-08	7.49e-07	1.50844	0.593059	0.004538	0.011312
COL4A3	collagen type IV alpha 3 chain	1285	ATS2, ATS3, ATS3A, ATS3B, BFH2	1.66442	0.735017	2.94e-11	8.11e-10	1.56512	0.646269	0.001923	0.005194
DCT	dopachrome tautomerase	1638	OCA8, TRP-2, TYRP2	1.53052	0.614026	2.15e-08	3.5e-07	1.72098	0.783228	0.000204	0.000666	√
COL6A3	collagen type VI alpha 3 chain	1293	BTHLM1, BTHLM1C, DYT27, UCMD1, UCMD1C	1.83702	0.87737	5.96e-17	3.95e-15	1.76188	0.817115	0.000462	0.001411
FGFBP3	fibroblast growth factor binding protein 3	143282	C10ORF13, FGF-BP3	1.51903	0.603153	0	0	1.82918	0.871199	6.86e-20	1.29e-18	√
BMP4	bone morphogenetic protein 4	652	BMP2B, BMP2B1, MCOPS6, OFC11, ZYME	1.65638	0.728031	7.29e-20	6.52e-18	1.95925	0.970303	1.05e-14	1.24e-13	√
OCA2	OCA2 melanosomal transmembrane protein	4948	BEY, BEY1, BEY2, BOCA, D15S12, EYCL, EYCL2, EYCL3, HCL3, P, PED, SHEP1, SLC13B1	1.53807	0.621118	7.2e-15	3.66e-13	1.98394	0.988365	2.96e-36	1.82e-34	√
ANGPT1	angiopoietin 1	284	AGP1, AGPT, AGPT-1, ANG1, HAE5	1.69067	0.757593	0	0	2.05995	1.04261	2.73e-10	2.03e-09	√
SGPP2	sphingosine-1-phosphate phosphatase 2	130367	SPP2, SPPASE2	1.70321	0.768253	1.71e-16	1.05e-14	2.0911	1.06426	1.99e-31	8.78e-30	√
SAMD5	sterile alpha motif domain containing 5	389432	DJ875H10.1	1.62477	0.700232	3.94e-32	1.07e-29	2.13535	1.09447	3.83e-20	7.42e-19	√
LMX1A	LIM homeobox transcription factor 1 alpha	4009	DFNA7, LMX1, LMX1.1	2.48279	1.31196	0	0	2.62228	1.39082	2.27e-10	1.7e-09	√
NID2	nidogen 2	22795	NID-2	1.53585	0.619037	3.23e-25	4.89e-23	2.62499	1.39231	1.4e-45	1.75e-43	√
WNT4	Wnt family member 4	54361	SERKAL, WNT-4	1.53123	0.614693	4.59e-14	2.02e-12	2.76882	1.46927	4.81e-13	4.8e-12	√
NOTUM	notum, palmitoleoyl-protein carboxylesterase	147111	HNOTUM	1.67597	0.744994	3.49e-14	1.57e-12	2.90885	1.54045	5.7e-17	8.23e-16	√
DMBX1	diencephalon/mesencephalon homeobox 1	127343	ATX, MBX, OTX3, PAXB	1.56398	0.645222	4.49e-09	8.4e-08	3.35093	1.74456	1.49e-17	2.27e-16	√
CLEC19A	C-type lectin domain containing 19A	728276	-	1.75349	0.810232	8.44e-15	4.26e-13	3.90167	1.96409	5.04e-21	1.05e-19	√
ADAMTS18	ADAM metallopeptidase with thrombospondin type 1 motif 18	170692	ADAMTS21, KNO2, MMCAT	2.1231	1.08617	1.3e-35	4.44e-33	4.47631	2.16231	0	0	√
THSD7A	thrombospondin type 1 domain containing 7A	221981	-	-1.56554	-0.646661	4.97e-43	2.66e-40	1.76776	0.821926	1.31e-37	8.61e-36
COL23A1	collagen type XXIII alpha 1 chain	91522	-	-1.55013	-0.632393	7.42e-10	1.61e-08	1.85055	0.887957	5e-05	0.000181
PCDH15	protocadherin related 15	65217	CDHR15, DFNB23, USH1F	-1.56566	-0.646768	2.67e-09	5.23e-08	2.05701	1.04055	2.59e-11	2.16e-10
ARSJ	arylsulfatase family member J	79642	ASJ	1.56588	0.646972	1.85e-10	4.49e-09	-2.01434	-1.01031	3.95e-13	3.99e-12
SIM2	SIM bHLH transcription factor 2	6493	HMC13F06, HMC29C01, SIM, BHLHE15	1.6625	0.733356	5.89e-44	3.38e-41	-1.96489	-0.974447	1.26e-14	1.47e-13
DSP	desmoplakin	1832	DCWHKTA, DP	1.58777	0.667004	1.67e-16	1.04e-14	-1.79429	-0.84341	2.04e-07	1.05e-06
GDF7	growth differentiation factor 7	151449	BMP12	1.7048	0.7696	2.99e-31	7.34e-29	-1.63577	-0.70997	5.41e-06	2.28e-05
PIEZO1	piezo type mechanosensitive ion channel component 1 (Er blood group)	9780	DHS, ER, FAM38A, LMPH3, LMPHM6, MIB	1.56301	0.644323	2.4e-19	2.04e-17	-1.62804	-0.703139	4.31e-25	1.25e-23
PLP2	proteolipid protein 2	5355	A4, A4LSB	1.67662	0.745559	4.88e-21	4.74e-19	-1.61699	-0.693309	1.3e-26	4.22e-25
PSMB8	proteasome 20S subunit beta 8	5696	ALDD, D6S216, D6S216E, JMP, LMP7, NKJO, PRAAS1, PSMB5I, RING10	1.78065	0.832405	6.83e-17	4.48e-15	-1.5747	-0.655081	0.000103	0.000356
AHNAK	AHNAK nucleoprotein	79026	AHNAK1, AHNAKRS, PM227	1.54856	0.63093	2.88e-32	8.18e-30	-1.55313	-0.635178	1.48e-39	1.09e-37

## Sheet: S7d
Supplemental Table S7d. Full gene expression dataset for fasudil-treated Eup NPCs compared to untreated Eup NPCs.
Gene Symbol	GeneID	Description	ensembl_gene_id	log2FoldChange	pvalue	padj
ARL4C	10123	ADP-ribosylation factor-like 4C	ENSG00000188042	0.339041	2.34955e-91	4.26726e-87
PCSK9	255738	proprotein convertase subtilisin/kexin type 9	ENSG00000169174	0.865265	5.10859e-81	4.63911e-77
LMX1A	4009	LIM homeobox transcription factor 1_ alpha	ENSG00000162761	1.31196	1.74615e-80	1.05712e-76
FGFBP3	143282	fibroblast growth factor binding protein 3	ENSG00000174721	0.603153	4.88841e-80	2.21958e-76
WNT2B	7482	wingless-type MMTV integration site family_ member 2B	ENSG00000134245	0.770289	8.61921e-77	3.13084e-73
C17orf96	100170841	chromosome 17 open reading frame 96	ENSG00000273604	-0.624098	3.32931e-68	1.00778e-64
FAM84B	157638	family with sequence similarity 84_ member B	ENSG00000168672	0.531078	1.26819e-64	3.29042e-61
ATCAY	85300	ataxia_ cerebellar_ Cayman type	ENSG00000167654	-0.839354	1.40996e-63	3.20096e-60
MTTP	4547	microsomal triglyceride transfer protein	ENSG00000138823	-1.16826	1.84687e-62	3.72698e-59
CYP1B1	1545	cytochrome P450_ family 1_ subfamily B_ polypeptide 1	ENSG00000138061	1.22555	6.77701e-62	1.23084e-58
PCDH19	57526	protocadherin 19	ENSG00000165194	-0.805135	1.19745e-61	1.97709e-58
GDAP1	54332	ganglioside induced differentiation associated protein 1	ENSG00000104381	-0.450296	4.12955e-58	6.25008e-55
ANGPT1	284	angiopoietin 1	ENSG00000154188	0.757593	5.79514e-58	8.09625e-55
CDH6	1004	cadherin 6_ type 2_ K-cadherin (fetal kidney)	ENSG00000113361	0.530896	1.03303e-57	1.34014e-54
ARHGAP10	79658	Rho GTPase activating protein 10	ENSG00000071205	0.659358	1.11446e-55	1.34939e-52
SPRY4	81848	sprouty RTK signaling antagonist 4	ENSG00000187678	-0.764585	9.16871e-54	1.04076e-50
CORO2B	10391	coronin_ actin binding protein_ 2B	ENSG00000103647	-0.477587	4.87187e-53	5.20488e-50
PPM1H	57460	protein phosphatase_ Mg2+/Mn2+ dependent_ 1H	ENSG00000111110	0.67978	1.19038e-50	1.2011e-47
SPRY1	10252	sprouty RTK signaling antagonist 1	ENSG00000164056	-0.644191	1.22888e-49	1.17468e-46
GPC3	2719	glypican 3	ENSG00000147257	0.319036	2.77491e-49	2.5199e-46
CHRNB2	1141	cholinergic receptor_ nicotinic_ beta 2 (neuronal)	ENSG00000160716	-0.733218	5.21412e-49	4.50947e-46
MANEAL	149175	mannosidase_ endo-alpha-like	ENSG00000185090	-0.991612	7.45529e-49	6.15468e-46
NTRK2	4915	neurotrophic tyrosine kinase_ receptor_ type 2	ENSG00000148053	0.768326	1.30795e-48	1.03283e-45
SCN3A	6328	sodium channel_ voltage gated_ type III alpha subunit	ENSG00000153253	-1.02438	1.42522e-47	1.07854e-44
CECR6	27439	cat eye syndrome chromosome region_ candidate 6	ENSG00000183307	-0.58432	2.55235e-47	1.85423e-44
ADAMTS12	81792	ADAM metallopeptidase with thrombospondin type 1 motif_ 12	ENSG00000151388	0.457226	2.99379e-47	2.09128e-44
MSX1	4487	msh homeobox 1	ENSG00000163132	0.864088	7.85166e-47	5.28155e-44
NUAK1	9891	NUAK family_ SNF1-like kinase_ 1	ENSG00000074590	0.350778	7.14065e-46	4.63173e-43
CEACAM21	90273	carcinoembryonic antigen-related cell adhesion molecule 21	ENSG00000007129	-1.01556	1.447e-45	9.0622e-43
NEFM	4741	neurofilament_ medium polypeptide	ENSG00000104722	-0.667505	1.31834e-44	7.98123e-42
ZNF608	57507	zinc finger protein 608	ENSG00000168916	0.277721	4.30979e-44	2.52498e-41
SIM2	6493	single-minded family bHLH transcription factor 2	ENSG00000159263	0.733356	5.95351e-44	3.37899e-41
TNFRSF12A	51330	tumor necrosis factor receptor superfamily_ member 12A	ENSG00000006327	-0.709741	4.16711e-43	2.29342e-40
THSD7A	221981	thrombospondin_ type I_ domain containing 7A	ENSG00000005108	-0.646661	4.97124e-43	2.65552e-40
TMEM151B	441151	transmembrane protein 151B	ENSG00000178233	-0.710235	3.08574e-42	1.60124e-39
HDC	3067	histidine decarboxylase	ENSG00000140287	-0.831381	1.07688e-41	5.43287e-39
EPHA7	2045	EPH receptor A7	ENSG00000135333	0.582401	2.63261e-41	1.29226e-38
AP3B2	8120	adaptor-related protein complex 3_ beta 2 subunit	ENSG00000103723	-0.887208	4.03467e-41	1.92836e-38
WSCD1	23302	WSC domain containing 1	ENSG00000179314	-0.271227	1.25846e-40	5.86055e-38
FHL1	2273	four and a half LIM domains 1	ENSG00000022267	0.319638	2.69139e-40	1.22203e-37
RELN	5649	reelin	ENSG00000189056	-0.948861	4.18743e-40	1.85493e-37
EIF4B	1975	eukaryotic translation initiation factor 4B	ENSG00000063046	0.248917	6.80127e-40	2.94106e-37
SLC2A1	6513	solute carrier family 2 (facilitated glucose transporter)_ member 1	ENSG00000117394	-0.285736	1.15345e-39	4.87184e-37
CRTAP	10491	cartilage associated protein	ENSG00000170275	0.369314	3.521e-39	1.45337e-36
ST8SIA4	7903	ST8 alpha-N-acetyl-neuraminide alpha-2_8-sialyltransferase 4	ENSG00000113532	-0.575566	8.75354e-39	3.53293e-36
B3GAT1	27087	beta-1_3-glucuronyltransferase 1	ENSG00000109956	-0.555102	2.33736e-38	9.2285e-36
NOS2	4843	nitric oxide synthase 2_ inducible	ENSG00000007171	0.699617	2.82261e-38	1.09073e-35
TCF12	6938	transcription factor 12	ENSG00000140262	-0.227883	1.5989e-37	6.04984e-35
STMN3	50861	stathmin-like 3	ENSG00000197457	-0.394724	3.57591e-37	1.32542e-34
ADM	133	adrenomedullin	ENSG00000148926	-0.904271	1.55195e-36	5.63731e-34
STON1	11037	stonin 1	ENSG00000243244	0.382969	2.16377e-36	7.70558e-34
EN1	2019	engrailed homeobox 1	ENSG00000163064	-0.530057	4.19795e-36	1.46622e-33
ADAMTS18	170692	ADAM metallopeptidase with thrombospondin type 1 motif_ 18	ENSG00000140873	1.08617	1.29625e-35	4.44199e-33
ATL3	25923	atlastin GTPase 3	ENSG00000184743	0.370458	1.61907e-34	5.44547e-32
WASF1	8936	WAS protein family_ member 1	ENSG00000112290	0.478897	1.66392e-34	5.49455e-32
LITAF	9516	lipopolysaccharide-induced TNF factor	ENSG00000189067	0.374318	2.58884e-34	8.39615e-32
TMEM198	130612	transmembrane protein 198	ENSG00000188760	-0.652976	1.19511e-33	3.80801e-31
CALB1	793	calbindin 1_ 28kDa	ENSG00000104327	-0.888277	1.3575e-33	4.25086e-31
DUSP4	1846	dual specificity phosphatase 4	ENSG00000120875	-0.543049	1.50486e-32	4.63241e-30
CD82	3732	CD82 molecule	ENSG00000085117	0.51335	1.94455e-32	5.81457e-30
SLITRK1	114798	SLIT and NTRK-like family_ member 1	ENSG00000178235	-1.02652	1.95292e-32	5.81457e-30
CLYBL	171425	citrate lyase beta like	ENSG00000125246	0.476184	2.2532e-32	6.60043e-30
SNX25	83891	sorting nexin 25	ENSG00000109762	0.481351	2.43665e-32	7.02452e-30
AHNAK	79026	AHNAK nucleoprotein	ENSG00000124942	0.63093	2.8825e-32	8.17999e-30
SLC29A2	3177	solute carrier family 29 (equilibrative nucleoside transporter)_ member 2	ENSG00000174669	0.586017	2.97007e-32	8.29883e-30
MAOA	4128	monoamine oxidase A	ENSG00000189221	0.575933	3.35269e-32	9.226e-30
SAMD5	389432	sterile alpha motif domain containing 5	ENSG00000203727	0.700232	3.94005e-32	1.06805e-29
NOL4	8715	nucleolar protein 4	ENSG00000101746	-0.794896	4.16069e-32	1.11127e-29
SLC43A2	124935	solute carrier family 43 (amino acid system L transporter)_ member 2	ENSG00000167703	-0.445122	7.40016e-32	1.94785e-29
CYBRD1	79901	cytochrome b reductase 1	ENSG00000071967	0.601025	7.76563e-32	2.01485e-29
ACSS2	55902	acyl-CoA synthetase short-chain family member 2	ENSG00000131069	0.690556	8.68176e-32	2.22082e-29
WNT1	7471	wingless-type MMTV integration site family_ member 1	ENSG00000125084	0.66079	1.44544e-31	3.64613e-29
MAPK8IP2	23542	mitogen-activated protein kinase 8 interacting protein 2	ENSG00000008735	-0.57548	2.00231e-31	4.98163e-29
GDF7	151449	growth differentiation factor 7	ENSG00000143869	0.7696	2.99062e-31	7.33996e-29
PAX8	7849	paired box 8	ENSG00000125618	-1.0398	7.05967e-31	1.70957e-28
MAGI1	9223	membrane associated guanylate kinase_ WW and PDZ domain containing 1	ENSG00000151276	-0.247277	1.18383e-30	2.82904e-28
NMNAT2	23057	nicotinamide nucleotide adenylyltransferase 2	ENSG00000157064	-0.89345	2.03301e-30	4.79526e-28
GLIS3	169792	GLIS family zinc finger 3	ENSG00000107249	0.446397	2.07102e-30	4.82229e-28
PLEKHD1	400224	pleckstrin homology domain containing_ family D (with coiled-coil domains) member 1	ENSG00000175985	-1.20225	2.27554e-30	5.23143e-28
EIF3L	51386	eukaryotic translation initiation factor 3_ subunit L	ENSG00000100129	0.212491	4.23137e-30	9.60626e-28
ADGRG6	57211	adhesion G protein-coupled receptor G6	ENSG00000112414	0.523682	5.69857e-30	1.27775e-27
PFKFB3	5209	6-phosphofructo-2-kinase/fructose-2_6-biphosphatase 3	ENSG00000170525	-0.254055	1.06682e-29	2.36288e-27
TBR1	10716	T-box_ brain_ 1	ENSG00000136535	-0.923114	1.33336e-29	2.91765e-27
TLL2	7093	tolloid-like 2	ENSG00000095587	-0.834324	2.81408e-29	6.08444e-27
SCAMP5	192683	secretory carrier membrane protein 5	ENSG00000198794	-0.483695	3.60055e-29	7.69332e-27
MGST1	4257	microsomal glutathione S-transferase 1	ENSG00000008394	0.360141	6.90058e-29	1.45731e-26
ETV5	2119	ets variant 5	ENSG00000244405	-0.625502	7.06855e-29	1.47562e-26
MGAT5B	146664	mannosyl (alpha-1_6-)-glycoprotein beta-1_6-N-acetyl-glucosaminyltransferase_ isozyme B	ENSG00000167889	-0.31229	8.1658e-29	1.68531e-26
ABHD14B	84836	abhydrolase domain containing 14B	ENSG00000114779	0.606634	8.95283e-29	1.82698e-26
LEMD1	93273	LEM domain containing 1	ENSG00000186007	-0.436041	1.23774e-28	2.49777e-26
EEF2	1938	eukaryotic translation elongation factor 2	ENSG00000167658	0.222851	1.34997e-28	2.69431e-26
PDGFRB	5159	platelet-derived growth factor receptor_ beta polypeptide	ENSG00000113721	0.442432	1.52478e-28	3.01011e-26
PIAS1	8554	protein inhibitor of activated STAT_ 1	ENSG00000033800	0.276806	2.10128e-28	4.1036e-26
SARM1	23098	sterile alpha and TIR motif containing 1	ENSG00000004139	-0.296489	2.25702e-28	4.36085e-26
LRAT	9227	lecithin retinol acyltransferase (phosphatidylcholine--retinol O-acyltransferase)	ENSG00000121207	0.364414	2.37884e-28	4.54785e-26
OLFM1	10439	olfactomedin 1	ENSG00000130558	-0.701798	2.85943e-28	5.40968e-26
CXCL2	2920	chemokine (C-X-C motif) ligand 2	ENSG00000081041	0.844883	3.91896e-28	7.33775e-26
ODC1	4953	ornithine decarboxylase 1	ENSG00000115758	-0.272834	1.13821e-27	2.10941e-25
TOX	9760	thymocyte selection-associated high mobility group box	ENSG00000198846	-0.539954	1.56949e-27	2.87931e-25
CHGB	1114	chromogranin B	ENSG00000089199	-0.845676	1.7206e-27	3.12496e-25
NPC2	10577	Niemann-Pick disease_ type C2	ENSG00000119655	0.360093	2.41916e-27	4.35018e-25
HADHA	3030	hydroxyacyl-CoA dehydrogenase/3-ketoacyl-CoA thiolase/enoyl-CoA hydratase (trifunctional protein)_ alpha subunit	ENSG00000084754	0.180489	2.93409e-27	5.22441e-25
APOE	348	apolipoprotein E	ENSG00000130203	0.641326	4.70195e-27	8.29096e-25
CRABP2	1382	cellular retinoic acid binding protein 2	ENSG00000143320	0.385138	4.8444e-27	8.46e-25
CDK5R1	8851	cyclin-dependent kinase 5_ regulatory subunit 1 (p35)	ENSG00000176749	-0.376562	5.15267e-27	8.91264e-25
ABCA1	19	ATP-binding cassette_ sub-family A (ABC1)_ member 1	ENSG00000165029	-0.51175	1.6691e-26	2.85983e-24
ERVMER34-1	100288413	endogenous retrovirus group MER34_ member 1	ENSG00000226887	0.487246	2.10562e-26	3.57404e-24
COASY	80347	CoA synthase	ENSG00000068120	0.274721	2.67821e-26	4.50386e-24
ARHGEF4	50649	Rho guanine nucleotide exchange factor (GEF) 4	ENSG00000136002	0.455579	2.92463e-26	4.87312e-24
TMEM97	27346	transmembrane protein 97	ENSG00000109084	0.305352	3.03834e-26	5.01658e-24
NFATC4	4776	nuclear factor of activated T-cells_ cytoplasmic_ calcineurin-dependent 4	ENSG00000100968	0.319976	3.22467e-26	5.27626e-24
NRXN1	9378	neurexin 1	ENSG00000179915	-0.837475	3.43793e-26	5.57497e-24
ATL1	51062	atlastin GTPase 1	ENSG00000198513	-0.419978	5.3831e-26	8.65202e-24
ND1	4535	NADH dehydrogenase_ subunit 1 (complex I)	ENSG00000198888	0.246872	5.83735e-26	9.29982e-24
ACTA1	58	actin_ alpha 1_ skeletal muscle	ENSG00000143632	-1.10751	9.32651e-26	1.47294e-23
TAB2	23118	TGF-beta activated kinase 1/MAP3K7 binding protein 2	ENSG00000055208	0.221905	1.54152e-25	2.41354e-23
NR2F2	7026	nuclear receptor subfamily 2_ group F_ member 2	ENSG00000185551	0.386797	1.66101e-25	2.57839e-23
ZFPM2	23414	zinc finger protein_ FOG family member 2	ENSG00000169946	0.418145	1.75771e-25	2.70538e-23
GBX2	2637	gastrulation brain homeobox 2	ENSG00000168505	-0.875189	2.15811e-25	3.29375e-23
NID2	22795	nidogen 2 (osteonidogen)	ENSG00000087303	0.619037	3.23384e-25	4.89442e-23
MARCH1	55016	membrane-associated ring finger (C3HC4) 1_ E3 ubiquitin protein ligase	ENSG00000145416	-0.935873	6.29085e-25	9.44251e-23
RNF145	153830	ring finger protein 145	ENSG00000145860	-0.237641	8.76648e-25	1.30506e-22
AACS	65985	acetoacetyl-CoA synthetase	ENSG00000081760	0.295063	1.29199e-24	1.90773e-22
MEIS2	4212	Meis homeobox 2	ENSG00000134138	0.458512	1.36305e-24	1.99643e-22
COL11A1	1301	collagen_ type XI_ alpha 1	ENSG00000060718	0.340427	1.46825e-24	2.1333e-22
GCNT1	2650	glucosaminyl (N-acetyl) transferase 1_ core 2	ENSG00000187210	0.542665	1.56419e-24	2.25466e-22
BMPR1B	658	bone morphogenetic protein receptor_ type IB	ENSG00000138696	-0.471234	1.67904e-24	2.40116e-22
MAP7	9053	microtubule-associated protein 7	ENSG00000135525	-0.661068	1.73916e-24	2.4636e-22
RAB11FIP1	80223	RAB11 family interacting protein 1 (class I)	ENSG00000156675	0.383605	1.74983e-24	2.4636e-22
NDRG4	65009	NDRG family member 4	ENSG00000103034	-0.360561	3.95997e-24	5.53239e-22
HMGCL	3155	3-hydroxymethyl-3-methylglutaryl-CoA lyase	ENSG00000117305	0.306407	4.07324e-24	5.64719e-22
BTBD17	388419	BTB (POZ) domain containing 17	ENSG00000204347	-0.449695	5.05967e-24	6.96164e-22
UNC13A	23025	unc-13 homolog A (C. elegans)	ENSG00000130477	-0.858597	6.23427e-24	8.51329e-22
SLC2A12	154091	solute carrier family 2 (facilitated glucose transporter)_ member 12	ENSG00000146411	0.466094	7.3299e-24	9.93476e-22
NSG1	27065	neuron specific gene family member 1	ENSG00000168824	-0.500005	9.70097e-24	1.3051e-21
SERPINH1	871	serpin peptidase inhibitor_ clade H (heat shock protein 47)_ member 1_ (collagen binding protein 1)	ENSG00000149257	-0.330564	1.09667e-23	1.46454e-21
KLHDC8A	55220	kelch domain containing 8A	ENSG00000162873	-0.425323	2.57413e-23	3.41251e-21
QPRT	23475	quinolinate phosphoribosyltransferase	ENSG00000103485	0.37096	2.73438e-23	3.59868e-21
PLXND1	23129	plexin D1	ENSG00000004399	0.467569	3.44765e-23	4.50476e-21
COL6A2	1292	collagen_ type VI_ alpha 2	ENSG00000142173	0.529465	3.5314e-23	4.58123e-21
ITGA2B	3674	integrin_ alpha 2b (platelet glycoprotein IIb of IIb/IIIa complex_ antigen CD41)	ENSG00000005961	0.691653	3.89486e-23	5.01691e-21
NHLH2	4808	nescient helix loop helix 2	ENSG00000177551	-0.637671	3.99471e-23	5.10748e-21
GNG2	54331	guanine nucleotide binding protein (G protein)_ gamma 2	ENSG00000186469	-0.274715	4.02141e-23	5.10748e-21
VAMP3	9341	vesicle-associated membrane protein 3	ENSG00000049245	0.222749	4.23851e-23	5.34582e-21
DKK1	22943	dickkopf WNT signaling pathway inhibitor 1	ENSG00000107984	0.461746	5.66033e-23	7.08986e-21
DNASE2	1777	deoxyribonuclease II_ lysosomal	ENSG00000105612	0.527048	5.80421e-23	7.22027e-21
ABTB2	25841	ankyrin repeat and BTB (POZ) domain containing 2	ENSG00000166016	-0.652583	7.02417e-23	8.67844e-21
PAX5	5079	paired box 5	ENSG00000196092	-1.03923	7.33739e-23	8.9739e-21
ASMTL	8623	acetylserotonin O-methyltransferase-like	ENSG00000169093	0.263704	7.36214e-23	8.9739e-21
C12orf49	79794	chromosome 12 open reading frame 49	ENSG00000111412	-0.174068	7.67459e-23	9.2924e-21
PGBD5	79605	piggyBac transposable element derived 5	ENSG00000177614	-0.546121	7.83979e-23	9.42955e-21
AK7	122481	adenylate kinase 7	ENSG00000140057	0.499975	8.09935e-23	9.67766e-21
LGALS1	3956	lectin_ galactoside-binding_ soluble_ 1	ENSG00000100097	0.486969	9.05675e-23	1.07509e-20
MAPK11	5600	mitogen-activated protein kinase 11	ENSG00000185386	-0.504171	1.10081e-22	1.29825e-20
NKD1	85407	naked cuticle homolog 1 (Drosophila)	ENSG00000140807	0.412231	1.31187e-22	1.53717e-20
BEX1	55859	brain expressed_ X-linked 1	ENSG00000133169	-0.388142	1.45863e-22	1.69818e-20
MCF2L2	23101	MCF.2 cell line derived transforming sequence-like 2	ENSG00000053524	0.749582	1.58811e-22	1.82655e-20
CA14	23632	carbonic anhydrase XIV	ENSG00000118298	0.36367	1.58901e-22	1.82655e-20
TTBK1	84630	tau tubulin kinase 1	ENSG00000146216	-0.612423	1.60012e-22	1.82776e-20
DCAF6	55827	DDB1 and CUL4 associated factor 6	ENSG00000143164	0.308907	1.77454e-22	2.01432e-20
SCN3B	55800	sodium channel_ voltage gated_ type III beta subunit	ENSG00000166257	-0.972411	2.01144e-22	2.26905e-20
ELF4	2000	E74-like factor 4 (ets domain transcription factor)	ENSG00000102034	0.685921	2.23682e-22	2.50773e-20
DPF1	8193	D4_ zinc and double PHD fingers family 1	ENSG00000011332	-0.518422	2.35931e-22	2.62882e-20
TOM1L1	10040	target of myb1 like 1 membrane trafficking protein	ENSG00000141198	0.303757	2.72898e-22	3.02218e-20
WNT10B	7480	wingless-type MMTV integration site family_ member 10B	ENSG00000169884	0.594014	3.27009e-22	3.59948e-20
SCRT1	83482	scratch family zinc finger 1	ENSG00000261678	-0.901146	3.32627e-22	3.63926e-20
TKTL1	8277	transketolase-like 1	ENSG00000007350	-0.727924	3.39994e-22	3.69758e-20
LGR5	8549	leucine-rich repeat containing G protein-coupled receptor 5	ENSG00000139292	0.490387	3.52164e-22	3.80714e-20
BSN	8927	bassoon presynaptic cytomatrix protein	ENSG00000164061	-0.514562	3.60093e-22	3.86983e-20
LEPR	3953	leptin receptor	ENSG00000116678	0.501532	3.93231e-22	4.20109e-20
KCNB1	3745	potassium channel_ voltage gated Shab related subfamily B_ member 1	ENSG00000158445	-0.709186	7.75064e-22	8.23199e-20
GPM6B	2824	glycoprotein M6B	ENSG00000046653	-0.249655	8.18527e-22	8.64307e-20
SUMF2	25870	sulfatase modifying factor 2	ENSG00000129103	0.252402	8.23623e-22	8.64661e-20
QARS	5859	glutaminyl-tRNA synthetase	ENSG00000172053	0.197751	8.72276e-22	9.10476e-20
LETMD1	25875	LETM1 domain containing 1	ENSG00000050426	0.307771	8.9809e-22	9.32063e-20
TSPAN5	10098	tetraspanin 5	ENSG00000168785	0.222506	1.03839e-21	1.07155e-19
FAM210B	116151	family with sequence similarity 210_ member B	ENSG00000124098	0.332372	1.29112e-21	1.32482e-19
NOG	9241	noggin	ENSG00000183691	0.553836	1.76496e-21	1.80086e-19
PRKCD	5580	protein kinase C_ delta	ENSG00000163932	0.65141	1.91836e-21	1.94644e-19
MYO1B	4430	myosin IB	ENSG00000128641	-0.236812	2.25033e-21	2.27058e-19
INA	9118	internexin neuronal intermediate filament protein_ alpha	ENSG00000148798	-0.786228	2.30085e-21	2.30874e-19
TNFRSF19	55504	tumor necrosis factor receptor superfamily_ member 19	ENSG00000127863	0.40994	2.69026e-21	2.68465e-19
C18orf8	29919	chromosome 18 open reading frame 8	ENSG00000141452	-0.481834	2.73528e-21	2.71466e-19
PLXDC2	84898	plexin domain containing 2	ENSG00000120594	0.269695	3.46912e-21	3.42425e-19
PYGL	5836	phosphorylase_ glycogen_ liver	ENSG00000100504	0.346346	3.82396e-21	3.75409e-19
RBM3	5935	RNA binding motif (RNP1_ RRM) protein 3	ENSG00000102317	-0.243996	4.4856e-21	4.37997e-19
PLP2	5355	proteolipid protein 2 (colonic epithelium-enriched)	ENSG00000102007	0.745558	4.87995e-21	4.73955e-19
FBLN2	2199	fibulin 2	ENSG00000163520	0.259031	6.14188e-21	5.93345e-19
NSUN7	79730	NOP2/Sun domain family_ member 7	ENSG00000179299	0.303695	7.08612e-21	6.80943e-19
PLD2	5338	phospholipase D2	ENSG00000129219	0.279512	9.04868e-21	8.64958e-19
FKBP7	51661	FK506 binding protein 7	ENSG00000079150	0.312733	1.00387e-20	9.54568e-19
EGLN3	112399	egl-9 family hypoxia-inducible factor 3	ENSG00000129521	0.698053	1.1064e-20	1.04137e-18
MTUS1	57509	microtubule associated tumor suppressor 1	ENSG00000129422	-0.296531	1.10662e-20	1.04137e-18
HAS3	3038	hyaluronan synthase 3	ENSG00000103044	-0.52576	1.14351e-20	1.07054e-18
PIM1	5292	Pim-1 proto-oncogene_ serine/threonine kinase	ENSG00000137193	0.293086	1.43859e-20	1.33988e-18
SPARCL1	8404	SPARC-like 1 (hevin)	ENSG00000152583	0.439811	2.09202e-20	1.93355e-18
ITPR2	3709	inositol 1_4_5-trisphosphate receptor_ type 2	ENSG00000123104	0.507018	2.09729e-20	1.93355e-18
ANXA11	311	annexin A11	ENSG00000122359	0.38102	2.82022e-20	2.58691e-18
ARHGEF6	9459	Rac/Cdc42 guanine nucleotide exchange factor (GEF) 6	ENSG00000129675	0.518193	3.1001e-20	2.82934e-18
CHN1	1123	chimerin 1	ENSG00000128656	-0.232422	5.02501e-20	4.56321e-18
MAN2B1	4125	mannosidase_ alpha_ class 2B_ member 1	ENSG00000104774	0.268995	6.79125e-20	6.13645e-18
COL4A6	1288	collagen_ type IV_ alpha 6	ENSG00000197565	0.473963	7.03532e-20	6.32551e-18
BMP4	652	bone morphogenetic protein 4	ENSG00000125378	0.728031	7.28992e-20	6.52214e-18
CD47	961	CD47 molecule	ENSG00000196776	0.454897	7.71934e-20	6.87248e-18
SNX9	51429	sorting nexin 9	ENSG00000130340	0.349804	8.41407e-20	7.45445e-18
PTPRU	10076	protein tyrosine phosphatase_ receptor type_ U	ENSG00000060656	0.3166	8.87301e-20	7.82289e-18
RHOBTB2	23221	Rho-related BTB domain containing 2	ENSG00000008853	-0.338624	9.17677e-20	8.05162e-18
ABCA9	10350	ATP-binding cassette_ sub-family A (ABC1)_ member 9	ENSG00000154258	-0.867559	9.61435e-20	8.39499e-18
SH2D3C	10044	SH2 domain containing 3C	ENSG00000095370	-0.736467	1.12295e-19	9.75838e-18
LAPTM4A	9741	lysosomal protein transmembrane 4 alpha	ENSG00000068697	0.213508	1.28463e-19	1.11103e-17
FOXO4	4303	forkhead box O4	ENSG00000184481	0.446644	1.79554e-19	1.54552e-17
TMEM245	23731	transmembrane protein 245	ENSG00000106771	0.243988	1.87435e-19	1.6025e-17
RELB	5971	v-rel avian reticuloendotheliosis viral oncogene homolog B	ENSG00000104856	0.527847	1.87938e-19	1.6025e-17
PIEZO1	9780	piezo-type mechanosensitive ion channel component 1	ENSG00000103335	0.644323	2.39906e-19	2.03606e-17
GPSM2	29899	G-protein signaling modulator 2	ENSG00000121957	0.164054	2.55328e-19	2.15687e-17
CHKA	1119	choline kinase alpha	ENSG00000110721	0.276001	2.73571e-19	2.30028e-17
ADGRG1	9289	adhesion G protein-coupled receptor G1	ENSG00000205336	-0.259354	2.88422e-19	2.41398e-17
DLGAP1	9229	discs_ large (Drosophila) homolog-associated protein 1	ENSG00000170579	-0.389478	2.96795e-19	2.47265e-17
SCD	6319	stearoyl-CoA desaturase (delta-9-desaturase)	ENSG00000099194	0.339206	3.8307e-19	3.17686e-17
FKBP9	11328	FK506 binding protein 9_ 63 kDa	ENSG00000122642	0.225573	3.87572e-19	3.19958e-17
FAM117A	81558	family with sequence similarity 117_ member A	ENSG00000121104	0.338128	4.26208e-19	3.50262e-17
TRAF7	84231	TNF receptor-associated factor 7_ E3 ubiquitin protein ligase	ENSG00000131653	0.215287	4.85078e-19	3.96846e-17
EFHD1	80303	EF-hand domain family_ member D1	ENSG00000115468	0.500982	6.40487e-19	5.21638e-17
CNTNAP1	8506	contactin associated protein 1	ENSG00000108797	0.381295	8.32517e-19	6.75008e-17
PTPRG	5793	protein tyrosine phosphatase_ receptor type_ G	ENSG00000144724	-0.316548	8.92869e-19	7.20724e-17
TMTC1	83857	transmembrane and tetratricopeptide repeat containing 1	ENSG00000133687	-0.375897	9.41662e-19	7.56746e-17
LGMN	5641	legumain	ENSG00000100600	0.236356	9.67326e-19	7.73946e-17
SIAE	54414	sialic acid acetylesterase	ENSG00000110013	0.401903	1.07556e-18	8.55513e-17
PPP1R10	5514	protein phosphatase 1_ regulatory subunit 10	ENSG00000204569	-0.210207	1.07869e-18	8.55513e-17
CRELD2	79174	cysteine-rich with EGF-like domains 2	ENSG00000184164	-0.316932	1.25712e-18	9.92691e-17
NOA1	84273	nitric oxide associated 1	ENSG00000084092	0.291061	1.43264e-18	1.12511e-16
HMGN2	3151	high mobility group nucleosomal binding domain 2	ENSG00000198830	-0.200625	1.43721e-18	1.12511e-16
ATP8B3	148229	ATPase_ aminophospholipid transporter_ class I_ type 8B_ member 3	ENSG00000130270	0.756683	1.44968e-18	1.13e-16
SNN	8303	stannin	ENSG00000184602	-0.266147	1.48822e-18	1.15508e-16
MMP24	10893	matrix metallopeptidase 24 (membrane-inserted)	ENSG00000125966	-0.78906	1.52289e-18	1.17334e-16
PCDH1	5097	protocadherin 1	ENSG00000156453	-0.467468	1.52466e-18	1.17334e-16
OPLAH	26873	5-oxoprolinase (ATP-hydrolysing)	ENSG00000178814	0.449648	1.5878e-18	1.21678e-16
AGPAT3	56894	1-acylglycerol-3-phosphate O-acyltransferase 3	ENSG00000160216	0.369881	1.65394e-18	1.26213e-16
PMEL	6490	premelanosome protein	ENSG00000185664	0.475809	1.71522e-18	1.30343e-16
RCCD1	91433	RCC1 domain containing 1	ENSG00000166965	0.275051	1.88715e-18	1.4281e-16
ILDR2	387597	immunoglobulin-like domain containing receptor 2	ENSG00000143195	0.258115	2.00958e-18	1.51444e-16
CLDN10	9071	claudin 10	ENSG00000134873	0.48201	2.15462e-18	1.61703e-16
PROS1	5627	protein S (alpha)	ENSG00000184500	0.310683	2.33947e-18	1.74854e-16
IRS4	8471	insulin receptor substrate 4	ENSG00000133124	0.413362	2.61256e-18	1.94464e-16
GDAP1L1	78997	ganglioside induced differentiation associated protein 1-like 1	ENSG00000124194	-0.806845	2.66846e-18	1.97814e-16
SCN4A	6329	sodium channel_ voltage gated_ type IV alpha subunit	ENSG00000007314	0.717131	3.03034e-18	2.23728e-16
CTGF	1490	connective tissue growth factor	ENSG00000118523	-0.55958	3.50029e-18	2.57378e-16
ASAP3	55616	ArfGAP with SH3 domain_ ankyrin repeat and PH domain 3	ENSG00000088280	0.178624	4.00192e-18	2.93076e-16
ST6GALNAC5	81849	ST6 (alpha-N-acetyl-neuraminyl-2_3-beta-galactosyl-1_3)-N-acetylgalactosaminide alpha-2_6-sialyltransferase 5	ENSG00000117069	-0.595742	4.31374e-18	3.14643e-16
PATZ1	23598	POZ (BTB) and AT hook containing zinc finger 1	ENSG00000100105	-0.181642	4.41951e-18	3.21069e-16
ETV1	2115	ets variant 1	ENSG00000006468	-0.303628	4.90776e-18	3.55119e-16
VAT1L	57687	vesicle amine transport 1-like	ENSG00000171724	0.199314	5.45428e-18	3.93098e-16
FAM111A	63901	family with sequence similarity 111_ member A	ENSG00000166801	0.264675	6.21098e-18	4.45865e-16
TCEB3	6924	transcription elongation factor B (SIII)_ polypeptide 3 (110kDa_ elongin A)	ENSG00000011007	-0.194257	6.78962e-18	4.85485e-16
CSRP1	1465	cysteine and glycine-rich protein 1	ENSG00000159176	-0.475917	7.63467e-18	5.43768e-16
INADL	10207	InaD-like (Drosophila)	ENSG00000132849	0.499239	8.2478e-18	5.85143e-16
DUSP6	1848	dual specificity phosphatase 6	ENSG00000139318	-0.713452	8.28629e-18	5.85586e-16
GNG4	2786	guanine nucleotide binding protein (G protein)_ gamma 4	ENSG00000168243	-0.389259	9.16846e-18	6.45417e-16
TP53I3	9540	tumor protein p53 inducible protein 3	ENSG00000115129	-0.415221	1.1853e-17	8.31177e-16
DSG2	1829	desmoglein 2	ENSG00000046604	0.349124	1.23593e-17	8.63343e-16
DYNLL2	140735	dynein_ light chain_ LC8-type 2	ENSG00000264364	-0.229743	1.6017e-17	1.11456e-15
FADS1	3992	fatty acid desaturase 1	ENSG00000149485	0.198432	1.71321e-17	1.18761e-15
EMP3	2014	epithelial membrane protein 3	ENSG00000142227	0.426084	2.3446e-17	1.61911e-15
GABPB1	2553	GA binding protein transcription factor_ beta subunit 1	ENSG00000104064	-0.224341	2.36322e-17	1.62579e-15
DRAM2	128338	DNA-damage regulated autophagy modulator 2	ENSG00000156171	0.24923	2.39066e-17	1.63846e-15
APC2	10297	adenomatosis polyposis coli 2	ENSG00000115266	-0.480283	2.75981e-17	1.88435e-15
CRYL1	51084	crystallin_ lambda 1	ENSG00000165475	0.508591	3.07085e-17	2.08887e-15
EPC2	26122	enhancer of polycomb homolog 2 (Drosophila)	ENSG00000135999	-0.164345	3.22881e-17	2.18812e-15
DCAF11	80344	DDB1 and CUL4 associated factor 11	ENSG00000100897	0.157095	3.81953e-17	2.57882e-15
FAXDC2	10826	fatty acid hydroxylase domain containing 2	ENSG00000170271	0.463855	4.42685e-17	2.9778e-15
INHBB	3625	inhibin_ beta B	ENSG00000163083	-0.731486	4.94534e-17	3.31429e-15
PAN2	9924	PAN2 poly(A) specific ribonuclease subunit	ENSG00000135473	0.227731	5.09388e-17	3.40129e-15
TMEM231	79583	transmembrane protein 231	ENSG00000205084	0.266273	5.79622e-17	3.85608e-15
COL6A3	1293	collagen_ type VI_ alpha 3	ENSG00000163359	0.87737	5.95763e-17	3.949e-15
HCN4	10021	hyperpolarization activated cyclic nucleotide gated potassium channel 4	ENSG00000138622	-0.385183	6.09768e-17	4.02713e-15
DBN1	1627	drebrin 1	ENSG00000113758	-0.177446	6.27858e-17	4.13158e-15
PSMB8	5696	proteasome subunit beta 8	ENSG00000204264	0.832405	6.82845e-17	4.4772e-15
PRKCSH	5589	protein kinase C substrate 80K-H	ENSG00000130175	0.195166	6.98219e-17	4.56153e-15
ZBTB44	29068	zinc finger and BTB domain containing 44	ENSG00000196323	0.224509	8.5631e-17	5.5743e-15
ST6GAL2	84620	ST6 beta-galactosamide alpha-2_6-sialyltranferase 2	ENSG00000144057	0.357673	8.61783e-17	5.58989e-15
GNG3	2785	guanine nucleotide binding protein (G protein)_ gamma 3	ENSG00000162188	-0.744798	8.72023e-17	5.63619e-15
WNT5A	7474	wingless-type MMTV integration site family_ member 5A	ENSG00000114251	0.450028	1.04761e-16	6.74705e-15
MYO10	4651	myosin X	ENSG00000145555	0.244855	1.06987e-16	6.86608e-15
PTK7	5754	protein tyrosine kinase 7 (inactive)	ENSG00000112655	0.236905	1.0982e-16	7.01029e-15
CD109	135228	CD109 molecule	ENSG00000156535	0.554746	1.10006e-16	7.01029e-15
ADD3	120	adducin 3 (gamma)	ENSG00000148700	0.182268	1.20811e-16	7.6719e-15
PTPN5	84867	protein tyrosine phosphatase_ non-receptor type 5 (striatum-enriched)	ENSG00000110786	-0.603664	1.28852e-16	8.15402e-15
PSME1	5720	proteasome activator subunit 1	ENSG00000092010	0.233335	1.53089e-16	9.65417e-15
C2CD4C	126567	C2 calcium-dependent domain containing 4C	ENSG00000183186	0.432026	1.55423e-16	9.76744e-15
TANC1	85461	tetratricopeptide repeat_ ankyrin repeat and coiled-coil containing 1	ENSG00000115183	0.375317	1.58426e-16	9.92181e-15
AL035425.2	NULL	insulin receptor substrate 4	ENSG00000260548	0.421452	1.62922e-16	1.01684e-14
PAPSS2	9060	3'-phosphoadenosine 5'-phosphosulfate synthase 2	ENSG00000198682	0.33319	1.63866e-16	1.01923e-14
DSP	1832	desmoplakin	ENSG00000096696	0.667004	1.67434e-16	1.03786e-14
GABRB3	2562	gamma-aminobutyric acid (GABA) A receptor_ beta 3	ENSG00000166206	-0.375434	1.68771e-16	1.04259e-14
SGPP2	130367	sphingosine-1-phosphate phosphatase 2	ENSG00000163082	0.768253	1.70899e-16	1.05216e-14
DUSP26	78986	dual specificity phosphatase 26 (putative)	ENSG00000133878	-0.475286	1.83435e-16	1.12552e-14
DNAJA1	3301	DnaJ (Hsp40) homolog_ subfamily A_ member 1	ENSG00000086061	-0.227672	2.0424e-16	1.24896e-14
SESN3	143686	sestrin 3	ENSG00000149212	0.400273	2.20006e-16	1.34085e-14
DBNL	28988	drebrin-like	ENSG00000136279	-0.169212	2.57147e-16	1.56198e-14
AHR	196	aryl hydrocarbon receptor	ENSG00000106546	0.532657	2.86405e-16	1.7339e-14
CADPS2	93664	Ca++-dependent secretion activator 2	ENSG00000081803	0.3867	2.88673e-16	1.74182e-14
ATF5	22809	activating transcription factor 5	ENSG00000169136	-0.284248	2.91235e-16	1.75146e-14
PPFIA2	8499	protein tyrosine phosphatase_ receptor type_ f polypeptide (PTPRF)_ interacting protein (liprin)_ alpha 2	ENSG00000139220	-0.489095	2.94833e-16	1.76725e-14
DISP2	85455	dispatched homolog 2 (Drosophila)	ENSG00000140323	-0.715619	3.00589e-16	1.79582e-14
ABCG1	9619	ATP-binding cassette_ sub-family G (WHITE)_ member 1	ENSG00000160179	-0.858222	3.08837e-16	1.83905e-14
CEBPZOS	100505876	CEBPZ opposite strand	ENSG00000218739	0.205714	3.14821e-16	1.86856e-14
DGKI	9162	diacylglycerol kinase_ iota	ENSG00000157680	-0.64056	3.25836e-16	1.92763e-14
NRCAM	4897	neuronal cell adhesion molecule	ENSG00000091129	-0.242955	3.32864e-16	1.96282e-14
RNF26	79102	ring finger protein 26	ENSG00000173456	0.145496	3.36053e-16	1.97521e-14
TMEM196	256130	transmembrane protein 196	ENSG00000173452	-0.868028	4.04212e-16	2.36816e-14
TUBB2A	7280	tubulin_ beta 2A class IIa	ENSG00000137267	-0.265683	4.10285e-16	2.39601e-14
KCNH7	90134	potassium channel_ voltage gated eag related subfamily H_ member 7	ENSG00000184611	-0.739371	4.24987e-16	2.47392e-14
FGFR4	2264	fibroblast growth factor receptor 4	ENSG00000160867	0.5844	4.28963e-16	2.48908e-14
FXR1	8087	fragile X mental retardation_ autosomal homolog 1	ENSG00000114416	0.181589	4.30599e-16	2.49062e-14
CDH20	28316	cadherin 20_ type 2	ENSG00000101542	-0.464635	4.504e-16	2.59688e-14
CDK6	1021	cyclin-dependent kinase 6	ENSG00000105810	0.234536	6.50333e-16	3.73777e-14
MMRN1	22915	multimerin 1	ENSG00000138722	0.266515	6.66618e-16	3.81928e-14
EPHX2	2053	epoxide hydrolase 2_ cytoplasmic	ENSG00000120915	0.269731	7.07692e-16	4.04185e-14
POU6F2	11281	POU class 6 homeobox 2	ENSG00000106536	-0.670697	7.12567e-16	4.05694e-14
BTAF1	9044	BTAF1 RNA polymerase II_ B-TFIID transcription factor-associated_ 170kDa	ENSG00000095564	0.213181	7.80992e-16	4.43262e-14
DDX60L	91351	DEAD (Asp-Glu-Ala-Asp) box polypeptide 60-like	ENSG00000181381	0.484024	7.97231e-16	4.51069e-14
MAN1A1	4121	mannosidase_ alpha_ class 1A_ member 1	ENSG00000111885	0.378023	8.05525e-16	4.54346e-14
FZD4	8322	frizzled class receptor 4	ENSG00000174804	0.224144	8.09083e-16	4.5494e-14
TMBIM1	64114	transmembrane BAX inhibitor motif containing 1	ENSG00000135926	0.52194	8.4323e-16	4.72677e-14
PDP1	54704	pyruvate dehyrogenase phosphatase catalytic subunit 1	ENSG00000164951	0.308651	1.07223e-15	5.99198e-14
VCAM1	7412	vascular cell adhesion molecule 1	ENSG00000162692	0.527053	1.18198e-15	6.58503e-14
TMEM2	23670	transmembrane protein 2	ENSG00000135048	0.174899	1.25066e-15	6.94635e-14
NPAS3	64067	neuronal PAS domain protein 3	ENSG00000151322	-0.288535	1.2616e-15	6.9857e-14
ELAVL3	1995	ELAV like neuron-specific RNA binding protein 3	ENSG00000196361	-0.54671	1.50558e-15	8.31134e-14
DYM	54808	dymeclin	ENSG00000141627	0.18106	1.71617e-15	9.44516e-14
SP8	221833	Sp8 transcription factor	ENSG00000164651	-0.235426	1.96195e-15	1.07652e-13
SPSB4	92369	splA/ryanodine receptor domain and SOCS box containing 4	ENSG00000175093	-0.253836	2.05065e-15	1.1218e-13
LAMP2	3920	lysosomal-associated membrane protein 2	ENSG00000005893	0.181805	2.07902e-15	1.13391e-13
CMTM4	146223	CKLF-like MARVEL transmembrane domain containing 4	ENSG00000183723	0.184777	2.12081e-15	1.15324e-13
ACLY	47	ATP citrate lyase	ENSG00000131473	0.193401	2.26723e-15	1.22918e-13
SHH	6469	sonic hedgehog	ENSG00000164690	0.516898	2.31485e-15	1.25126e-13
PTBP2	58155	polypyrimidine tract binding protein 2	ENSG00000117569	-0.267705	2.39922e-15	1.29301e-13
MGST3	4259	microsomal glutathione S-transferase 3	ENSG00000143198	-0.215507	2.51492e-15	1.35136e-13
CPE	1363	carboxypeptidase E	ENSG00000109472	-0.303491	2.56714e-15	1.37535e-13
SDK2	54549	sidekick cell adhesion molecule 2	ENSG00000069188	0.322526	2.91108e-15	1.55503e-13
RAB3B	5865	RAB3B_ member RAS oncogene family	ENSG00000169213	0.309804	3.06522e-15	1.63257e-13
ATP1B3	483	ATPase_ Na+/K+ transporting_ beta 3 polypeptide	ENSG00000069849	0.167221	3.09979e-15	1.64308e-13
NEBL	10529	nebulette	ENSG00000078114	0.251853	3.10304e-15	1.64308e-13
XKR5	389610	XK_ Kell blood group complex subunit-related family_ member 5	ENSG00000275591	0.435328	3.16239e-15	1.66963e-13
FSTL1	11167	follistatin-like 1	ENSG00000163430	0.175499	3.19113e-15	1.67992e-13
STX3	6809	syntaxin 3	ENSG00000166900	0.379231	3.20472e-15	1.6822e-13
KREMEN1	83999	kringle containing transmembrane protein 1	ENSG00000183762	0.433745	3.28022e-15	1.71687e-13
GPM6A	2823	glycoprotein M6A	ENSG00000150625	-0.409093	3.87271e-15	2.02115e-13
SHROOM4	57477	shroom family member 4	ENSG00000158352	0.399443	3.9018e-15	2.0305e-13
PER3	8863	period circadian clock 3	ENSG00000049246	0.31658	4.11396e-15	2.13479e-13
ACTL6B	51412	actin-like 6B	ENSG00000077080	-0.860818	4.22036e-15	2.18377e-13
MEIOB	254528	meiosis specific with OB domains	ENSG00000162039	0.793711	4.64437e-15	2.39634e-13
HEY1	23462	hes-related family bHLH transcription factor with YRPW motif 1	ENSG00000164683	0.240814	4.79608e-15	2.46509e-13
HIBADH	11112	3-hydroxyisobutyrate dehydrogenase	ENSG00000106049	0.221655	4.80476e-15	2.46509e-13
TSPAN18	90139	tetraspanin 18	ENSG00000157570	0.268151	4.86101e-15	2.48692e-13
LBH	81606	limb bud and heart development	ENSG00000213626	-0.270845	5.9763e-15	3.04892e-13
OCA2	4948	oculocutaneous albinism II	ENSG00000104044	0.621118	7.19508e-15	3.66042e-13
BBX	56987	bobby sox homolog (Drosophila)	ENSG00000114439	0.191582	7.22277e-15	3.66424e-13
PBX1	5087	pre-B-cell leukemia homeobox 1	ENSG00000185630	-0.182373	7.5532e-15	3.8212e-13
CLEC19A	728276	C-type lectin domain family 19_ member A	ENSG00000261210	0.810232	8.44185e-15	4.25891e-13
CACNG4	27092	calcium channel_ voltage-dependent_ gamma subunit 4	ENSG00000075461	-0.361992	9.54057e-15	4.79989e-13
NCAN	1463	neurocan	ENSG00000130287	-0.828263	9.93567e-15	4.98485e-13
GLB1	2720	galactosidase_ beta 1	ENSG00000170266	0.226063	1.0681e-14	5.34405e-13
FAM57B	83723	family with sequence similarity 57_ member B	ENSG00000149926	-0.473162	1.106e-14	5.51845e-13
NEK9	91754	NIMA-related kinase 9	ENSG00000119638	0.192215	1.15393e-14	5.74182e-13
AVEN	57099	apoptosis_ caspase activation inhibitor	ENSG00000169857	-0.295482	1.205e-14	5.97957e-13
DLGAP3	58512	discs_ large (Drosophila) homolog-associated protein 3	ENSG00000116544	-0.713526	1.24394e-14	6.15599e-13
LANCL1	10314	LanC lantibiotic synthetase component C-like 1 (bacterial)	ENSG00000115365	0.185534	1.28323e-14	6.33316e-13
BMF	90427	Bcl2 modifying factor	ENSG00000104081	0.521296	1.28808e-14	6.33984e-13
SYT1	6857	synaptotagmin I	ENSG00000067715	-0.25781	1.31746e-14	6.46696e-13
BAIAP2L1	55971	BAI1-associated protein 2-like 1	ENSG00000006453	0.461148	1.39941e-14	6.85068e-13
FAIM	55179	Fas apoptotic inhibitory molecule	ENSG00000158234	-0.366598	1.40326e-14	6.85109e-13
OAS3	4940	2'-5'-oligoadenylate synthetase 3_ 100kDa	ENSG00000111331	0.516364	1.46369e-14	7.12694e-13
LPPR1	54886	lipid phosphate phosphatase-related protein type 1	ENSG00000148123	-0.697025	1.53565e-14	7.44269e-13
SALL2	6297	spalt-like transcription factor 2	ENSG00000165821	-0.11155	1.53673e-14	7.44269e-13
NBL1	4681	neuroblastoma 1_ DAN family BMP antagonist	ENSG00000158747	-0.418011	1.5596e-14	7.53336e-13
CDK2AP1	8099	cyclin-dependent kinase 2 associated protein 1	ENSG00000111328	-0.30127	1.62146e-14	7.80546e-13
SLC11A2	4891	solute carrier family 11 (proton-coupled divalent metal ion transporter)_ member 2	ENSG00000110911	0.204928	1.62453e-14	7.80546e-13
SRSF7	6432	serine/arginine-rich splicing factor 7	ENSG00000115875	-0.145741	1.6461e-14	7.88824e-13
FRMD4A	55691	FERM domain containing 4A	ENSG00000151474	-0.242936	1.68362e-14	8.04682e-13
BLVRB	645	biliverdin reductase B	ENSG00000090013	0.474704	1.74094e-14	8.29891e-13
IGDCC3	9543	immunoglobulin superfamily_ DCC subclass_ member 3	ENSG00000174498	0.161566	1.80338e-14	8.57406e-13
RHOF	54509	ras homolog family member F (in filopodia)	ENSG00000139725	0.311086	1.86832e-14	8.85965e-13
PACSIN3	29763	protein kinase C and casein kinase substrate in neurons 3	ENSG00000165912	0.545588	1.9792e-14	9.36101e-13
HMP19	51617	HMP19 protein	ENSG00000170091	-0.816586	2.1382e-14	1.00867e-12
C8orf88	100127983	chromosome 8 open reading frame 88	ENSG00000253250	0.384417	2.21831e-14	1.04375e-12
TRIM45	80263	tripartite motif containing 45	ENSG00000134253	0.231884	2.24399e-14	1.05311e-12
CDKN1A	1026	cyclin-dependent kinase inhibitor 1A (p21_ Cip1)	ENSG00000124762	-0.533414	2.25987e-14	1.05783e-12
DERL3	91319	derlin 3	ENSG00000099958	0.343795	2.3268e-14	1.08499e-12
GPRIN1	114787	G protein regulated inducer of neurite outgrowth 1	ENSG00000169258	-0.34841	2.32985e-14	1.08499e-12
SEMA3C	10512	sema domain_ immunoglobulin domain (Ig)_ short basic domain_ secreted_ (semaphorin) 3C	ENSG00000075223	0.297712	2.3457e-14	1.08958e-12
LZTS1	11178	leucine zipper_ putative tumor suppressor 1	ENSG00000061337	-0.308365	2.40062e-14	1.11224e-12
NRBP2	340371	nuclear receptor binding protein 2	ENSG00000185189	0.31664	2.45856e-14	1.13619e-12
KATNAL2	83473	katanin p60 subunit A-like 2	ENSG00000167216	0.32259	2.54551e-14	1.17339e-12
MRC2	9902	mannose receptor_ C type 2	ENSG00000011028	0.418554	2.709e-14	1.24134e-12
CAMSAP1	157922	calmodulin regulated spectrin-associated protein 1	ENSG00000130559	-0.13988	2.71056e-14	1.24134e-12
SLFN13	146857	schlafen family member 13	ENSG00000154760	0.393457	2.71342e-14	1.24134e-12
SMPD3	55512	sphingomyelin phosphodiesterase 3_ neutral membrane (neutral sphingomyelinase II)	ENSG00000103056	-0.806752	2.76381e-14	1.26121e-12
VGLL4	9686	vestigial-like family member 4	ENSG00000144560	0.21385	2.78716e-14	1.26868e-12
PEAK1	79834	pseudopodium-enriched atypical kinase 1	ENSG00000173517	0.276435	2.80348e-14	1.27292e-12
DNMT3B	1789	DNA (cytosine-5-)-methyltransferase 3 beta	ENSG00000088305	-0.259762	2.84906e-14	1.29039e-12
PGRMC1	10857	progesterone receptor membrane component 1	ENSG00000101856	0.185099	2.99285e-14	1.35214e-12
PPFIA4	8497	protein tyrosine phosphatase_ receptor type_ f polypeptide (PTPRF)_ interacting protein (liprin)_ alpha 4	ENSG00000143847	0.567431	3.35492e-14	1.51196e-12
NOTUM	147111	notum pectinacetylesterase homolog (Drosophila)	ENSG00000185269	0.744994	3.49037e-14	1.56911e-12
POU3F3	5455	POU class 3 homeobox 3	ENSG00000198914	-0.434849	3.56603e-14	1.59916e-12
TCIRG1	10312	T-cell_ immune regulator 1_ ATPase_ H+ transporting_ lysosomal V0 subunit A3	ENSG00000110719	0.508215	3.59637e-14	1.6088e-12
EML1	2009	echinoderm microtubule associated protein like 1	ENSG00000066629	0.141958	3.65683e-14	1.62809e-12
KCNC1	3746	potassium channel_ voltage gated Shaw related subfamily C_ member 1	ENSG00000129159	-0.696313	3.65742e-14	1.62809e-12
ZYX	7791	zyxin	ENSG00000159840	-0.222528	3.75098e-14	1.66566e-12
HLA-E	3133	major histocompatibility complex_ class I_ E	ENSG00000204592	0.327349	3.82277e-14	1.69339e-12
RASSF2	9770	Ras association (RalGDS/AF-6) domain family member 2	ENSG00000101265	-0.25728	4.14167e-14	1.8302e-12
PHYHIPL	84457	phytanoyl-CoA 2-hydroxylase interacting protein-like	ENSG00000165443	-0.548581	4.16004e-14	1.83385e-12
WNT4	54361	wingless-type MMTV integration site family_ member 4	ENSG00000162552	0.614693	4.58948e-14	2.01826e-12
WDR86	349136	WD repeat domain 86	ENSG00000187260	0.456973	4.70079e-14	2.06221e-12
ADAMTS20	80070	ADAM metallopeptidase with thrombospondin type 1 motif_ 20	ENSG00000173157	0.482968	4.75097e-14	2.07921e-12
DPYSL4	10570	dihydropyrimidinase-like 4	ENSG00000151640	-0.244418	4.7943e-14	2.09313e-12
ATF6	22926	activating transcription factor 6	ENSG00000118217	0.193546	5.20446e-14	2.26675e-12
TRIB2	28951	tribbles pseudokinase 2	ENSG00000071575	-0.19465	5.32826e-14	2.31512e-12
IMPDH2	3615	IMP (inosine 5'-monophosphate) dehydrogenase 2	ENSG00000178035	0.161915	5.79748e-14	2.51298e-12
TRMT61A	115708	tRNA methyltransferase 61A	ENSG00000166166	-0.314275	6.40232e-14	2.76855e-12
TMEM178B	100507421	transmembrane protein 178B	ENSG00000261115	-0.262168	6.47607e-14	2.79379e-12
TPP1	1200	tripeptidyl peptidase I	ENSG00000166340	0.244676	6.83061e-14	2.93975e-12
RNF157	114804	ring finger protein 157	ENSG00000141576	0.273693	6.93761e-14	2.97875e-12
TNFRSF10B	8795	tumor necrosis factor receptor superfamily_ member 10b	ENSG00000120889	0.294504	8.13127e-14	3.48302e-12
BZRAP1	9256	benzodiazepine receptor (peripheral) associated protein 1	ENSG00000005379	0.243356	8.29284e-14	3.54387e-12
HSD17B12	51144	hydroxysteroid (17-beta) dehydrogenase 12	ENSG00000149084	0.186505	8.7024e-14	3.71017e-12
SCG3	29106	secretogranin III	ENSG00000104112	-0.751216	9.10745e-14	3.87376e-12
SNCA	6622	synuclein_ alpha (non A4 component of amyloid precursor)	ENSG00000145335	0.270738	9.24818e-14	3.92443e-12
THTPA	79178	thiamine triphosphatase	ENSG00000259431	-0.251422	9.34602e-14	3.9567e-12
HADHB	3032	hydroxyacyl-CoA dehydrogenase/3-ketoacyl-CoA thiolase/enoyl-CoA hydratase (trifunctional protein)_ beta subunit	ENSG00000138029	0.153553	1.01333e-13	4.28004e-12
TMEM132C	92293	transmembrane protein 132C	ENSG00000181234	0.509093	1.19441e-13	5.02422e-12
KLHL5	51088	kelch-like family member 5	ENSG00000109790	0.213181	1.19506e-13	5.02422e-12
GPR157	80045	G protein-coupled receptor 157	ENSG00000180758	0.447513	1.2011e-13	5.03797e-12
CAST	831	calpastatin	ENSG00000153113	0.149525	1.20433e-13	5.03987e-12
CLEC18B	497190	C-type lectin domain family 18_ member B	ENSG00000140839	0.72391	1.20806e-13	5.04385e-12
RABEP2	79874	rabaptin_ RAB GTPase binding effector protein 2	ENSG00000177548	-0.262969	1.22144e-13	5.08802e-12
UBE2D4	51619	ubiquitin-conjugating enzyme E2D 4 (putative)	ENSG00000078967	-0.235075	1.24335e-13	5.16744e-12
HES3	390992	hes family bHLH transcription factor 3	ENSG00000173673	-0.82036	1.2691e-13	5.26242e-12
CTDSP2	10106	CTD (carboxy-terminal domain_ RNA polymerase II_ polypeptide A) small phosphatase 2	ENSG00000175215	0.178632	1.27348e-13	5.26857e-12
OSBPL1A	114876	oxysterol binding protein-like 1A	ENSG00000141447	0.197122	1.30975e-13	5.40628e-12
STAP2	55620	signal transducing adaptor family member 2	ENSG00000178078	0.454575	1.32227e-13	5.44561e-12
BTN2A2	10385	butyrophilin_ subfamily 2_ member A2	ENSG00000124508	0.275365	1.43451e-13	5.89448e-12
SPRY2	10253	sprouty RTK signaling antagonist 2	ENSG00000136158	-0.402251	1.44266e-13	5.91459e-12
SCARB1	949	scavenger receptor class B_ member 1	ENSG00000073060	0.317314	1.4827e-13	6.06503e-12
SIPA1L2	57568	signal-induced proliferation-associated 1 like 2	ENSG00000116991	-0.227895	1.54049e-13	6.28728e-12
SFXN5	94097	sideroflexin 5	ENSG00000144040	-0.183844	1.55788e-13	6.34401e-12
IQGAP1	8826	IQ motif containing GTPase activating protein 1	ENSG00000140575	0.157448	1.57628e-13	6.40458e-12
CACHD1	57685	cache domain containing 1	ENSG00000158966	0.270055	1.58262e-13	6.4108e-12
HFE	3077	hemochromatosis	ENSG00000010704	0.45777	1.58487e-13	6.4108e-12
ACSF2	80221	acyl-CoA synthetase family member 2	ENSG00000167107	0.306218	1.59895e-13	6.45337e-12
CREG1	8804	cellular repressor of E1A-stimulated genes 1	ENSG00000143162	0.310438	1.62301e-13	6.53595e-12
HYDIN	54768	HYDIN_ axonemal central pair apparatus protein	ENSG00000157423	0.244162	1.64363e-13	6.60433e-12
ITGB8	3696	integrin_ beta 8	ENSG00000105855	-0.205338	1.66421e-13	6.67226e-12
RELL2	285613	RELT-like 2	ENSG00000164620	-0.38792	1.73106e-13	6.92501e-12
EIF2AK4	440275	eukaryotic translation initiation factor 2 alpha kinase 4	ENSG00000128829	0.165599	1.79794e-13	7.17675e-12
IRX2	153572	iroquois homeobox 2	ENSG00000170561	-0.588779	1.82955e-13	7.28691e-12
HOMER3	9454	homer scaffolding protein 3	ENSG00000051128	-0.306027	1.84723e-13	7.33822e-12
MYRF	745	myelin regulatory factor	ENSG00000124920	0.448489	1.85123e-13	7.33822e-12
ANO9	338440	anoctamin 9	ENSG00000185101	0.810329	1.85455e-13	7.33822e-12
HSPA8	3312	heat shock 70kDa protein 8	ENSG00000109971	-0.239788	1.89969e-13	7.50047e-12
GRIA1	2890	glutamate receptor_ ionotropic_ AMPA 1	ENSG00000155511	0.280244	1.90786e-13	7.5164e-12
BCAM	4059	basal cell adhesion molecule (Lutheran blood group)	ENSG00000187244	0.314472	1.94741e-13	7.6556e-12
ABHD4	63874	abhydrolase domain containing 4	ENSG00000100439	0.237731	1.98487e-13	7.786e-12
LRBA	987	LPS-responsive vesicle trafficking_ beach and anchor containing	ENSG00000198589	0.222119	2.1233e-13	8.31108e-12
ID3	3399	inhibitor of DNA binding 3_ dominant negative helix-loop-helix protein	ENSG00000117318	0.349466	2.16215e-13	8.44495e-12
LPIN1	23175	lipin 1	ENSG00000134324	0.269064	2.22305e-13	8.66417e-12
LRRC17	10234	leucine rich repeat containing 17	ENSG00000128606	0.287679	2.24718e-13	8.73946e-12
ZFC3H1	196441	zinc finger_ C3H1-type containing	ENSG00000133858	0.197664	2.28338e-13	8.86126e-12
UBTF	7343	upstream binding transcription factor_ RNA polymerase I	ENSG00000108312	-0.191617	2.49883e-13	9.65611e-12
HDAC5	10014	histone deacetylase 5	ENSG00000108840	0.286954	2.6543e-13	1.02351e-11
NDUFAF4	29078	NADH dehydrogenase (ubiquinone) complex I_ assembly factor 4	ENSG00000123545	-0.223482	2.79208e-13	1.07436e-11
SLC27A4	10999	solute carrier family 27 (fatty acid transporter)_ member 4	ENSG00000167114	-0.207419	3.15957e-13	1.21319e-11
CD247	919	CD247 molecule	ENSG00000198821	0.529204	3.26025e-13	1.24921e-11
PEG10	23089	paternally expressed 10	ENSG00000242265	-0.194066	3.43712e-13	1.31337e-11
RPL15	6138	ribosomal protein L15	ENSG00000174748	0.19158	3.44855e-13	1.31337e-11
IFRD1	3475	interferon-related developmental regulator 1	ENSG00000006652	-0.221488	3.44942e-13	1.31337e-11
SCPEP1	59342	serine carboxypeptidase 1	ENSG00000121064	0.219748	3.4589e-13	1.31337e-11
ARNT2	9915	aryl-hydrocarbon receptor nuclear translocator 2	ENSG00000172379	-0.140886	3.46385e-13	1.31337e-11
NPEPPS	9520	aminopeptidase puromycin sensitive	ENSG00000141279	0.110256	3.90338e-13	1.47694e-11
PRRT2	112476	proline-rich transmembrane protein 2	ENSG00000167371	0.498972	4.06851e-13	1.53622e-11
CSRNP3	80034	cysteine-serine-rich nuclear protein 3	ENSG00000178662	-0.326212	4.29755e-13	1.61934e-11
FYN	2534	FYN proto-oncogene_ Src family tyrosine kinase	ENSG00000010810	-0.124498	4.31854e-13	1.62388e-11
SEMA5B	54437	sema domain_ seven thrombospondin repeats (type 1 and type 1-like)_ transmembrane domain (TM) and short cytoplasmic domain_ (semaphorin) 5B	ENSG00000082684	-0.182694	4.40516e-13	1.65303e-11
AKAP6	9472	A kinase (PRKA) anchor protein 6	ENSG00000151320	-0.433894	4.41793e-13	1.6544e-11
U2AF2	11338	U2 small nuclear RNA auxiliary factor 2	ENSG00000063244	-0.211463	4.68574e-13	1.75108e-11
WNT3A	89780	wingless-type MMTV integration site family_ member 3A	ENSG00000154342	0.664752	4.72872e-13	1.76351e-11
RPS6KA2	6196	ribosomal protein S6 kinase_ 90kDa_ polypeptide 2	ENSG00000071242	-0.221597	4.792e-13	1.78345e-11
ZNF703	80139	zinc finger protein 703	ENSG00000183779	0.517423	5.11402e-13	1.8994e-11
ANXA2	302	annexin A2	ENSG00000182718	0.353983	5.14361e-13	1.9065e-11
MCF2L	23263	MCF.2 cell line derived transforming sequence-like	ENSG00000126217	-0.173458	5.382e-13	1.98974e-11
CD164	8763	CD164 molecule_ sialomucin	ENSG00000135535	0.266589	5.3901e-13	1.98974e-11
ARHGDIA	396	Rho GDP dissociation inhibitor (GDI) alpha	ENSG00000141522	-0.229536	5.52209e-13	2.03432e-11
EDIL3	10085	EGF-like repeats and discoidin I-like domains 3	ENSG00000164176	0.523411	5.59646e-13	2.05755e-11
ND5	4540	NADH dehydrogenase_ subunit 5 (complex I)	ENSG00000198786	0.175581	5.69328e-13	2.08619e-11
MFSD2A	84879	major facilitator superfamily domain containing 2A	ENSG00000168389	-0.31308	5.69735e-13	2.08619e-11
SMS	6611	spermine synthase	ENSG00000102172	-0.277973	5.78587e-13	2.11434e-11
COL4A5	1287	collagen_ type IV_ alpha 5	ENSG00000188153	0.35135	5.8611e-13	2.13753e-11
HRAS	3265	Harvey rat sarcoma viral oncogene homolog	ENSG00000174775	-0.327449	5.93145e-13	2.15886e-11
AASDH	132949	aminoadipate-semialdehyde dehydrogenase	ENSG00000157426	0.260727	6.01275e-13	2.18407e-11
CCNB1IP1	57820	cyclin B1 interacting protein 1_ E3 ubiquitin protein ligase	ENSG00000100814	0.19315	6.13683e-13	2.22469e-11
RND3	390	Rho family GTPase 3	ENSG00000115963	-0.336116	6.19949e-13	2.24293e-11
LIX1	167410	limb and CNS expressed 1	ENSG00000145721	0.221041	6.25921e-13	2.25694e-11
CAMK4	814	calcium/calmodulin-dependent protein kinase IV	ENSG00000152495	-0.291828	6.26307e-13	2.25694e-11
PPP4R1	9989	protein phosphatase 4_ regulatory subunit 1	ENSG00000154845	-0.147052	6.49707e-13	2.33663e-11
SLC12A2	6558	solute carrier family 12 (sodium/potassium/chloride transporter)_ member 2	ENSG00000064651	-0.199241	6.74093e-13	2.41954e-11
MAP2K1	5604	mitogen-activated protein kinase kinase 1	ENSG00000169032	-0.560663	6.94884e-13	2.48925e-11
CD302	9936	CD302 molecule	ENSG00000241399	0.54347	7.17014e-13	2.56346e-11
B3GALNT1	8706	beta-1_3-N-acetylgalactosaminyltransferase 1 (globoside blood group)	ENSG00000169255	-0.207779	7.20178e-13	2.56972e-11
DZIP1	22873	DAZ interacting zinc finger protein 1	ENSG00000134874	0.209743	7.44322e-13	2.64856e-11
KCNQ2	3785	potassium channel_ voltage gated KQT-like subfamily Q_ member 2	ENSG00000075043	-0.325081	7.45189e-13	2.64856e-11
ADRA2C	152	adrenoceptor alpha 2C	ENSG00000184160	0.53052	7.56827e-13	2.68467e-11
FNDC5	252995	fibronectin type III domain containing 5	ENSG00000160097	-0.461521	7.97467e-13	2.82331e-11
AHCYL2	23382	adenosylhomocysteinase-like 2	ENSG00000158467	0.269238	8.06732e-13	2.85056e-11
NLGN2	57555	neuroligin 2	ENSG00000169992	0.242431	8.53966e-13	3.0116e-11
GTF3C6	112495	general transcription factor IIIC_ polypeptide 6_ alpha 35kDa	ENSG00000155115	-0.284502	8.73883e-13	3.07586e-11
PFKFB2	5208	6-phosphofructo-2-kinase/fructose-2_6-biphosphatase 2	ENSG00000123836	0.286372	8.83199e-13	3.10264e-11
GLTSCR2	29997	glioma tumor suppressor candidate region gene 2	ENSG00000105373	0.175585	9.09157e-13	3.18767e-11
EIF2D	1939	eukaryotic translation initiation factor 2D	ENSG00000143486	0.177507	9.47355e-13	3.3152e-11
STX16	8675	syntaxin 16	ENSG00000124222	0.224764	9.61433e-13	3.35799e-11
SLC37A4	2542	solute carrier family 37 (glucose-6-phosphate transporter)_ member 4	ENSG00000137700	0.166203	9.8754e-13	3.44255e-11
SCN8A	6334	sodium channel_ voltage gated_ type VIII alpha subunit	ENSG00000196876	-0.293365	9.89647e-13	3.44329e-11
SLC25A22	79751	solute carrier family 25 (mitochondrial carrier: glutamate)_ member 22	ENSG00000177542	-0.1829	9.92329e-13	3.44602e-11
PCYOX1	51449	prenylcysteine oxidase 1	ENSG00000116005	0.146907	1.00928e-12	3.49821e-11
PNO1	56902	partner of NOB1 homolog	ENSG00000115946	-0.283648	1.04079e-12	3.60053e-11
ADORA2B	136	adenosine A2b receptor	ENSG00000170425	0.598308	1.11552e-12	3.85174e-11
SRM	6723	spermidine synthase	ENSG00000116649	-0.255458	1.12551e-12	3.87886e-11
PODXL2	50512	podocalyxin-like 2	ENSG00000114631	-0.208909	1.14223e-12	3.929e-11
RRAGB	10325	Ras-related GTP binding B	ENSG00000083750	0.241562	1.15922e-12	3.97992e-11
FAM13B	51306	family with sequence similarity 13_ member B	ENSG00000031003	-0.213948	1.18447e-12	4.05892e-11
SOX8	30812	SRY (sex determining region Y)-box 8	ENSG00000005513	-0.355256	1.20542e-12	4.12295e-11
RPL3	6122	ribosomal protein L3	ENSG00000100316	0.159825	1.24601e-12	4.25377e-11
CDH7	1005	cadherin 7_ type 2	ENSG00000081138	-0.719592	1.29943e-12	4.42781e-11
UBE3D	90025	ubiquitin protein ligase E3D	ENSG00000118420	0.342531	1.32344e-12	4.50117e-11
PHF21B	112885	PHD finger protein 21B	ENSG00000056487	-0.19948	1.34746e-12	4.5743e-11
EXD3	54932	exonuclease 3'-5' domain containing 3	ENSG00000187609	0.378807	1.42552e-12	4.83029e-11
PTPRZ1	5803	protein tyrosine phosphatase_ receptor-type_ Z polypeptide 1	ENSG00000106278	-0.344855	1.43523e-12	4.85412e-11
THY1	7070	Thy-1 cell surface antigen	ENSG00000154096	-0.322056	1.47898e-12	4.99278e-11
SH3RF1	57630	SH3 domain containing ring finger 1	ENSG00000154447	-0.22067	1.4843e-12	5.00147e-11
ETV4	2118	ets variant 4	ENSG00000175832	-0.767476	1.54976e-12	5.21236e-11
GPC6	10082	glypican 6	ENSG00000183098	0.173557	1.55946e-12	5.2353e-11
IRS1	3667	insulin receptor substrate 1	ENSG00000169047	0.169737	1.59375e-12	5.34055e-11
COLGALT2	23127	collagen beta(1-O)galactosyltransferase 2	ENSG00000198756	0.416302	1.68307e-12	5.62577e-11
MAPK15	225689	mitogen-activated protein kinase 15	ENSG00000181085	0.374545	1.68507e-12	5.62577e-11
MARCKSL1	65108	MARCKS-like 1	ENSG00000175130	-0.224164	1.70636e-12	5.68641e-11
RETSAT	54884	retinol saturase (all-trans-retinol 13_14-reductase)	ENSG00000042445	0.20552	1.75127e-12	5.82539e-11
FLVCR1	28982	feline leukemia virus subgroup C cellular receptor 1	ENSG00000162769	0.216751	1.84227e-12	6.11689e-11
SEC11C	90701	SEC11 homolog C_ signal peptidase complex subunit	ENSG00000166562	-0.323399	1.85404e-12	6.14473e-11
DEAF1	10522	DEAF1 transcription factor	ENSG00000177030	0.180476	1.8609e-12	6.15621e-11
PLEKHG6	55200	pleckstrin homology domain containing_ family G (with RhoGef domain) member 6	ENSG00000008323	0.553499	1.87226e-12	6.18254e-11
LTA4H	4048	leukotriene A4 hydrolase	ENSG00000111144	0.170664	1.90401e-12	6.27598e-11
STOX1	219736	storkhead box 1	ENSG00000165730	0.250132	2.08897e-12	6.87317e-11
RIC3	79608	RIC3 acetylcholine receptor chaperone	ENSG00000166405	-0.239682	2.11781e-12	6.95546e-11
C17orf104	284071	chromosome 17 open reading frame 104	ENSG00000180336	0.577842	2.28499e-12	7.47772e-11
FBXO17	115290	F-box protein 17	ENSG00000269190	0.371221	2.28506e-12	7.47772e-11
KANK1	23189	KN motif and ankyrin repeat domains 1	ENSG00000107104	0.277004	2.44654e-12	7.99175e-11
DSC3	1825	desmocollin 3	ENSG00000134762	0.454581	2.49571e-12	8.13772e-11
OLFML2A	169611	olfactomedin-like 2A	ENSG00000185585	0.624379	2.52093e-12	8.19987e-11
PBXIP1	57326	pre-B-cell leukemia homeobox interacting protein 1	ENSG00000163346	0.232547	2.5238e-12	8.19987e-11
ANKRD27	84079	ankyrin repeat domain 27 (VPS9 domain)	ENSG00000105186	0.214732	2.55654e-12	8.29141e-11
NSUN2	54888	NOP2/Sun RNA methyltransferase family_ member 2	ENSG00000037474	-0.173757	2.58597e-12	8.36639e-11
PTPN13	5783	protein tyrosine phosphatase_ non-receptor type 13 (APO-1/CD95 (Fas)-associated phosphatase)	ENSG00000163629	0.122099	2.58967e-12	8.36639e-11
PANX1	24145	pannexin 1	ENSG00000110218	-0.178649	2.59348e-12	8.36639e-11
EPC1	80314	enhancer of polycomb homolog 1 (Drosophila)	ENSG00000120616	-0.183562	2.76554e-12	8.88985e-11
ELFN1	392617	extracellular leucine-rich repeat and fibronectin type III domain containing 1	ENSG00000225968	-0.271968	2.87962e-12	9.24021e-11
SLC39A8	64116	solute carrier family 39 (zinc transporter)_ member 8	ENSG00000138821	0.2534	2.90369e-12	9.30104e-11
CCDC114	93233	coiled-coil domain containing 114	ENSG00000105479	0.706037	3.07538e-12	9.83363e-11
ATG16L2	89849	autophagy related 16-like 2	ENSG00000168010	0.443278	3.10001e-12	9.89498e-11
RBL2	5934	retinoblastoma-like 2	ENSG00000103479	0.187618	3.13075e-12	9.97556e-11
MAPK8IP1	9479	mitogen-activated protein kinase 8 interacting protein 1	ENSG00000121653	-0.238861	3.24908e-12	1.03345e-10
RBM20	282996	RNA binding motif protein 20	ENSG00000203867	0.422041	3.34537e-12	1.06221e-10
NPPB	4879	natriuretic peptide B	ENSG00000120937	-0.767565	3.4033e-12	1.07872e-10
NKAIN4	128414	Na+/K+ transporting ATPase interacting 4	ENSG00000101198	-0.432911	3.51669e-12	1.11272e-10
ATP2B4	493	ATPase_ Ca++ transporting_ plasma membrane 4	ENSG00000058668	0.265136	3.84324e-12	1.21393e-10
LMX1B	4010	LIM homeobox transcription factor 1_ beta	ENSG00000136944	-0.319768	3.87431e-12	1.22162e-10
FER1L6	654463	fer-1-like family member 6	ENSG00000214814	-0.546523	3.95567e-12	1.24511e-10
TRIM24	8805	tripartite motif containing 24	ENSG00000122779	0.195576	3.99866e-12	1.25646e-10
FGFR1	2260	fibroblast growth factor receptor 1	ENSG00000077782	-0.12995	4.05532e-12	1.27207e-10
RHOH	399	ras homolog family member H	ENSG00000168421	-0.498659	4.16358e-12	1.30303e-10
SLC7A11	23657	solute carrier family 7 (anionic amino acid transporter light chain_ xc- system)_ member 11	ENSG00000151012	0.416121	4.16839e-12	1.30303e-10
RUNDC3A	10900	RUN domain containing 3A	ENSG00000108309	-0.728626	4.1793e-12	1.3042e-10
STAG1	10274	stromal antigen 1	ENSG00000118007	-0.13689	4.2079e-12	1.31032e-10
HEXB	3074	hexosaminidase B (beta polypeptide)	ENSG00000049860	0.250026	4.21334e-12	1.31032e-10
MLXIPL	51085	MLX interacting protein-like	ENSG00000009950	0.734251	4.39945e-12	1.36586e-10
C22orf39	128977	chromosome 22 open reading frame 39	ENSG00000242259	0.211036	4.52013e-12	1.40093e-10
SRPR	6734	signal recognition particle receptor (docking protein)	ENSG00000182934	-0.135972	4.60844e-12	1.42587e-10
HMG20B	10362	high mobility group 20B	ENSG00000064961	0.221631	4.75784e-12	1.46959e-10
CASP7	840	caspase 7_ apoptosis-related cysteine peptidase	ENSG00000165806	0.234969	4.84721e-12	1.49465e-10
CLIP1	6249	CAP-GLY domain containing linker protein 1	ENSG00000130779	-0.130802	5.05473e-12	1.556e-10
TMEM145	284339	transmembrane protein 145	ENSG00000167619	-0.658104	5.18082e-12	1.59212e-10
FAXC	84553	failed axon connections homolog	ENSG00000146267	-0.196017	5.21562e-12	1.6001e-10
LSS	4047	lanosterol synthase (2_3-oxidosqualene-lanosterol cyclase)	ENSG00000160285	0.263442	5.29084e-12	1.62044e-10
TKT	7086	transketolase	ENSG00000163931	0.190095	6.05385e-12	1.85101e-10
EIF3E	3646	eukaryotic translation initiation factor 3_ subunit E	ENSG00000104408	0.214124	6.07506e-12	1.85437e-10
STXBP5L	9515	syntaxin binding protein 5-like	ENSG00000145087	-0.396746	6.10553e-12	1.86055e-10
KIF26A	26153	kinesin family member 26A	ENSG00000066735	-0.237844	6.29473e-12	1.91407e-10
GATM	2628	glycine amidinotransferase (L-arginine:glycine amidinotransferase)	ENSG00000171766	0.241516	6.30224e-12	1.91407e-10
ALYREF	10189	Aly/REF export factor	ENSG00000183684	-0.210287	6.52261e-12	1.97769e-10
GNS	2799	glucosamine (N-acetyl)-6-sulfatase	ENSG00000135677	0.167819	6.86476e-12	2.07796e-10
CEP192	55125	centrosomal protein 192kDa	ENSG00000101639	0.162303	6.98019e-12	2.10939e-10
CENPB	1059	centromere protein B_ 80kDa	ENSG00000125817	-0.172759	7.15318e-12	2.15807e-10
KMT2E	55904	lysine (K)-specific methyltransferase 2E	ENSG00000005483	0.181104	7.40061e-12	2.22902e-10
ZNF704	619279	zinc finger protein 704	ENSG00000164684	0.23257	7.643e-12	2.29822e-10
WASF2	10163	WAS protein family_ member 2	ENSG00000158195	0.148237	7.95908e-12	2.3893e-10
SYT11	23208	synaptotagmin XI	ENSG00000132718	-0.304145	8.03613e-12	2.40845e-10
MYO1D	4642	myosin ID	ENSG00000176658	0.246268	8.09579e-12	2.42234e-10
CDC40	51362	cell division cycle 40	ENSG00000168438	0.197825	8.33667e-12	2.49031e-10
ATOH8	84913	atonal bHLH transcription factor 8	ENSG00000168874	-0.361911	8.60079e-12	2.56499e-10
PTX3	5806	pentraxin 3_ long	ENSG00000163661	-0.360332	8.70764e-12	2.59259e-10
PDGFD	80310	platelet derived growth factor D	ENSG00000170962	-0.332956	8.7538e-12	2.60207e-10
PNISR	25957	PNN-interacting serine/arginine-rich protein	ENSG00000132424	0.199173	8.89833e-12	2.64071e-10
SEPT8	23176	septin 8	ENSG00000164402	0.158515	9.60041e-12	2.84441e-10
ZNF740	283337	zinc finger protein 740	ENSG00000139651	0.141632	9.75116e-12	2.88438e-10
CORO1A	11151	coronin_ actin binding protein_ 1A	ENSG00000102879	-0.323177	9.87088e-12	2.91504e-10
CDH2	1000	cadherin 2_ type 1_ N-cadherin (neuronal)	ENSG00000170558	0.142825	1.0045e-11	2.96164e-10
IQGAP2	10788	IQ motif containing GTPase activating protein 2	ENSG00000145703	-0.219647	1.08792e-11	3.20239e-10
EPHA2	1969	EPH receptor A2	ENSG00000142627	-0.271525	1.11689e-11	3.28236e-10
CCDC184	387856	coiled-coil domain containing 184	ENSG00000177875	-0.464916	1.12371e-11	3.29397e-10
PCOLCE	5118	procollagen C-endopeptidase enhancer	ENSG00000106333	0.419965	1.12447e-11	3.29397e-10
TBC1D10C	374403	TBC1 domain family_ member 10C	ENSG00000175463	-0.731908	1.1427e-11	3.342e-10
AGBL2	79841	ATP/GTP binding protein-like 2	ENSG00000165923	0.591723	1.19982e-11	3.50339e-10
PRICKLE3	4007	prickle homolog 3	ENSG00000012211	0.60497	1.20828e-11	3.52244e-10
RASSF1	11186	Ras association (RalGDS/AF-6) domain family member 1	ENSG00000068028	-0.261212	1.21571e-11	3.53843e-10
REEP1	65055	receptor accessory protein 1	ENSG00000068615	-0.406001	1.22693e-11	3.56536e-10
SP5	389058	Sp5 transcription factor	ENSG00000204335	0.380511	1.25212e-11	3.63275e-10
LRP2	4036	low density lipoprotein receptor-related protein 2	ENSG00000081479	0.303089	1.25806e-11	3.64416e-10
GPR176	11245	G protein-coupled receptor 176	ENSG00000166073	0.503216	1.27244e-11	3.67995e-10
ZMAT4	79698	zinc finger_ matrin-type 4	ENSG00000165061	-0.513663	1.32767e-11	3.83357e-10
RIMS2	9699	regulating synaptic membrane exocytosis 2	ENSG00000176406	-0.308978	1.34436e-11	3.8756e-10
DOCK1	1793	dedicator of cytokinesis 1	ENSG00000150760	0.168315	1.34663e-11	3.87599e-10
RARG	5916	retinoic acid receptor_ gamma	ENSG00000172819	0.681811	1.38028e-11	3.96655e-10
FBLN7	129804	fibulin 7	ENSG00000144152	0.230637	1.38643e-11	3.97794e-10
SLC25A37	51312	solute carrier family 25 (mitochondrial iron transporter)_ member 37	ENSG00000147454	0.20671	1.41024e-11	4.03988e-10
LTBP4	8425	latent transforming growth factor beta binding protein 4	ENSG00000090006	0.357212	1.41423e-11	4.0419e-10
RAPGEF2	9693	Rap guanine nucleotide exchange factor (GEF) 2	ENSG00000109756	-0.190956	1.4154e-11	4.0419e-10
PRCP	5547	prolylcarboxypeptidase (angiotensinase C)	ENSG00000137509	0.193538	1.51534e-11	4.32049e-10
KIF21A	55605	kinesin family member 21A	ENSG00000139116	-0.20761	1.57611e-11	4.48672e-10
TRAF4	9618	TNF receptor-associated factor 4	ENSG00000076604	-0.246225	1.58742e-11	4.51185e-10
REC8	9985	REC8 meiotic recombination protein	ENSG00000100918	0.191562	1.59838e-11	4.53591e-10
COL18A1	80781	collagen_ type XVIII_ alpha 1	ENSG00000182871	0.424166	1.67589e-11	4.74797e-10
KDELR1	10945	KDEL (Lys-Asp-Glu-Leu) endoplasmic reticulum protein retention receptor 1	ENSG00000105438	0.150106	1.67834e-11	4.74797e-10
APBB2	323	amyloid beta (A4) precursor protein-binding_ family B_ member 2	ENSG00000163697	-0.164249	1.69333e-11	4.78293e-10
TMOD2	29767	tropomodulin 2 (neuronal)	ENSG00000128872	-0.345384	1.72591e-11	4.86738e-10
OTX1	5013	orthodenticle homeobox 1	ENSG00000115507	0.30426	1.75123e-11	4.93113e-10
PIGS	94005	phosphatidylinositol glycan anchor biosynthesis_ class S	ENSG00000087111	0.131879	1.77889e-11	5.00128e-10
SYP	6855	synaptophysin	ENSG00000102003	-0.559635	1.87846e-11	5.27305e-10
FDPS	2224	farnesyl diphosphate synthase	ENSG00000160752	0.259104	1.92465e-11	5.39436e-10
SEC11A	23478	SEC11 homolog A_ signal peptidase complex subunit	ENSG00000140612	0.175809	2.01508e-11	5.63913e-10
PCK2	5106	phosphoenolpyruvate carboxykinase 2 (mitochondrial)	ENSG00000100889	0.295517	2.32821e-11	6.50538e-10
SMOC2	64094	SPARC related modular calcium binding 2	ENSG00000112562	0.603983	2.36882e-11	6.60868e-10
METTL24	728464	methyltransferase like 24	ENSG00000053328	0.457663	2.50593e-11	6.98047e-10
NREP	9315	neuronal regeneration related protein	ENSG00000134986	-0.174333	2.63973e-11	7.33099e-10
ACYP1	97	acylphosphatase 1_ erythrocyte (common) type	ENSG00000119640	0.270988	2.63983e-11	7.33099e-10
GABRQ	55879	gamma-aminobutyric acid (GABA) A receptor_ theta	ENSG00000268089	0.559853	2.6525e-11	7.35492e-10
RHPN2	85415	rhophilin_ Rho GTPase binding protein 2	ENSG00000131941	0.325744	2.84014e-11	7.86321e-10
FGF11	2256	fibroblast growth factor 11	ENSG00000161958	0.288202	2.89639e-11	8.00672e-10
COL4A3	1285	collagen_ type IV_ alpha 3 (Goodpasture antigen)	ENSG00000169031	0.735017	2.93844e-11	8.11062e-10
HEBP1	50865	heme binding protein 1	ENSG00000013583	0.265675	2.94939e-11	8.1285e-10
LANCL2	55915	LanC lantibiotic synthetase component C-like 2 (bacterial)	ENSG00000132434	-0.218965	3.09424e-11	8.51478e-10
COX1	4512	cytochrome c oxidase subunit I	ENSG00000198804	0.194341	3.1395e-11	8.62625e-10
NACAD	23148	NAC alpha domain containing	ENSG00000136274	-0.353844	3.18103e-11	8.72716e-10
C14orf1	11161	chromosome 14 open reading frame 1	ENSG00000133935	0.260099	3.19854e-11	8.76198e-10
PPP1CA	5499	protein phosphatase 1_ catalytic subunit_ alpha isozyme	ENSG00000172531	-0.192476	3.2572e-11	8.90924e-10
IGFBP7	3490	insulin-like growth factor binding protein 7	ENSG00000163453	0.719193	3.31961e-11	9.06628e-10
DCX	1641	doublecortin	ENSG00000077279	-0.527119	3.36524e-11	9.17709e-10
CPNE4	131034	copine IV	ENSG00000196353	-0.565402	3.41203e-11	9.29076e-10
GOLGB1	2804	golgin B1	ENSG00000173230	0.169901	3.43614e-11	9.34238e-10
BTN3A2	11118	butyrophilin_ subfamily 3_ member A2	ENSG00000186470	0.497926	3.55139e-11	9.64131e-10
RBPJ	3516	recombination signal binding protein for immunoglobulin kappa J region	ENSG00000168214	0.132669	3.65109e-11	9.89717e-10
HSD17B7	51478	hydroxysteroid (17-beta) dehydrogenase 7	ENSG00000132196	0.258188	3.70002e-11	1.00149e-09
RRAS	6237	related RAS viral (r-ras) oncogene homolog	ENSG00000126458	0.572382	3.76007e-11	1.01623e-09
LTBP2	4053	latent transforming growth factor beta binding protein 2	ENSG00000119681	0.626138	3.83088e-11	1.03382e-09
RGS20	8601	regulator of G-protein signaling 20	ENSG00000147509	-0.443599	3.90507e-11	1.05228e-09
TRANK1	9881	tetratricopeptide repeat and ankyrin repeat containing 1	ENSG00000168016	0.218445	4.34709e-11	1.16966e-09
RTN1	6252	reticulon 1	ENSG00000139970	-0.346235	4.8161e-11	1.29393e-09
DSEL	92126	dermatan sulfate epimerase-like	ENSG00000171451	-0.26568	4.94522e-11	1.32666e-09
ERO1A	30001	endoplasmic reticulum oxidoreductase alpha	ENSG00000197930	0.199546	5.00101e-11	1.33965e-09
ACSS3	79611	acyl-CoA synthetase short-chain family member 3	ENSG00000111058	0.22153	5.06533e-11	1.35488e-09
UHMK1	127933	U2AF homology motif (UHM) kinase 1	ENSG00000152332	0.175503	5.08955e-11	1.35936e-09
NCAPD2	9918	non-SMC condensin I complex_ subunit D2	ENSG00000010292	0.149962	5.55032e-11	1.48025e-09
GALNT10	55568	polypeptide N-acetylgalactosaminyltransferase 10	ENSG00000164574	0.336845	5.58116e-11	1.48629e-09
CELF2	10659	CUGBP_ Elav-like family member 2	ENSG00000048740	-0.173095	5.6314e-11	1.49747e-09
TTC14	151613	tetratricopeptide repeat domain 14	ENSG00000163728	0.241591	5.75421e-11	1.52756e-09
SYT6	148281	synaptotagmin VI	ENSG00000134207	-0.527797	5.76135e-11	1.52756e-09
ACOT7	11332	acyl-CoA thioesterase 7	ENSG00000097021	-0.223884	5.84366e-11	1.54712e-09
DTX4	23220	deltex 4_ E3 ubiquitin ligase	ENSG00000110042	0.272758	5.89162e-11	1.55755e-09
PIKFYVE	200576	phosphoinositide kinase_ FYVE finger containing	ENSG00000115020	0.211101	6.17671e-11	1.63054e-09
CXCL5	6374	chemokine (C-X-C motif) ligand 5	ENSG00000163735	0.61239	6.26973e-11	1.6527e-09
NXPE3	91775	neurexophilin and PC-esterase domain family_ member 3	ENSG00000144815	0.189901	6.30235e-11	1.65889e-09
FAM175A	84142	family with sequence similarity 175_ member A	ENSG00000163322	0.208582	6.31325e-11	1.65935e-09
CALCOCO2	10241	calcium binding and coiled-coil domain 2	ENSG00000136436	0.240189	6.57828e-11	1.72651e-09
NPHP1	4867	nephronophthisis 1 (juvenile)	ENSG00000144061	0.228582	6.59672e-11	1.72885e-09
CSRNP2	81566	cysteine-serine-rich nuclear protein 2	ENSG00000110925	-0.172969	6.72681e-11	1.76041e-09
ALDH7A1	501	aldehyde dehydrogenase 7 family_ member A1	ENSG00000164904	0.112791	6.87715e-11	1.79716e-09
IFT57	55081	intraflagellar transport 57	ENSG00000114446	0.431384	6.9193e-11	1.80558e-09
FXYD5	53827	FXYD domain containing ion transport regulator 5	ENSG00000089327	0.673327	7.0558e-11	1.83856e-09
OLIG3	167826	oligodendrocyte transcription factor 3	ENSG00000177468	0.621761	7.16419e-11	1.86413e-09
MYT1L	23040	myelin transcription factor 1-like	ENSG00000186487	-0.697587	7.46883e-11	1.94061e-09
WDR48	57599	WD repeat domain 48	ENSG00000114742	0.112396	8.03965e-11	2.08594e-09
ALPK2	115701	alpha-kinase 2	ENSG00000198796	0.377964	8.16801e-11	2.11396e-09
MED25	81857	mediator complex subunit 25	ENSG00000104973	0.15901	8.17781e-11	2.11396e-09
TAF4B	6875	TAF4b RNA polymerase II_ TATA box binding protein (TBP)-associated factor_ 105kDa	ENSG00000141384	0.416733	8.18254e-11	2.11396e-09
CALM1	801	calmodulin 1 (phosphorylase kinase_ delta)	ENSG00000198668	-0.29128	8.26382e-11	2.13193e-09
NID1	4811	nidogen 1	ENSG00000116962	0.340863	8.35641e-11	2.15275e-09
TMEM59L	25789	transmembrane protein 59-like	ENSG00000105696	-0.546037	8.50969e-11	2.18914e-09
ELOVL5	60481	ELOVL fatty acid elongase 5	ENSG00000012660	0.142152	8.90095e-11	2.28655e-09
TNFRSF1B	7133	tumor necrosis factor receptor superfamily_ member 1B	ENSG00000028137	0.449106	8.96593e-11	2.29999e-09
APBA1	320	amyloid beta (A4) precursor protein-binding_ family A_ member 1	ENSG00000107282	-0.362367	9.06983e-11	2.32336e-09
MMP11	4320	matrix metallopeptidase 11	ENSG00000099953	0.29021	9.33607e-11	2.38819e-09
ATG9B	285973	autophagy related 9B	ENSG00000181652	0.397091	9.4693e-11	2.41887e-09
MLLT11	10962	myeloid/lymphoid or mixed-lineage leukemia; translocated to_ 11	ENSG00000213190	-0.234435	9.70226e-11	2.47254e-09
TRMT6	51605	tRNA methyltransferase 6	ENSG00000089195	-0.256936	9.70665e-11	2.47254e-09
ANXA3	306	annexin A3	ENSG00000138772	-0.538513	9.72097e-11	2.47272e-09
LPCAT1	79888	lysophosphatidylcholine acyltransferase 1	ENSG00000153395	-0.186819	9.75241e-11	2.47725e-09
HNRNPM	4670	heterogeneous nuclear ribonucleoprotein M	ENSG00000099783	-0.193605	1.00624e-10	2.55242e-09
NYNRIN	57523	NYN domain and retroviral integrase containing	ENSG00000205978	0.222518	1.05772e-10	2.67926e-09
POT1	25913	protection of telomeres 1	ENSG00000128513	0.162413	1.07877e-10	2.72769e-09
FBXL16	146330	F-box and leucine-rich repeat protein 16	ENSG00000127585	-0.639869	1.0804e-10	2.72769e-09
ZNF619	285267	zinc finger protein 619	ENSG00000177873	0.265529	1.08134e-10	2.72769e-09
C15orf40	123207	chromosome 15 open reading frame 40	ENSG00000169609	0.233126	1.09372e-10	2.75509e-09
FPGT-TNNI3K	100526835	FPGT-TNNI3K readthrough	ENSG00000259030	0.55198	1.1002e-10	2.76756e-09
FCHO2	115548	FCH domain only 2	ENSG00000157107	0.26767	1.10696e-10	2.78073e-09
TMTC2	160335	transmembrane and tetratricopeptide repeat containing 2	ENSG00000179104	-0.223334	1.12503e-10	2.82222e-09
MVD	4597	mevalonate (diphospho) decarboxylase	ENSG00000167508	0.275135	1.12875e-10	2.82764e-09
AGO4	192670	argonaute RISC catalytic component 4	ENSG00000134698	0.175649	1.13057e-10	2.82828e-09
TRIB3	57761	tribbles pseudokinase 3	ENSG00000101255	0.314989	1.15274e-10	2.87978e-09
SRSF1	6426	serine/arginine-rich splicing factor 1	ENSG00000136450	-0.13183	1.24756e-10	3.11239e-09
DHCR7	1717	7-dehydrocholesterol reductase	ENSG00000172893	0.289853	1.30148e-10	3.24246e-09
EIF3F	8665	eukaryotic translation initiation factor 3_ subunit F	ENSG00000175390	0.116431	1.313e-10	3.26666e-09
GAS7	8522	growth arrest-specific 7	ENSG00000007237	0.646077	1.33431e-10	3.31515e-09
CACFD1	11094	calcium channel flower domain containing 1	ENSG00000160325	-0.224913	1.34808e-10	3.34479e-09
CRABP1	1381	cellular retinoic acid binding protein 1	ENSG00000166426	0.286453	1.38606e-10	3.43432e-09
CCBL1	883	cysteine conjugate-beta lyase_ cytoplasmic	ENSG00000171097	0.243213	1.41858e-10	3.51012e-09
EPN2	22905	epsin 2	ENSG00000072134	-0.189004	1.44758e-10	3.57699e-09
EIF5	1983	eukaryotic translation initiation factor 5	ENSG00000100664	-0.132296	1.46357e-10	3.61159e-09
SLC6A15	55117	solute carrier family 6 (neutral amino acid transporter)_ member 15	ENSG00000072041	0.369986	1.46852e-10	3.6189e-09
ZFP36L1	677	ZFP36 ring finger protein-like 1	ENSG00000185650	0.247722	1.48493e-10	3.65437e-09
CD248	57124	CD248 molecule_ endosialin	ENSG00000174807	0.389823	1.50119e-10	3.6894e-09
BACE2	25825	beta-site APP-cleaving enzyme 2	ENSG00000182240	0.316437	1.50497e-10	3.69369e-09
ERBB4	2066	erb-b2 receptor tyrosine kinase 4	ENSG00000178568	0.278073	1.55666e-10	3.81052e-09
ZNF224	7767	zinc finger protein 224	ENSG00000267680	0.197304	1.55677e-10	3.81052e-09
NCOA5	57727	nuclear receptor coactivator 5	ENSG00000124160	-0.176319	1.56386e-10	3.82273e-09
CRMP1	1400	collapsin response mediator protein 1	ENSG00000072832	-0.153933	1.57501e-10	3.8448e-09
TFPI2	7980	tissue factor pathway inhibitor 2	ENSG00000105825	-0.528017	1.758e-10	4.28574e-09
EFCAB14	9813	EF-hand calcium binding domain 14	ENSG00000159658	0.173051	1.78612e-10	4.34846e-09
EFR3A	23167	EFR3 homolog A	ENSG00000132294	0.211073	1.79568e-10	4.36587e-09
ARSJ	79642	arylsulfatase family_ member J	ENSG00000180801	0.646972	1.84737e-10	4.48556e-09
ATHL1	80162	ATH1_ acid trehalase-like 1 (yeast)	ENSG00000142102	0.324852	1.87142e-10	4.53789e-09
KIAA0556	23247	KIAA0556	ENSG00000047578	0.198517	1.87885e-10	4.54983e-09
APLN	8862	apelin	ENSG00000171388	-0.695899	1.90343e-10	4.60322e-09
COL2A1	1280	collagen_ type II_ alpha 1	ENSG00000139219	0.21375	1.95208e-10	4.71457e-09
CEND1	51286	cell cycle exit and neuronal differentiation 1	ENSG00000184524	-0.550614	1.97552e-10	4.76485e-09
PKIB	5570	protein kinase (cAMP-dependent_ catalytic) inhibitor beta	ENSG00000135549	0.181121	2.01562e-10	4.85514e-09
PXMP4	11264	peroxisomal membrane protein 4_ 24kDa	ENSG00000101417	0.232815	2.04614e-10	4.92211e-09
SLC41A1	254428	solute carrier family 41 (magnesium transporter)_ member 1	ENSG00000133065	0.166058	2.06794e-10	4.96799e-09
MFGE8	4240	milk fat globule-EGF factor 8 protein	ENSG00000140545	0.196279	2.10856e-10	5.05887e-09
FAM120AOS	158293	family with sequence similarity 120A opposite strand	ENSG00000188938	-0.18938	2.11879e-10	5.0767e-09
GBE1	2632	glucan (1_4-alpha-)_ branching enzyme 1	ENSG00000114480	-0.280857	2.19416e-10	5.25038e-09
HNRNPDL	9987	heterogeneous nuclear ribonucleoprotein D-like	ENSG00000152795	-0.111548	2.22624e-10	5.32012e-09
NAGA	4668	N-acetylgalactosaminidase_ alpha-	ENSG00000198951	0.216226	2.23911e-10	5.34386e-09
SORCS3	22986	sortilin-related VPS10 domain containing receptor 3	ENSG00000156395	0.524064	2.25671e-10	5.37879e-09
SLC6A6	6533	solute carrier family 6 (neurotransmitter transporter)_ member 6	ENSG00000131389	0.187719	2.40974e-10	5.736e-09
GDI1	2664	GDP dissociation inhibitor 1	ENSG00000203879	-0.23083	2.42456e-10	5.76372e-09
APOC1	341	apolipoprotein C-I	ENSG00000130208	0.37145	2.44407e-10	5.80251e-09
C8orf82	414919	chromosome 8 open reading frame 82	ENSG00000213563	-0.264266	2.47498e-10	5.86822e-09
TMEM200B	399474	transmembrane protein 200B	ENSG00000253304	0.469349	2.50209e-10	5.92477e-09
AHCYL1	10768	adenosylhomocysteinase-like 1	ENSG00000168710	0.142327	2.56623e-10	6.06693e-09
RIMS1	22999	regulating synaptic membrane exocytosis 1	ENSG00000079841	-0.446426	2.56881e-10	6.06693e-09
PPAPDC1B	84513	phosphatidic acid phosphatase type 2 domain containing 1B	ENSG00000147535	-0.177002	2.58235e-10	6.08465e-09
HS1BP3	64342	HCLS1 binding protein 3	ENSG00000118960	0.222724	2.58301e-10	6.08465e-09
CAPG	822	capping protein (actin filament)_ gelsolin-like	ENSG00000042493	0.349618	2.66608e-10	6.26765e-09
CAMKV	79012	CaM kinase-like vesicle-associated	ENSG00000164076	-0.31701	2.6676e-10	6.26765e-09
NIPAL3	57185	NIPA-like domain containing 3	ENSG00000001461	0.303935	2.73128e-10	6.40898e-09
FAM174B	400451	family with sequence similarity 174_ member B	ENSG00000185442	-0.353727	2.78624e-10	6.5295e-09
DDN	23109	dendrin	ENSG00000181418	0.509023	2.81091e-10	6.57884e-09
NFKB2	4791	nuclear factor of kappa light polypeptide gene enhancer in B-cells 2 (p49/p100)	ENSG00000077150	0.295644	2.83622e-10	6.62952e-09
HSD17B14	51171	hydroxysteroid (17-beta) dehydrogenase 14	ENSG00000087076	0.34267	2.94083e-10	6.8652e-09
ERMP1	79956	endoplasmic reticulum metallopeptidase 1	ENSG00000099219	0.239013	2.96573e-10	6.91446e-09
IMPACT	55364	impact RWD domain protein	ENSG00000154059	0.128004	3.17773e-10	7.39922e-09
MMS19	64210	MMS19 homolog_ cytosolic iron-sulfur assembly component	ENSG00000155229	0.17523	3.21958e-10	7.48706e-09
IPO13	9670	importin 13	ENSG00000117408	-0.157402	3.2423e-10	7.53026e-09
GCA	25801	grancalcin_ EF-hand calcium binding protein	ENSG00000115271	0.190407	3.25941e-10	7.56032e-09
STMN2	11075	stathmin 2	ENSG00000104435	-0.662911	3.27543e-10	7.58779e-09
SLC18B1	116843	solute carrier family 18_ subfamily B_ member 1	ENSG00000146409	0.205296	3.37404e-10	7.80629e-09
EIF4A3	9775	eukaryotic translation initiation factor 4A3	ENSG00000141543	-0.159424	3.4312e-10	7.92843e-09
SLC13A4	26266	solute carrier family 13 (sodium/sulfate symporter)_ member 4	ENSG00000164707	0.449563	3.57385e-10	8.24755e-09
PDE1A	5136	phosphodiesterase 1A_ calmodulin-dependent	ENSG00000115252	-0.410084	3.64314e-10	8.39679e-09
RADIL	55698	Ras association and DIL domains	ENSG00000157927	0.314663	3.69354e-10	8.50217e-09
TAP1	6890	transporter 1_ ATP-binding cassette_ sub-family B (MDR/TAP)	ENSG00000168394	0.506788	3.70813e-10	8.52494e-09
LRRC27	80313	leucine rich repeat containing 27	ENSG00000148814	-0.231571	3.71309e-10	8.52555e-09
CXCL6	6372	chemokine (C-X-C motif) ligand 6	ENSG00000124875	0.510613	3.73646e-10	8.56839e-09
CCNG1	900	cyclin G1	ENSG00000113328	0.220787	3.77737e-10	8.65127e-09
ANKS1B	56899	ankyrin repeat and sterile alpha motif domain containing 1B	ENSG00000185046	-0.537165	3.78626e-10	8.66072e-09
OXA1L	5018	oxidase (cytochrome c) assembly 1-like	ENSG00000155463	0.18013	3.86591e-10	8.83178e-09
ZCCHC12	170261	zinc finger_ CCHC domain containing 12	ENSG00000174460	-0.392424	3.89408e-10	8.88497e-09
PHYKPL	85007	5-phosphohydroxy-L-lysine phospho-lyase	ENSG00000175309	0.253908	3.90593e-10	8.88884e-09
SLC48A1	55652	solute carrier family 48 (heme transporter)_ member 1	ENSG00000211584	0.22652	3.90649e-10	8.88884e-09
KIAA1522	57648	KIAA1522	ENSG00000162522	0.212658	3.91046e-10	8.88884e-09
NR2F1	7025	nuclear receptor subfamily 2_ group F_ member 1	ENSG00000175745	0.215344	3.91916e-10	8.89747e-09
HLA-A	3105	major histocompatibility complex_ class I_ A	ENSG00000206503	0.142991	4.10959e-10	9.31816e-09
SLC20A1	6574	solute carrier family 20 (phosphate transporter)_ member 1	ENSG00000144136	-0.148345	4.1172e-10	9.32377e-09
C1orf186	440712	chromosome 1 open reading frame 186	ENSG00000263961	-0.652192	4.13195e-10	9.34552e-09
PHLDB1	23187	pleckstrin homology-like domain_ family B_ member 1	ENSG00000019144	-0.164964	4.18773e-10	9.4599e-09
PCMTD1	115294	protein-L-isoaspartate (D-aspartate) O-methyltransferase domain containing 1	ENSG00000168300	0.273521	4.27873e-10	9.65344e-09
B3GALT1	8708	UDP-Gal:betaGlcNAc beta 1_3-galactosyltransferase_ polypeptide 1	ENSG00000172318	-0.394584	4.30803e-10	9.7075e-09
PABPC1	26986	poly(A) binding protein_ cytoplasmic 1	ENSG00000070756	0.161891	4.342e-10	9.77193e-09
NAGK	55577	N-acetylglucosamine kinase	ENSG00000124357	-0.21524	4.39258e-10	9.87352e-09
VGF	7425	VGF nerve growth factor inducible	ENSG00000128564	-0.624306	4.44902e-10	9.98802e-09
DENR	8562	density-regulated protein	ENSG00000139726	-0.137346	4.51634e-10	1.01266e-08
TESK2	10420	testis-specific kinase 2	ENSG00000070759	0.564381	4.52816e-10	1.01406e-08
EPHA6	285220	EPH receptor A6	ENSG00000080224	-0.520427	4.70821e-10	1.05308e-08
B4GALT1	2683	UDP-Gal:betaGlcNAc beta 1_4- galactosyltransferase_ polypeptide 1	ENSG00000086062	0.198915	4.8091e-10	1.07433e-08
TRAPPC6A	79090	trafficking protein particle complex 6A	ENSG00000007255	0.377394	5.16045e-10	1.15084e-08
PXDNL	137902	peroxidasin-like	ENSG00000147485	-0.493902	5.16425e-10	1.15084e-08
CAMK2N2	94032	calcium/calmodulin-dependent protein kinase II inhibitor 2	ENSG00000163888	-0.530546	5.26317e-10	1.17144e-08
RTN2	6253	reticulon 2	ENSG00000125744	-0.313077	5.29108e-10	1.17621e-08
FAM155B	27112	family with sequence similarity 155_ member B	ENSG00000130054	-0.337276	5.34131e-10	1.18593e-08
CORO6	84940	coronin 6	ENSG00000167549	0.445709	5.37362e-10	1.19164e-08
HS3ST3B1	9953	heparan sulfate (glucosamine) 3-O-sulfotransferase 3B1	ENSG00000125430	-0.450737	5.39204e-10	1.19427e-08
RALYL	138046	RALY RNA binding protein-like	ENSG00000184672	-0.685871	5.71648e-10	1.26459e-08
ING3	54556	inhibitor of growth family_ member 3	ENSG00000071243	-0.215655	5.8775e-10	1.29863e-08
LOC102724250	102724250	neuroblastoma breakpoint family member 1	ENSG00000271254	-0.275829	5.91517e-10	1.30536e-08
IFFO2	126917	intermediate filament family orphan 2	ENSG00000169991	-0.2924	6.04831e-10	1.33312e-08
AXIN2	8313	axin 2	ENSG00000168646	0.247801	6.12013e-10	1.34732e-08
USP28	57646	ubiquitin specific peptidase 28	ENSG00000048028	0.18201	6.25245e-10	1.37478e-08
LAMB1	3912	laminin_ beta 1	ENSG00000091136	0.420598	6.26359e-10	1.37557e-08
TTC17	55761	tetratricopeptide repeat domain 17	ENSG00000052841	0.173772	6.31752e-10	1.38574e-08
DDHD2	23259	DDHD domain containing 2	ENSG00000085788	0.134772	6.50236e-10	1.42456e-08
LOC388849	388849	uncharacterized LOC388849	ENSG00000234409	-0.362334	6.51564e-10	1.42575e-08
SERPINF1	5176	serpin peptidase inhibitor_ clade F (alpha-2 antiplasmin_ pigment epithelium derived factor)_ member 1	ENSG00000132386	0.579049	6.6471e-10	1.45276e-08
RHBDL3	162494	rhomboid_ veinlet-like 3 (Drosophila)	ENSG00000141314	-0.336897	6.69089e-10	1.46058e-08
RPL4	6124	ribosomal protein L4	ENSG00000174444	0.129659	6.7696e-10	1.47598e-08
FAM155A	728215	family with sequence similarity 155_ member A	ENSG00000204442	-0.344837	6.81065e-10	1.48315e-08
MLC1	23209	megalencephalic leukoencephalopathy with subcortical cysts 1	ENSG00000100427	-0.516804	6.82168e-10	1.48378e-08
SEPHS1	22929	selenophosphate synthetase 1	ENSG00000086475	-0.110027	7.20898e-10	1.56614e-08
SPATA13	221178	spermatogenesis associated 13	ENSG00000182957	-0.195988	7.38332e-10	1.6021e-08
COL23A1	91522	collagen_ type XXIII_ alpha 1	ENSG00000050767	-0.632393	7.41958e-10	1.60805e-08
PMFBP1	83449	polyamine modulated factor 1 binding protein 1	ENSG00000118557	0.430967	7.47257e-10	1.6176e-08
IL13RA2	3598	interleukin 13 receptor_ alpha 2	ENSG00000123496	-0.307347	7.49006e-10	1.61946e-08
UBE2QL1	134111	ubiquitin-conjugating enzyme E2Q family-like 1	ENSG00000215218	-0.480813	7.66561e-10	1.65544e-08
LOC102724788	102724788	proline dehydrogenase 1_ mitochondrial	ENSG00000277196	0.578749	7.74021e-10	1.66957e-08
CABLES1	91768	Cdk5 and Abl enzyme substrate 1	ENSG00000134508	-0.346142	7.7957e-10	1.67954e-08
FZD10	11211	frizzled class receptor 10	ENSG00000111432	-0.424654	7.86745e-10	1.69299e-08
PAIP2B	400961	poly(A) binding protein interacting protein 2B	ENSG00000124374	0.253328	8.06422e-10	1.73328e-08
ECHDC2	55268	enoyl CoA hydratase domain containing 2	ENSG00000121310	0.45261	8.11478e-10	1.74209e-08
KIF5A	3798	kinesin family member 5A	ENSG00000155980	-0.354044	8.27529e-10	1.77445e-08
KREMEN2	79412	kringle containing transmembrane protein 2	ENSG00000131650	0.548446	8.4568e-10	1.81123e-08
GXYLT1	283464	glucoside xylosyltransferase 1	ENSG00000151233	0.209399	8.46717e-10	1.81132e-08
PYCRL	65263	pyrroline-5-carboxylate reductase-like	ENSG00000104524	-0.271957	8.78546e-10	1.87719e-08
CTDSP1	58190	CTD (carboxy-terminal domain_ RNA polymerase II_ polypeptide A) small phosphatase 1	ENSG00000144579	0.196009	9.04763e-10	1.93094e-08
PPP1R1A	5502	protein phosphatase 1_ regulatory (inhibitor) subunit 1A	ENSG00000135447	-0.339703	9.18422e-10	1.95779e-08
LAMA1	284217	laminin_ alpha 1	ENSG00000101680	0.187715	9.54519e-10	2.03235e-08
ADCY7	113	adenylate cyclase 7	ENSG00000121281	0.481485	9.69531e-10	2.0619e-08
SEPT3	55964	septin 3	ENSG00000100167	-0.219263	9.89702e-10	2.10233e-08
LRRC16B	90668	leucine rich repeat containing 16B	ENSG00000186648	-0.358349	1.00932e-09	2.14149e-08
PDE5A	8654	phosphodiesterase 5A_ cGMP-specific	ENSG00000138735	0.245714	1.02366e-09	2.16939e-08
KLF7	8609	Kruppel-like factor 7 (ubiquitous)	ENSG00000118263	-0.219043	1.02533e-09	2.1704e-08
GXYLT2	727936	glucoside xylosyltransferase 2	ENSG00000172986	0.669461	1.03887e-09	2.19651e-08
HLA-C	3107	major histocompatibility complex_ class I_ C	ENSG00000204525	0.20768	1.07634e-09	2.27308e-08
BAALC	79870	brain and acute leukemia_ cytoplasmic	ENSG00000164929	-0.512083	1.08771e-09	2.29443e-08
CEP70	80321	centrosomal protein 70kDa	ENSG00000114107	0.191183	1.11369e-09	2.34651e-08
FGF13	2258	fibroblast growth factor 13	ENSG00000129682	-0.281288	1.11587e-09	2.34838e-08
ITPRIPL1	150771	inositol 1_4_5-trisphosphate receptor interacting protein-like 1	ENSG00000198885	0.313867	1.12036e-09	2.35361e-08
KLHL24	54800	kelch-like family member 24	ENSG00000114796	0.297493	1.12095e-09	2.35361e-08
KCNAB3	9196	potassium channel_ voltage gated subfamily A regulatory beta subunit 3	ENSG00000170049	0.392969	1.13382e-09	2.37788e-08
SLC25A1	6576	solute carrier family 25 (mitochondrial carrier; citrate transporter)_ member 1	ENSG00000100075	0.181338	1.13755e-09	2.38294e-08
ZNF503	84858	zinc finger protein 503	ENSG00000165655	0.254576	1.18703e-09	2.48374e-08
PLCXD3	345557	phosphatidylinositol-specific phospholipase C_ X domain containing 3	ENSG00000182836	-0.668302	1.19695e-09	2.5016e-08
GAS6	2621	growth arrest-specific 6	ENSG00000183087	0.36857	1.21283e-09	2.52898e-08
C1RL	51279	complement component 1_ r subcomponent-like	ENSG00000139178	0.272483	1.21283e-09	2.52898e-08
ATP1A3	478	ATPase_ Na+/K+ transporting_ alpha 3 polypeptide	ENSG00000105409	-0.557691	1.2394e-09	2.58142e-08
TMEM123	114908	transmembrane protein 123	ENSG00000152558	0.144431	1.24186e-09	2.58359e-08
FAM229A	100128071	family with sequence similarity 229_ member A	ENSG00000225828	0.373198	1.24521e-09	2.58758e-08
LGALS3BP	3959	lectin_ galactoside-binding_ soluble_ 3 binding protein	ENSG00000108679	0.251358	1.2872e-09	2.67179e-08
PLCL1	5334	phospholipase C-like 1	ENSG00000115896	-0.61261	1.29023e-09	2.67501e-08
GPR20	2843	G protein-coupled receptor 20	ENSG00000204882	0.668712	1.30101e-09	2.69429e-08
ORAI3	93129	ORAI calcium release-activated calcium modulator 3	ENSG00000175938	0.349313	1.31539e-09	2.72096e-08
CD24	100133941	CD24 molecule	ENSG00000272398	-0.160945	1.32871e-09	2.7454e-08
ATXN1	6310	ataxin 1	ENSG00000124788	0.459365	1.34422e-09	2.77429e-08
MAP1A	4130	microtubule-associated protein 1A	ENSG00000166963	-0.140566	1.36592e-09	2.81586e-08
BRPF3	27154	bromodomain and PHD finger containing_ 3	ENSG00000096070	-0.162701	1.40148e-09	2.88591e-08
SLC18A3	6572	solute carrier family 18 (vesicular acetylcholine transporter)_ member 3	ENSG00000187714	-0.653322	1.40939e-09	2.8979e-08
CPS1	1373	carbamoyl-phosphate synthase 1_ mitochondrial	ENSG00000021826	0.178403	1.4105e-09	2.8979e-08
SMOC1	64093	SPARC related modular calcium binding 1	ENSG00000198732	-0.406441	1.43226e-09	2.93928e-08
C3orf14	57415	chromosome 3 open reading frame 14	ENSG00000114405	-0.2407	1.43582e-09	2.94328e-08
SLC9A5	6553	solute carrier family 9_ subfamily A (NHE5_ cation proton antiporter 5)_ member 5	ENSG00000135740	0.397662	1.4909e-09	3.05273e-08
STPG1	90529	sperm-tail PG-rich repeat containing 1	ENSG00000001460	0.287374	1.52873e-09	3.12667e-08
PPP4R4	57718	protein phosphatase 4_ regulatory subunit 4	ENSG00000119698	0.287677	1.63209e-09	3.33432e-08
RNF19B	127544	ring finger protein 19B	ENSG00000116514	-0.23215	1.64119e-09	3.34914e-08
NCAM1	4684	neural cell adhesion molecule 1	ENSG00000149294	-0.204137	1.6513e-09	3.36598e-08
MPDU1	9526	mannose-P-dolichol utilization defect 1	ENSG00000129255	-0.218068	1.66429e-09	3.38866e-08
DHX9	1660	DEAH (Asp-Glu-Ala-His) box helicase 9	ENSG00000135829	-0.140701	1.67421e-09	3.40503e-08
TAF5L	27097	TAF5-like RNA polymerase II_ p300/CBP-associated factor (PCAF)-associated factor_ 65kDa	ENSG00000135801	-0.155558	1.69007e-09	3.43345e-08
PDE4B	5142	phosphodiesterase 4B_ cAMP-specific	ENSG00000184588	-0.354181	1.70818e-09	3.46637e-08
GGA2	23062	golgi-associated_ gamma adaptin ear containing_ ARF binding protein 2	ENSG00000103365	0.150377	1.71295e-09	3.47217e-08
MRPL20	55052	mitochondrial ribosomal protein L20	ENSG00000242485	-0.2051	1.74055e-09	3.52417e-08
WSB2	55884	WD repeat and SOCS box containing 2	ENSG00000176871	-0.16071	1.74854e-09	3.53642e-08
PROM1	8842	prominin 1	ENSG00000007062	-0.179629	1.75882e-09	3.55324e-08
KLF9	687	Kruppel-like factor 9	ENSG00000119138	0.486884	1.80814e-09	3.64883e-08
SYNGR1	9145	synaptogyrin 1	ENSG00000100321	0.253772	1.83949e-09	3.70797e-08
FAM107A	11170	family with sequence similarity 107_ member A	ENSG00000168309	0.496471	1.88021e-09	3.78586e-08
TBCB	1155	tubulin folding cofactor B	ENSG00000105254	-0.251794	1.88927e-09	3.79988e-08
PLEKHA4	57664	pleckstrin homology domain containing_ family A (phosphoinositide binding specific) member 4	ENSG00000105559	0.3678	1.91861e-09	3.85463e-08
TNFAIP8L1	126282	tumor necrosis factor_ alpha-induced protein 8-like 1	ENSG00000185361	0.222949	1.92547e-09	3.86412e-08
PDCL3	79031	phosducin-like 3	ENSG00000115539	-0.238898	2.00957e-09	4.02845e-08
TRPM3	80036	transient receptor potential cation channel_ subfamily M_ member 3	ENSG00000083067	0.45736	2.0147e-09	4.03428e-08
SLC30A7	148867	solute carrier family 30 (zinc transporter)_ member 7	ENSG00000162695	0.20149	2.02383e-09	4.04811e-08
ZDHHC2	51201	zinc finger_ DHHC-type containing 2	ENSG00000104219	-0.263223	2.05908e-09	4.11409e-08
MRPS27	23107	mitochondrial ribosomal protein S27	ENSG00000113048	0.114902	2.08342e-09	4.15814e-08
CNIH2	254263	cornichon family AMPA receptor auxiliary protein 2	ENSG00000174871	-0.15056	2.09944e-09	4.18552e-08
ATP8A2	51761	ATPase_ aminophospholipid transporter_ class I_ type 8A_ member 2	ENSG00000132932	-0.372148	2.14309e-09	4.26786e-08
HSPH1	10808	heat shock 105kDa/110kDa protein 1	ENSG00000120694	-0.24483	2.15483e-09	4.28652e-08
EPDR1	54749	ependymin related 1	ENSG00000086289	0.195964	2.16604e-09	4.29973e-08
PLCB2	5330	phospholipase C_ beta 2	ENSG00000137841	-0.313712	2.1662e-09	4.29973e-08
DCDC1	341019	doublecortin domain containing 1	ENSG00000170959	0.297153	2.16892e-09	4.30042e-08
RAB29	8934	RAB29_ member RAS oncogene family	ENSG00000117280	0.467244	2.23594e-09	4.42848e-08
ANKLE2	23141	ankyrin repeat and LEM domain containing 2	ENSG00000176915	-0.111678	2.26194e-09	4.47508e-08
HERPUD1	9709	homocysteine-inducible_ endoplasmic reticulum stress-inducible_ ubiquitin-like domain member 1	ENSG00000051108	-0.235253	2.28522e-09	4.51623e-08
EIF4G2	1982	eukaryotic translation initiation factor 4 gamma_ 2	ENSG00000110321	-0.117214	2.30949e-09	4.55922e-08
DDB2	1643	damage-specific DNA binding protein 2_ 48kDa	ENSG00000134574	0.283198	2.4e-09	4.73277e-08
AATF	26574	apoptosis antagonizing transcription factor	ENSG00000275700	-0.226101	2.42385e-09	4.77462e-08
TNNT1	7138	troponin T type 1 (skeletal_ slow)	ENSG00000105048	0.452735	2.48214e-09	4.88414e-08
BTN3A3	10384	butyrophilin_ subfamily 3_ member A3	ENSG00000111801	0.390136	2.529e-09	4.97097e-08
SCN1A	6323	sodium channel_ voltage gated_ type I alpha subunit	ENSG00000144285	-0.345159	2.59016e-09	5.08568e-08
NBPF1	55672	neuroblastoma breakpoint family_ member 1	ENSG00000219481	-0.180069	2.6512e-09	5.19989e-08
KCNK2	3776	potassium channel_ two pore domain subfamily K_ member 2	ENSG00000082482	-0.446852	2.66855e-09	5.22515e-08
PCDH15	65217	protocadherin-related 15	ENSG00000150275	-0.646768	2.66982e-09	5.22515e-08
ASPH	444	aspartate beta-hydroxylase	ENSG00000198363	0.137939	2.67917e-09	5.2378e-08
RABL2A	11159	RAB_ member of RAS oncogene family-like 2A	ENSG00000144134	0.176645	2.68497e-09	5.24349e-08
LDAH	60526	lipid droplet associated hydrolase	ENSG00000118961	0.122574	2.69714e-09	5.26159e-08
POU2F2	5452	POU class 2 homeobox 2	ENSG00000028277	-0.45873	2.80834e-09	5.47265e-08
ALG13	79868	ALG13_ UDP-N-acetylglucosaminyltransferase subunit	ENSG00000101901	0.184198	2.82279e-09	5.49492e-08
H2AFY2	55506	H2A histone family_ member Y2	ENSG00000099284	-0.155433	2.89736e-09	5.63404e-08
KCTD12	115207	potassium channel tetramerization domain containing 12	ENSG00000178695	0.266063	2.94705e-09	5.72453e-08
TNFAIP2	7127	tumor necrosis factor_ alpha-induced protein 2	ENSG00000185215	0.302587	2.95255e-09	5.72908e-08
PGM3	5238	phosphoglucomutase 3	ENSG00000013375	0.14352	3.00486e-09	5.82435e-08
MDGA2	161357	MAM domain containing glycosylphosphatidylinositol anchor 2	ENSG00000139915	-0.466928	3.01911e-09	5.84575e-08
ADPRHL1	113622	ADP-ribosylhydrolase like 1	ENSG00000153531	-0.441699	3.04968e-09	5.89865e-08
ROR1	4919	receptor tyrosine kinase-like orphan receptor 1	ENSG00000185483	0.230019	3.06353e-09	5.91913e-08
CNTN3	5067	contactin 3 (plasmacytoma associated)	ENSG00000113805	0.529391	3.06957e-09	5.92449e-08
C9orf142	286257	chromosome 9 open reading frame 142	ENSG00000148362	-0.210761	3.07645e-09	5.93148e-08
LYAR	55646	Ly1 antibody reactive	ENSG00000145220	-0.207163	3.09002e-09	5.95132e-08
YBX2	51087	Y box binding protein 2	ENSG00000006047	0.489699	3.11071e-09	5.98482e-08
SOBP	55084	sine oculis binding protein homolog	ENSG00000112320	-0.242832	3.22241e-09	6.19317e-08
INSIG1	3638	insulin induced gene 1	ENSG00000186480	0.309566	3.30087e-09	6.33724e-08
PTS	5805	6-pyruvoyltetrahydropterin synthase	ENSG00000150787	-0.222767	3.30672e-09	6.34178e-08
YWHAH	7533	tyrosine 3-monooxygenase/tryptophan 5-monooxygenase activation protein_ eta	ENSG00000128245	-0.178025	3.31397e-09	6.34898e-08
TBCD	6904	tubulin folding cofactor D	ENSG00000141556	0.153277	3.43136e-09	6.56695e-08
RIOK1	83732	RIO kinase 1	ENSG00000124784	-0.176562	3.48566e-09	6.66385e-08
COL1A2	1278	collagen_ type I_ alpha 2	ENSG00000164692	0.234012	3.53188e-09	6.74512e-08
MBD3	53615	methyl-CpG binding domain protein 3	ENSG00000071655	-0.160376	3.56778e-09	6.80651e-08
NUCB1	4924	nucleobindin 1	ENSG00000104805	0.163667	3.57488e-09	6.8129e-08
CTSH	1512	cathepsin H	ENSG00000103811	0.284688	3.6414e-09	6.9324e-08
RB1CC1	9821	RB1-inducible coiled-coil 1	ENSG00000023287	0.128395	3.65763e-09	6.95601e-08
GJA4	2701	gap junction protein_ alpha 4_ 37kDa	ENSG00000187513	-0.653326	3.70872e-09	7.0448e-08
VAMP1	6843	vesicle-associated membrane protein 1 (synaptobrevin 1)	ENSG00000139190	0.23961	3.71208e-09	7.0448e-08
AKT3	10000	v-akt murine thymoma viral oncogene homolog 3	ENSG00000117020	0.171053	3.72967e-09	7.07081e-08
CLCNKB	1188	chloride channel_ voltage-sensitive Kb	ENSG00000184908	0.413133	3.82112e-09	7.23661e-08
NR4A3	8013	nuclear receptor subfamily 4_ group A_ member 3	ENSG00000119508	-0.562613	3.96829e-09	7.50751e-08
TMEM179	388021	transmembrane protein 179	ENSG00000258986	-0.369825	3.99821e-09	7.55624e-08
SOX3	6658	SRY (sex determining region Y)-box 3	ENSG00000134595	-0.306999	4.02713e-09	7.60299e-08
ELF2	1998	E74-like factor 2 (ets domain transcription factor)	ENSG00000109381	0.147017	4.10654e-09	7.74485e-08
COX20	116228	COX20 cytochrome c oxidase assembly factor	ENSG00000203667	-0.185572	4.15923e-09	7.8361e-08
HACD4	401494	3-hydroxyacyl-CoA dehydratase 4	ENSG00000188921	0.357623	4.25848e-09	8.01477e-08
GPR153	387509	G protein-coupled receptor 153	ENSG00000158292	-0.209268	4.30646e-09	8.09668e-08
MYH15	22989	myosin_ heavy chain 15	ENSG00000144821	0.468238	4.33307e-09	8.13828e-08
SCARB2	950	scavenger receptor class B_ member 2	ENSG00000138760	0.178257	4.40341e-09	8.26184e-08
TBC1D8B	54885	TBC1 domain family_ member 8B (with GRAM domain)	ENSG00000133138	0.388143	4.4372e-09	8.31666e-08
DMBX1	127343	diencephalon/mesencephalon homeobox 1	ENSG00000197587	0.645222	4.48638e-09	8.39525e-08
IGSF3	3321	immunoglobulin superfamily_ member 3	ENSG00000143061	0.239729	4.48838e-09	8.39525e-08
ZNF83	55769	zinc finger protein 83	ENSG00000167766	0.183107	4.523e-09	8.45131e-08
TBCK	93627	TBC1 domain containing kinase	ENSG00000145348	0.126901	4.61326e-09	8.61109e-08
F10	2159	coagulation factor X	ENSG00000126218	0.584656	4.64649e-09	8.66422e-08
TCF7L1	83439	transcription factor 7-like 1 (T-cell specific_ HMG-box)	ENSG00000152284	0.208169	4.65219e-09	8.66597e-08
LHX9	56956	LIM homeobox 9	ENSG00000143355	-0.551867	4.81986e-09	8.96909e-08
ADSSL1	122622	adenylosuccinate synthase like 1	ENSG00000185100	0.299125	4.86614e-09	9.03809e-08
SLC16A9	220963	solute carrier family 16_ member 9	ENSG00000165449	-0.230853	4.86689e-09	9.03809e-08
CHGA	1113	chromogranin A	ENSG00000100604	-0.627528	4.87431e-09	9.04262e-08
FGF8	2253	fibroblast growth factor 8 (androgen-induced)	ENSG00000107831	0.509855	4.90628e-09	9.09264e-08
JAM2	58494	junctional adhesion molecule 2	ENSG00000154721	-0.145458	4.92615e-09	9.12015e-08
ONECUT3	390874	one cut homeobox 3	ENSG00000205922	-0.644267	5.00394e-09	9.25475e-08
RNF144A	9781	ring finger protein 144A	ENSG00000151692	0.231125	5.06794e-09	9.36358e-08
NDUFA10	4705	NADH dehydrogenase (ubiquinone) 1 alpha subcomplex_ 10_ 42kDa	ENSG00000130414	0.108853	5.17649e-09	9.55442e-08
SLC35B1	10237	solute carrier family 35_ member B1	ENSG00000121073	-0.235795	5.31718e-09	9.80413e-08
PFDN2	5202	prefoldin subunit 2	ENSG00000143256	-0.24078	5.40411e-09	9.95431e-08
PLAG1	5324	pleiomorphic adenoma gene 1	ENSG00000181690	0.23772	5.50812e-09	1.01295e-07
CD59	966	CD59 molecule_ complement regulatory protein	ENSG00000085063	0.143982	5.51339e-09	1.01295e-07
SLC25A43	203427	solute carrier family 25_ member 43	ENSG00000077713	0.412914	5.51593e-09	1.01295e-07
HIGD1A	25994	HIG1 hypoxia inducible domain family_ member 1A	ENSG00000181061	-0.219587	5.5618e-09	1.02034e-07
GALNT12	79695	polypeptide N-acetylgalactosaminyltransferase 12	ENSG00000119514	0.208828	5.58403e-09	1.02338e-07
TXNDC16	57544	thioredoxin domain containing 16	ENSG00000087301	0.203013	5.71332e-09	1.04509e-07
PFKFB4	5210	6-phosphofructo-2-kinase/fructose-2_6-biphosphatase 4	ENSG00000114268	0.222054	5.71397e-09	1.04509e-07
HAUS4	54930	HAUS augmin-like complex_ subunit 4	ENSG00000092036	0.203079	5.76172e-09	1.05276e-07
UGT8	7368	UDP glycosyltransferase 8	ENSG00000174607	0.549481	5.78765e-09	1.05644e-07
CYCS	54205	cytochrome c_ somatic	ENSG00000172115	-0.186512	5.90306e-09	1.07642e-07
FUT10	84750	fucosyltransferase 10 (alpha (1_3) fucosyltransferase)	ENSG00000172728	0.209121	5.95478e-09	1.08476e-07
UNCX	340260	UNC homeobox	ENSG00000164853	-0.479833	6.16254e-09	1.12148e-07
ZCCHC7	84186	zinc finger_ CCHC domain containing 7	ENSG00000147905	-0.186082	6.28778e-09	1.14313e-07
OTX2	5015	orthodenticle homeobox 2	ENSG00000165588	0.387186	6.29978e-09	1.14417e-07
RSPO1	284654	R-spondin 1	ENSG00000169218	0.523071	6.76924e-09	1.2282e-07
DAZAP2	9802	DAZ associated protein 2	ENSG00000183283	0.168146	6.78375e-09	1.2296e-07
HIST1H2BH	8345	histone cluster 1_ H2bh	ENSG00000275713	-0.385945	6.81944e-09	1.23484e-07
MED28	80306	mediator complex subunit 28	ENSG00000118579	0.164819	6.93369e-09	1.25428e-07
ABLIM1	3983	actin binding LIM protein 1	ENSG00000099204	-0.148206	7.0069e-09	1.26502e-07
CLDN1	9076	claudin 1	ENSG00000163347	0.446083	7.007e-09	1.26502e-07
AK4	205	adenylate kinase 4	ENSG00000162433	0.333475	7.06676e-09	1.27454e-07
LINC02210-CRHR1	NULL	LINC02210-CRHR1 readthrough	ENSG00000263715	0.305363	7.15994e-09	1.29007e-07
B2M	567	beta-2-microglobulin	ENSG00000166710	0.189302	7.22157e-09	1.29988e-07
COCH	1690	cochlin	ENSG00000100473	0.286273	7.31168e-09	1.3148e-07
ZSWIM5	57643	zinc finger_ SWIM-type containing 5	ENSG00000162415	-0.206174	7.46313e-09	1.34071e-07
CAPN5	726	calpain 5	ENSG00000149260	-0.237806	7.52175e-09	1.3499e-07
GPCPD1	56261	glycerophosphocholine phosphodiesterase 1	ENSG00000125772	-0.241056	7.64243e-09	1.37021e-07
NME1	4830	NME/NM23 nucleoside diphosphate kinase 1	ENSG00000239672	-0.300104	7.6596e-09	1.37193e-07
SUN1	23353	Sad1 and UNC84 domain containing 1	ENSG00000164828	0.193367	7.69507e-09	1.37572e-07
ENPP2	5168	ectonucleotide pyrophosphatase/phosphodiesterase 2	ENSG00000136960	-0.323258	7.6959e-09	1.37572e-07
MRTO4	51154	MRT4 homolog_ ribosome maturation factor	ENSG00000053372	-0.20746	7.80196e-09	1.39331e-07
FGF17	8822	fibroblast growth factor 17	ENSG00000158815	-0.339543	7.99452e-09	1.42525e-07
FAM219A	203259	family with sequence similarity 219_ member A	ENSG00000164970	-0.221227	7.99653e-09	1.42525e-07
TSPYL4	23270	TSPY-like 4	ENSG00000187189	-0.152814	8.06154e-09	1.43543e-07
CIT	11113	citron rho-interacting serine/threonine kinase	ENSG00000122966	0.197998	8.26791e-09	1.46998e-07
ISPD	729920	isoprenoid synthase domain containing	ENSG00000214960	-0.382376	8.27179e-09	1.46998e-07
RBM8A	9939	RNA binding motif protein 8A	ENSG00000265241	-0.110253	8.29528e-09	1.47272e-07
EMID1	129080	EMI domain containing 1	ENSG00000186998	0.327797	8.34823e-09	1.48067e-07
ABCA13	154664	ATP-binding cassette_ sub-family A (ABC1)_ member 13	ENSG00000179869	0.530237	8.38697e-09	1.48609e-07
TSHZ2	128553	teashirt zinc finger homeobox 2	ENSG00000182463	0.395682	8.55665e-09	1.5133e-07
RPF2	84154	ribosome production factor 2 homolog	ENSG00000197498	-0.180609	8.55723e-09	1.5133e-07
UCHL1	7345	ubiquitin carboxyl-terminal esterase L1 (ubiquitin thiolesterase)	ENSG00000154277	-0.18931	8.73015e-09	1.54238e-07
C11orf31	280636	chromosome 11 open reading frame 31	ENSG00000211450	-0.259075	8.84406e-09	1.56099e-07
NFYA	4800	nuclear transcription factor Y_ alpha	ENSG00000001167	-0.142619	8.87169e-09	1.56435e-07
MICU1	10367	mitochondrial calcium uptake 1	ENSG00000107745	0.128377	8.92378e-09	1.572e-07
PIPOX	51268	pipecolic acid oxidase	ENSG00000179761	-0.322833	9.13483e-09	1.60762e-07
NAB2	4665	NGFI-A binding protein 2 (EGR1 binding protein 2)	ENSG00000166886	-0.176342	9.22242e-09	1.62147e-07
SEC61A2	55176	Sec61 translocon alpha 2 subunit	ENSG00000065665	-0.161028	9.3124e-09	1.6357e-07
CHAC2	494143	ChaC_ cation transport regulator homolog 2 (E. coli)	ENSG00000143942	-0.326526	9.32229e-09	1.63586e-07
CLTB	1212	clathrin_ light chain B	ENSG00000175416	-0.257595	9.34603e-09	1.63844e-07
CCDC88B	283234	coiled-coil domain containing 88B	ENSG00000168071	0.526683	9.41752e-09	1.64938e-07
HECTD2	143279	HECT domain containing E3 ubiquitin protein ligase 2	ENSG00000165338	0.211709	9.44124e-09	1.65194e-07
PAK7	57144	p21 protein (Cdc42/Rac)-activated kinase 7	ENSG00000101349	-0.455822	9.49553e-09	1.65964e-07
CREB5	9586	cAMP responsive element binding protein 5	ENSG00000146592	-0.473453	9.50348e-09	1.65964e-07
MUM1L1	139221	melanoma associated antigen (mutated) 1-like 1	ENSG00000157502	0.234328	9.57866e-09	1.67116e-07
DNAJC7	7266	DnaJ (Hsp40) homolog_ subfamily C_ member 7	ENSG00000168259	-0.133688	9.7779e-09	1.70428e-07
DAPK3	1613	death-associated protein kinase 3	ENSG00000167657	-0.168248	9.92261e-09	1.72785e-07
CELF3	11189	CUGBP_ Elav-like family member 3	ENSG00000159409	-0.456624	1.00473e-08	1.74789e-07
PTPRE	5791	protein tyrosine phosphatase_ receptor type_ E	ENSG00000132334	-0.617471	1.06637e-08	1.85334e-07
PSMD12	5718	proteasome 26S subunit_ non-ATPase 12	ENSG00000197170	-0.160298	1.07866e-08	1.87123e-07
SYT5	6861	synaptotagmin V	ENSG00000129990	-0.593297	1.07872e-08	1.87123e-07
F13A1	2162	coagulation factor XIII_ A1 polypeptide	ENSG00000124491	-0.600008	1.09361e-08	1.89525e-07
AP3S2	10239	adaptor-related protein complex 3_ sigma 2 subunit	ENSG00000157823	0.184033	1.1044e-08	1.91211e-07
EPB41	2035	erythrocyte membrane protein band 4.1	ENSG00000159023	-0.126515	1.11692e-08	1.93195e-07
EDNRB	1910	endothelin receptor type B	ENSG00000136160	0.344339	1.12429e-08	1.94285e-07
PHF7	51533	PHD finger protein 7	ENSG00000010318	0.262707	1.13017e-08	1.95115e-07
LPPR2	64748	lipid phosphate phosphatase-related protein type 2	ENSG00000105520	-0.294618	1.13312e-08	1.95439e-07
OLFML3	56944	olfactomedin-like 3	ENSG00000116774	-0.500996	1.13587e-08	1.95727e-07
GPATCH4	54865	G patch domain containing 4	ENSG00000160818	-0.265352	1.13716e-08	1.95764e-07
CLPTM1L	81037	CLPTM1-like	ENSG00000049656	-0.141493	1.14534e-08	1.96986e-07
ME1	4199	malic enzyme 1_ NADP(+)-dependent_ cytosolic	ENSG00000065833	0.353742	1.16397e-08	1.99999e-07
FGFR2	2263	fibroblast growth factor receptor 2	ENSG00000066468	0.443926	1.16933e-08	2.00731e-07
DOHH	83475	deoxyhypusine hydroxylase/monooxygenase	ENSG00000129932	-0.289839	1.17896e-08	2.02193e-07
NADSYN1	55191	NAD synthetase 1	ENSG00000172890	0.205637	1.18559e-08	2.03138e-07
TNIK	23043	TRAF2 and NCK interacting kinase	ENSG00000154310	-0.14463	1.20788e-08	2.06763e-07
PTP4A1	7803	protein tyrosine phosphatase type IVA_ member 1	ENSG00000112245	-0.166839	1.21171e-08	2.07222e-07
USF1	7391	upstream transcription factor 1	ENSG00000158773	-0.139019	1.22759e-08	2.0974e-07
TSSC4	10078	tumor suppressing subtransferable candidate 4	ENSG00000184281	-0.19252	1.23696e-08	2.11009e-07
GGT7	2686	gamma-glutamyltransferase 7	ENSG00000131067	0.232131	1.23734e-08	2.11009e-07
C6orf89	221477	chromosome 6 open reading frame 89	ENSG00000198663	0.152338	1.24223e-08	2.11645e-07
NTRK3	4916	neurotrophic tyrosine kinase_ receptor_ type 3	ENSG00000140538	0.286566	1.24764e-08	2.12302e-07
CDHR1	92211	cadherin-related family member 1	ENSG00000148600	0.468693	1.24843e-08	2.12302e-07
CA3	761	carbonic anhydrase III	ENSG00000164879	-0.38379	1.27774e-08	2.17085e-07
FHDC1	85462	FH2 domain containing 1	ENSG00000137460	-0.328815	1.28233e-08	2.1766e-07
PITPNC1	26207	phosphatidylinositol transfer protein_ cytoplasmic 1	ENSG00000154217	-0.23224	1.29187e-08	2.19075e-07
NFATC1	4772	nuclear factor of activated T-cells_ cytoplasmic_ calcineurin-dependent 1	ENSG00000131196	0.393484	1.3084e-08	2.21672e-07
DNHD1	144132	dynein heavy chain domain 1	ENSG00000179532	0.403808	1.34845e-08	2.28244e-07
EIF2S3	1968	eukaryotic translation initiation factor 2_ subunit 3 gamma_ 52kDa	ENSG00000130741	0.108457	1.35032e-08	2.28347e-07
ASCL1	429	achaete-scute family bHLH transcription factor 1	ENSG00000139352	-0.565641	1.36132e-08	2.29993e-07
FEZF2	55079	FEZ family zinc finger 2	ENSG00000153266	0.220659	1.4543e-08	2.45474e-07
NAT6	24142	N-acetyltransferase 6 (GCN5-related)	ENSG00000243477	0.324428	1.46952e-08	2.47812e-07
TRH	7200	thyrotropin-releasing hormone	ENSG00000170893	-0.590048	1.47344e-08	2.48243e-07
ADGRL3	23284	adhesion G protein-coupled receptor L3	ENSG00000150471	0.18368	1.47534e-08	2.48334e-07
HS3ST5	222537	heparan sulfate (glucosamine) 3-O-sulfotransferase 5	ENSG00000249853	-0.623137	1.48262e-08	2.49327e-07
MSMO1	6307	methylsterol monooxygenase 1	ENSG00000052802	0.295383	1.49859e-08	2.51781e-07
SYNGR3	9143	synaptogyrin 3	ENSG00000127561	0.414586	1.51181e-08	2.53766e-07
FIZ1	84922	FLT3-interacting zinc finger 1	ENSG00000179943	-0.188133	1.54119e-08	2.58458e-07
HBP1	26959	HMG-box transcription factor 1	ENSG00000105856	0.245643	1.58842e-08	2.66134e-07
MICB	4277	MHC class I polypeptide-related sequence B	ENSG00000204516	0.44016	1.59783e-08	2.67463e-07
TNN	63923	tenascin N	ENSG00000120332	-0.480891	1.60063e-08	2.67685e-07
LRRFIP2	9209	leucine rich repeat (in FLII) interacting protein 2	ENSG00000093167	-0.162771	1.63488e-08	2.73161e-07
SLC25A11	8402	solute carrier family 25 (mitochondrial carrier; oxoglutarate carrier)_ member 11	ENSG00000108528	-0.165864	1.65394e-08	2.76093e-07
TUBB4A	10382	tubulin_ beta 4A class IVa	ENSG00000104833	-0.324134	1.65683e-08	2.76321e-07
DHX40	79665	DEAH (Asp-Glu-Ala-His) box polypeptide 40	ENSG00000108406	0.120051	1.65848e-08	2.76342e-07
NBAS	51594	neuroblastoma amplified sequence	ENSG00000151779	0.118701	1.69595e-08	2.82327e-07
DMTN	2039	dematin actin binding protein	ENSG00000158856	-0.288882	1.69832e-08	2.82463e-07
JMJD4	65094	jumonji domain containing 4	ENSG00000081692	-0.24729	1.72186e-08	2.86116e-07
SLC37A3	84255	solute carrier family 37_ member 3	ENSG00000157800	0.113062	1.72489e-08	2.86357e-07
SEMA3D	223117	sema domain_ immunoglobulin domain (Ig)_ short basic domain_ secreted_ (semaphorin) 3D	ENSG00000153993	0.172947	1.73086e-08	2.87085e-07
CKB	1152	creatine kinase_ brain	ENSG00000166165	-0.192156	1.74912e-08	2.8985e-07
KLHDC7A	127707	kelch domain containing 7A	ENSG00000179023	-0.573365	1.76071e-08	2.91504e-07
MOCOS	55034	molybdenum cofactor sulfurase	ENSG00000075643	0.350612	1.78742e-08	2.95657e-07
KIAA1143	57456	KIAA1143	ENSG00000163807	0.125114	1.798e-08	2.97136e-07
MTCL1	23255	microtubule crosslinking factor 1	ENSG00000168502	-0.220993	1.85584e-08	3.06416e-07
ATXN7L2	127002	ataxin 7-like 2	ENSG00000162650	-0.239164	1.86199e-08	3.07152e-07
OGT	8473	O-linked N-acetylglucosamine (GlcNAc) transferase	ENSG00000147162	0.171907	1.87433e-08	3.08785e-07
CASC10	399726	cancer susceptibility candidate 10	ENSG00000204682	-0.217602	1.87529e-08	3.08785e-07
DCLK1	9201	doublecortin-like kinase 1	ENSG00000133083	-0.236665	1.89152e-08	3.11175e-07
HSPA5	3309	heat shock 70kDa protein 5 (glucose-regulated protein_ 78kDa)	ENSG00000044574	-0.192462	1.90301e-08	3.12714e-07
C5	727	complement component 5	ENSG00000106804	0.190419	1.90432e-08	3.12714e-07
TMEM101	84336	transmembrane protein 101	ENSG00000091947	0.244136	1.97828e-08	3.24566e-07
GUSB	2990	glucuronidase_ beta	ENSG00000169919	0.172622	1.98983e-08	3.26167e-07
ADORA1	134	adenosine A1 receptor	ENSG00000163485	0.382155	2.09926e-08	3.43644e-07
LYPD1	116372	LY6/PLAUR domain containing 1	ENSG00000150551	0.571175	2.10094e-08	3.43644e-07
IFITM1	8519	interferon induced transmembrane protein 1	ENSG00000185885	0.353585	2.10213e-08	3.43644e-07
TOMM40	10452	translocase of outer mitochondrial membrane 40 homolog (yeast)	ENSG00000130204	-0.179134	2.10665e-08	3.44074e-07
BAZ2A	11176	bromodomain adjacent to zinc finger domain_ 2A	ENSG00000076108	0.146632	2.11117e-08	3.44502e-07
DCT	1638	dopachrome tautomerase	ENSG00000080166	0.614026	2.14641e-08	3.49938e-07
ADRBK1	156	adrenergic_ beta_ receptor kinase 1	ENSG00000173020	-0.136382	2.15771e-08	3.51464e-07
TSPO	706	translocator protein (18kDa)	ENSG00000100300	0.359818	2.16438e-08	3.52235e-07
TRIM56	81844	tripartite motif containing 56	ENSG00000169871	0.202055	2.17632e-08	3.53862e-07
NKAIN1	79570	Na+/K+ transporting ATPase interacting 1	ENSG00000084628	-0.165555	2.18413e-08	3.54814e-07
UHRF2	115426	ubiquitin-like with PHD and ring finger domains 2_ E3 ubiquitin protein ligase	ENSG00000147854	0.122095	2.22268e-08	3.60754e-07
PLEKHG4	25894	pleckstrin homology domain containing_ family G (with RhoGef domain) member 4	ENSG00000196155	0.292751	2.25372e-08	3.65465e-07
SLC27A3	11000	solute carrier family 27 (fatty acid transporter)_ member 3	ENSG00000143554	-0.403348	2.2702e-08	3.67809e-07
SSPN	8082	sarcospan	ENSG00000123096	0.255451	2.28335e-08	3.6961e-07
NKAIN2	154215	Na+/K+ transporting ATPase interacting 2	ENSG00000188580	-0.59487	2.29674e-08	3.71445e-07
TRIM58	25893	tripartite motif containing 58	ENSG00000162722	-0.39495	2.30193e-08	3.71954e-07
TRIQK	286144	triple QxxK/R motif containing	ENSG00000205133	0.228846	2.32869e-08	3.75944e-07
CABP7	164633	calcium binding protein 7	ENSG00000100314	-0.575541	2.38085e-08	3.84023e-07
COL15A1	1306	collagen_ type XV_ alpha 1	ENSG00000204291	-0.516246	2.40204e-08	3.87098e-07
TFRC	7037	transferrin receptor	ENSG00000072274	0.278238	2.41564e-08	3.88943e-07
SLC44A5	204962	solute carrier family 44_ member 5	ENSG00000137968	0.308972	2.43326e-08	3.91434e-07
PLEKHG1	57480	pleckstrin homology domain containing_ family G (with RhoGef domain) member 1	ENSG00000120278	-0.104606	2.44398e-08	3.9281e-07
CCND1	595	cyclin D1	ENSG00000110092	0.2187	2.45341e-08	3.93977e-07
CD72	971	CD72 molecule	ENSG00000137101	0.549388	2.4794e-08	3.97798e-07
LRRC58	116064	leucine rich repeat containing 58	ENSG00000163428	0.168841	2.49184e-08	3.99443e-07
ATP6V1C2	245973	ATPase_ H+ transporting_ lysosomal 42kDa_ V1 subunit C2	ENSG00000143882	0.616486	2.52968e-08	4.0515e-07
TTLL3	26140	tubulin tyrosine ligase-like family member 3	ENSG00000214021	0.300706	2.56585e-08	4.10314e-07
IGBP1	3476	immunoglobulin (CD79A) binding protein 1	ENSG00000089289	0.174635	2.56644e-08	4.10314e-07
CTCF	10664	CCCTC-binding factor (zinc finger protein)	ENSG00000102974	-0.0991364	2.60174e-08	4.15592e-07
PDCD4	27250	programmed cell death 4 (neoplastic transformation inhibitor)	ENSG00000150593	0.195895	2.63397e-08	4.20371e-07
TMEM43	79188	transmembrane protein 43	ENSG00000170876	-0.127471	2.69271e-08	4.29368e-07
IGFBP3	3486	insulin-like growth factor binding protein 3	ENSG00000146674	-0.427772	2.71991e-08	4.33325e-07
TPBG	7162	trophoblast glycoprotein	ENSG00000146242	0.366635	2.72559e-08	4.33849e-07
TOR3A	64222	torsin family 3_ member A	ENSG00000186283	-0.157901	2.76728e-08	4.401e-07
HEYL	26508	hes-related family bHLH transcription factor with YRPW motif-like	ENSG00000163909	0.329351	2.77236e-08	4.40437e-07
RGS3	5998	regulator of G-protein signaling 3	ENSG00000138835	-0.15172	2.77425e-08	4.40437e-07
ATP2A2	488	ATPase_ Ca++ transporting_ cardiac muscle_ slow twitch 2	ENSG00000174437	-0.105354	2.78496e-08	4.41751e-07
C19orf24	55009	chromosome 19 open reading frame 24	ENSG00000228300	-0.265833	2.81955e-08	4.46847e-07
PSMC3	5702	proteasome 26S subunit_ ATPase 3	ENSG00000165916	-0.185331	2.93825e-08	4.65252e-07
P2RY1	5028	purinergic receptor P2Y_ G-protein coupled_ 1	ENSG00000169860	-0.267547	2.94338e-08	4.6566e-07
ZHX2	22882	zinc fingers and homeoboxes 2	ENSG00000178764	0.168426	2.96997e-08	4.69457e-07
GRN	2896	granulin	ENSG00000030582	0.224442	3.01057e-08	4.75461e-07
IPO5	3843	importin 5	ENSG00000065150	0.0986905	3.02454e-08	4.77252e-07
ATRNL1	26033	attractin-like 1	ENSG00000107518	0.228203	3.03615e-08	4.78668e-07
KCNJ16	3773	potassium channel_ inwardly rectifying subfamily J_ member 16	ENSG00000153822	-0.588014	3.0496e-08	4.80372e-07
SLC25A25	114789	solute carrier family 25 (mitochondrial carrier; phosphate carrier)_ member 25	ENSG00000148339	-0.169964	3.0892e-08	4.86187e-07
BCAR1	9564	breast cancer anti-estrogen resistance 1	ENSG00000050820	-0.175865	3.11009e-08	4.89052e-07
LGALS8	3964	lectin_ galactoside-binding_ soluble_ 8	ENSG00000116977	0.140734	3.14201e-08	4.93273e-07
NETO2	81831	neuropilin (NRP) and tolloid (TLL)-like 2	ENSG00000171208	-0.186024	3.14237e-08	4.93273e-07
AP5B1	91056	adaptor-related protein complex 5_ beta 1 subunit	ENSG00000254470	0.268765	3.16282e-08	4.96054e-07
NAP1L1	4673	nucleosome assembly protein 1-like 1	ENSG00000187109	0.129726	3.16809e-08	4.96453e-07
AES	166	amino-terminal enhancer of split	ENSG00000104964	-0.18611	3.20782e-08	5.01723e-07
RNF135	84282	ring finger protein 135	ENSG00000181481	0.278855	3.20975e-08	5.01723e-07
AVPR1B	553	arginine vasopressin receptor 1B	ENSG00000198049	0.55496	3.21001e-08	5.01723e-07
TIMP3	7078	TIMP metallopeptidase inhibitor 3	ENSG00000100234	-0.247863	3.2142e-08	5.01945e-07
RASGEF1A	221002	RasGEF domain family_ member 1A	ENSG00000198915	0.473717	3.26917e-08	5.10091e-07
TFDP2	7029	transcription factor Dp-2 (E2F dimerization partner 2)	ENSG00000114126	0.150453	3.30186e-08	5.14751e-07
PSMC4	5704	proteasome 26S subunit_ ATPase 4	ENSG00000013275	-0.183308	3.33383e-08	5.19288e-07
PRDM16	63976	PR domain containing 16	ENSG00000142611	0.399537	3.33751e-08	5.19416e-07
ADRM1	11047	adhesion regulating molecule 1	ENSG00000130706	-0.209038	3.43692e-08	5.34429e-07
ABCC6	368	ATP-binding cassette_ sub-family C (CFTR/MRP)_ member 6	ENSG00000091262	0.449874	3.47175e-08	5.39384e-07
TRABD2B	388630	TraB domain containing 2B	ENSG00000269113	0.328563	3.54121e-08	5.49705e-07
RPLP0	6175	ribosomal protein_ large_ P0	ENSG00000089157	0.154007	3.56613e-08	5.52969e-07
PRX	57716	periaxin	ENSG00000105227	0.260609	3.56833e-08	5.52969e-07
TAOK3	51347	TAO kinase 3	ENSG00000135090	-0.194971	3.68728e-08	5.70915e-07
EFCAB1	79645	EF-hand calcium binding domain 1	ENSG00000034239	0.274213	3.73575e-08	5.77928e-07
PRICKLE2	166336	prickle homolog 2	ENSG00000163637	0.287711	3.75926e-08	5.80893e-07
ADGRA2	25960	adhesion G protein-coupled receptor A2	ENSG00000020181	0.528942	3.76132e-08	5.80893e-07
SHTN1	57698	shootin 1	ENSG00000187164	0.220274	3.78965e-08	5.84772e-07
S100A11	6282	S100 calcium binding protein A11	ENSG00000163191	0.393129	3.85898e-08	5.94964e-07
PAFAH1B3	5050	platelet-activating factor acetylhydrolase 1b_ catalytic subunit 3 (29kDa)	ENSG00000079462	-0.212632	3.92248e-08	6.04242e-07
TXNDC17	84817	thioredoxin domain containing 17	ENSG00000129235	-0.289614	3.93246e-08	6.05265e-07
RNF217	154214	ring finger protein 217	ENSG00000146373	0.289795	3.97883e-08	6.11885e-07
CDK5R2	8941	cyclin-dependent kinase 5_ regulatory subunit 2 (p39)	ENSG00000171450	-0.572769	4.02744e-08	6.18836e-07
NEFL	4747	neurofilament_ light polypeptide	ENSG00000277586	-0.301573	4.0312e-08	6.18889e-07
TMEM64	169200	transmembrane protein 64	ENSG00000180694	0.246671	4.04649e-08	6.20713e-07
LUC7L3	51747	LUC7-like 3 pre-mRNA splicing factor	ENSG00000108848	0.1435	4.06828e-08	6.23528e-07
GREM1	26585	gremlin 1_ DAN family BMP antagonist	ENSG00000166923	0.601692	4.15132e-08	6.35718e-07
MAPRE2	10982	microtubule-associated protein_ RP/EB family_ member 2	ENSG00000166974	-0.113059	4.21787e-08	6.45366e-07
ITGA1	3672	integrin_ alpha 1	ENSG00000213949	0.552636	4.22767e-08	6.46014e-07
NPTXR	23467	neuronal pentraxin receptor	ENSG00000221890	-0.394329	4.22922e-08	6.46014e-07
H2AFY	9555	H2A histone family_ member Y	ENSG00000113648	-0.0889066	4.26065e-08	6.50269e-07
MAP3K1	4214	mitogen-activated protein kinase kinase kinase 1_ E3 ubiquitin protein ligase	ENSG00000095015	-0.122799	4.27124e-08	6.51337e-07
FADS2	9415	fatty acid desaturase 2	ENSG00000134824	0.18216	4.32458e-08	6.58919e-07
NEDD1	121441	neural precursor cell expressed_ developmentally down-regulated 1	ENSG00000139350	0.177314	4.41704e-08	6.72441e-07
XKR4	114786	XK_ Kell blood group complex subunit-related family_ member 4	ENSG00000206579	-0.604811	4.51498e-08	6.86202e-07
CCNJ	54619	cyclin J	ENSG00000107443	-0.137907	4.5436e-08	6.89974e-07
UTP15	84135	UTP15_ U3 small nucleolar ribonucleoprotein_ homolog (S. cerevisiae)	ENSG00000164338	-0.156321	4.59496e-08	6.9719e-07
SLC16A10	117247	solute carrier family 16 (aromatic amino acid transporter)_ member 10	ENSG00000112394	0.295568	4.59939e-08	6.97279e-07
SF3B3	23450	splicing factor 3b_ subunit 3_ 130kDa	ENSG00000189091	-0.130189	4.62212e-08	7.00141e-07
FGF12	2257	fibroblast growth factor 12	ENSG00000114279	0.216904	4.63481e-08	7.01478e-07
RDH10	157506	retinol dehydrogenase 10 (all-trans)	ENSG00000121039	0.32776	4.64958e-08	7.03128e-07
BTBD6	90135	BTB (POZ) domain containing 6	ENSG00000184887	-0.205006	4.73434e-08	7.1535e-07
WDR77	79084	WD repeat domain 77	ENSG00000116455	-0.227964	4.74242e-08	7.15976e-07
AGL	178	amylo-alpha-1_ 6-glucosidase_ 4-alpha-glucanotransferase	ENSG00000162688	0.148152	4.74752e-08	7.1615e-07
MEPCE	56257	methylphosphate capping enzyme	ENSG00000146834	-0.147302	4.7555e-08	7.16199e-07
ST8SIA2	8128	ST8 alpha-N-acetyl-neuraminide alpha-2_8-sialyltransferase 2	ENSG00000140557	-0.221758	4.75573e-08	7.16199e-07
FRMD4B	23150	FERM domain containing 4B	ENSG00000114541	0.178168	4.8445e-08	7.28963e-07
TOP1	7150	topoisomerase (DNA) I	ENSG00000198900	-0.119651	4.86388e-08	7.31273e-07
SLC1A2	6506	solute carrier family 1 (glial high affinity glutamate transporter)_ member 2	ENSG00000110436	-0.272438	4.95797e-08	7.44802e-07
DCAF15	90379	DDB1 and CUL4 associated factor 15	ENSG00000132017	-0.145127	4.96997e-08	7.45989e-07
CYP26C1	340665	cytochrome P450_ family 26_ subfamily C_ polypeptide 1	ENSG00000187553	0.601179	4.99334e-08	7.48877e-07
THBS2	7058	thrombospondin 2	ENSG00000186340	-0.528514	5.06734e-08	7.59348e-07
EEF1A1	1915	eukaryotic translation elongation factor 1 alpha 1	ENSG00000156508	0.125001	5.07783e-08	7.59807e-07
PIN1	5300	peptidylprolyl cis/trans isomerase_ NIMA-interacting 1	ENSG00000127445	-0.167609	5.07877e-08	7.59807e-07
RASSF4	83937	Ras association (RalGDS/AF-6) domain family member 4	ENSG00000107551	0.307152	5.17468e-08	7.73519e-07
ANGEL1	23357	angel homolog 1 (Drosophila)	ENSG00000013523	0.183631	5.23623e-08	7.82076e-07
PRMT6	55170	protein arginine methyltransferase 6	ENSG00000198890	-0.145448	5.25257e-08	7.83871e-07
SULF2	55959	sulfatase 2	ENSG00000196562	-0.260471	5.43697e-08	8.10724e-07
CD200	4345	CD200 molecule	ENSG00000091972	-0.264523	5.52231e-08	8.22775e-07
SVOP	55530	SV2 related protein	ENSG00000166111	-0.602151	5.61799e-08	8.36344e-07
ELF3	1999	E74-like factor 3 (ets domain transcription factor_ epithelial-specific )	ENSG00000163435	0.552838	5.66371e-08	8.4246e-07
C2orf88	84281	chromosome 2 open reading frame 88	ENSG00000187699	-0.498256	5.73941e-08	8.5302e-07
SLC26A6	65010	solute carrier family 26 (anion exchanger)_ member 6	ENSG00000225697	0.209872	5.79033e-08	8.59885e-07
NIPSNAP1	8508	nipsnap homolog 1 (C. elegans)	ENSG00000184117	0.123781	5.82061e-08	8.63676e-07
MEA1	4201	male-enhanced antigen 1	ENSG00000124733	-0.237138	5.83671e-08	8.65168e-07
ROBO2	6092	roundabout guidance receptor 2	ENSG00000185008	0.111678	5.84242e-08	8.65168e-07
AGAP2	116986	ArfGAP with GTPase domain_ ankyrin repeat and PH domain 2	ENSG00000135439	-0.321361	5.84496e-08	8.65168e-07
KIF5C	3800	kinesin family member 5C	ENSG00000168280	-0.213086	5.86963e-08	8.68113e-07
TBC1D5	9779	TBC1 domain family_ member 5	ENSG00000131374	0.133888	5.89025e-08	8.70453e-07
DSTYK	25778	dual serine/threonine and tyrosine protein kinase	ENSG00000133059	0.174024	5.89709e-08	8.70756e-07
LMNB1	4001	lamin B1	ENSG00000113368	-0.0994066	5.90822e-08	8.7169e-07
KCTD19	146212	potassium channel tetramerization domain containing 19	ENSG00000168676	0.497034	6.03472e-08	8.89631e-07
ACSL4	2182	acyl-CoA synthetase long-chain family member 4	ENSG00000068366	0.295298	6.13036e-08	9.02451e-07
ASIC4	55515	acid sensing (proton gated) ion channel family member 4	ENSG00000072182	-0.567482	6.13162e-08	9.02451e-07
ADHFE1	137872	alcohol dehydrogenase_ iron containing_ 1	ENSG00000147576	0.390538	6.14337e-08	9.03449e-07
FAM114A1	92689	family with sequence similarity 114_ member A1	ENSG00000197712	0.258858	6.14963e-08	9.03637e-07
MED10	84246	mediator complex subunit 10	ENSG00000133398	-0.160525	6.18406e-08	9.0653e-07
IBTK	25998	inhibitor of Bruton agammaglobulinemia tyrosine kinase	ENSG00000005700	0.200192	6.18429e-08	9.0653e-07
ANKRD1	27063	ankyrin repeat domain 1 (cardiac muscle)	ENSG00000148677	-0.366459	6.23167e-08	9.12738e-07
ANKS1A	23294	ankyrin repeat and sterile alpha motif domain containing 1A	ENSG00000064999	-0.104844	6.24237e-08	9.1357e-07
N4BP2L1	90634	NEDD4 binding protein 2-like 1	ENSG00000139597	0.465648	6.26171e-08	9.15662e-07
AEBP1	165	AE binding protein 1	ENSG00000106624	0.243854	6.27538e-08	9.16922e-07
EXOC4	60412	exocyst complex component 4	ENSG00000131558	0.117958	6.32015e-08	9.22722e-07
VEGFB	7423	vascular endothelial growth factor B	ENSG00000173511	0.237236	6.39841e-08	9.33397e-07
FDFT1	2222	farnesyl-diphosphate farnesyltransferase 1	ENSG00000079459	0.195863	6.42556e-08	9.36606e-07
COL6A1	1291	collagen_ type VI_ alpha 1	ENSG00000142156	0.223505	6.45035e-08	9.39465e-07
ST8SIA1	6489	ST8 alpha-N-acetyl-neuraminide alpha-2_8-sialyltransferase 1	ENSG00000111728	-0.325608	6.47416e-08	9.42176e-07
BCHE	590	butyrylcholinesterase	ENSG00000114200	0.183398	6.49022e-08	9.43758e-07
TDG	6996	thymine DNA glycosylase	ENSG00000139372	-0.165386	6.66394e-08	9.68244e-07
DCAF10	79269	DDB1 and CUL4 associated factor 10	ENSG00000122741	0.142819	6.69929e-08	9.72602e-07
FBN1	2200	fibrillin 1	ENSG00000166147	0.245357	6.70605e-08	9.72626e-07
TDRD7	23424	tudor domain containing 7	ENSG00000196116	0.39811	6.71017e-08	9.72626e-07
CCL2	6347	chemokine (C-C motif) ligand 2	ENSG00000108691	0.558588	6.72896e-08	9.74573e-07
TNFAIP3	7128	tumor necrosis factor_ alpha-induced protein 3	ENSG00000118503	0.367575	6.76134e-08	9.78482e-07
NKIRAS2	28511	NFKB inhibitor interacting Ras-like 2	ENSG00000168256	-0.124492	6.7987e-08	9.83105e-07
SEC31B	25956	SEC31 homolog B_ COPII coat complex component	ENSG00000075826	0.250994	6.88428e-08	9.94687e-07
PAX6	5080	paired box 6	ENSG00000007372	0.256654	6.95472e-08	1.00407e-06
PGRMC2	10424	progesterone receptor membrane component 2	ENSG00000164040	0.14418	7.15852e-08	1.03267e-06
KANTR	102723508	KDM5C adjacent non-coding transcript	ENSG00000232593	0.276346	7.16831e-08	1.03326e-06
BASP1	10409	brain abundant_ membrane attached signal protein 1	ENSG00000176788	-0.185565	7.40874e-08	1.06707e-06
MGAT4B	11282	mannosyl (alpha-1_3-)-glycoprotein beta-1_4-N-acetylglucosaminyltransferase_ isozyme B	ENSG00000161013	0.187655	7.46705e-08	1.07462e-06
CXCL3	2921	chemokine (C-X-C motif) ligand 3	ENSG00000163734	0.417697	7.5069e-08	1.0795e-06
LAMA5	3911	laminin_ alpha 5	ENSG00000130702	0.441448	7.68456e-08	1.10417e-06
WDR59	79726	WD repeat domain 59	ENSG00000103091	0.139465	7.70962e-08	1.10689e-06
RAG1	5896	recombination activating gene 1	ENSG00000166349	0.457935	7.87213e-08	1.12933e-06
ODF3B	440836	outer dense fiber of sperm tails 3B	ENSG00000177989	0.571355	7.90953e-08	1.1338e-06
IKZF1	10320	IKAROS family zinc finger 1 (Ikaros)	ENSG00000185811	-0.342248	7.92724e-08	1.13482e-06
KRT19	3880	keratin 19_ type I	ENSG00000171345	0.34711	7.92914e-08	1.13482e-06
PICALM	8301	phosphatidylinositol binding clathrin assembly protein	ENSG00000073921	-0.101523	8.08351e-08	1.156e-06
RABIF	5877	RAB interacting factor	ENSG00000183155	-0.205475	8.21155e-08	1.17327e-06
CDC42EP3	10602	CDC42 effector protein (Rho GTPase binding) 3	ENSG00000163171	-0.202652	8.21713e-08	1.17327e-06
RPL13A	23521	ribosomal protein L13a	ENSG00000142541	0.168018	8.29836e-08	1.18393e-06
SAMD13	148418	sterile alpha motif domain containing 13	ENSG00000203943	0.330154	8.34091e-08	1.18907e-06
BCL6	604	B-cell CLL/lymphoma 6	ENSG00000113916	0.340152	8.50125e-08	1.21098e-06
QDPR	5860	quinoid dihydropteridine reductase	ENSG00000151552	-0.17761	8.51735e-08	1.21232e-06
TMEM158	25907	transmembrane protein 158 (gene/pseudogene)	ENSG00000249992	-0.274824	8.53354e-08	1.21367e-06
SDSL	113675	serine dehydratase-like	ENSG00000139410	-0.272466	8.8182e-08	1.25318e-06
GRK5	2869	G protein-coupled receptor kinase 5	ENSG00000198873	-0.3201	8.93086e-08	1.2682e-06
CD40	958	CD40 molecule_ TNF receptor superfamily member 5	ENSG00000101017	0.385017	8.93852e-08	1.26829e-06
CIRH1A	84916	cirrhosis_ autosomal recessive 1A (cirhin)	ENSG00000141076	-0.194336	8.96445e-08	1.27098e-06
HLTF	6596	helicase-like transcription factor	ENSG00000071794	0.163745	9.01924e-08	1.27775e-06
SLC25A21	89874	solute carrier family 25 (mitochondrial oxoadipate carrier)_ member 21	ENSG00000183032	-0.365704	9.18301e-08	1.29994e-06
MOB1A	55233	MOB kinase activator 1A	ENSG00000114978	0.127083	9.22013e-08	1.30417e-06
PLA2G6	8398	phospholipase A2_ group VI (cytosolic_ calcium-independent)	ENSG00000184381	0.292888	9.45374e-08	1.33618e-06
PROB1	389333	proline-rich basic protein 1	ENSG00000228672	0.452912	9.55918e-08	1.35003e-06
COL28A1	340267	collagen_ type XXVIII_ alpha 1	ENSG00000215018	0.513217	9.58813e-08	1.35307e-06
CLGN	1047	calmegin	ENSG00000153132	0.160396	9.60987e-08	1.35508e-06
CCNG2	901	cyclin G2	ENSG00000138764	0.192976	9.70063e-08	1.36682e-06
LIMD2	80774	LIM domain containing 2	ENSG00000136490	-0.174609	9.72851e-08	1.36968e-06
HTATIP2	10553	HIV-1 Tat interactive protein 2_ 30kDa	ENSG00000109854	0.269768	9.77574e-08	1.37527e-06
RELT	84957	RELT tumor necrosis factor receptor	ENSG00000054967	-0.174291	9.80408e-08	1.37819e-06
HPS3	84343	Hermansky-Pudlak syndrome 3	ENSG00000163755	0.127046	9.96906e-08	1.40029e-06
NFKBIA	4792	nuclear factor of kappa light polypeptide gene enhancer in B-cells inhibitor_ alpha	ENSG00000100906	0.200245	9.99341e-08	1.40263e-06
COL5A3	50509	collagen_ type V_ alpha 3	ENSG00000080573	-0.397901	1.00897e-07	1.41505e-06
GRIP1	23426	glutamate receptor interacting protein 1	ENSG00000155974	-0.142943	1.01241e-07	1.41878e-06
ARMC4	55130	armadillo repeat containing 4	ENSG00000169126	-0.173648	1.02062e-07	1.42918e-06
XBP1	7494	X-box binding protein 1	ENSG00000100219	-0.158763	1.03353e-07	1.44614e-06
ZNF326	284695	zinc finger protein 326	ENSG00000162664	-0.143917	1.04238e-07	1.45741e-06
DUSP8	1850	dual specificity phosphatase 8	ENSG00000184545	-0.516904	1.05122e-07	1.46762e-06
PRKCB	5579	protein kinase C_ beta	ENSG00000166501	-0.552252	1.0513e-07	1.46762e-06
FOXN3	1112	forkhead box N3	ENSG00000053254	0.204149	1.06317e-07	1.48305e-06
SPIRE2	84501	spire-type actin nucleation factor 2	ENSG00000204991	-0.24224	1.07616e-07	1.50002e-06
ALOX15	246	arachidonate 15-lipoxygenase	ENSG00000161905	-0.588885	1.07757e-07	1.50083e-06
MANBA	4126	mannosidase_ beta A_ lysosomal	ENSG00000109323	0.224015	1.07934e-07	1.50214e-06
CHURC1	91612	churchill domain containing 1	ENSG00000258289	0.148729	1.09096e-07	1.51715e-06
PPP3R1	5534	protein phosphatase 3_ regulatory subunit B_ alpha	ENSG00000221823	-0.17272	1.09903e-07	1.52721e-06
CHSY1	22856	chondroitin sulfate synthase 1	ENSG00000131873	-0.161964	1.10844e-07	1.53911e-06
PLCD1	5333	phospholipase C_ delta 1	ENSG00000187091	0.231572	1.11377e-07	1.54533e-06
CEP57	9702	centrosomal protein 57kDa	ENSG00000166037	0.106597	1.13992e-07	1.5804e-06
SOS1	6654	son of sevenless homolog 1 (Drosophila)	ENSG00000115904	0.111747	1.14565e-07	1.58712e-06
ISLR2	57611	immunoglobulin superfamily containing leucine-rich repeat 2	ENSG00000167178	-0.517157	1.15747e-07	1.60229e-06
CCNE2	9134	cyclin E2	ENSG00000175305	-0.17442	1.16669e-07	1.61382e-06
LEF1	51176	lymphoid enhancer-binding factor 1	ENSG00000138795	0.165549	1.17498e-07	1.62405e-06
NOL6	65083	nucleolar protein 6 (RNA-associated)	ENSG00000165271	-0.197355	1.17734e-07	1.62607e-06
GJD2	57369	gap junction protein_ delta 2_ 36kDa	ENSG00000159248	-0.558399	1.18471e-07	1.63501e-06
DPYSL2	1808	dihydropyrimidinase-like 2	ENSG00000092964	-0.125902	1.21207e-07	1.6715e-06
NMU	10874	neuromedin U	ENSG00000109255	-0.267359	1.22656e-07	1.69019e-06
SCRT2	85508	scratch family zinc finger 2	ENSG00000215397	-0.58612	1.24766e-07	1.71778e-06
MME	4311	membrane metallo-endopeptidase	ENSG00000196549	0.337096	1.24847e-07	1.71778e-06
LTV1	84946	LTV1 ribosome biogenesis factor	ENSG00000135521	-0.17516	1.25096e-07	1.7199e-06
VEGFA	7422	vascular endothelial growth factor A	ENSG00000112715	0.254251	1.26065e-07	1.73117e-06
SIX4	51804	SIX homeobox 4	ENSG00000100625	0.283819	1.26141e-07	1.73117e-06
NEUROG1	4762	neurogenin 1	ENSG00000181965	0.366956	1.26272e-07	1.73117e-06
MLX	6945	MLX_ MAX dimerization protein	ENSG00000108788	-0.194503	1.26297e-07	1.73117e-06
HSP90AA1	3320	heat shock protein 90kDa alpha (cytosolic)_ class A member 1	ENSG00000080824	-0.167082	1.26485e-07	1.73244e-06
PAK1IP1	55003	PAK1 interacting protein 1	ENSG00000111845	-0.181859	1.30215e-07	1.78099e-06
TRA2B	6434	transformer 2 beta homolog (Drosophila)	ENSG00000136527	-0.098034	1.30226e-07	1.78099e-06
KLHL35	283212	kelch-like family member 35	ENSG00000149243	-0.568263	1.31211e-07	1.79311e-06
PBRM1	55193	polybromo 1	ENSG00000163939	-0.131359	1.31309e-07	1.79311e-06
SETD5	55209	SET domain containing 5	ENSG00000168137	0.155087	1.31571e-07	1.79534e-06
SHKBP1	92799	SH3KBP1 binding protein 1	ENSG00000160410	0.161154	1.34282e-07	1.83095e-06
ATM	472	ATM serine/threonine kinase	ENSG00000149311	0.216275	1.36239e-07	1.85625e-06
MCFD2	90411	multiple coagulation factor deficiency 2	ENSG00000180398	0.111637	1.36649e-07	1.86043e-06
PKIA	5569	protein kinase (cAMP-dependent_ catalytic) inhibitor alpha	ENSG00000171033	-0.168925	1.389e-07	1.88883e-06
P4HTM	54681	prolyl 4-hydroxylase_ transmembrane (endoplasmic reticulum)	ENSG00000178467	0.209203	1.38943e-07	1.88883e-06
CD46	4179	CD46 molecule_ complement regulatory protein	ENSG00000117335	0.177519	1.39449e-07	1.89429e-06
ZNF808	388558	zinc finger protein 808	ENSG00000198482	0.327981	1.40021e-07	1.90064e-06
ANXA4	307	annexin A4	ENSG00000196975	0.281221	1.42363e-07	1.93099e-06
ZNF732	654254	zinc finger protein 732	ENSG00000186777	0.257991	1.47211e-07	1.99526e-06
SYBU	55638	syntabulin (syntaxin-interacting)	ENSG00000147642	-0.390758	1.48539e-07	2.01176e-06
TNFRSF13C	115650	tumor necrosis factor receptor superfamily_ member 13C	ENSG00000159958	0.469453	1.48866e-07	2.0136e-06
PSMC5	5705	proteasome 26S subunit_ ATPase 5	ENSG00000087191	-0.158808	1.48946e-07	2.0136e-06
WDR93	56964	WD repeat domain 93	ENSG00000140527	0.516035	1.49007e-07	2.0136e-06
IFNLR1	163702	interferon_ lambda receptor 1	ENSG00000185436	0.450403	1.49649e-07	2.02077e-06
DPYSL5	56896	dihydropyrimidinase-like 5	ENSG00000157851	-0.158884	1.51466e-07	2.04378e-06
C1QTNF6	114904	C1q and tumor necrosis factor related protein 6	ENSG00000133466	0.206962	1.52196e-07	2.05211e-06
RAC3	5881	ras-related C3 botulinum toxin substrate 3 (rho family_ small GTP binding protein Rac3)	ENSG00000169750	0.217307	1.53532e-07	2.06859e-06
TCF19	6941	transcription factor 19	ENSG00000137310	-0.157373	1.54722e-07	2.08307e-06
ZNF514	84874	zinc finger protein 514	ENSG00000144026	0.182423	1.55806e-07	2.09611e-06
KIF1BP	26128	KIF1 binding protein	ENSG00000198954	-0.154506	1.58822e-07	2.13511e-06
DCAF13	25879	DDB1 and CUL4 associated factor 13	ENSG00000164934	-0.165068	1.60681e-07	2.15849e-06
SLITRK5	26050	SLIT and NTRK-like family_ member 5	ENSG00000165300	0.219888	1.61955e-07	2.174e-06
GRTP1	79774	growth hormone regulated TBC protein 1	ENSG00000139835	0.245842	1.63118e-07	2.18799e-06
MYO5A	4644	myosin VA	ENSG00000197535	-0.142137	1.63321e-07	2.1891e-06
MID1	4281	midline 1	ENSG00000101871	0.103965	1.6357e-07	2.19082e-06
CTC1	80169	CTS telomere maintenance complex component 1	ENSG00000178971	0.200688	1.64167e-07	2.1972e-06
LENG8	114823	leukocyte receptor cluster (LRC) member 8	ENSG00000167615	0.269599	1.64839e-07	2.20457e-06
TMEM132B	114795	transmembrane protein 132B	ENSG00000139364	-0.187774	1.65277e-07	2.2088e-06
BNIP3L	665	BCL2/adenovirus E1B 19kDa interacting protein 3-like	ENSG00000104765	0.211105	1.65699e-07	2.21248e-06
NBR1	4077	neighbor of BRCA1 gene 1	ENSG00000188554	0.150736	1.65796e-07	2.21248e-06
RSRC2	65117	arginine/serine-rich coiled-coil 2	ENSG00000111011	-0.144156	1.66035e-07	2.21404e-06
KRT8	3856	keratin 8_ type II	ENSG00000170421	0.24364	1.66312e-07	2.21611e-06
ZNF804A	91752	zinc finger protein 804A	ENSG00000170396	-0.553501	1.68223e-07	2.23993e-06
WLS	79971	wntless Wnt ligand secretion mediator	ENSG00000116729	0.219188	1.69011e-07	2.24878e-06
ABCG4	64137	ATP-binding cassette_ sub-family G (WHITE)_ member 4	ENSG00000172350	0.495499	1.69362e-07	2.25018e-06
PKN3	29941	protein kinase N3	ENSG00000160447	0.197725	1.69364e-07	2.25018e-06
EML3	256364	echinoderm microtubule associated protein like 3	ENSG00000149499	0.201048	1.70089e-07	2.25815e-06
RNF170	81790	ring finger protein 170	ENSG00000120925	0.186785	1.71231e-07	2.27166e-06
ZNF682	91120	zinc finger protein 682	ENSG00000197124	-0.168502	1.717e-07	2.27621e-06
COL9A2	1298	collagen_ type IX_ alpha 2	ENSG00000049089	0.289976	1.71877e-07	2.2769e-06
MYH7	4625	myosin_ heavy chain 7_ cardiac muscle_ beta	ENSG00000092054	-0.481272	1.75351e-07	2.32123e-06
SLC25A13	10165	solute carrier family 25 (aspartate/glutamate carrier)_ member 13	ENSG00000004864	-0.145172	1.75757e-07	2.32391e-06
CCT5	22948	chaperonin containing TCP1_ subunit 5 (epsilon)	ENSG00000150753	-0.183125	1.7581e-07	2.32391e-06
FNIP1	96459	folliculin interacting protein 1	ENSG00000217128	0.187923	1.78945e-07	2.36364e-06
LRRC47	57470	leucine rich repeat containing 47	ENSG00000130764	-0.134086	1.80335e-07	2.38026e-06
TAGLN	6876	transgelin	ENSG00000149591	-0.533498	1.80979e-07	2.38703e-06
COL5A1	1289	collagen_ type V_ alpha 1	ENSG00000130635	0.377971	1.81269e-07	2.38912e-06
MDK	4192	midkine (neurite growth-promoting factor 2)	ENSG00000110492	-0.200457	1.82183e-07	2.39943e-06
PGF	5228	placental growth factor	ENSG00000119630	0.384175	1.84893e-07	2.43335e-06
IFIH1	64135	interferon induced with helicase C domain 1	ENSG00000115267	0.435808	1.85294e-07	2.43687e-06
DSTN	11034	destrin (actin depolymerizing factor)	ENSG00000125868	0.165704	1.86631e-07	2.45267e-06
CXCR4	7852	chemokine (C-X-C motif) receptor 4	ENSG00000121966	0.38418	1.87453e-07	2.4617e-06
NIFK	84365	nucleolar protein interacting with the FHA domain of MKI67	ENSG00000155438	-0.16181	1.89727e-07	2.48975e-06
RORA	6095	RAR-related orphan receptor A	ENSG00000069667	0.334666	1.90575e-07	2.49908e-06
UGGT2	55757	UDP-glucose glycoprotein glucosyltransferase 2	ENSG00000102595	0.172134	1.90957e-07	2.50229e-06
NGRN	51335	neugrin_ neurite outgrowth associated	ENSG00000182768	-0.108877	1.9179e-07	2.51129e-06
CHRNA4	1137	cholinergic receptor_ nicotinic_ alpha 4 (neuronal)	ENSG00000101204	-0.498294	1.91953e-07	2.51129e-06
CCDC86	79080	coiled-coil domain containing 86	ENSG00000110104	-0.238096	1.92059e-07	2.51129e-06
NBEAL2	23218	neurobeachin-like 2	ENSG00000160796	0.279525	1.95313e-07	2.55199e-06
NUDT7	283927	nudix (nucleoside diphosphate linked moiety X)-type motif 7	ENSG00000140876	0.290089	1.98593e-07	2.5917e-06
RNF213	57674	ring finger protein 213	ENSG00000173821	0.275242	1.98637e-07	2.5917e-06
DNPEP	23549	aspartyl aminopeptidase	ENSG00000123992	0.168975	2.01241e-07	2.6238e-06
RHBDD3	25807	rhomboid domain containing 3	ENSG00000100263	-0.183411	2.01667e-07	2.62746e-06
KCTD6	200845	potassium channel tetramerization domain containing 6	ENSG00000168301	0.183907	2.02685e-07	2.63882e-06
EBF1	1879	early B-cell factor 1	ENSG00000164330	-0.365372	2.03843e-07	2.652e-06
POP5	51367	POP5 homolog_ ribonuclease P/MRP subunit	ENSG00000167272	-0.186422	2.07501e-07	2.69766e-06
SLTM	79811	SAFB-like_ transcription modulator	ENSG00000137776	-0.1217	2.08649e-07	2.71064e-06
WIPI1	55062	WD repeat domain_ phosphoinositide interacting 1	ENSG00000070540	0.358184	2.10446e-07	2.73204e-06
ATP2A3	489	ATPase_ Ca++ transporting_ ubiquitous	ENSG00000074370	0.430185	2.1068e-07	2.73312e-06
ZNRF3	84133	zinc and ring finger 3	ENSG00000183579	0.241794	2.11352e-07	2.73988e-06
ERAP2	64167	endoplasmic reticulum aminopeptidase 2	ENSG00000164308	0.545598	2.11696e-07	2.74238e-06
NT5M	56953	5'_3'-nucleotidase_ mitochondrial	ENSG00000205309	0.281633	2.15613e-07	2.79114e-06
SHISA6	388336	shisa family member 6	ENSG00000188803	-0.405419	2.16044e-07	2.79472e-06
CSTF2	1478	cleavage stimulation factor_ 3' pre-RNA_ subunit 2_ 64kDa	ENSG00000101811	-0.14767	2.18545e-07	2.82507e-06
OPTN	10133	optineurin	ENSG00000123240	0.415964	2.20945e-07	2.85343e-06
ACOT1	641371	acyl-CoA thioesterase 1	ENSG00000184227	0.300762	2.21054e-07	2.85343e-06
TIMM17A	10440	translocase of inner mitochondrial membrane 17 homolog A (yeast)	ENSG00000134375	-0.163244	2.21501e-07	2.85718e-06
TLR5	7100	toll-like receptor 5	ENSG00000187554	0.528763	2.25184e-07	2.90077e-06
GRIK3	2899	glutamate receptor_ ionotropic_ kainate 3	ENSG00000163873	-0.458192	2.252e-07	2.90077e-06
CBR4	84869	carbonyl reductase 4	ENSG00000145439	0.140447	2.25963e-07	2.90853e-06
DGKA	1606	diacylglycerol kinase_ alpha 80kDa	ENSG00000065357	0.313127	2.28283e-07	2.93631e-06
ALDOC	230	aldolase C_ fructose-bisphosphate	ENSG00000109107	0.360194	2.29142e-07	2.94528e-06
IFT172	26160	intraflagellar transport 172	ENSG00000138002	0.163524	2.35576e-07	3.02583e-06
MED27	9442	mediator complex subunit 27	ENSG00000160563	-0.178716	2.3634e-07	3.03009e-06
CREBRF	153222	CREB3 regulatory factor	ENSG00000164463	0.358216	2.36377e-07	3.03009e-06
PLOD2	5352	procollagen-lysine_ 2-oxoglutarate 5-dioxygenase 2	ENSG00000152952	0.184584	2.36441e-07	3.03009e-06
FBXO45	200933	F-box protein 45	ENSG00000174013	-0.15949	2.36574e-07	3.03009e-06
TXNL4A	10907	thioredoxin-like 4A	ENSG00000141759	-0.162831	2.39907e-07	3.0706e-06
PLOD1	5351	procollagen-lysine_ 2-oxoglutarate 5-dioxygenase 1	ENSG00000083444	0.220224	2.40439e-07	3.07524e-06
DCAF16	54876	DDB1 and CUL4 associated factor 16	ENSG00000163257	0.182767	2.42328e-07	3.09723e-06
TMEM107	84314	transmembrane protein 107	ENSG00000179029	0.183855	2.4774e-07	3.16195e-06
ARGLU1	55082	arginine and glutamate rich 1	ENSG00000134884	0.140766	2.49309e-07	3.17973e-06
UNC79	57578	unc-79 homolog (C. elegans)	ENSG00000133958	-0.320931	2.56673e-07	3.2709e-06
ND2	4536	MTND2	ENSG00000198763	0.220922	2.56817e-07	3.2709e-06
CADM3	57863	cell adhesion molecule 3	ENSG00000162706	-0.327956	2.59723e-07	3.30559e-06
TPCN1	53373	two pore segment channel 1	ENSG00000186815	0.289521	2.60639e-07	3.31494e-06
SYT17	51760	synaptotagmin XVII	ENSG00000103528	0.330136	2.67179e-07	3.39574e-06
LSG1	55341	large 60S subunit nuclear export GTPase 1	ENSG00000041802	-0.150576	2.68028e-07	3.40184e-06
CUL9	23113	cullin 9	ENSG00000112659	0.219391	2.68034e-07	3.40184e-06
CCDC85B	11007	coiled-coil domain containing 85B	ENSG00000175602	-0.225137	2.69272e-07	3.41517e-06
TCP1	6950	t-complex 1	ENSG00000120438	-0.162728	2.69883e-07	3.42053e-06
SEZ6	124925	seizure related 6 homolog (mouse)	ENSG00000063015	-0.545856	2.73303e-07	3.46145e-06
SEMA6A	57556	sema domain_ transmembrane domain (TM)_ and cytoplasmic domain_ (semaphorin) 6A	ENSG00000092421	-0.162505	2.77531e-07	3.51256e-06
MPZL1	9019	myelin protein zero-like 1	ENSG00000197965	0.147622	2.78052e-07	3.5167e-06
PAM	5066	peptidylglycine alpha-amidating monooxygenase	ENSG00000145730	0.152708	2.8243e-07	3.56958e-06
KCNG1	3755	potassium channel_ voltage gated modifier subfamily G_ member 1	ENSG00000026559	0.300223	2.86899e-07	3.62341e-06
UBE2Q1	55585	ubiquitin-conjugating enzyme E2Q family member 1	ENSG00000160714	-0.150226	2.87097e-07	3.62341e-06
USP43	124739	ubiquitin specific peptidase 43	ENSG00000154914	0.365495	2.87287e-07	3.62341e-06
SCNM1	79005	sodium channel modifier 1	ENSG00000163156	-0.187814	2.90388e-07	3.65997e-06
TP53INP1	94241	tumor protein p53 inducible nuclear protein 1	ENSG00000164938	0.19923	2.91915e-07	3.67668e-06
BCL3	602	B-cell CLL/lymphoma 3	ENSG00000069399	0.50243	2.96079e-07	3.72653e-06
GJA5	2702	gap junction protein_ alpha 5_ 40kDa	ENSG00000265107	-0.497403	2.99444e-07	3.76628e-06
RPRML	388394	reprimo-like	ENSG00000179673	-0.52797	3.00628e-07	3.77855e-06
ADAM9	8754	ADAM metallopeptidase domain 9	ENSG00000168615	0.177983	3.0201e-07	3.7933e-06
ENOPH1	58478	enolase-phosphatase 1	ENSG00000145293	-0.146194	3.05179e-07	3.83045e-06
CXCL14	9547	chemokine (C-X-C motif) ligand 14	ENSG00000145824	0.397603	3.06975e-07	3.85033e-06
TIAM1	7074	T-cell lymphoma invasion and metastasis 1	ENSG00000156299	0.179225	3.08218e-07	3.86326e-06
TTC3	7267	tetratricopeptide repeat domain 3	ENSG00000182670	0.128233	3.09646e-07	3.87653e-06
NR1D2	9975	nuclear receptor subfamily 1_ group D_ member 2	ENSG00000174738	0.181362	3.09704e-07	3.87653e-06
STAT2	6773	signal transducer and activator of transcription 2_ 113kDa	ENSG00000170581	0.151231	3.11599e-07	3.89756e-06
PNPLA3	80339	patatin-like phospholipase domain containing 3	ENSG00000100344	0.452146	3.23509e-07	4.04375e-06
ARL2BP	23568	ADP-ribosylation factor-like 2 binding protein	ENSG00000102931	-0.174167	3.254e-07	4.0646e-06
DCTN1	1639	dynactin 1	ENSG00000204843	-0.0997295	3.2724e-07	4.08477e-06
PPP2R1B	5519	protein phosphatase 2_ regulatory subunit A_ beta	ENSG00000137713	-0.112236	3.27559e-07	4.08593e-06
ZNF217	7764	zinc finger protein 217	ENSG00000171940	0.131907	3.31333e-07	4.13018e-06
GSG1L	146395	GSG1-like	ENSG00000169181	0.563847	3.39219e-07	4.22434e-06
DNAJB11	51726	DnaJ (Hsp40) homolog_ subfamily B_ member 11	ENSG00000090520	-0.164368	3.39352e-07	4.22434e-06
CERK	64781	ceramide kinase	ENSG00000100422	0.0799537	3.42388e-07	4.25922e-06
TMEM106B	54664	transmembrane protein 106B	ENSG00000106460	0.20043	3.43006e-07	4.26398e-06
MPPED1	758	metallophosphoesterase domain containing 1	ENSG00000186732	-0.508796	3.46569e-07	4.30533e-06
CLVS2	134829	clavesin 2	ENSG00000146352	-0.291868	3.50588e-07	4.35228e-06
ADAM10	102	ADAM metallopeptidase domain 10	ENSG00000137845	0.088286	3.514e-07	4.35938e-06
FAHD2B	151313	fumarylacetoacetate hydrolase domain containing 2B	ENSG00000144199	0.186797	3.5248e-07	4.36979e-06
CHRDL1	91851	chordin-like 1	ENSG00000101938	0.406201	3.58588e-07	4.44248e-06
NFKBIZ	64332	nuclear factor of kappa light polypeptide gene enhancer in B-cells inhibitor_ zeta	ENSG00000144802	0.237769	3.61444e-07	4.47482e-06
DEPDC1	55635	DEP domain containing 1	ENSG00000024526	0.153606	3.62788e-07	4.48746e-06
NHLRC3	387921	NHL repeat containing 3	ENSG00000188811	0.182265	3.6296e-07	4.48746e-06
AP5S1	55317	adaptor-related protein complex 5_ sigma 1 subunit	ENSG00000125843	-0.227618	3.66588e-07	4.52923e-06
LRRC55	219527	leucine rich repeat containing 55	ENSG00000183908	-0.3161	3.70697e-07	4.57688e-06
KCNE5	23630	potassium channel_ voltage gated subfamily E regulatory beta subunit 5	ENSG00000176076	-0.442258	3.7209e-07	4.59097e-06
ZNF787	126208	zinc finger protein 787	ENSG00000142409	-0.198288	3.74885e-07	4.62144e-06
BTN3A1	11119	butyrophilin_ subfamily 3_ member A1	ENSG00000026950	0.277897	3.75069e-07	4.62144e-06
PIANP	196500	PILR alpha associated neural protein	ENSG00000139200	0.312617	3.75759e-07	4.62681e-06
DNAJC4	3338	DnaJ (Hsp40) homolog_ subfamily C_ member 4	ENSG00000110011	0.222064	3.7706e-07	4.63968e-06
MIS18BP1	55320	MIS18 binding protein 1	ENSG00000129534	0.148098	3.79298e-07	4.66406e-06
TRPA1	8989	transient receptor potential cation channel_ subfamily A_ member 1	ENSG00000104321	-0.560151	3.80843e-07	4.67989e-06
MAP3K8	1326	mitogen-activated protein kinase kinase kinase 8	ENSG00000107968	0.245832	3.88471e-07	4.7704e-06
AMOTL2	51421	angiomotin like 2	ENSG00000114019	-0.26343	3.8955e-07	4.78041e-06
FTSJ3	117246	FtsJ homolog 3 (E. coli)	ENSG00000108592	-0.110975	3.93875e-07	4.83022e-06
POU3F1	5453	POU class 3 homeobox 1	ENSG00000185668	-0.352577	3.96343e-07	4.8572e-06
PAPD4	167153	PAP associated domain containing 4	ENSG00000164329	0.132455	4.00895e-07	4.90968e-06
IFT80	57560	intraflagellar transport 80	ENSG00000068885	0.152879	4.04645e-07	4.95227e-06
ELOVL2	54898	ELOVL fatty acid elongase 2	ENSG00000197977	-0.1664	4.05303e-07	4.95698e-06
ELOVL6	79071	ELOVL fatty acid elongase 6	ENSG00000170522	0.117015	4.21568e-07	5.15243e-06
VEZT	55591	vezatin_ adherens junctions transmembrane protein	ENSG00000028203	-0.0913523	4.27059e-07	5.21604e-06
MYOZ3	91977	myozenin 3	ENSG00000164591	0.306111	4.28026e-07	5.22433e-06
JPH3	57338	junctophilin 3	ENSG00000154118	-0.414215	4.29208e-07	5.23525e-06
HERPUD2	64224	HERPUD family member 2	ENSG00000122557	0.151726	4.31752e-07	5.26273e-06
ARL6IP5	10550	ADP-ribosylation factor-like 6 interacting protein 5	ENSG00000144746	0.15025	4.34998e-07	5.29875e-06
ICAM5	7087	intercellular adhesion molecule 5_ telencephalin	ENSG00000105376	0.482609	4.35748e-07	5.30432e-06
ELP2	55250	elongator acetyltransferase complex subunit 2	ENSG00000134759	0.102784	4.36088e-07	5.30491e-06
MANF	7873	mesencephalic astrocyte-derived neurotrophic factor	ENSG00000145050	-0.19227	4.36512e-07	5.30652e-06
NDE1	54820	nudE neurodevelopment protein 1	ENSG00000072864	0.13495	4.37092e-07	5.31001e-06
CDC25A	993	cell division cycle 25A	ENSG00000164045	-0.133842	4.39063e-07	5.33039e-06
KHNYN	23351	KH and NYN domain containing	ENSG00000100441	0.128558	4.44244e-07	5.38969e-06
SELM	140606	selenoprotein M	ENSG00000198832	0.352594	4.53819e-07	5.50218e-06
SGK2	10110	serum/glucocorticoid regulated kinase 2	ENSG00000101049	0.544026	4.56425e-07	5.53008e-06
BMPR1A	657	bone morphogenetic protein receptor_ type IA	ENSG00000107779	-0.220409	4.58832e-07	5.55554e-06
CYP2S1	29785	cytochrome P450_ family 2_ subfamily S_ polypeptide 1	ENSG00000167600	0.498885	4.63298e-07	5.60588e-06
CHMP6	79643	charged multivesicular body protein 6	ENSG00000176108	-0.176162	4.6572e-07	5.63142e-06
B3GLCT	145173	beta 3-glucosyltransferase	ENSG00000187676	-0.152662	4.70084e-07	5.68041e-06
CELSR1	9620	cadherin_ EGF LAG seven-pass G-type receptor 1	ENSG00000075275	0.288399	4.71266e-07	5.69091e-06
WDFY2	115825	WD repeat and FYVE domain containing 2	ENSG00000139668	0.193359	4.73453e-07	5.71353e-06
PARP14	54625	poly (ADP-ribose) polymerase family_ member 14	ENSG00000173193	0.267693	4.75079e-07	5.72934e-06
APOOL	139322	apolipoprotein O-like	ENSG00000155008	0.133614	4.79616e-07	5.78022e-06
CCDC25	55246	coiled-coil domain containing 25	ENSG00000147419	0.123005	4.84903e-07	5.84005e-06
ACTG1	71	actin gamma 1	ENSG00000184009	-0.0940543	4.89657e-07	5.89264e-06
TTYH1	57348	tweety family member 1	ENSG00000167614	0.255465	4.89918e-07	5.89264e-06
HSD17B10	3028	hydroxysteroid (17-beta) dehydrogenase 10	ENSG00000072506	-0.165611	4.93618e-07	5.93321e-06
RAB3C	115827	RAB3C_ member RAS oncogene family	ENSG00000152932	-0.361177	4.95539e-07	5.95237e-06
HIRIP3	8479	HIRA interacting protein 3	ENSG00000149929	-0.123519	4.97159e-07	5.96788e-06
SSH3	54961	slingshot protein phosphatase 3	ENSG00000172830	0.286696	5.02768e-07	6.03034e-06
NEMP1	23306	nuclear envelope integral membrane protein 1	ENSG00000166881	0.118026	5.03026e-07	6.03034e-06
CD2AP	23607	CD2-associated protein	ENSG00000198087	0.203413	5.06681e-07	6.07014e-06
TP53I11	9537	tumor protein p53 inducible protein 11	ENSG00000175274	0.143444	5.08647e-07	6.08969e-06
FMN2	56776	formin 2	ENSG00000155816	-0.202596	5.14583e-07	6.15669e-06
PAMR1	25891	peptidase domain containing associated with muscle regeneration 1	ENSG00000149090	0.530342	5.17096e-07	6.18269e-06
SOCS2	8835	suppressor of cytokine signaling 2	ENSG00000120833	0.21868	5.19449e-07	6.20673e-06
FGD6	55785	FYVE_ RhoGEF and PH domain containing 6	ENSG00000180263	-0.151036	5.20712e-07	6.21773e-06
PRUNE2	158471	prune homolog 2 (Drosophila)	ENSG00000106772	0.223936	5.21565e-07	6.22383e-06
PHLDB2	90102	pleckstrin homology-like domain_ family B_ member 2	ENSG00000144824	-0.217513	5.22177e-07	6.22703e-06
TMEM63A	9725	transmembrane protein 63A	ENSG00000196187	0.287369	5.2287e-07	6.23122e-06
AGBL5	60509	ATP/GTP binding protein-like 5	ENSG00000084693	0.12826	5.26973e-07	6.27599e-06
GATAD2B	57459	GATA zinc finger domain containing 2B	ENSG00000143614	0.190119	5.31583e-07	6.32674e-06
NRG3	10718	neuregulin 3	ENSG00000185737	-0.418217	5.35132e-07	6.36481e-06
MAB21L1	4081	mab-21-like 1 (C. elegans)	ENSG00000180660	-0.553358	5.44224e-07	6.46871e-06
TRABD2A	129293	TraB domain containing 2A	ENSG00000186854	0.460054	5.44956e-07	6.47318e-06
OXCT1	5019	3-oxoacid CoA transferase 1	ENSG00000083720	-0.146962	5.46874e-07	6.49171e-06
CTSZ	1522	cathepsin Z	ENSG00000101160	0.141591	5.50298e-07	6.5281e-06
KHDC1	80759	KH homology domain containing 1	ENSG00000135314	0.257256	5.53297e-07	6.55938e-06
TTYH2	94015	tweety family member 2	ENSG00000141540	0.267969	5.56032e-07	6.58751e-06
RRAGD	58528	Ras-related GTP binding D	ENSG00000025039	0.242334	5.57012e-07	6.59253e-06
SPAG4	6676	sperm associated antigen 4	ENSG00000061656	0.545332	5.57182e-07	6.59253e-06
ZBTB4	57659	zinc finger and BTB domain containing 4	ENSG00000174282	0.206498	5.63051e-07	6.65764e-06
FOXC2	2303	forkhead box C2	ENSG00000176692	0.507477	5.63519e-07	6.65884e-06
EBF4	57593	early B-cell factor 4	ENSG00000088881	0.338919	5.70907e-07	6.74175e-06
LDOC1L	84247	leucine zipper_ down-regulated in cancer 1-like	ENSG00000188636	-0.114905	5.73487e-07	6.76782e-06
GDF15	9518	growth differentiation factor 15	ENSG00000130513	-0.439834	5.74048e-07	6.77003e-06
ACTC1	70	actin_ alpha_ cardiac muscle 1	ENSG00000159251	-0.460484	5.85167e-07	6.8967e-06
SULF1	23213	sulfatase 1	ENSG00000137573	0.186756	5.86128e-07	6.90353e-06
PDP2	57546	pyruvate dehyrogenase phosphatase catalytic subunit 2	ENSG00000172840	0.194338	5.88355e-07	6.92528e-06
MIDN	90007	midnolin	ENSG00000167470	-0.163785	5.88741e-07	6.92533e-06
METTL1	4234	methyltransferase like 1	ENSG00000037897	-0.252013	5.90619e-07	6.94293e-06
FURIN	5045	furin (paired basic amino acid cleaving enzyme)	ENSG00000140564	0.261628	6.00279e-07	7.05192e-06
RNPC3	55599	RNA-binding region (RNP1_ RRM) containing 3	ENSG00000185946	0.169283	6.0413e-07	7.09258e-06
MAP4K2	5871	mitogen-activated protein kinase kinase kinase kinase 2	ENSG00000168067	0.185225	6.13801e-07	7.20146e-06
TIMM10B	26515	translocase of inner mitochondrial membrane 10 homolog B (yeast)	ENSG00000132286	0.139461	6.14878e-07	7.20943e-06
ACO1	48	aconitase 1_ soluble	ENSG00000122729	0.121518	6.2437e-07	7.316e-06
ELAVL2	1993	ELAV like neuron-specific RNA binding protein 2	ENSG00000107105	-0.196821	6.29696e-07	7.37366e-06
PREX1	57580	phosphatidylinositol-3_4_5-trisphosphate-dependent Rac exchange factor 1	ENSG00000124126	-0.174213	6.33631e-07	7.41495e-06
SNRNP25	79622	small nuclear ribonucleoprotein 25kDa (U11/U12)	ENSG00000161981	-0.216886	6.36637e-07	7.44533e-06
KIF14	9928	kinesin family member 14	ENSG00000118193	0.134231	6.4658e-07	7.55675e-06
C9orf171	389799	chromosome 9 open reading frame 171	ENSG00000188523	0.3666	6.52056e-07	7.61584e-06
GDF10	2662	growth differentiation factor 10	ENSG00000266524	0.292036	6.54809e-07	7.64309e-06
SLC38A11	151258	solute carrier family 38_ member 11	ENSG00000169507	0.39726	6.69161e-07	7.80288e-06
NRXN3	9369	neurexin 3	ENSG00000021645	0.496426	6.69358e-07	7.80288e-06
HMSD	284293	histocompatibility (minor) serpin domain containing	ENSG00000221887	0.427941	6.71347e-07	7.82104e-06
AKAP5	9495	A kinase (PRKA) anchor protein 5	ENSG00000179841	-0.311343	6.77107e-07	7.88309e-06
ID1	3397	inhibitor of DNA binding 1_ dominant negative helix-loop-helix protein	ENSG00000125968	0.395816	6.84298e-07	7.9617e-06
NATD1	256302	N-acetyltransferase domain containing 1	ENSG00000274180	0.2837	6.91185e-07	8.03668e-06
SSC4D	136853	scavenger receptor cysteine rich family_ 4 domains	ENSG00000146700	0.387091	6.91887e-07	8.0397e-06
LOC113230	113230	uncharacterized protein LOC113230	ENSG00000141854	0.510616	6.9694e-07	8.09324e-06
ARNT	405	aryl hydrocarbon receptor nuclear translocator	ENSG00000143437	0.130916	7.00155e-07	8.12537e-06
ERRFI1	54206	ERBB receptor feedback inhibitor 1	ENSG00000116285	-0.146732	7.01956e-07	8.13637e-06
SOHLH2	54937	spermatogenesis and oogenesis specific basic helix-loop-helix 2	ENSG00000120669	0.490434	7.01998e-07	8.13637e-06
MYDGF	56005	myeloid-derived growth factor	ENSG00000074842	-0.207212	7.07387e-07	8.19359e-06
HIF3A	64344	hypoxia inducible factor 3_ alpha subunit	ENSG00000124440	0.330429	7.1115e-07	8.23193e-06
XKR7	343702	XK_ Kell blood group complex subunit-related family_ member 7	ENSG00000260903	-0.424242	7.20844e-07	8.33884e-06
LUM	4060	lumican	ENSG00000139329	0.438127	7.30363e-07	8.44357e-06
CCT2	10576	chaperonin containing TCP1_ subunit 2 (beta)	ENSG00000166226	-0.165682	7.38782e-07	8.53546e-06
TAF13	6884	TAF13 RNA polymerase II_ TATA box binding protein (TBP)-associated factor_ 18kDa	ENSG00000197780	-0.246188	7.39353e-07	8.53663e-06
SLC26A7	115111	solute carrier family 26 (anion exchanger)_ member 7	ENSG00000147606	0.514263	7.51865e-07	8.67558e-06
ZNF696	79943	zinc finger protein 696	ENSG00000185730	-0.183572	7.52812e-07	8.68099e-06
MTMR11	10903	myotubularin related protein 11	ENSG00000014914	0.221908	7.63778e-07	8.80186e-06
STMN4	81551	stathmin-like 4	ENSG00000015592	-0.539174	7.67281e-07	8.83662e-06
CELF4	56853	CUGBP_ Elav-like family member 4	ENSG00000101489	-0.518892	7.6942e-07	8.85295e-06
FAM184A	79632	family with sequence similarity 184_ member A	ENSG00000111879	-0.189476	7.69674e-07	8.85295e-06
PIP5K1B	8395	phosphatidylinositol-4-phosphate 5-kinase_ type I_ beta	ENSG00000107242	-0.408072	7.73113e-07	8.88688e-06
TRIP10	9322	thyroid hormone receptor interactor 10	ENSG00000125733	0.217874	7.77062e-07	8.92663e-06
KIAA1958	158405	KIAA1958	ENSG00000165185	0.188454	7.82547e-07	8.98269e-06
TADA2A	6871	transcriptional adaptor 2A	ENSG00000276234	-0.148389	7.82931e-07	8.98269e-06
JARID2	3720	jumonji_ AT rich interactive domain 2	ENSG00000008083	-0.14441	7.94961e-07	9.11495e-06
ZNF277	11179	zinc finger protein 277	ENSG00000198839	0.221799	7.96463e-07	9.12641e-06
KCNK5	8645	potassium channel_ two pore domain subfamily K_ member 5	ENSG00000164626	-0.258819	8.06727e-07	9.23556e-06
PIK3R4	30849	phosphoinositide-3-kinase_ regulatory subunit 4	ENSG00000196455	0.122623	8.07006e-07	9.23556e-06
VAMP7	6845	vesicle-associated membrane protein 7	ENSG00000124333	0.141112	8.09701e-07	9.26057e-06
BYSL	705	bystin-like	ENSG00000112578	-0.16243	8.12159e-07	9.28284e-06
HSPA12A	259217	heat shock 70kDa protein 12A	ENSG00000165868	0.196529	8.14386e-07	9.30244e-06
KIF19	124602	kinesin family member 19	ENSG00000196169	0.352102	8.1669e-07	9.32289e-06
ABRACL	58527	ABRA C-terminal like	ENSG00000146386	-0.244062	8.205e-07	9.3605e-06
RRP7A	27341	ribosomal RNA processing 7 homolog A	ENSG00000189306	-0.142082	8.21403e-07	9.36492e-06
NOL7	51406	nucleolar protein 7_ 27kDa	ENSG00000225921	-0.160768	8.23092e-07	9.3783e-06
MINOS1	440574	mitochondrial inner membrane organizing system 1	ENSG00000173436	-0.303509	8.23703e-07	9.37937e-06
SURF2	6835	surfeit 2	ENSG00000148291	-0.253998	8.35382e-07	9.5064e-06
PHKA2	5256	phosphorylase kinase_ alpha 2 (liver)	ENSG00000044446	0.164267	8.38172e-07	9.53217e-06
GET4	51608	golgi to ER traffic protein 4	ENSG00000239857	0.320405	8.41785e-07	9.56727e-06
ARF4	378	ADP-ribosylation factor 4	ENSG00000168374	-0.134621	8.44197e-07	9.58843e-06
AMOT	154796	angiomotin	ENSG00000126016	0.175223	8.44702e-07	9.58843e-06
SCN5A	6331	sodium channel_ voltage gated_ type V alpha subunit	ENSG00000183873	0.500369	8.51435e-07	9.65882e-06
PNMAL1	55228	paraneoplastic Ma antigen family-like 1	ENSG00000182013	0.0969403	8.53616e-07	9.67751e-06
HIST1H2BD	3017	histone cluster 1_ H2bd	ENSG00000158373	-0.381668	8.54283e-07	9.67903e-06
CDC42EP5	148170	CDC42 effector protein (Rho GTPase binding) 5	ENSG00000167617	0.461323	8.56036e-07	9.69284e-06
NEURL1	9148	neuralized E3 ubiquitin protein ligase 1	ENSG00000107954	-0.477781	8.56644e-07	9.69368e-06
SLC17A6	57084	solute carrier family 17 (vesicular glutamate transporter)_ member 6	ENSG00000091664	-0.537467	8.60671e-07	9.73319e-06
RAB11FIP2	22841	RAB11 family interacting protein 2 (class I)	ENSG00000107560	0.202107	8.67353e-07	9.80265e-06
PLA2G3	50487	phospholipase A2_ group III	ENSG00000100078	0.245143	8.67919e-07	9.80295e-06
PLCD3	113026	phospholipase C_ delta 3	ENSG00000161714	0.217778	8.68722e-07	9.80592e-06
METTL12	751071	methyltransferase like 12	ENSG00000214756	-0.2998	8.75333e-07	9.87441e-06
YWHAG	7532	tyrosine 3-monooxygenase/tryptophan 5-monooxygenase activation protein_ gamma	ENSG00000170027	-0.0906872	8.93901e-07	1.00764e-05
AK5	26289	adenylate kinase 5	ENSG00000154027	-0.383616	8.94348e-07	1.00764e-05
OCLN	100506658	occludin	ENSG00000197822	0.340824	9.0077e-07	1.01425e-05
XRN1	54464	5'-3' exoribonuclease 1	ENSG00000114127	0.177265	9.05551e-07	1.019e-05
ARMC6	93436	armadillo repeat containing 6	ENSG00000105676	-0.186493	9.12847e-07	1.02657e-05
USP44	84101	ubiquitin specific peptidase 44	ENSG00000136014	-0.238665	9.1639e-07	1.02992e-05
RASGRP1	10125	RAS guanyl releasing protein 1 (calcium and DAG-regulated)	ENSG00000172575	0.442107	9.19815e-07	1.03313e-05
COMMD9	29099	COMM domain containing 9	ENSG00000110442	-0.190427	9.23288e-07	1.03639e-05
HNRNPH1	3187	heterogeneous nuclear ribonucleoprotein H1 (H)	ENSG00000169045	-0.0998369	9.2734e-07	1.04015e-05
KIAA0355	9710	KIAA0355	ENSG00000166398	0.126199	9.27787e-07	1.04015e-05
CTXN1	404217	cortexin 1	ENSG00000178531	-0.173977	9.30051e-07	1.04205e-05
JAG1	182	jagged 1	ENSG00000101384	0.196429	9.45862e-07	1.05911e-05
FAM132B	151176	family with sequence similarity 132_ member B	ENSG00000178752	0.410769	9.46657e-07	1.05935e-05
SHROOM2	357	shroom family member 2	ENSG00000146950	-0.166888	9.49097e-07	1.06142e-05
ATP6V0B	533	ATPase_ H+ transporting_ lysosomal 21kDa_ V0 subunit b	ENSG00000117410	-0.177328	9.51063e-07	1.06297e-05
BARHL1	56751	BarH-like homeobox 1	ENSG00000125492	0.532002	9.53746e-07	1.06531e-05
PPP1R3E	90673	protein phosphatase 1_ regulatory subunit 3E	ENSG00000235194	0.224496	9.65962e-07	1.07829e-05
TUBB2B	347733	tubulin_ beta 2B class IIb	ENSG00000137285	-0.137801	9.76193e-07	1.08904e-05
CAPN6	827	calpain 6	ENSG00000077274	-0.256684	9.77112e-07	1.0894e-05
MRE11A	4361	MRE11 homolog A_ double strand break repair nuclease	ENSG00000020922	0.149438	9.80637e-07	1.09266e-05
POLR3B	55703	polymerase (RNA) III (DNA directed) polypeptide B	ENSG00000013503	-0.121932	9.93373e-07	1.10617e-05
NMRK1	54981	nicotinamide riboside kinase 1	ENSG00000106733	0.389026	9.99981e-07	1.11285e-05
HIST1H1C	3006	histone cluster 1_ H1c	ENSG00000187837	-0.352397	1.002e-06	1.11441e-05
RASGEF1B	153020	RasGEF domain family_ member 1B	ENSG00000138670	0.298566	1.00868e-06	1.12115e-05
ATAT1	79969	alpha tubulin acetyltransferase 1	ENSG00000137343	-0.14399	1.0383e-06	1.15209e-05
PIEZO2	63895	piezo-type mechanosensitive ion channel component 2	ENSG00000154864	0.164508	1.03841e-06	1.15209e-05
CERS4	79603	ceramide synthase 4	ENSG00000090661	0.238363	1.04264e-06	1.15607e-05
FLRT3	23767	fibronectin leucine rich transmembrane protein 3	ENSG00000125848	-0.317971	1.04522e-06	1.15823e-05
PLTP	5360	phospholipid transfer protein	ENSG00000100979	-0.129446	1.06429e-06	1.17864e-05
TCF7L2	6934	transcription factor 7-like 2 (T-cell specific_ HMG-box)	ENSG00000148737	0.25327	1.06494e-06	1.17864e-05
ZDBF2	57683	zinc finger_ DBF-type containing 2	ENSG00000204186	0.27904	1.06954e-06	1.183e-05
NBN	4683	nibrin	ENSG00000104320	-0.144386	1.07584e-06	1.18926e-05
TRPM8	79054	transient receptor potential cation channel_ subfamily M_ member 8	ENSG00000144481	-0.483451	1.1015e-06	1.21687e-05
SEMA6D	80031	sema domain_ transmembrane domain (TM)_ and cytoplasmic domain_ (semaphorin) 6D	ENSG00000137872	0.291274	1.11061e-06	1.22619e-05
CCDC74B	91409	coiled-coil domain containing 74B	ENSG00000152076	0.209789	1.11674e-06	1.23221e-05
F11R	50848	F11 receptor	ENSG00000158769	0.312665	1.12608e-06	1.24177e-05
HEXIM1	10614	hexamethylene bis-acetamide inducible 1	ENSG00000186834	-0.148999	1.12709e-06	1.24212e-05
ZDHHC19	131540	zinc finger_ DHHC-type containing 19	ENSG00000163958	0.515035	1.13016e-06	1.24476e-05
DYNC2LI1	51626	dynein_ cytoplasmic 2_ light intermediate chain 1	ENSG00000138036	0.185683	1.13306e-06	1.24719e-05
EPOR	2057	erythropoietin receptor	ENSG00000187266	0.312061	1.16756e-06	1.28439e-05
SNPH	9751	syntaphilin	ENSG00000101298	-0.350452	1.17293e-06	1.28951e-05
PRMT9	90826	protein arginine methyltransferase 9	ENSG00000164169	0.168216	1.17513e-06	1.29115e-05
ISYNA1	51477	inositol-3-phosphate synthase 1	ENSG00000105655	0.140197	1.18443e-06	1.30058e-05
L3MBTL1	26013	l(3)mbt-like 1 (Drosophila)	ENSG00000185513	0.279271	1.19466e-06	1.31102e-05
DDX5	1655	DEAD (Asp-Glu-Ala-Asp) box helicase 5	ENSG00000108654	-0.0845067	1.20413e-06	1.32061e-05
ABCC1	4363	ATP-binding cassette_ sub-family C (CFTR/MRP)_ member 1	ENSG00000103222	0.228145	1.20686e-06	1.32281e-05
LTBP1	4052	latent transforming growth factor beta binding protein 1	ENSG00000049323	0.215523	1.21385e-06	1.32967e-05
SALL1	6299	spalt-like transcription factor 1	ENSG00000103449	-0.149547	1.21944e-06	1.33499e-05
TMEM135	65084	transmembrane protein 135	ENSG00000166575	0.170604	1.22543e-06	1.34074e-05
RAB11FIP5	26056	RAB11 family interacting protein 5 (class I)	ENSG00000135631	0.26774	1.22696e-06	1.3416e-05
BMP8B	656	bone morphogenetic protein 8b	ENSG00000116985	0.5259	1.23155e-06	1.34581e-05
SFRP4	6424	secreted frizzled-related protein 4	ENSG00000106483	0.531241	1.24014e-06	1.35439e-05
SLC16A3	9123	solute carrier family 16 (monocarboxylate transporter)_ member 3	ENSG00000141526	0.491821	1.24255e-06	1.3562e-05
FYCO1	79443	FYVE and coiled-coil domain containing 1	ENSG00000163820	0.251056	1.24608e-06	1.35924e-05
LPL	4023	lipoprotein lipase	ENSG00000175445	-0.36779	1.25383e-06	1.36687e-05
HNRNPAB	3182	heterogeneous nuclear ribonucleoprotein A/B	ENSG00000197451	-0.149932	1.25555e-06	1.36793e-05
CACNA1E	777	calcium channel_ voltage-dependent_ R type_ alpha 1E subunit	ENSG00000198216	-0.435908	1.26788e-06	1.38053e-05
PPDPF	79144	pancreatic progenitor cell differentiation and proliferation factor	ENSG00000125534	-0.118995	1.2744e-06	1.3868e-05
SRSF2	6427	serine/arginine-rich splicing factor 2	ENSG00000161547	-0.0994612	1.2821e-06	1.39434e-05
SNX1	6642	sorting nexin 1	ENSG00000028528	0.0887198	1.28306e-06	1.39455e-05
VANGL1	81839	VANGL planar cell polarity protein 1	ENSG00000173218	0.155198	1.30421e-06	1.41669e-05
TMEM55A	55529	transmembrane protein 55A	ENSG00000155099	-0.222324	1.31598e-06	1.42862e-05
EGF	1950	epidermal growth factor	ENSG00000138798	0.214412	1.31872e-06	1.43042e-05
NABP2	79035	nucleic acid binding protein 2	ENSG00000139579	-0.173735	1.31921e-06	1.43042e-05
MUC12	10071	mucin 12_ cell surface associated	ENSG00000205277	-0.411953	1.32193e-06	1.43251e-05
COL4A4	1286	collagen_ type IV_ alpha 4	ENSG00000081052	0.533976	1.34389e-06	1.45544e-05
ZBTB2	57621	zinc finger and BTB domain containing 2	ENSG00000181472	-0.192764	1.36286e-06	1.47511e-05
PIH1D1	55011	PIH1 domain containing 1	ENSG00000104872	0.136717	1.37091e-06	1.48294e-05
IDI1	3422	isopentenyl-diphosphate delta isomerase 1	ENSG00000067064	0.191833	1.3766e-06	1.4882e-05
MRPL9	65005	mitochondrial ribosomal protein L9	ENSG00000143436	-0.133906	1.385e-06	1.49639e-05
ACTB	60	actin_ beta	ENSG00000075624	-0.152084	1.38719e-06	1.49787e-05
NCS1	23413	neuronal calcium sensor 1	ENSG00000107130	-0.155796	1.4018e-06	1.51274e-05
ZNF391	346157	zinc finger protein 391	ENSG00000124613	0.164664	1.40535e-06	1.51567e-05
CCDC177	56936	coiled-coil domain containing 177	ENSG00000267909	-0.160253	1.41403e-06	1.52413e-05
PRPF19	27339	pre-mRNA processing factor 19	ENSG00000110107	-0.131662	1.41625e-06	1.52562e-05
MYO15A	51168	myosin XVA	ENSG00000091536	0.442864	1.42766e-06	1.5365e-05
LASP1	3927	LIM and SH3 protein 1	ENSG00000002834	-0.125551	1.42804e-06	1.5365e-05
XPNPEP3	63929	X-prolyl aminopeptidase 3_ mitochondrial	ENSG00000196236	0.177667	1.44307e-06	1.55175e-05
LOXL1	4016	lysyl oxidase-like 1	ENSG00000129038	0.295112	1.44846e-06	1.55662e-05
HSPBP1	23640	HSPA (heat shock 70kDa) binding protein_ cytoplasmic cochaperone 1	ENSG00000133265	-0.206201	1.45423e-06	1.56133e-05
HGSNAT	138050	heparan-alpha-glucosaminide N-acetyltransferase	ENSG00000165102	0.203172	1.45456e-06	1.56133e-05
WDR5	11091	WD repeat domain 5	ENSG00000196363	-0.120637	1.47299e-06	1.58018e-05
CDK2AP2	10263	cyclin-dependent kinase 2 associated protein 2	ENSG00000167797	-0.19921	1.48321e-06	1.59021e-05
CHI3L1	1116	chitinase 3-like 1 (cartilage glycoprotein-39)	ENSG00000133048	0.503211	1.4929e-06	1.59965e-05
ATXN1L	342371	ataxin 1-like	ENSG00000224470	0.137972	1.50226e-06	1.60873e-05
TXNRD2	10587	thioredoxin reductase 2	ENSG00000184470	-0.202251	1.52103e-06	1.62787e-05
RNF180	285671	ring finger protein 180	ENSG00000164197	0.313632	1.52972e-06	1.63621e-05
ILK	3611	integrin-linked kinase	ENSG00000166333	-0.163805	1.53133e-06	1.63696e-05
ST18	9705	suppression of tumorigenicity 18_ zinc finger	ENSG00000147488	-0.444747	1.53382e-06	1.63866e-05
CSRP2	1466	cysteine and glycine-rich protein 2	ENSG00000175183	-0.204398	1.5392e-06	1.64344e-05
LFNG	3955	LFNG O-fucosylpeptide 3-beta-N-acetylglucosaminyltransferase	ENSG00000106003	-0.172646	1.54851e-06	1.65151e-05
TNFSF4	7292	tumor necrosis factor (ligand) superfamily_ member 4	ENSG00000117586	0.46561	1.54858e-06	1.65151e-05
DUOX1	53905	dual oxidase 1	ENSG00000137857	0.452586	1.56335e-06	1.66629e-05
HSPA2	3306	heat shock 70kDa protein 2	ENSG00000126803	0.272636	1.57199e-06	1.67451e-05
CHL1	10752	cell adhesion molecule L1-like	ENSG00000134121	0.356612	1.58395e-06	1.68627e-05
TCEAL5	340543	transcription elongation factor A (SII)-like 5	ENSG00000204065	-0.208484	1.60476e-06	1.70741e-05
FBXL4	26235	F-box and leucine-rich repeat protein 4	ENSG00000112234	0.196437	1.62516e-06	1.72811e-05
LIMCH1	22998	LIM and calponin homology domains 1	ENSG00000064042	-0.371129	1.6366e-06	1.73926e-05
POLD2	5425	polymerase (DNA directed)_ delta 2_ accessory subunit	ENSG00000106628	0.0944841	1.64289e-06	1.74492e-05
PJA1	64219	praja ring finger 1_ E3 ubiquitin protein ligase	ENSG00000181191	-0.123287	1.65665e-06	1.75851e-05
TUBA1A	7846	tubulin_ alpha 1a	ENSG00000167552	-0.194338	1.6583e-06	1.75923e-05
SCML1	6322	sex comb on midleg-like 1 (Drosophila)	ENSG00000047634	0.234188	1.67309e-06	1.77332e-05
KIZ	55857	kizuna centrosomal protein	ENSG00000088970	0.255394	1.67353e-06	1.77332e-05
TMX4	56255	thioredoxin-related transmembrane protein 4	ENSG00000125827	-0.142056	1.67721e-06	1.77618e-05
ADCY1	107	adenylate cyclase 1 (brain)	ENSG00000164742	-0.120057	1.68243e-06	1.78067e-05
IFT74	80173	intraflagellar transport 74	ENSG00000096872	0.158575	1.69439e-06	1.79228e-05
GOSR2	9570	golgi SNAP receptor complex member 2	ENSG00000108433	-0.113766	1.69797e-06	1.7948e-05
GPBP1L1	60313	GC-rich promoter binding protein 1-like 1	ENSG00000159592	0.0944655	1.69875e-06	1.7948e-05
ANKRA2	57763	ankyrin repeat_ family A (RFXANK-like)_ 2	ENSG00000164331	0.198393	1.70148e-06	1.79664e-05
RBM22	55696	RNA binding motif protein 22	ENSG00000086589	-0.138892	1.71225e-06	1.8061e-05
KCNJ5	3762	potassium channel_ inwardly rectifying subfamily J_ member 5	ENSG00000120457	-0.521056	1.71242e-06	1.8061e-05
TOE1	114034	target of EGR1_ member 1 (nuclear)	ENSG00000132773	-0.1728	1.75384e-06	1.84871e-05
TTC12	54970	tetratricopeptide repeat domain 12	ENSG00000149292	0.153465	1.76426e-06	1.85861e-05
THSD4	79875	thrombospondin_ type I_ domain containing 4	ENSG00000187720	0.290672	1.76781e-06	1.86038e-05
MYO3B	140469	myosin IIIB	ENSG00000071909	0.513785	1.76825e-06	1.86038e-05
MAATS1	89876	MYCBP-associated_ testis expressed 1	ENSG00000183833	0.16694	1.76901e-06	1.86038e-05
ME2	4200	malic enzyme 2_ NAD(+)-dependent_ mitochondrial	ENSG00000082212	-0.113613	1.77728e-06	1.86799e-05
ADAMTSL4	54507	ADAMTS-like 4	ENSG00000143382	0.488151	1.77893e-06	1.86865e-05
IL17RD	54756	interleukin 17 receptor D	ENSG00000144730	-0.139669	1.78078e-06	1.86952e-05
SOX6	55553	SRY (sex determining region Y)-box 6	ENSG00000110693	0.151038	1.80019e-06	1.8888e-05
MAFK	7975	v-maf avian musculoaponeurotic fibrosarcoma oncogene homolog K	ENSG00000198517	-0.233828	1.8459e-06	1.93564e-05
SOST	50964	sclerostin	ENSG00000167941	0.496501	1.86782e-06	1.95749e-05
SEC22C	9117	SEC22 homolog C_ vesicle trafficking protein	ENSG00000093183	0.109141	1.87215e-06	1.9609e-05
SLC13A3	64849	solute carrier family 13 (sodium-dependent dicarboxylate transporter)_ member 3	ENSG00000158296	0.256808	1.87602e-06	1.96382e-05
TMEM200C	645369	transmembrane protein 200C	ENSG00000206432	-0.177229	1.87817e-06	1.96416e-05
IL6ST	3572	interleukin 6 signal transducer	ENSG00000134352	0.154184	1.87851e-06	1.96416e-05
CLDN3	1365	claudin 3	ENSG00000165215	0.432895	1.88311e-06	1.96784e-05
SOX12	6666	SRY (sex determining region Y)-box 12	ENSG00000177732	0.10977	1.88449e-06	1.96814e-05
RPRM	56475	reprimo_ TP53 dependent G2 arrest mediator candidate	ENSG00000177519	-0.497613	1.89979e-06	1.98299e-05
DFNB31	25861	deafness_ autosomal recessive 31	ENSG00000095397	0.253487	1.90461e-06	1.98687e-05
EFR3B	22979	EFR3 homolog B	ENSG00000084710	-0.126012	1.91617e-06	1.99779e-05
FOXN4	121643	forkhead box N4	ENSG00000139445	0.350303	1.94005e-06	2.02153e-05
C1QBP	708	complement component 1_ q subcomponent binding protein	ENSG00000108561	-0.173513	1.94925e-06	2.02995e-05
WDR27	253769	WD repeat domain 27	ENSG00000184465	0.21582	1.96143e-06	2.04146e-05
HIPK3	10114	homeodomain interacting protein kinase 3	ENSG00000110422	0.141789	1.96488e-06	2.04388e-05
C3orf70	285382	chromosome 3 open reading frame 70	ENSG00000187068	-0.188914	1.97133e-06	2.0479e-05
PQLC3	130814	PQ loop repeat containing 3	ENSG00000162976	0.339957	1.97205e-06	2.0479e-05
NEXN	91624	nexilin (F actin binding protein)	ENSG00000162614	-0.31499	1.97212e-06	2.0479e-05
PVALB	5816	parvalbumin	ENSG00000100362	-0.467796	1.97725e-06	2.05205e-05
HIVEP2	3097	human immunodeficiency virus type I enhancer binding protein 2	ENSG00000010818	0.422774	1.99612e-06	2.07045e-05
LY6E	4061	lymphocyte antigen 6 complex_ locus E	ENSG00000160932	0.239036	2.00799e-06	2.08157e-05
ADI1	55256	acireductone dioxygenase 1	ENSG00000182551	-0.153243	2.0181e-06	2.09086e-05
ARRDC3	57561	arrestin domain containing 3	ENSG00000113369	-0.157341	2.02938e-06	2.10135e-05
EBNA1BP2	10969	EBNA1 binding protein 2	ENSG00000117395	-0.185682	2.06502e-06	2.13703e-05
RUNX2	860	runt-related transcription factor 2	ENSG00000124813	0.384085	2.0696e-06	2.14006e-05
SEC61A1	29927	Sec61 translocon alpha 1 subunit	ENSG00000058262	-0.129166	2.0703e-06	2.14006e-05
RFX5	5993	regulatory factor X_ 5 (influences HLA class II expression)	ENSG00000143390	0.135137	2.10363e-06	2.17203e-05
CMTM3	123920	CKLF-like MARVEL transmembrane domain containing 3	ENSG00000140931	-0.156412	2.10491e-06	2.17213e-05
PSMD11	5717	proteasome 26S subunit_ non-ATPase 11	ENSG00000108671	-0.116832	2.13121e-06	2.19802e-05
SNED1	25992	sushi_ nidogen and EGF-like domains 1	ENSG00000162804	0.498758	2.1438e-06	2.20975e-05
ZSCAN30	100101467	zinc finger and SCAN domain containing 30	ENSG00000186814	0.124896	2.15426e-06	2.21927e-05
MARC2	54996	mitochondrial amidoxime reducing component 2	ENSG00000117791	0.232744	2.15603e-06	2.21983e-05
POLG	5428	polymerase (DNA directed)_ gamma	ENSG00000140521	0.113991	2.16796e-06	2.23085e-05
B3GNT5	84002	UDP-GlcNAc:betaGal beta-1_3-N-acetylglucosaminyltransferase 5	ENSG00000176597	-0.10296	2.17075e-06	2.23245e-05
HBEGF	1839	heparin-binding EGF-like growth factor	ENSG00000113070	-0.259395	2.17458e-06	2.23513e-05
RAB35	11021	RAB35_ member RAS oncogene family	ENSG00000111737	-0.168031	2.18956e-06	2.24925e-05
NIPBL	25836	Nipped-B homolog (Drosophila)	ENSG00000164190	0.0960315	2.19508e-06	2.25365e-05
ZKSCAN8	7745	zinc finger with KRAB and SCAN domains 8	ENSG00000198315	0.106882	2.19973e-06	2.25715e-05
TPM3	7170	tropomyosin 3	ENSG00000143549	-0.15981	2.2274e-06	2.28425e-05
MCF2	4168	MCF.2 cell line derived transforming sequence	ENSG00000101977	-0.43658	2.24578e-06	2.3018e-05
GOLGA7B	401647	golgin A7 family_ member B	ENSG00000155265	-0.518859	2.25816e-06	2.31236e-05
HSD17B11	51170	hydroxysteroid (17-beta) dehydrogenase 11	ENSG00000198189	0.218746	2.25863e-06	2.31236e-05
SOX1	6656	SRY (sex determining region Y)-box 1	ENSG00000182968	-0.281365	2.26269e-06	2.31521e-05
ABCA2	20	ATP-binding cassette_ sub-family A (ABC1)_ member 2	ENSG00000107331	0.20633	2.26497e-06	2.31617e-05
UTP14A	10813	UTP14_ U3 small nucleolar ribonucleoprotein_ homolog A (yeast)	ENSG00000156697	-0.160481	2.26618e-06	2.31617e-05
DAGLA	747	diacylglycerol lipase_ alpha	ENSG00000134780	-0.189604	2.28709e-06	2.33622e-05
COLEC12	81035	collectin sub-family member 12	ENSG00000158270	0.503305	2.29205e-06	2.33998e-05
NNAT	4826	neuronatin	ENSG00000053438	-0.178305	2.29476e-06	2.34143e-05
PTPRR	5801	protein tyrosine phosphatase_ receptor type_ R	ENSG00000153233	0.523795	2.31098e-06	2.35666e-05
IDH3A	3419	isocitrate dehydrogenase 3 (NAD+) alpha	ENSG00000166411	-0.160553	2.31405e-06	2.35847e-05
MSI2	124540	musashi RNA-binding protein 2	ENSG00000153944	0.17597	2.32174e-06	2.36403e-05
PYGM	5837	phosphorylase_ glycogen_ muscle	ENSG00000068976	0.516353	2.32212e-06	2.36403e-05
VCAN	1462	versican	ENSG00000038427	0.333171	2.35014e-06	2.39122e-05
ZNF202	7753	zinc finger protein 202	ENSG00000166261	-0.160863	2.35705e-06	2.39691e-05
JMJD6	23210	jumonji domain containing 6	ENSG00000070495	-0.185123	2.38883e-06	2.42787e-05
RNF149	284996	ring finger protein 149	ENSG00000163162	0.146737	2.40018e-06	2.43803e-05
TBC1D17	79735	TBC1 domain family_ member 17	ENSG00000104946	0.184	2.40448e-06	2.44104e-05
ZDHHC22	283576	zinc finger_ DHHC-type containing 22	ENSG00000177108	-0.490773	2.42089e-06	2.45633e-05
AMER3	205147	APC membrane recruitment protein 3	ENSG00000178171	-0.498417	2.42634e-06	2.46048e-05
RILPL2	196383	Rab interacting lysosomal protein-like 2	ENSG00000150977	0.177092	2.44595e-06	2.47899e-05
TMEM42	131616	transmembrane protein 42	ENSG00000169964	0.212465	2.44991e-06	2.48161e-05
GPR158	57512	G protein-coupled receptor 158	ENSG00000151025	-0.521017	2.45212e-06	2.48247e-05
UCHL3	7347	ubiquitin carboxyl-terminal esterase L3 (ubiquitin thiolesterase)	ENSG00000118939	-0.226108	2.46271e-06	2.49179e-05
DLL3	10683	delta-like 3 (Drosophila)	ENSG00000090932	-0.291661	2.47036e-06	2.49815e-05
NELFCD	51497	negative elongation factor complex member C/D	ENSG00000101158	-0.100678	2.47341e-06	2.49984e-05
RASL12	51285	RAS-like_ family 12	ENSG00000103710	0.404274	2.48433e-06	2.50948e-05
C14orf28	122525	chromosome 14 open reading frame 28	ENSG00000179476	0.293126	2.49895e-06	2.52243e-05
PARK2	5071	parkin RBR E3 ubiquitin protein ligase	ENSG00000185345	0.419858	2.50013e-06	2.52243e-05
FAM49B	51571	family with sequence similarity 49_ member B	ENSG00000153310	-0.125335	2.50133e-06	2.52243e-05
CPXM1	56265	carboxypeptidase X (M14 family)_ member 1	ENSG00000088882	0.164565	2.5027e-06	2.52243e-05
HADH	3033	hydroxyacyl-CoA dehydrogenase	ENSG00000138796	0.112777	2.50488e-06	2.52322e-05
DUSP3	1845	dual specificity phosphatase 3	ENSG00000108861	-0.14606	2.50679e-06	2.52375e-05
TRAF3	7187	TNF receptor-associated factor 3	ENSG00000131323	0.150041	2.51021e-06	2.52578e-05
ECHDC3	79746	enoyl CoA hydratase domain containing 3	ENSG00000134463	0.315347	2.51867e-06	2.53289e-05
AJAP1	55966	adherens junctions associated protein 1	ENSG00000196581	-0.21665	2.56451e-06	2.57756e-05
MT1F	4494	metallothionein 1F	ENSG00000198417	-0.518935	2.56653e-06	2.57817e-05
MYB	4602	v-myb avian myeloblastosis viral oncogene homolog	ENSG00000118513	-0.240297	2.57289e-06	2.58313e-05
YRDC	79693	yrdC N(6)-threonylcarbamoyltransferase domain containing	ENSG00000196449	-0.22628	2.59054e-06	2.59941e-05
TNIP1	10318	TNFAIP3 interacting protein 1	ENSG00000145901	0.242327	2.608e-06	2.61548e-05
ECH1	1891	enoyl CoA hydratase 1_ peroxisomal	ENSG00000104823	0.179251	2.62509e-06	2.63117e-05
REST	5978	RE1-silencing transcription factor	ENSG00000084093	0.143411	2.62698e-06	2.63162e-05
MXRA8	54587	matrix-remodelling associated 8	ENSG00000162576	0.320841	2.64328e-06	2.64649e-05
SAFB	6294	scaffold attachment factor B	ENSG00000160633	-0.0971601	2.64743e-06	2.6479e-05
FKBP10	60681	FK506 binding protein 10_ 65 kDa	ENSG00000141756	0.131805	2.64772e-06	2.6479e-05
MRPL27	51264	mitochondrial ribosomal protein L27	ENSG00000108826	-0.151479	2.64907e-06	2.6479e-05
TP53RK	112858	TP53 regulating kinase	ENSG00000172315	-0.139513	2.66523e-06	2.66259e-05
ARF3	377	ADP-ribosylation factor 3	ENSG00000134287	0.104927	2.66843e-06	2.66432e-05
SYT10	341359	synaptotagmin X	ENSG00000110975	-0.36117	2.69141e-06	2.68477e-05
TMED4	222068	transmembrane p24 trafficking protein 4	ENSG00000158604	0.113896	2.69187e-06	2.68477e-05
TCTN2	79867	tectonic family member 2	ENSG00000168778	0.132933	2.72173e-06	2.71307e-05
TEP1	7011	telomerase-associated protein 1	ENSG00000129566	0.22436	2.72371e-06	2.71355e-05
NCKAP5	344148	NCK-associated protein 5	ENSG00000176771	-0.165312	2.74231e-06	2.73058e-05
PCDH17	27253	protocadherin 17	ENSG00000118946	-0.268368	2.74414e-06	2.73091e-05
SIT1	27240	signaling threshold regulating transmembrane adaptor 1	ENSG00000137078	-0.460005	2.76767e-06	2.75282e-05
FAM101B	359845	family with sequence similarity 101_ member B	ENSG00000183688	0.175297	2.84527e-06	2.82845e-05
FBXL15	79176	F-box and leucine-rich repeat protein 15	ENSG00000107872	-0.215758	2.85627e-06	2.83783e-05
ZMYM2	7750	zinc finger_ MYM-type 2	ENSG00000121741	0.0982667	2.86376e-06	2.84372e-05
ZNF668	79759	zinc finger protein 668	ENSG00000167394	-0.1953	2.86633e-06	2.84471e-05
ARX	170302	aristaless related homeobox	ENSG00000004848	0.32213	2.86929e-06	2.8461e-05
FAR2	55711	fatty acyl CoA reductase 2	ENSG00000064763	0.176325	2.87179e-06	2.84702e-05
RNF14	9604	ring finger protein 14	ENSG00000013561	-0.155951	2.87962e-06	2.85323e-05
FAF2	23197	Fas associated factor family member 2	ENSG00000113194	-0.0804774	2.94334e-06	2.91478e-05
SLC18A2	6571	solute carrier family 18 (vesicular monoamine transporter)_ member 2	ENSG00000165646	0.402119	2.94535e-06	2.91517e-05
CSF1	1435	colony stimulating factor 1 (macrophage)	ENSG00000184371	0.206119	2.95636e-06	2.92448e-05
RNF122	79845	ring finger protein 122	ENSG00000133874	-0.126794	2.97031e-06	2.93668e-05
PDPR	55066	pyruvate dehydrogenase phosphatase regulatory subunit	ENSG00000090857	0.144912	2.97267e-06	2.93741e-05
HAP1	9001	huntingtin-associated protein 1	ENSG00000173805	-0.401067	2.97572e-06	2.93882e-05
FBLL1	345630	fibrillarin-like 1	ENSG00000188573	-0.481493	2.98542e-06	2.9468e-05
MFAP3L	9848	microfibrillar-associated protein 3-like	ENSG00000198948	0.379484	2.99576e-06	2.95541e-05
DDA1	79016	DET1 and DDB1 associated 1	ENSG00000130311	-0.129122	3.04314e-06	3.00052e-05
ADCY3	109	adenylate cyclase 3	ENSG00000138031	0.189377	3.07974e-06	3.03495e-05
LRRC28	123355	leucine rich repeat containing 28	ENSG00000168904	0.144173	3.11122e-06	3.06432e-05
GNB4	59345	guanine nucleotide binding protein (G protein)_ beta polypeptide 4	ENSG00000114450	0.115059	3.11722e-06	3.06856e-05
BIN1	274	bridging integrator 1	ENSG00000136717	0.134474	3.1264e-06	3.07593e-05
CYB	4519	cytochrome b	ENSG00000198727	0.166542	3.14275e-06	3.09034e-05
DDX18	8886	DEAD (Asp-Glu-Ala-Asp) box polypeptide 18	ENSG00000088205	-0.137859	3.16177e-06	3.10736e-05
TEAD2	8463	TEA domain family member 2	ENSG00000074219	-0.104096	3.22468e-06	3.16747e-05
CPNE3	8895	copine III	ENSG00000085719	0.126278	3.2322e-06	3.17315e-05
ITPR1	3708	inositol 1_4_5-trisphosphate receptor_ type 1	ENSG00000150995	0.223103	3.27799e-06	3.21636e-05
RSU1	6251	Ras suppressor protein 1	ENSG00000148484	-0.203433	3.28071e-06	3.21729e-05
RAB11FIP4	84440	RAB11 family interacting protein 4 (class II)	ENSG00000131242	0.1827	3.30642e-06	3.24075e-05
RALGPS2	55103	Ral GEF with PH domain and SH3 binding motif 2	ENSG00000116191	0.137729	3.34472e-06	3.27653e-05
GRINA	2907	glutamate receptor_ ionotropic_ N-methyl D-aspartate-associated protein 1 (glutamate binding)	ENSG00000178719	0.131394	3.36038e-06	3.2901e-05
CDKN2C	1031	cyclin-dependent kinase inhibitor 2C (p18_ inhibits CDK4)	ENSG00000123080	0.241832	3.36518e-06	3.29301e-05
NADK	65220	NAD kinase	ENSG00000008130	0.11765	3.36951e-06	3.29548e-05
HEY2	23493	hes-related family bHLH transcription factor with YRPW motif 2	ENSG00000135547	0.478883	3.37394e-06	3.29655e-05
TMEM163	81615	transmembrane protein 163	ENSG00000152128	-0.463973	3.37424e-06	3.29655e-05
LOC389332	389332	uncharacterized LOC389332	ENSG00000271824	-0.495003	3.37992e-06	3.30033e-05
PPAP2B	8613	phosphatidic acid phosphatase type 2B	ENSG00000162407	0.130835	3.40295e-06	3.32103e-05
GLMP	112770	glycosylated lysosomal membrane protein	ENSG00000198715	0.174374	3.42789e-06	3.34358e-05
DENND5A	23258	DENN/MADD domain containing 5A	ENSG00000184014	0.0824575	3.43471e-06	3.34843e-05
REM2	161253	RAS (RAD and GEM)-like GTP binding 2	ENSG00000139890	-0.332592	3.45277e-06	3.36423e-05
TIAM2	26230	T-cell lymphoma invasion and metastasis 2	ENSG00000146426	-0.165529	3.5157e-06	3.4237e-05
ZNF300	91975	zinc finger protein 300	ENSG00000145908	-0.113642	3.53584e-06	3.44148e-05
FLCN	201163	folliculin	ENSG00000154803	0.15402	3.54283e-06	3.44643e-05
RANBP1	5902	RAN binding protein 1	ENSG00000099901	-0.148104	3.55123e-06	3.45276e-05
C5orf38	153571	chromosome 5 open reading frame 38	ENSG00000186493	-0.428671	3.62496e-06	3.52255e-05
RNF152	220441	ring finger protein 152	ENSG00000176641	0.319383	3.65331e-06	3.54772e-05
SLC39A10	57181	solute carrier family 39 (zinc transporter)_ member 10	ENSG00000196950	0.110893	3.65634e-06	3.54772e-05
RFX7	64864	regulatory factor X_ 7	ENSG00000181827	0.12108	3.65782e-06	3.54772e-05
SLC45A3	85414	solute carrier family 45_ member 3	ENSG00000158715	0.355448	3.66034e-06	3.54772e-05
DFNA5	1687	deafness_ autosomal dominant 5	ENSG00000105928	-0.156028	3.66062e-06	3.54772e-05
RNF2	6045	ring finger protein 2	ENSG00000121481	-0.143377	3.68966e-06	3.57395e-05
ABHD8	79575	abhydrolase domain containing 8	ENSG00000127220	0.174406	3.71846e-06	3.59993e-05
ZBED5	58486	zinc finger_ BED-type containing 5	ENSG00000236287	-0.127668	3.72809e-06	3.60732e-05
DKK2	27123	dickkopf WNT signaling pathway inhibitor 2	ENSG00000155011	0.414665	3.74617e-06	3.6229e-05
TRPV3	162514	transient receptor potential cation channel_ subfamily V_ member 3	ENSG00000167723	-0.23994	3.75215e-06	3.62674e-05
TCEAL2	140597	transcription elongation factor A (SII)-like 2	ENSG00000184905	-0.23302	3.78771e-06	3.65917e-05
CTU2	348180	cytosolic thiouridylase subunit 2 homolog (S. pombe)	ENSG00000174177	-0.174156	3.80731e-06	3.67615e-05
SLC25A33	84275	solute carrier family 25 (pyrimidine nucleotide carrier)_ member 33	ENSG00000171612	-0.148029	3.81743e-06	3.68396e-05
EPB41L2	2037	erythrocyte membrane protein band 4.1-like 2	ENSG00000079819	0.099557	3.83914e-06	3.70295e-05
BTRC	8945	beta-transducin repeat containing E3 ubiquitin protein ligase	ENSG00000166167	0.124756	3.86941e-06	3.73016e-05
SCFD2	152579	sec1 family domain containing 2	ENSG00000184178	-0.23525	3.87779e-06	3.73626e-05
SLC41A3	54946	solute carrier family 41_ member 3	ENSG00000114544	0.134783	3.88527e-06	3.74147e-05
MVP	9961	major vault protein	ENSG00000013364	0.350954	3.88974e-06	3.7438e-05
FIBCD1	84929	fibrinogen C domain containing 1	ENSG00000130720	0.496691	3.91582e-06	3.7669e-05
MAGED2	10916	melanoma antigen family D2	ENSG00000102316	-0.141665	3.9202e-06	3.76912e-05
RTTN	25914	rotatin	ENSG00000176225	0.116368	3.97496e-06	3.81975e-05
KIAA1614	57710	KIAA1614	ENSG00000135835	0.340881	4.02793e-06	3.86861e-05
HDAC2	3066	histone deacetylase 2	ENSG00000196591	-0.100789	4.0473e-06	3.88516e-05
ZNF711	7552	zinc finger protein 711	ENSG00000147180	0.175472	4.05391e-06	3.88944e-05
WARS	7453	tryptophanyl-tRNA synthetase	ENSG00000140105	-0.144297	4.09392e-06	3.92575e-05
CDC42EP1	11135	CDC42 effector protein (Rho GTPase binding) 1	ENSG00000128283	-0.203715	4.12017e-06	3.94884e-05
PCDHB10	56126	protocadherin beta 10	ENSG00000120324	-0.288956	4.15286e-06	3.97807e-05
CYSTM1	84418	cysteine-rich transmembrane module containing 1	ENSG00000120306	0.187261	4.17115e-06	3.99348e-05
MYCBPAP	84073	MYCBP associated protein	ENSG00000136449	0.446975	4.17592e-06	3.99594e-05
CREB3	10488	cAMP responsive element binding protein 3	ENSG00000107175	-0.176691	4.19958e-06	4.01647e-05
MPHOSPH10	10199	M-phase phosphoprotein 10 (U3 small nucleolar ribonucleoprotein)	ENSG00000124383	-0.139367	4.20396e-06	4.01854e-05
RIC8A	60626	RIC8 guanine nucleotide exchange factor A	ENSG00000177963	-0.118123	4.2188e-06	4.0306e-05
CLEC18A	348174	C-type lectin domain family 18_ member A	ENSG00000157322	0.449187	4.27542e-06	4.08255e-05
FN3K	64122	fructosamine 3 kinase	ENSG00000167363	0.162262	4.31058e-06	4.11396e-05
CAPS	828	calcyphosine	ENSG00000105519	0.363021	4.31525e-06	4.11625e-05
RGMB	285704	repulsive guidance molecule family member b	ENSG00000174136	-0.175207	4.31957e-06	4.11821e-05
EPHB6	2051	EPH receptor B6	ENSG00000106123	-0.195484	4.3358e-06	4.13152e-05
SGSH	6448	N-sulfoglucosamine sulfohydrolase	ENSG00000181523	0.18345	4.34179e-06	4.13506e-05
MFF	56947	mitochondrial fission factor	ENSG00000168958	0.112405	4.35314e-06	4.1437e-05
SLC39A3	29985	solute carrier family 39 (zinc transporter)_ member 3	ENSG00000141873	-0.194986	4.36032e-06	4.14835e-05
RASSF3	283349	Ras association (RalGDS/AF-6) domain family member 3	ENSG00000153179	0.159729	4.38745e-06	4.17198e-05
KAT6B	23522	K(lysine) acetyltransferase 6B	ENSG00000156650	-0.121562	4.39695e-06	4.1776e-05
ALDH6A1	4329	aldehyde dehydrogenase 6 family_ member A1	ENSG00000119711	0.130054	4.39796e-06	4.1776e-05
FAM181A	90050	family with sequence similarity 181_ member A	ENSG00000140067	-0.302433	4.41066e-06	4.18747e-05
ARCN1	372	archain 1	ENSG00000095139	-0.0898322	4.46116e-06	4.23321e-05
TLL1	7092	tolloid-like 1	ENSG00000038295	0.288213	4.50956e-06	4.2769e-05
MMAB	326625	methylmalonic aciduria (cobalamin deficiency) cblB type	ENSG00000139428	0.126543	4.53339e-06	4.29726e-05
SKA2	348235	spindle and kinetochore associated complex subunit 2	ENSG00000182628	-0.144946	4.5448e-06	4.30583e-05
ING1	3621	inhibitor of growth family_ member 1	ENSG00000153487	-0.134997	4.55275e-06	4.3111e-05
TSN	7247	translin	ENSG00000211460	-0.0914141	4.61069e-06	4.3637e-05
KCNH8	131096	potassium channel_ voltage gated eag related subfamily H_ member 8	ENSG00000183960	-0.357315	4.61327e-06	4.36386e-05
WDFY1	57590	WD repeat and FYVE domain containing 1	ENSG00000085449	0.101539	4.6391e-06	4.38601e-05
YPEL1	29799	yippee-like 1	ENSG00000100027	0.183323	4.65873e-06	4.40228e-05
ZNF717	100131827	zinc finger protein 717	ENSG00000227124	0.334315	4.67392e-06	4.41229e-05
ZNF438	220929	zinc finger protein 438	ENSG00000183621	0.243147	4.67418e-06	4.41229e-05
COL1A1	1277	collagen_ type I_ alpha 1	ENSG00000108821	0.423652	4.73179e-06	4.46436e-05
SEL1L3	23231	sel-1 suppressor of lin-12-like 3 (C. elegans)	ENSG00000091490	0.22057	4.76136e-06	4.48992e-05
TMEM88	92162	transmembrane protein 88	ENSG00000167874	-0.303649	4.77215e-06	4.49775e-05
LEPROT	54741	leptin receptor overlapping transcript	ENSG00000213625	0.127852	4.81495e-06	4.53574e-05
ERCC2	2068	excision repair cross-complementation group 2	ENSG00000104884	0.104095	4.82439e-06	4.54228e-05
C12orf75	387882	chromosome 12 open reading frame 75	ENSG00000235162	-0.233044	4.82797e-06	4.54329e-05
TBL1X	6907	transducin (beta)-like 1X-linked	ENSG00000101849	0.11366	4.86939e-06	4.5799e-05
FARSA	2193	phenylalanyl-tRNA synthetase_ alpha subunit	ENSG00000179115	-0.140439	4.87745e-06	4.58511e-05
SEC14L2	23541	SEC14-like lipid binding 2	ENSG00000100003	0.345021	4.88797e-06	4.59262e-05
SPCS2	9789	signal peptidase complex subunit 2	ENSG00000118363	-0.139973	4.91516e-06	4.61397e-05
ENTPD5	957	ectonucleoside triphosphate diphosphohydrolase 5	ENSG00000187097	0.161594	4.91578e-06	4.61397e-05
ITGA6	3655	integrin_ alpha 6	ENSG00000091409	0.0965668	4.9972e-06	4.68798e-05
ACSS1	84532	acyl-CoA synthetase short-chain family member 1	ENSG00000154930	0.434667	5.00027e-06	4.68843e-05
LRWD1	222229	leucine-rich repeats and WD repeat domain containing 1	ENSG00000161036	-0.15569	5.00557e-06	4.6908e-05
VMAC	400673	vimentin-type intermediate filament associated coiled-coil protein	ENSG00000187650	0.382549	5.01044e-06	4.6908e-05
SBDS	51119	Shwachman-Bodian-Diamond syndrome	ENSG00000126524	-0.180732	5.01055e-06	4.6908e-05
GSTO2	119391	glutathione S-transferase omega 2	ENSG00000065621	0.280459	5.13057e-06	4.80069e-05
QRICH2	84074	glutamine rich 2	ENSG00000129646	-0.237166	5.14148e-06	4.80843e-05
DYNC1LI1	51143	dynein_ cytoplasmic 1_ light intermediate chain 1	ENSG00000144635	-0.124163	5.16132e-06	4.82449e-05
GNA11	2767	guanine nucleotide binding protein (G protein)_ alpha 11 (Gq class)	ENSG00000088256	-0.140681	5.18601e-06	4.84507e-05
SIX3	6496	SIX homeobox 3	ENSG00000138083	0.149748	5.19421e-06	4.85025e-05
ZMYM3	9203	zinc finger_ MYM-type 3	ENSG00000147130	0.103572	5.19917e-06	4.85238e-05
MAP2K5	5607	mitogen-activated protein kinase kinase 5	ENSG00000137764	0.15909	5.20364e-06	4.85406e-05
LTBP3	4054	latent transforming growth factor beta binding protein 3	ENSG00000168056	0.301255	5.27214e-06	4.91543e-05
CPNE1	8904	copine I	ENSG00000214078	0.134381	5.27498e-06	4.91555e-05
ZPR1	8882	ZPR1 zinc finger	ENSG00000109917	-0.129369	5.30092e-06	4.93719e-05
PTPN21	11099	protein tyrosine phosphatase_ non-receptor type 21	ENSG00000070778	-0.135968	5.32144e-06	4.95377e-05
NRTN	4902	neurturin	ENSG00000171119	0.335701	5.39604e-06	5.02064e-05
NUB1	51667	negative regulator of ubiquitin-like proteins 1	ENSG00000013374	0.0853333	5.41584e-06	5.03649e-05
GNB1	2782	guanine nucleotide binding protein (G protein)_ beta polypeptide 1	ENSG00000078369	-0.0889185	5.44063e-06	5.05695e-05
CAMK2N1	55450	calcium/calmodulin-dependent protein kinase II inhibitor 1	ENSG00000162545	-0.400409	5.45639e-06	5.069e-05
RPF1	80135	ribosome production factor 1 homolog	ENSG00000117133	-0.164342	5.53709e-06	5.1396e-05
PLEKHH2	130271	pleckstrin homology domain containing_ family H (with MyTH4 domain) member 2	ENSG00000152527	0.302203	5.53805e-06	5.1396e-05
NR2F6	2063	nuclear receptor subfamily 2_ group F_ member 6	ENSG00000160113	-0.153649	5.54309e-06	5.14166e-05
HMG20A	10363	high mobility group 20A	ENSG00000140382	0.0868749	5.55556e-06	5.15059e-05
FAM207A	85395	family with sequence similarity 207_ member A	ENSG00000160256	-0.208779	5.61232e-06	5.20056e-05
SSBP3	23648	single stranded DNA binding protein 3	ENSG00000157216	-0.0979641	5.62001e-06	5.20503e-05
TMEM80	283232	transmembrane protein 80	ENSG00000177042	0.154875	5.63799e-06	5.21902e-05
RAB39A	54734	RAB39A_ member RAS oncogene family	ENSG00000179331	-0.241685	5.65019e-06	5.22765e-05
NUP50	10762	nucleoporin 50kDa	ENSG00000093000	-0.115261	5.66159e-06	5.23553e-05
WBSCR16	81554	Williams-Beuren syndrome chromosome region 16	ENSG00000274523	-0.128763	5.70037e-06	5.26871e-05
SLCO3A1	28232	solute carrier organic anion transporter family_ member 3A1	ENSG00000176463	-0.224735	5.71112e-06	5.27595e-05
STARD10	10809	StAR-related lipid transfer (START) domain containing 10	ENSG00000214530	0.218908	5.76578e-06	5.32374e-05
PPARD	5467	peroxisome proliferator-activated receptor delta	ENSG00000112033	0.153658	5.80965e-06	5.36153e-05
PTGES2	80142	prostaglandin E synthase 2	ENSG00000148334	-0.164651	5.82783e-06	5.37558e-05
PSMC1	5700	proteasome 26S subunit_ ATPase 1	ENSG00000100764	-0.132104	5.835e-06	5.37946e-05
COL25A1	84570	collagen_ type XXV_ alpha 1	ENSG00000188517	0.431481	5.84701e-06	5.38779e-05
HLCS	3141	holocarboxylase synthetase (biotin-(proprionyl-CoA-carboxylase (ATP-hydrolysing)) ligase)	ENSG00000159267	-0.111004	5.92514e-06	5.45702e-05
SLC35B2	347734	solute carrier family 35 (adenosine 3'-phospho 5'-phosphosulfate transporter)_ member B2	ENSG00000157593	-0.144511	5.92933e-06	5.45811e-05
DMXL1	1657	Dmx-like 1	ENSG00000172869	0.141325	5.94838e-06	5.47287e-05
ARPC4	10093	actin related protein 2/3 complex_ subunit 4_ 20kDa	ENSG00000241553	-0.150091	6.01833e-06	5.53443e-05
ZNF710	374655	zinc finger protein 710	ENSG00000140548	-0.125688	6.0458e-06	5.55687e-05
C2orf68	388969	chromosome 2 open reading frame 68	ENSG00000168887	0.128534	6.05247e-06	5.56019e-05
SIDT2	51092	SID1 transmembrane family_ member 2	ENSG00000149577	0.138501	6.08275e-06	5.58518e-05
C10orf67	256815	chromosome 10 open reading frame 67	ENSG00000179133	-0.403966	6.10045e-06	5.5986e-05
EIF2B1	1967	eukaryotic translation initiation factor 2B_ subunit 1 alpha_ 26kDa	ENSG00000111361	-0.118141	6.12291e-06	5.61638e-05
RBM11	54033	RNA binding motif protein 11	ENSG00000185272	0.339907	6.1417e-06	5.63077e-05
TMPRSS5	80975	transmembrane protease_ serine 5	ENSG00000166682	-0.317676	6.2114e-06	5.6918e-05
MAP6	4135	microtubule-associated protein 6	ENSG00000171533	-0.204871	6.23401e-06	5.70964e-05
PIGM	93183	phosphatidylinositol glycan anchor biosynthesis_ class M	ENSG00000143315	-0.122276	6.26661e-06	5.7366e-05
SLC5A3	6526	solute carrier family 5 (sodium/myo-inositol cotransporter)_ member 3	ENSG00000198743	0.182909	6.30452e-06	5.76434e-05
RCHY1	25898	ring finger and CHY zinc finger domain containing 1_ E3 ubiquitin protein ligase	ENSG00000163743	-0.146024	6.30485e-06	5.76434e-05
PES1	23481	pescadillo ribosomal biogenesis factor 1	ENSG00000100029	-0.137902	6.31122e-06	5.76581e-05
SLC1A3	6507	solute carrier family 1 (glial high affinity glutamate transporter)_ member 3	ENSG00000079215	-0.160005	6.39415e-06	5.83864e-05
CTSF	8722	cathepsin F	ENSG00000174080	0.302339	6.4002e-06	5.84123e-05
GYLTL1B	120071	glycosyltransferase-like 1B	ENSG00000165905	0.33157	6.41342e-06	5.85036e-05
ST7	7982	suppression of tumorigenicity 7	ENSG00000004866	-0.154614	6.43692e-06	5.86646e-05
SLC25A36	55186	solute carrier family 25 (pyrimidine nucleotide carrier)_ member 36	ENSG00000114120	0.188221	6.43842e-06	5.86646e-05
ADAM15	8751	ADAM metallopeptidase domain 15	ENSG00000143537	0.155179	6.44077e-06	5.86646e-05
STK16	8576	serine/threonine kinase 16	ENSG00000115661	0.124105	6.48271e-06	5.90171e-05
GNG5	2787	guanine nucleotide binding protein (G protein)_ gamma 5	ENSG00000174021	-0.15396	6.51494e-06	5.92808e-05
RFX4	5992	regulatory factor X_ 4 (influences HLA class II expression)	ENSG00000111783	0.131822	6.53237e-06	5.94096e-05
DRD1	1812	dopamine receptor D1	ENSG00000184845	0.493745	6.616e-06	6.014e-05
CA2	760	carbonic anhydrase II	ENSG00000104267	-0.268727	6.66708e-06	6.05741e-05
KCTD10	83892	potassium channel tetramerization domain containing 10	ENSG00000110906	-0.110751	6.70212e-06	6.0862e-05
COMMD1	150684	copper metabolism (Murr1) domain containing 1	ENSG00000173163	-0.195259	6.70956e-06	6.0899e-05
LRIG3	121227	leucine-rich repeats and immunoglobulin-like domains 3	ENSG00000139263	0.144193	6.71651e-06	6.09317e-05
EIF2S1	1965	eukaryotic translation initiation factor 2_ subunit 1 alpha_ 35kDa	ENSG00000134001	-0.143112	6.79522e-06	6.1615e-05
RASD1	51655	RAS_ dexamethasone-induced 1	ENSG00000108551	0.281602	6.81694e-06	6.17811e-05
PHACTR3	116154	phosphatase and actin regulator 3	ENSG00000087495	-0.369176	6.84666e-06	6.20195e-05
WIZ	58525	widely interspaced zinc finger motifs	ENSG00000011451	-0.14289	6.8727e-06	6.22244e-05
[truncated: 17,794 more rows]
