# Supplementary material for: Anti-inflammatory and pro-proliferative effects of fasudil in human trisomy 21 neural progenitor cells
Source: bioRxiv. 2026 Mar 20:2026.03.19.712922. Preprint. [Version 1] doi: 10.64898/2026.03.19.712922 (PMC13015371; doi:10.64898/2026.03.19.712922)
Supplement: Supplement 8 — Supplemental Table S8. Comparison of gene expression in EGCG-treated T21 vs. untreated T21 NPCs. [file media-8.xlsx]

## Sheet: S8a
Supplemental Table S8a. DEGs identified between EGCG-treated T21 NPCs and untreated T21 NPCs.
Gene Symbol	Description	Gene ID	Alias	Fold Change	Log Fold Change	p-Value	p-Adj	Average Log2 Expression
TFRC	transferrin receptor	7037	CD71, IMD46, T9, TFR, TFR1, TR, TRFR, P90	1.66394	0.7346	0	0	13.4033
LUC7L	LUC7 like	55692	LUC7B1, LUC7, SR+89, HLUC7B1	-1.15646	-0.209718	7.04e-18	6.53e-14	12.5756
VGLL4	vestigial like family member 4	9686	VGL-4	1.10676	0.146344	5.47e-17	3.39e-13	13.1762
TNFAIP8	TNF alpha induced protein 8	25816	GG2-1, MDC-3.13, NDED, SCC-S2, SCCS2	1.19049	0.251556	2.39e-16	1.11e-12	11.3023
GOLGA6L9	golgin A6 family like 9	440295	GOLGA6L20	-1.20872	-0.273483	7.11e-16	2.24e-12	10.3114
ZMAT1	zinc finger matrin-type 1	84460	-	-1.29746	-0.375692	7.22e-16	2.24e-12	10.1342
PARP6	poly(ADP-ribose) polymerase family member 6	56965	ARTD17, PARP-6-B1, PARP-6-C, PART17	-1.17191	-0.228866	3.92e-15	1.02e-11	11.6124
GXYLT2	glucoside xylosyltransferase 2	727936	GLT8D4	1.21427	0.280095	5.8e-15	1.2e-11	10.2497
PNN	pinin, desmosome associated protein	5411	DRS, DRSP, SDK3, MEMA	-1.17425	-0.231744	1.05e-14	1.78e-11	14.128
HTRA3	HtrA serine peptidase 3	94031	PRSP, TASP	1.26753	0.342017	1.05e-14	1.78e-11	10.7675
OGT	O-linked N-acetylglucosamine (GlcNAc) transferase	8473	HINCUT-1, HRNT1, MRX106, O-GLCNAC, OGT1, XLID106	-1.20438	-0.268287	1.65e-14	2.56e-11	14.0878
WDR27	WD repeat domain 27	253769	-	-1.21541	-0.281443	5.16e-14	7.37e-11	10.8163
MMP24	matrix metallopeptidase 24	10893	MMP-24, MMP25, MT-MMP 5, MT-MMP5, MT5-MMP, MT5MMP, MTMMP5	1.21793	0.284429	5.86e-14	7.66e-11	11.3976
PLAU	plasminogen activator, urokinase	5328	ATF, BDPLT5, QPD, UPA, URK, U-PA	1.17536	0.233101	6.19e-14	7.66e-11	12.6846
KRT19	keratin 19	3880	CK19, K19, K1CS	1.13829	0.186874	1.3e-13	1.51e-10	13.314
CCDC14	coiled-coil domain containing 14	64770	-	-1.16988	-0.226365	2.94e-13	3.21e-10	13.4967
HNF1B	HNF1 homeobox B	6928	ADTKD3, FJHN, HNF-1-BETA, HNF-1B, HNF1BETA, HNF2, HPC11, LF-B3, LFB3, MODY5, RCAD, T2D, TCF-2, TCF2, VHNF1	1.24287	0.313679	4.96e-13	5.12e-10	9.661
DDX39B	DExD-box helicase 39B	7919	BAT1, D6S81E, UAP56	-1.13089	-0.177453	6.18e-13	5.97e-10	12.9431
RAB31	RAB31, member RAS oncogene family	11031	RAB22B	1.1025	0.140781	6.43e-13	5.97e-10	13.874
METTL17	methyltransferase like 17	64745	METT11D1	-1.13061	-0.177095	8.55e-13	7.56e-10	11.7895
HNRNPH1	heterogeneous nuclear ribonucleoprotein H1	3187	HNRPH, HNRPH1, NEDCDS, HNRNPH	-1.14538	-0.195822	9.26e-13	7.81e-10	15.5734
CCNL2	cyclin L2	81669	ANIA-6B, CCNM, CCNS, HCLA-ISO, HLA-ISO, PCEE, SB138	-1.13408	-0.181528	9.95e-13	8.04e-10	13.9838
CPE	carboxypeptidase E	1363	BDVS, CPH, IDDHH	1.12973	0.175973	1.1e-12	8.36e-10	14.0547
DCBLD1	discoidin, CUB and LCCL domain containing 1	285761	DJ94G16.1	1.1358	0.183711	1.13e-12	8.36e-10	11.6709
SGCD	sarcoglycan delta	6444	35DAG, CMD1L, DAGD, LGMDR6, SG-DELTA, SGCDP, SGD	1.22947	0.29804	1.4e-12	9.98e-10	9.074
CLK2	CDC like kinase 2	1196	-	-1.14565	-0.196161	1.59e-12	1.06e-09	11.7202
LTB4R	leukotriene B4 receptor	1241	BLT1, BLTR, CMKRL1, GPR16, LTB4R1, LTBR1, P2RY7, P2Y7	-1.22811	-0.296445	1.59e-12	1.06e-09	9.5692
UBASH3B	ubiquitin associated and SH3 domain containing B	84959	STS-1, STS1, TULA-2, TULA2, P70	1.18953	0.250387	2.41e-12	1.55e-09	11.9977
SRSF5	serine and arginine rich splicing factor 5	6430	HRS, SFRS5, SRP40	-1.1438	-0.19383	3.44e-12	2.07e-09	14.1829
SPINT1	serine peptidase inhibitor, Kunitz type 1	6692	HAI, HAI1, MANSC2	1.20292	0.266546	3.46e-12	2.07e-09	9.8287
MEGF9	multiple EGF like domains 9	1955	EGFL5	1.10566	0.144902	3.7e-12	2.15e-09	13.1644
PILRB	paired immunoglobin like type 2 receptor beta	29990	FDFACT1, FDFACT2	-1.19894	-0.261762	4.89e-12	2.72e-09	11.0461
COL1A2	collagen type I alpha 2 chain	1278	EDSARTH2, EDSCV, OI4	1.13674	0.184906	4.97e-12	2.72e-09	17.0813
GOLGA8B	golgin A8 family member B	440270	GOLGA5	-1.22971	-0.298321	5.81e-12	3.07e-09	11.6488
CD109	CD109 molecule	135228	CPAMD7, P180, R150	1.15366	0.206216	6.11e-12	3.07e-09	12.4015
ZNF692	zinc finger protein 692	55657	AREBP, ZFP692	-1.16859	-0.224767	6.11e-12	3.07e-09	10.6357
IVNS1ABP	influenza virus NS1A binding protein	10625	ARA3, FLARA3, HSPC068, IMD70, KLHL39, ND1, NS-1, NS1-BP, NS1BP	-1.11141	-0.152387	9.84e-12	4.69e-09	14.6279
RASGRF2	Ras protein specific guanine nucleotide releasing factor 2	5924	GRF2, RAS-GRF2	1.18889	0.249614	1.11e-11	5.13e-09	12.3488
FKBP14	FKBP prolyl isomerase 14	55033	EDSKMH, EDSKSCL2, FKBP22, IPBP12	1.1127	0.154059	1.18e-11	5.35e-09	13.0463
CYGB	cytoglobin	114757	HGB, NOD, STAP	1.19905	0.261895	1.55e-11	6.85e-09	9.4228
TIMP2	TIMP metallopeptidase inhibitor 2	7077	CSC-21K, DDC8	1.11537	0.157522	1.76e-11	7.58e-09	15.1968
MMP2	matrix metallopeptidase 2	4313	CLG4, CLG4A, MMP-2, MMP-II, MONA, TBE-1	1.1459	0.19648	1.99e-11	8.2e-09	15.3782
DDX5	DEAD-box helicase 5	1655	G17P1, HLR1, HUMP68, P68	-1.10696	-0.146604	1.99e-11	8.2e-09	16.5831
TM4SF1	transmembrane 4 L six family member 1	4071	H-L6, L6, M3S1, TAAL6	1.19969	0.262664	2.59e-11	1.05e-08	11.9139
EDIL3	EGF like repeats and discoidin domains 3	10085	DEL1	1.19302	0.254624	2.88e-11	1.14e-08	14.7122
DPYSL3	dihydropyrimidinase like 3	1809	CRMP-4, CRMP4, DRP-3, DRP3, LCRMP, ULIP, ULIP-1	1.13136	0.17806	2.96e-11	1.15e-08	16.4732
GSN	gelsolin	2934	ADF, AGEL, AMYLD4	1.12418	0.168879	3.23e-11	1.22e-08	13.7907
CSAD	cysteine sulfinic acid decarboxylase	51380	CSD, PCAP	-1.19489	-0.25688	4.13e-11	1.53e-08	9.9609
FBLIM1	filamin binding LIM protein 1	54751	CAL, FBLP-1, FBLP1	1.12357	0.16809	4.25e-11	1.54e-08	13.9376
CTHRC1	collagen triple helix repeat containing 1	115908	-	1.25143	0.323575	4.33e-11	1.54e-08	12.626
RBM25	RNA binding motif protein 25	58517	NET52, RED120, RNPC7, S164, SNU71, FSAP94	-1.13146	-0.17818	6.53e-11	2.29e-08	14.4359
DPY19L2	dpy-19 like 2	283417	SPATA34, SPGF9	-1.17042	-0.227024	1.09e-10	3.68e-08	9.7765
HHIP	hedgehog interacting protein	64399	HIP	1.21895	0.285635	1.55e-10	5.07e-08	9.5325
TNFRSF10A	TNF receptor superfamily member 10a	8797	APO2, CD261, DR4, TRAILR-1, TRAILR1	1.16712	0.222947	1.69e-10	5.43e-08	9.9191
CFAP44	cilia and flagella associated protein 44	55779	SPGF20, WDR52	-1.19885	-0.261647	1.78e-10	5.6e-08	9.4339
EFHC1	EF-hand domain containing 1	114327	EJM1, POC9, RIB72, DJ304B14.2	-1.11193	-0.153066	2.05e-10	6.35e-08	11.8257
MYO1D	myosin ID	4642	PPP1R108, MYR4	1.1226	0.166844	2.36e-10	7.07e-08	11.0355
PADI2	peptidyl arginine deiminase 2	11240	PAD-H19, PAD2, PDI2	1.24618	0.317517	2.48e-10	7.32e-08	10.8833
FAM114A1	family with sequence similarity 114 member A1	92689	NOXP20	1.11757	0.160368	2.81e-10	8.16e-08	13.4317
SHC4	SHC adaptor protein 4	399694	RALP, SHCD	1.20207	0.265524	3.39e-10	9.67e-08	9.5997
F2RL1	F2R like trypsin receptor 1	2150	GPR11, PAR2	1.14382	0.193863	3.44e-10	9.67e-08	13.3594
MATN3	matrilin 3	4148	DIPOA, EDM5, HOA, OADIP, OS2, SEMDBCD	1.12089	0.164645	3.99e-10	1.09e-07	10.8953
YPEL2	yippee like 2	388403	FKSG4	1.12966	0.175885	4.69e-10	1.26e-07	11.6189
PNISR	PNN interacting serine and arginine rich protein	25957	C6ORF111, HSPC306, SFRS18, SRRP130, BA98I9.2	-1.15623	-0.209433	4.92e-10	1.31e-07	13.9674
BICC1	BicC family RNA binding protein 1	80114	BICC	1.16579	0.221303	5.15e-10	1.35e-07	11.5833
CTSB	cathepsin B	1508	APPS, CPSB, KWE, RECEUP	1.11448	0.156365	5.32e-10	1.37e-07	14.3297
ADGRA2	adhesion G protein-coupled receptor A2	25960	GPR124, TEM5	1.17503	0.232692	6.15e-10	1.54e-07	12.7586
IGFBP7	insulin like growth factor binding protein 7	3490	AGM, FSTL2, IBP-7, IGFBP-7, IGFBP-7V, IGFBPRP1, MAC25, PSF, RAMSVPS, TAF	1.16526	0.220656	6.4e-10	1.56e-07	14.935
SEC31B	SEC31 homolog B, COPII component	25956	SEC31B-1, SEC31L2	-1.23325	-0.302468	6.7e-10	1.62e-07	9.399
DES	desmin	1674	CDCD3, CSM1, CSM2, LGMD1D, LGMD1E, LGMD2R	1.2218	0.289012	7.14e-10	1.7e-07	8.0662
GALNT10	polypeptide N-acetylgalactosaminyltransferase 10	55568	GALNACT10, PPGALNACT10, PPGANTASE10	1.11992	0.1634	7.4e-10	1.74e-07	14.3763
TGFBI	transforming growth factor beta induced	7045	BIGH3, CDB1, CDG2, CDGG1, CSD, CSD1, CSD2, CSD3, EBMD, LCD1	1.22497	0.292744	1.09e-09	2.54e-07	14.2158
NNMT	nicotinamide N-methyltransferase	4837	-	1.19785	0.260453	1.17e-09	2.69e-07	11.9252
DKK3	dickkopf Wnt signaling pathway inhibitor 3	27122	CRRL, REIC, RIG	1.11504	0.157096	1.4e-09	3.1e-07	15.366
CTSZ	cathepsin Z	1522	CTSX	1.11448	0.15637	1.4e-09	3.1e-07	13.6732
AGAP6	ArfGAP with GTPase domain, ankyrin repeat and PH domain 6	414189	AGAP-6, CTGLF3	-1.14977	-0.20134	1.47e-09	3.21e-07	10.3723
SLC6A9	solute carrier family 6 member 9	6536	GCENSG, GLYT1	-1.22798	-0.296288	1.61e-09	3.48e-07	9.3803
RAB29	RAB29, member RAS oncogene family	8934	RAB7L, RAB7L1	1.12906	0.175117	2.09e-09	4.41e-07	10.1207
TROAP	trophinin associated protein	10024	TASTIN	-1.11927	-0.162558	2.22e-09	4.63e-07	10.7155
YJEFN3	YjeF N-terminal domain containing 3	374887	-	-1.23628	-0.306011	2.27e-09	4.68e-07	7.8725
FSTL3	follistatin like 3	10272	FLRG, FSRP	1.15809	0.211751	2.38e-09	4.83e-07	14.0724
SEMA7A	semaphorin 7A (JohnMiltonHagen blood group)	8482	CD108, CDW108, H-SEMA-K1, H-SEMA-L, JMH, PFIC11, SEMAK1, SEMAL	1.15223	0.204424	2.93e-09	5.73e-07	10.8591
DDX11	DEAD/H-box helicase 11	1663	CHL1, CHLR1, KRG2, WABS	-1.11934	-0.162651	3.57e-09	6.9e-07	11.7427
MMP14	matrix metallopeptidase 14	4323	MMP-14, MMP-X1, MT-MMP, MT-MMP 1, MT1-MMP, MT1MMP, MTMMP1, WNCHRS	1.14083	0.19009	3.62e-09	6.93e-07	15.6212
CDCP1	CUB domain containing protein 1	64866	CD318, SIMA135, TRASK	1.21599	0.28213	4.37e-09	8.29e-07	8.9998
CSPG4	chondroitin sulfate proteoglycan 4	1464	CSPG4A, HMW-MAA, MCSP, MCSPG, MEL-CSPG, MSK16, NG2	1.17126	0.228061	4.44e-09	8.33e-07	11.6606
PFAS	phosphoribosylformylglycinamidine synthase	5198	FGAMS, FGAR-AT, FGARAT, GATD8, PURL	-1.10177	-0.139826	4.78e-09	8.87e-07	12.6083
ADAM19	ADAM metallopeptidase domain 19	8728	FKSG34, MADDAM, MLTNB	1.13561	0.183462	5.98e-09	1.09e-06	15.287
B3GNT9	UDP-GlcNAc:betaGal beta-1,3-N-acetylglucosaminyltransferase 9	84752	-	1.20089	0.264104	6.14e-09	1.11e-06	8.9966
TTLL3	tubulin tyrosine ligase like 3	26140	HOTTL	-1.19274	-0.254277	7.21e-09	1.27e-06	10.3591
CDK5RAP3	CDK5 regulatory subunit associated protein 3	80279	C53, HSF-27, IC53, LZAP, MST016, OK/SW-CL.114, PP1553	-1.12062	-0.164301	8.02e-09	1.41e-06	12.4434
IGFBP4	insulin like growth factor binding protein 4	3487	BP-4, HT29-IGFBP, IBP4, IGFBP-4	1.13228	0.179234	8.88e-09	1.54e-06	14.0204
ADAMTS16	ADAM metallopeptidase with thrombospondin type 1 motif 16	170690	ADAMTS16S	1.16558	0.221042	9.21e-09	1.57e-06	11.3692
ELK3	ETS transcription factor ELK3	2004	ERP, NET, SAP-2, SAP2	1.10175	0.139801	9.95e-09	1.68e-06	13.7285
DMTF1	cyclin D binding myb like transcription factor 1	9988	DMP1, DMTF, MRUL, HDMP1	-1.12782	-0.173533	1.03e-08	1.72e-06	13.1492
WDR90	WD repeat domain 90	197335	C16ORF15, C16ORF16, C16ORF17, C16ORF18, C16ORF19, POC16	-1.19022	-0.251226	1.07e-08	1.77e-06	10.5847
RIMKLB	ribosomal modification protein rimK like family member B	57494	FAM80B, NAAGS, NAAGS-I	-1.11242	-0.153708	1.16e-08	1.88e-06	12.9617
MAMDC4	MAM domain containing 4	158056	AEGP, EDTB	-1.21685	-0.283146	1.17e-08	1.89e-06	9.5136
PMEPA1	prostate transmembrane protein, androgen induced 1	56937	STAG1, TMEPAI	1.10931	0.149669	1.27e-08	2.01e-06	12.3452
TSPYL2	TSPY like 2	64061	CDA1, CINAP, CTCL, DENTT, HRIHFB2216, NP79, SE204, TSPX	-1.11746	-0.160221	1.27e-08	2.01e-06	11.3826
FBLN2	fibulin 2	2199	-	1.1417	0.191182	1.3e-08	2.02e-06	10.5633
PIK3IP1	phosphoinositide-3-kinase interacting protein 1	113791	HGFL, TRIP, HHGFL(S)	1.12042	0.164034	1.43e-08	2.2e-06	11.4375
SLC29A2	solute carrier family 29 member 2	3177	DER12, ENT2, HNP36, HENT2	-1.14326	-0.193152	1.43e-08	2.2e-06	10.6986
PDGFA	platelet derived growth factor subunit A	5154	PDGF-A, PDGF1	1.16426	0.219413	1.49e-08	2.27e-06	9.8018
WNT2B	Wnt family member 2B	7482	WNT13	1.16387	0.218934	1.67e-08	2.52e-06	12.249
PDLIM3	PDZ and LIM domain 3	27295	ALP	1.16284	0.217652	2.21e-08	3.23e-06	10.9808
SNRNP70	small nuclear ribonucleoprotein U1 subunit 70	6625	RNPU1Z, RPU1, SNRP70, SNP1, U1-70K, U170K, U1AP, U1RNP	-1.10401	-0.142747	2.44e-08	3.53e-06	14.0172
PGM2L1	phosphoglucomutase 2 like 1	283209	BM32A, NEDHFS, PMMLP	1.11237	0.153632	2.58e-08	3.68e-06	13.1958
GAL3ST1	galactose-3-O-sulfotransferase 1	9514	CST	1.2118	0.277153	2.6e-08	3.68e-06	7.5984
TRPM2	transient receptor potential cation channel subfamily M member 2	7226	EREG1, KNP3, LTRPC2, LTRPC-2, NUDT9H, NUDT9L1, TRPC7	1.21599	0.282137	2.77e-08	3.89e-06	7.4001
CNIH3	cornichon family AMPA receptor auxiliary protein 3	149111	CNIH-3	1.17281	0.229974	2.81e-08	3.92e-06	8.6555
HRH1	histamine receptor H1	3269	H1-R, H1R, HH1R, HISH1	1.20975	0.274704	3.03e-08	4.2e-06	9.9472
GSDMB	gasdermin B	55876	GSDMB-1, GSDML, PP4052, PRO2521	-1.18099	-0.239991	3.06e-08	4.21e-06	9.3714
FERMT1	FERM domain containing kindlin 1	55612	C20ORF42, DTGCU2, KIND1, UNC112A, URP1	1.18402	0.24369	3.16e-08	4.31e-06	8.6305
GLRX	glutaredoxin	2745	GRX, GRX1	1.11414	0.155936	3.47e-08	4.67e-06	11.3273
EFEMP1	EGF containing fibulin extracellular matrix protein 1	2202	ARCL1D, DHRD, DRAD, FBLN3, FBNL, FIBL-3, GLC1H, MLVT, MTLV, S1-5	1.14783	0.198906	3.51e-08	4.69e-06	13.2438
RTEL1-TNFRSF6B	RTEL1-TNFRSF6B readthrough (NMD candidate)	100533107	-	-1.21868	-0.285319	3.73e-08	4.94e-06	7.1698
PABPN1	poly(A) binding protein nuclear 1	8106	OPMD, PAB2, PABII, PABP-2, PABP2	-1.11805	-0.160989	4.01e-08	5.25e-06	12.9984
KLHL4	kelch like family member 4	56062	DKELCHL, KHL4	1.14415	0.19428	4.66e-08	5.96e-06	10.4677
L3MBTL1	L3MBTL histone methyl-lysine binding protein 1	26013	H-L(3)MBT, L3MBTL, ZC2HC3, DJ138B7.3	-1.17523	-0.232946	4.86e-08	6.18e-06	9.7276
LOC102724560	cystathionine beta-synthase like	102724560	CBS, CBSL	-1.17878	-0.237296	5.08e-08	6.42e-06	9.0602
LUC7L3	LUC7 like 3 pre-mRNA splicing factor	51747	CRA, CREAP-1, CROP, LUC7A, OA48-18, HLUC7A	-1.12248	-0.166687	5.17e-08	6.49e-06	14.1833
TMEM200A	transmembrane protein 200A	114801	KIAA1913, TTMA, TTMC	1.14029	0.189397	5.89e-08	7.3e-06	10.9292
IL1R1	interleukin 1 receptor type 1	3554	CD121A, CRMO3, D2S1473, IL-1R-ALPHA, IL-1RT1, IL1R, IL1RA, P80	1.13085	0.177405	6.07e-08	7.47e-06	9.6331
MCAM	melanoma cell adhesion molecule	4162	CD146, HEMCAM, METCAM, MUC18, MELCAM	1.10632	0.145772	6.12e-08	7.48e-06	14.2057
GPR173	G protein-coupled receptor 173	54328	SREB3	-1.13101	-0.177613	6.94e-08	8.36e-06	10.7815
TNC	tenascin C	3371	150-225, DFNA56, GMEM, GP, HXB, JI, TN, TN-C	1.15006	0.201704	7.07e-08	8.46e-06	18.3433
PAPSS2	3'-phosphoadenosine 5'-phosphosulfate synthase 2	9060	ATPSK2, BCYM4, SK2	1.1135	0.155107	7.8e-08	9.17e-06	12.7743
AC244197.3				-1.20407	-0.26792	8.11e-08	9.47e-06	7.5936
KIF18B	kinesin family member 18B	146909	-	-1.11166	-0.152722	8.75e-08	1.01e-05	11.0126
CDH13	cadherin 13	1012	CDHH, P105	1.12571	0.170838	9.27e-08	1.05e-05	13.0563
WSB1	WD repeat and SOCS box containing 1	26118	SWIP1, WSB-1	-1.1212	-0.165044	9.29e-08	1.05e-05	14.4916
RCN3	reticulocalbin 3	57333	RLP49	1.16545	0.220892	9.46e-08	1.06e-05	10.0006
GDNF	glial cell derived neurotrophic factor	2668	ATF, ATF1, ATF2, HFB1-GDNF, HSCR3	1.17204	0.229021	1.02e-07	1.14e-05	9.508
MBP	myelin basic protein	4155	-	1.12804	0.173823	1.05e-07	1.16e-05	11.8089
INTS6L	integrator complex subunit 6 like	203522	DDX26B	-1.10293	-0.141343	1.07e-07	1.18e-05	11.1322
FOXD1	forkhead box D1	2297	FKHL8, FREAC-4, FREAC4	1.17641	0.234395	1.32e-07	1.42e-05	9.7155
LRRC32	leucine rich repeat containing 32	2615	CPPRDD, D11S833E, GARP	1.14005	0.189101	1.35e-07	1.44e-05	10.6549
ZNF738	zinc finger protein 738	148203	-	-1.10698	-0.146627	1.48e-07	1.56e-05	11.0532
GDF7	growth differentiation factor 7	151449	BMP12	1.19124	0.252468	1.51e-07	1.57e-05	8.1907
BRICD5	BRICHOS domain containing 5	283870	C16ORF79	-1.16247	-0.217196	1.52e-07	1.57e-05	8.6449
GAS6	growth arrest specific 6	2621	AXLLG, AXSF	1.13514	0.182865	1.71e-07	1.74e-05	14.0582
TMBIM1	transmembrane BAX inhibitor motif containing 1	64114	LFG3, MST100, MSTP100, PP1201, RECS1	1.12303	0.167396	1.73e-07	1.75e-05	11.8609
STK17B	serine/threonine kinase 17b	9262	DRAK2	1.1053	0.144438	1.79e-07	1.8e-05	11.6666
MAN2C1	mannosidase alpha class 2C member 1	4123	CDDG2, MAN6A8, MANA, MANA1	-1.13953	-0.188443	1.92e-07	1.9e-05	12.0496
CLDN6	claudin 6	9074	-	1.13347	0.180743	1.92e-07	1.9e-05	13.327
PAN2	poly(A) specific ribonuclease subunit PAN2	9924	USP52	-1.10094	-0.138737	1.93e-07	1.9e-05	11.0875
SH3YL1	SH3 and SYLF domain containing 1	26751	RAY	-1.10857	-0.148703	2.07e-07	2.03e-05	10.7774
SPRN	shadow of prion protein	503542	SHADOO, SHO, BA108K14.1	1.17974	0.238475	2.17e-07	2.11e-05	8.2646
PRRT2	proline rich transmembrane protein 2	112476	BFIC2, BFIS2, DSPB3, DYT10, EKD1, FICCA, ICCA, IFITMD1, PKC	-1.18458	-0.24438	2.27e-07	2.19e-05	8.7912
RSKR	ribosomal protein S6 kinase related	124923	SGK494	-1.17458	-0.232146	2.32e-07	2.23e-05	9.193
EME2	essential meiotic structure-specific endonuclease subunit 2	197342	SLX2B, GS125	-1.17112	-0.227886	2.4e-07	2.3e-05	10.3543
HEMK1	HemK methyltransferase 1, mitochondrial release factors N(5)-glutamine	51409	HEMK, MPRMC, MTQ1	-1.11835	-0.161367	2.57e-07	2.45e-05	10.909
ZNF469	zinc finger protein 469	84627	BCS, BCS1, ZFP469	1.17412	0.231575	2.63e-07	2.48e-05	11.0864
MDFI	MyoD family inhibitor	4188	I-MF, I-MFA	1.1132	0.154715	3.37e-07	3.16e-05	11.7195
DCDC2	doublecortin domain containing 2	51473	DCDC2A, DFNB66, NPHP19, NSC, RU2, RU2S	1.12542	0.170464	3.54e-07	3.31e-05	9.7546
HIC1	HIC ZBTB transcriptional repressor 1	3090	ZBTB29, ZNF901, HIC-1	1.17755	0.235785	3.68e-07	3.42e-05	8.4073
ADAM12	ADAM metallopeptidase domain 12	8038	ADAM12-OT1, CAR10, MCMP, MCMPMLTNA, MLTN, MLTNA	1.13238	0.179352	4.11e-07	3.76e-05	13.3147
MYSM1	Myb like, SWIRM and MPN domains 1	114803	2A-DUB, 2ADUB, BMFS4	-1.12701	-0.172506	4.23e-07	3.83e-05	12.3784
AASS	aminoadipate-semialdehyde synthase	10157	LKR/SDH, LKRSDH, LORSDH	-1.13545	-0.18327	4.49e-07	4.03e-05	11.5928
COPZ2	coat protein complex I subunit zeta 2	51226	ZETA2-COP	1.13315	0.180334	5.09e-07	4.5e-05	9.9372
MEDAG	mesenteric estrogen dependent adipogenesis	84935	AWMS3, C13ORF33, MEDA-4, MEDA4, HAWMS3	1.19411	0.255932	5.84e-07	5.04e-05	9.0815
PABPC1L	poly(A) binding protein cytoplasmic 1 like	80336	C20ORF119, EPAB, OZEMA22, PABPC1L1, DJ1069P2.3	-1.18568	-0.245713	5.89e-07	5.05e-05	10.5897
PLOD1	procollagen-lysine,2-oxoglutarate 5-dioxygenase 1	5351	EDS6, EDSKCL1, LH, LH1, LLH, PLOD	1.10244	0.140705	6.06e-07	5.1e-05	14.7505
APBB3	amyloid beta precursor protein binding family B member 3	10307	FE65L2, SRA	-1.1442	-0.194343	6.45e-07	5.37e-05	10.3033
NRIP3	nuclear receptor interacting protein 3	56675	C11ORF14, NY-SAR-105	1.11473	0.156696	6.85e-07	5.65e-05	10.5846
SLC26A6	solute carrier family 26 member 6	65010	-	-1.12528	-0.170284	7.76e-07	6.34e-05	10.9934
PROCR	protein C receptor	10544	CCCA, CCD41, EPCR	1.13047	0.176919	7.94e-07	6.46e-05	10.5666
BGN	biglycan	633	DSPG1, MRLS, PG-S1, PGI, SEMDX, SLRR1A	1.12894	0.174964	8.01e-07	6.5e-05	10.7879
MYLK	myosin light chain kinase	4638	AAT7, KRP, MLCK, MLCK1, MLCK108, MLCK210, MMIHS, MMIHS1, MSTP083, MYLK-L, MYLK1, SMMLCK	1.10092	0.138716	8.17e-07	6.59e-05	14.0994
IL18BP	interleukin 18 binding protein	10068	FVH, IL18BPA	-1.16197	-0.216573	8.45e-07	6.73e-05	10.0001
GALNT15	polypeptide N-acetylgalactosaminyltransferase 15	117248	GALNACT15, GALNT13, GALNT7, GALNTL2, PIH5, PP-GALNAC-T15	1.19448	0.256385	8.53e-07	6.77e-05	7.3747
CX3CL1	C-X3-C motif chemokine ligand 1	6376	ABCD-3, C3XKINE, CXC3, CXC3C, NTN, NTT, SCYD1, FRACTALKINE, NEUROTACTIN	1.11946	0.162807	9.25e-07	7.15e-05	10.5134
GOLGA8A	golgin A8 family member A	23015	CFAP286, FAP286, GM88, GOLGA8B	-1.1852	-0.245125	1.01e-06	7.8e-05	11.841
ADAMTS13	ADAM metallopeptidase with thrombospondin type 1 motif 13	11093	ADAM-TS13, ADAMTS-13, C9ORF8, VWFCP, VWF-CP	-1.17066	-0.227326	1.12e-06	8.54e-05	8.7415
CDK10	cyclin dependent kinase 10	8558	ALSAS, PISSLRE	-1.10805	-0.148019	1.14e-06	8.71e-05	11.7262
NKAIN4	sodium/potassium transporting ATPase interacting 4	128414	C20ORF58, FAM77A, BA261N11.2	1.11162	0.15267	1.16e-06	8.76e-05	13.3268
PLAUR	plasminogen activator, urokinase receptor	5329	CD87, U-PAR, UPAR, URKR	1.13346	0.180738	1.33e-06	9.95e-05	12.3029
CHST15	carbohydrate sulfotransferase 15	51363	BRAG, GALNAC4S-6ST	1.11315	0.154649	1.34e-06	9.98e-05	11.805
ARSI	arylsulfatase family member I	340075	ASI, SPG66	1.12571	0.170834	1.37e-06	0.000101	12.6531
TAF1C	TATA-box binding protein associated factor, RNA polymerase I subunit C	9013	MGC:39976, SL1, TAFI110, TAFI95	-1.12076	-0.164473	1.41e-06	0.000103	11.7934
SPPL2B	signal peptide peptidase like 2B	56928	IMP-4, IMP4, PSH4, PSL1	-1.1095	-0.149906	1.52e-06	0.00011	11.1714
MAPK13	mitogen-activated protein kinase 13	5603	MAPK 13, MAPK-13, PRKM13, SAPK4, P38DELTA	1.15285	0.205204	1.53e-06	0.00011	8.7629
CAPRIN2	caprin family member 2	65981	C1QDC1, EEG-1, EEG1, RNG140	-1.10264	-0.140958	1.55e-06	0.000111	11.9786
SLC30A4	solute carrier family 30 member 4	7782	ZNT4, ZNT-4	1.11789	0.160779	1.61e-06	0.000115	10.3065
GIGYF1	GRB10 interacting GYF protein 1	64599	GYF1, PERQ1	-1.13408	-0.181522	1.65e-06	0.000117	11.9926
OLFML2A	olfactomedin like 2A	169611	PRO34319	1.10611	0.145501	1.74e-06	0.000122	14.4513
PLCL1	phospholipase C like 1 (inactive)	5334	PLCE, PLCL, PLDL1, PPP1R127, PRIP	1.12174	0.16574	1.84e-06	0.000129	11.3118
SLCO4C1	solute carrier organic anion transporter family member 4C1	353189	OATP-H, OATP-M1, OATP4C1, OATPX, PRO2176, SLC21A20	-1.18158	-0.240723	1.87e-06	0.00013	7.8301
FAM111A	FAM111 trypsin like peptidase A	63901	GCLEB, KCS2	-1.10515	-0.144237	1.92e-06	0.000134	11.5576
VARS2	valyl-tRNA synthetase 2, mitochondrial	57176	COXPD20, VALRS, VARS2L, VARSL	-1.10377	-0.14244	2.03e-06	0.000139	11.4925
EMILIN2	elastin microfibril interfacer 2	84034	EMILIN-2, FOAP-10	1.12506	0.170001	2.07e-06	0.000141	11.7426
QPCT	glutaminyl-peptide cyclotransferase	25797	GCT, QC, SQC	1.13678	0.184958	2.14e-06	0.000145	11.0174
GABBR1	gamma-aminobutyric acid type B receptor subunit 1	2550	GABABR1, GABBR1-3, GB1, GPRC3A, NEDLC	-1.17143	-0.228276	2.17e-06	0.000145	12.2428
TNFRSF19	TNF receptor superfamily member 19	55504	TAJ, TAJ-ALPHA, TRADE, TROY	1.11505	0.157104	2.23e-06	0.000148	13.9417
EVA1A	eva-1 homolog A, regulator of programmed cell death	84141	FAM176A, TMEM166	1.11543	0.157594	2.31e-06	0.000153	11.5674
CDKN2B	cyclin dependent kinase inhibitor 2B	1030	CDK4I, INK4B, MTS2, P15, TP15, P15INK4B	1.11734	0.160062	2.44e-06	0.00016	14.6239
CAV2	caveolin 2	858	CAV	1.12794	0.173691	2.51e-06	0.000163	13.359
SLC2A11	solute carrier family 2 member 11	66035	GLUT10, GLUT11	-1.11876	-0.161895	2.53e-06	0.000164	9.9897
S100A16	S100 calcium binding protein A16	140576	AAG13, DT1P1A7, S100F	1.11702	0.159653	2.59e-06	0.000167	12.9576
RARG	retinoic acid receptor gamma	5916	NR1B3, RARC, RARGAMMA	1.1333	0.180532	2.61e-06	0.000168	8.7733
LGR5	leucine rich repeat containing G protein-coupled receptor 5	8549	FEX, GPR49, GPR67, GRP49, HG38	-1.14306	-0.192899	2.75e-06	0.000176	10.4137
TMEM119	transmembrane protein 119	338773	OBIF	1.13885	0.187574	2.89e-06	0.000184	9.9644
HEXD	hexosaminidase D	284004	HEXDC	-1.12881	-0.174804	2.91e-06	0.000184	9.8737
SLC16A3	solute carrier family 16 member 3	9123	MCT 3, MCT 4, MCT-3, MCT-4, MCT3, MCT4	1.13187	0.178706	2.95e-06	0.000186	12.2014
ANKRD36	ankyrin repeat domain 36	375248	UNQ2430	-1.14569	-0.196221	3.79e-06	0.000232	10.4693
AC005726.1				-1.16515	-0.220519	3.9e-06	0.000237	8.0086
BST1	bone marrow stromal cell antigen 1	683	CD157, CADPR2	1.1153	0.157426	3.91e-06	0.000237	11.4761
BTBD19	BTB domain containing 19	149478	-	-1.15624	-0.20944	4.06e-06	0.000246	9.8153
CLN8	CLN8 transmembrane ER and ERGIC protein	2055	C8ORF61, EPMR, TLCD6	1.10002	0.137524	4.08e-06	0.000246	12.038
GNB3	G protein subunit beta 3	2784	CSNB1H, HG2D	-1.17092	-0.227639	4.13e-06	0.000248	9.2592
KRTCAP2	keratinocyte associated protein 2	200185	KCP2	-1.1708	-0.2275	4.24e-06	0.000253	8.1149
SLC25A27	solute carrier family 25 member 27	9481	UCP4	-1.15122	-0.203161	4.3e-06	0.000255	8.2247
KCNJ12	potassium inwardly rectifying channel subfamily J member 12	3768	IRK-2, IRK2, KCNJN1, KIR2.2, HIRK, HIRK1, HKIR2.2X, KCNJ12X	1.17048	0.227099	4.31e-06	0.000255	7.0752
ANKRD36B	ankyrin repeat domain 36B	57730	KIAA1641	-1.14601	-0.196619	4.35e-06	0.000256	9.1769
STK36	serine/threonine kinase 36	27148	CILD46, FU	-1.10468	-0.143626	4.44e-06	0.00026	11.532
HTRA1	HtrA serine peptidase 1	5654	ARMD7, CADASIL2, CARASIL, HTRA, L56, ORF480, PRSS11	1.11831	0.161324	4.5e-06	0.000262	13.098
ST6GAL2	ST6 beta-galactoside alpha-2,6-sialyltransferase 2	84620	SIAT2, ST6GALII	1.13078	0.177318	4.69e-06	0.000271	12.8435
S100A6	S100 calcium binding protein A6	6277	2A9, 5B10, CABP, CACY, PRA, S10A6	1.12064	0.164326	4.73e-06	0.000273	14.8628
BNC1	basonuclin zinc finger protein 1	646	BNC, BSN1, HST19447, POF16, BN1	1.1619	0.216488	4.75e-06	0.000273	8.6315
CRISPLD2	cysteine rich secretory protein LCCL domain containing 2	83716	CRISP11, LCRISP2, LGL1	1.1363	0.184348	4.85e-06	0.000278	9.0854
NKTR	natural killer cell triggering receptor	4820	CYPNK, P104	-1.11866	-0.161771	5.06e-06	0.000287	13.8441
RPS17	ribosomal protein S17	6218	DBA4, RPS17L, RPS17L1, RPS17L2, S17, ES17	-1.10753	-0.147352	5.11e-06	0.000289	9.7655
COL6A2	collagen type VI alpha 2 chain	1292	BTHLM1, BTHLM1B, PP3610, UCMD1, UCMD1B	1.10166	0.139681	5.18e-06	0.000291	14.0381
APOE	apolipoprotein E	348	AD2, APO-E, APOE4, LDLCQ5, LPG	1.12102	0.16481	5.23e-06	0.000293	13.3735
NRXN3	neurexin 3	9369	C14ORF60	-1.13067	-0.177176	5.4e-06	0.000301	10.4397
DDR2	discoidin domain receptor tyrosine kinase 2	4921	MIG20A, NTRKR3, TKT, TYRO10, WRCN	-1.14872	-0.200028	5.55e-06	0.000307	11.0242
ATG16L2	autophagy related 16 like 2	89849	ATG16B, WDR80	-1.17132	-0.22814	5.84e-06	0.00032	8.3396
SFI1	SFI1 centrin binding protein	9814	PISD, PPP1R139, HSFI1P	-1.11163	-0.152682	5.9e-06	0.000322	9.9565
PHGDH	phosphoglycerate dehydrogenase	26227	3-PGDH, 3PGDH, HEL-S-113, NLS, NLS1, PDG, PGAD, PGD, PGDH, PHGDHD, SERA	-1.16666	-0.222381	6.18e-06	0.000335	13.0929
STRADA	STE20 related adaptor alpha	92335	LYK5, NY-BR-96, PMSE, STRAD, STRAD ALPHA, STLK	-1.14257	-0.192286	6.42e-06	0.000347	8.8222
SYNGAP1	synaptic Ras GTPase activating protein 1	8831	MRD5, RASA1, RASA5, SYNGAP	-1.13332	-0.180559	6.84e-06	0.000364	12.0153
CARD11	caspase recruitment domain family member 11	84433	BENTA, BIMP3, CARMA1, IMD11, IMD11A, PPBL	1.13682	0.185001	6.89e-06	0.000366	9.5348
LENG8	leukocyte receptor cluster member 8	114823	PP13842	-1.17427	-0.231761	7.06e-06	0.000372	13.5764
DACT1	dishevelled binding antagonist of beta catenin 1	51339	DAPPER, DAPPER1, DPR1, FRODO, HDPR1, TBS2, THYEX3	1.1024	0.140647	7.15e-06	0.000376	11.7913
CNN1	calponin 1	1264	HEL-S-14, SMCC, SM-CALP	1.10356	0.14217	7.17e-06	0.000376	14.0087
ACTA1	actin alpha 1, skeletal muscle	58	ACTA, ASMA, CFTD, CFTD1, CFTDM, CMYO2A, CMYO2B, CMYO2C, CMYP2A, CMYP2B, CMYP2C, MPFD, NEM1, NEM2, NEM3, SHPM	1.11624	0.158645	7.27e-06	0.000377	10.8677
AGAP5	ArfGAP with GTPase domain, ankyrin repeat and PH domain 5	729092	CTGLF2	-1.14516	-0.195553	7.28e-06	0.000377	8.6839
AGER	advanced glycosylation end-product specific receptor	177	RAGE, SCARJ1, SRAGE	-1.16275	-0.217545	7.28e-06	0.000377	8.7726
MARCHF3	membrane associated ring-CH-type finger 3	115123	MARCH-III, MARCH3, RNF173	1.14615	0.196798	7.31e-06	0.000377	8.596
GPR155	G protein-coupled receptor 155	151556	DEP.7, DEPDC3, LYCHOS, PGR22	1.12689	0.172351	7.61e-06	0.000389	10.6456
ARHGAP9	Rho GTPase activating protein 9	64333	10C, RGL1	-1.14333	-0.193248	7.79e-06	0.000396	5.1878
PLPP4	phospholipid phosphatase 4	196051	DPPL2, PPAPDC1, PPAPDC1A	1.17501	0.232674	7.8e-06	0.000396	9.2564
CENATAC	centrosomal AT-AC splicing factor	338657	CCDC84, DLNB14, MVA4	-1.12892	-0.174947	7.99e-06	0.000402	10.506
CD44	CD44 molecule (IN blood group)	960	CDW44, CSPG8, ECM-III, ECMR-III, H-CAM, HCELL, HUTCH-1, HUTCH-I, HERMES-1, LHR, MC56, MDU2, MDU3, MIC4, PGP1	1.12003	0.163543	8e-06	0.000402	13.1657
FBXL6	F-box and leucine rich repeat protein 6	26233	FBL6, FBL6A, PP14630	-1.11789	-0.160778	8e-06	0.000402	10.395
CCDC3	coiled-coil domain containing 3	83643	-	1.14066	0.189871	8.22e-06	0.000413	10.0623
RAD54L	RAD54 like	8438	HR54, RAD54A, HHR54, HRAD54	-1.10232	-0.140539	8.25e-06	0.000413	10.3532
COL3A1	collagen type III alpha 1 chain	1281	EDS4A, EDSVASC, PMGEDSV	1.11032	0.150975	8.32e-06	0.000415	16.8784
KDELR3	KDEL endoplasmic reticulum protein retention receptor 3	11015	ERD23, ERD2L3	1.1041	0.142876	8.5e-06	0.000423	11.8687
ITGB3	integrin subunit beta 3	3690	BDPLT16, BDPLT2, BDPLT24, CD61, GP3A, GPIIIA, GT, GT2	1.10983	0.150342	8.51e-06	0.000423	10.5848
IRF9	interferon regulatory factor 9	10379	IRF-9, ISGF3, ISGF3G, P48	-1.16843	-0.22457	8.6e-06	0.000426	7.5856
GALNT5	polypeptide N-acetylgalactosaminyltransferase 5	11227	GALNAC-T5, GALNACT5	1.113	0.15445	8.79e-06	0.000432	10.257
EEF1A2	eukaryotic translation elongation factor 1 alpha 2	1917	DEE33, EEF1AL, EF-1-ALPHA-2, EF1A, EIEE33, HS1, MRD38, STN, STNL	1.10646	0.145947	9.11e-06	0.000446	12.1169
ACAP3	ArfGAP with coiled-coil, ankyrin repeat and PH domains 3	116983	CENTB5	-1.12301	-0.167369	9.33e-06	0.000456	12.505
COL1A1	collagen type I alpha 1 chain	1277	CAFYD, EDSARTH1, EDSC, OI1, OI2, OI3, OI4	1.11371	0.155375	9.56e-06	0.000465	19.532
KCNK6	potassium two pore domain channel subfamily K member 6	9424	K2P6.1, KCNK8, TOSS, TWIK-2, TWIK2	1.13305	0.180214	9.8e-06	0.000472	9.8716
NDOR1	NADPH dependent diflavin oxidoreductase 1	27158	CIAE1, NR1, BA350O14.9	-1.11707	-0.159716	9.92e-06	0.000477	10.2885
ASNS	asparagine synthetase (glutamine-hydrolyzing)	440	ASNSD, TS11	-1.16788	-0.22389	1.01e-05	0.00048	12.3918
UBTD1	ubiquitin domain containing 1	80019	-	1.11197	0.153119	1.01e-05	0.00048	11.3884
MICAL2	microtubule associated monooxygenase, calponin and LIM domain containing 2	9645	EBITEIN1, MICAL-2, MICAL2PV1, MICAL2PV2, MICALCL, MICAL-CL	1.15167	0.203725	1.05e-05	0.000496	14.7628
PVR	PVR cell adhesion molecule	5817	CD155, HVED, NECL5, NECL-5, PVS, TAGE4	1.10026	0.137847	1.09e-05	0.000505	12.3642
NPIPB4	nuclear pore complex interacting protein family member B4	440345	61E3.4	-1.14251	-0.192212	1.12e-05	0.000518	9.4583
DNHD1	dynein heavy chain domain 1	144132	C11ORF47, CCDC35, DHCD1, DNHD1L, SPGF65	-1.14765	-0.198686	1.13e-05	0.000521	8.9509
EYA4	EYA transcriptional coactivator and phosphatase 4	2070	CMD1J, DFNA10	-1.14181	-0.191322	1.15e-05	0.000526	9.3769
SPTBN5	spectrin beta, non-erythrocytic 5	51332	BSPECV, HUBSPECV, HUSPECV	-1.15495	-0.207825	1.23e-05	0.000557	10.1745
AC015813.2				-1.16463	-0.219877	1.24e-05	0.000557	7.8928
ADAMTS14	ADAM metallopeptidase with thrombospondin type 1 motif 14	140766	-	1.1441	0.19421	1.29e-05	0.00058	8.8059
TNFRSF10C	TNF receptor superfamily member 10c	8794	CD263, DCR1, DCR1-TNFR, LIT, TRAIL-R3, TRAILR3, TRID	1.11662	0.159139	1.31e-05	0.000588	9.8149
SPSB1	splA/ryanodine receptor domain and SOCS box containing 1	80176	SSB-1, SSB1	1.11315	0.154644	1.41e-05	0.000623	12.182
GNA14	G protein subunit alpha 14	9630	HG1I	1.16928	0.225624	1.46e-05	0.000638	6.4841
CXCL1	C-X-C motif chemokine ligand 1	2919	FSP, GRO1, GROA, MGSA, MGSA-A, NAP-3, SCYB1	1.1386	0.187267	1.46e-05	0.000638	11.248
MZF1	myeloid zinc finger 1	7593	MZF-1, MZF1B, ZFP98, ZNF42, ZSCAN6	-1.11897	-0.162171	1.52e-05	0.000659	10.7852
AGAP9	ArfGAP with GTPase domain, ankyrin repeat and PH domain 9	642517	AGAP-9, CTGLF6, BA301J7.2	-1.12814	-0.173941	1.53e-05	0.000663	9.5029
KIT	KIT proto-oncogene, receptor tyrosine kinase	3815	C-KIT, CD117, MASTC, PBT, SCFR	-1.11379	-0.155483	1.64e-05	0.000707	10.3856
ANKZF1	ankyrin repeat and zinc finger peptidyl tRNA hydrolase 1	55139	VMS1, ZNF744	-1.10155	-0.139537	1.65e-05	0.000711	11.0806
TNFRSF10D	TNF receptor superfamily member 10d	8793	CD264, DCR2, TRAIL-R4, TRAILR4, TRUNDD	1.12022	0.163783	1.66e-05	0.000711	14.4334
SPHK1	sphingosine kinase 1	8877	SPHK	1.11835	0.161371	1.84e-05	0.000781	10.775
TPPP	tubulin polymerization promoting protein	11076	TPPP/P25, TPPP1, P24, P25, P25ALPHA	1.11607	0.158423	1.92e-05	0.000813	10.9723
DEPP1	DEPP autophagy regulator 1	11067	C10ORF10, DEPP, FIG, FSEG	1.12743	0.173038	2.06e-05	0.000866	9.7197
UBA7	ubiquitin like modifier activating enzyme 7	7318	D8, UBA1B, UBE1L, UBE2, UBE7	-1.16613	-0.221734	2.06e-05	0.000866	8.3377
AARSD1	alanyl-tRNA synthetase domain containing 1	80755	ALAXP	-1.16237	-0.217065	2.1e-05	0.000881	6.756
ASIC3	acid sensing ion channel subunit 3	9311	ACCN3, DRASIC, SLNAC1, TNAC1	-1.14703	-0.197897	2.25e-05	0.000931	5.8646
RAB3B	RAB3B, member RAS oncogene family	5865	-	1.11199	0.15315	2.32e-05	0.000951	13.5821
GALNT6	polypeptide N-acetylgalactosaminyltransferase 6	11226	GALNAC-T6, GALNACT6	1.13012	0.176475	2.33e-05	0.000951	9.9494
TSPAN2	tetraspanin 2	10100	NET3, TSN2, TSPAN-2	1.10649	0.14599	2.34e-05	0.000953	11.8083
UVSSA	UV stimulated scaffold protein A	57654	KIAA1530, UVSS3	-1.11748	-0.160247	2.34e-05	0.000953	11.3628
PDLIM4	PDZ and LIM domain 4	8572	RIL	1.10658	0.146106	2.39e-05	0.000964	11.3777
ZNF449	zinc finger protein 449	203523	ZSCAN19	-1.1161	-0.158468	2.41e-05	0.00097	10.709
DMPK	DM1 protein kinase	1760	DM, DM1, DM1PK, DMK, MDPK, MT-PK	-1.12054	-0.164188	2.43e-05	0.000974	11.9008
MYO5B	myosin VB	4645	DIAR2, MVID1, PFIC10	1.12004	0.163551	2.43e-05	0.000974	10.8231
OSMR	oncostatin M receptor	9180	IL-31R-BETA, IL-31RB, OSMRB, OSMRBETA, PLCA1	1.1113	0.152248	2.44e-05	0.000975	11.6853
AP1G2	adaptor related protein complex 1 subunit gamma 2	8906	G2AD	-1.12491	-0.169805	2.47e-05	0.00098	11.3256
GSTM2	glutathione S-transferase mu 2	2946	GST4, GSTM, GSTM2-2, GTHMUS	-1.11117	-0.152078	2.49e-05	0.00099	9.0601
VWA1	von Willebrand factor A domain containing 1	64856	HMNMYO, HMNR7, WARP	1.13811	0.186636	2.52e-05	0.000993	10.7439
JCAD	junctional cadherin 5 associated	57608	KIAA1462	1.13152	0.178258	2.84e-05	0.001101	12.0393
ELFN2	extracellular leucine rich repeat and fibronectin type III domain containing 2	114794	LRRC62, PPP1R29	1.11467	0.156616	2.85e-05	0.001101	11.3908
RAPGEFL1	Rap guanine nucleotide exchange factor like 1	51195	LINK-GEFII	-1.11827	-0.161269	2.89e-05	0.001117	9.8243
MXRA8	matrix remodeling associated 8	54587	ASP3	1.10682	0.146425	2.99e-05	0.001145	14.2825
MMP11	matrix metallopeptidase 11	4320	SL-3, ST3, STMY3	1.12661	0.171985	3.09e-05	0.00118	10.7112
LAD1	ladinin 1	3898	LADA	1.15863	0.212423	3.45e-05	0.001298	7.1804
PLA2R1	phospholipase A2 receptor 1	22925	CLEC13C, PLA2-R, PLA2G1R, PLA2IR, PLA2R	1.12585	0.171021	3.52e-05	0.001319	10.2415
CELF3	CUGBP Elav-like family member 3	11189	BRUNOL1, CAGH4, ERDA4, ETR-1, TNRC4	-1.15027	-0.201969	3.58e-05	0.001334	8.8759
CHSY3	chondroitin sulfate synthase 3	337876	CHSY2, CSS3	1.10506	0.144127	3.82e-05	0.001406	9.9562
EPCAM	epithelial cell adhesion molecule	4072	BER-EP4, BEREP4, DIAR5, EGP-2, EGP314, EGP40, ESA, HNPCC8, KS1/4, KSA, LYNCH8, M4S1, MIC18, MK-1, MOC-31, TACSTD1, TROP1	1.10512	0.1442	4.14e-05	0.001512	9.5643
LRRN4	leucine rich repeat neuronal 4	164312	C20ORF75, NLRR-4, NLRR4, DJ1056H1.1	1.1575	0.211009	4.2e-05	0.001527	7.3988
PLA2G6	phospholipase A2 group VI	8398	CAI-PLA2, GVI, INAD1, IPLA2-VIA, NBIA2, NBIA2A, NBIA2B, PARK14, PLA2, PNPLA9, IPLA2, IPLA2BETA	-1.13871	-0.187403	4.2e-05	0.001527	9.2478
SELENOM	selenoprotein M	140606	SELM, SEPM	1.11037	0.151037	4.39e-05	0.001586	11.4057
TRIM47	tripartite motif containing 47	91107	GOA, RNF100	1.14578	0.196327	4.4e-05	0.001586	9.1205
TUBA4A	tubulin alpha 4a	7277	ALS22, CMYO26, FTDALS9, H2-ALPHA, OZEMA23, SPAX11, TUBA1	1.13784	0.1863	4.6e-05	0.001632	8.7932
AQP1	aquaporin 1 (Colton blood group)	358	AQP-CHIP, CHIP28, CO	1.13924	0.188067	4.63e-05	0.001636	10.0587
PRKCB	protein kinase C beta	5579	PKC-BETA, PKCB, PKCI(2), PKCBETA, PRKCB1, PRKCB2	1.12013	0.16366	5.08e-05	0.001769	10.1462
COL12A1	collagen type XII alpha 1 chain	1303	BA209D8.1, BTHLM2, COL12A1L, DJ234P15.1, EDSMYP, UCMD2	1.10898	0.149239	5.09e-05	0.001769	15.4958
SCT	secretin	6343	-	1.14907	0.200467	5.14e-05	0.001781	5.8151
DLGAP1	DLG associated protein 1	9229	DAP-1, DAP-1-ALPHA, DAP-1-BETA, DAP1, DLGAP1A, DLGAP1B, GKAP, SAPAP1	1.15714	0.210569	5.21e-05	0.001794	7.4492
NPFFR2	neuropeptide FF receptor 2	10886	GPR74, HLWAR77, NPFF2, NPGPR	1.13727	0.185576	5.41e-05	0.001849	9.0323
PSAT1	phosphoserine aminotransferase 1	29968	EPIP, NLS2, PSA, PSAT, PSATD	-1.14387	-0.193924	5.51e-05	0.001874	13.5854
TINAGL1	tubulointerstitial nephritis antigen like 1	64129	ARG1, LCN7, LIECG3, TINAGRP	1.156	0.209139	5.71e-05	0.001924	7.1074
CRACR2B	calcium release activated channel regulator 2B	283229	EFCAB4A	-1.1282	-0.174021	5.86e-05	0.001963	9.3878
AMY2B	amylase alpha 2B	280	AMY2, AMY3, HXA	-1.14678	-0.197593	6.01e-05	0.001991	6.5595
ALPK3	alpha kinase 3	57538	CMH27, MAK, MIDORI	1.10595	0.145291	6.32e-05	0.002089	11.5606
JMJD7-PLA2G4B	JMJD7-PLA2G4B readthrough	8681	HST16992, CPLA2-BETA	-1.15303	-0.205427	6.45e-05	0.002119	7.4025
C21orf58	chromosome 21 open reading frame 58	54058	-	-1.10256	-0.140854	7.04e-05	0.00229	10.6486
HSD3B7	hydroxy-delta-5-steroid dehydrogenase, 3 beta- and steroid delta-isomerase 7	80270	CBAS1, PFIC4, SDR11E3	1.10954	0.149962	7.1e-05	0.002304	9.2554
TUBGCP6	tubulin gamma complex component 6	85378	GCP-6, GCP6, MCCRP, MCCRP1, MCPHCR	-1.10392	-0.142633	7.19e-05	0.002326	11.8855
CRYGS	crystallin gamma S	1427	CRYG8, CTRCT20	-1.15392	-0.206541	7.23e-05	0.002335	7.9372
TERT	telomerase reverse transcriptase	7015	CMM9, DKCA2, DKCB4, EST2, PFBMFT1, TCS1, TP2, TRT, HEST2, HTRT	-1.14124	-0.190596	7.75e-05	0.002478	6.0596
EME1	essential meiotic structure-specific endonuclease 1	146956	MMS4L, SLX2A	-1.10183	-0.139908	7.92e-05	0.002514	9.9017
ZNF365	zinc finger protein 365	22891	SU48, UAN, ZNF365D	1.11805	0.160986	8.01e-05	0.002537	9.4579
DIRAS2	DIRAS family GTPase 2	54769	DI-RAS2	1.10461	0.143537	8.58e-05	0.002693	10.2182
CCDC57	coiled-coil domain containing 57	284001	-	-1.12156	-0.165504	8.59e-05	0.002693	10.966
KCNIP2	potassium voltage-gated channel interacting protein 2	30819	KCHIP2	-1.15171	-0.203783	8.65e-05	0.002703	6.7594
ASPHD2	aspartate beta-hydroxylase domain containing 2	57168	-	1.10006	0.137586	8.78e-05	0.002732	9.9507
IRAK2	interleukin 1 receptor associated kinase 2	3656	IRAK-2	1.11218	0.15339	8.96e-05	0.002774	8.8552
NPEPL1	aminopeptidase like 1	79716	BA261P9.2	-1.10494	-0.143972	9.09e-05	0.002803	9.377
PCK2	phosphoenolpyruvate carboxykinase 2, mitochondrial	5106	PEPCK, PEPCK-M, PEPCK2, MTPCK2	-1.14877	-0.200085	9.4e-05	0.002846	10.1314
TNFRSF11B	TNF receptor superfamily member 11b	4982	OCIF, OPG, PDB5, TR1	1.14258	0.1923	9.41e-05	0.002846	8.1477
LTB4R2	leukotriene B4 receptor 2	56413	BLT2, BLTR2, JULF2, KPG_004, LTB4-R 2, LTB4-R2, NOP9	-1.13203	-0.178912	9.41e-05	0.002846	8.48
PAQR6	progestin and adipoQ receptor family member 6	79957	PRDELTA	-1.13355	-0.18085	9.92e-05	0.002984	8.7132
SEC14L2	SEC14 like lipid binding 2	23541	C22ORF6, SPF, TAP, TAP1	1.1252	0.170184	9.98e-05	0.002994	9.3624
ATCAY	ATCAY kinesin light chain interacting caytaxin	85300	BNIP-H, CLAC	1.10709	0.146768	0.0001	0.002996	10.1474
ACCS	1-aminocyclopropane-1-carboxylate synthase homolog (inactive)	84680	ACS, PHACS	-1.13077	-0.177304	0.000103	0.003054	9.2919
PYCARD	PYD and CARD domain containing	29108	ASC, CARD5, TMS, TMS-1, TMS1	1.15013	0.201793	0.000104	0.003081	7.0968
GLT8D2	glycosyltransferase 8 domain containing 2	83468	-	1.11778	0.160636	0.000104	0.003081	9.549
ODAPH	odontogenesis associated phosphoprotein	152816	AI2A4, C4ORF26	1.14735	0.198302	0.000104	0.003081	10.2457
AL136295.5				-1.14176	-0.191261	0.000105	0.003083	5.6384
SERPINB9	serpin family B member 9	5272	CAP-3, CAP3, PI-9, PI9	1.10408	0.142844	0.000106	0.003118	9.6003
PNPLA7	patatin like domain 7, lysophospholipase	375775	C9ORF111, NTE-R1, NTEL1	-1.14896	-0.200326	0.000108	0.003163	6.8996
AMH	anti-Mullerian hormone	268	MIF, MIS	-1.14877	-0.200089	0.000112	0.003255	9.3144
CXCL12	C-X-C motif chemokine ligand 12	6387	IRH, PBSF, SCYB12, SDF1, TLSF, TPAR1	1.10528	0.144406	0.000113	0.003274	14.1786
CSMD2	CUB and Sushi multiple domains 2	114784	DJ1007G16.1, DJ1007G16.2, DJ947L8.1	1.14442	0.194616	0.000116	0.003327	8.8476
NPIPA1	nuclear pore complex interacting protein family member A1	9284	NPIP, NPIPA, MORPHEUS	-1.10975	-0.150229	0.000117	0.00334	11.0641
RNF135	ring finger protein 135	84282	L13, MMFD, REUL, RIPLET	1.10629	0.145733	0.000123	0.003495	9.434
VEGFA	vascular endothelial growth factor A	7422	L-VEGF, MVCD1, VEGF, VPF	-1.10506	-0.14412	0.000129	0.003637	11.3066
GATA6	GATA binding protein 6	2627	-	1.13547	0.183287	0.00013	0.003641	8.729
INHBA	inhibin subunit beta A	3624	EDF, FRP	1.12583	0.170987	0.000134	0.003725	14.1493
POSTN	periostin	10631	OSF-2, OSF2, PDLPOSTN, PN	1.14724	0.198167	0.00014	0.003847	9.2486
SLITRK2	SLIT and NTRK like family member 2	84631	CXORF1, CXORF2, SLITL1, TMEM257, XLID111	-1.14566	-0.196185	0.000144	0.003923	6.5925
FN1	fibronectin 1	2335	CIG, ED-B, FINC, FN, FNZ, GFND, GFND2, LETS, MSF, SMDCF	1.12234	0.166516	0.000145	0.003925	19.7296
MICOS10-NBL1	MICOS10-NBL1 readthrough	100532736	C1ORF151-NBL1, DAN, DAND1, MINOS1-NBL1, NBL1	1.10035	0.137958	0.000145	0.003925	10.8769
STX16-NPEPL1	STX16-NPEPL1 readthrough (NMD candidate)	100534593	-	-1.14436	-0.194546	0.000146	0.003927	6.5707
PTHLH	parathyroid hormone like hormone	5744	BDE2, HHM, PLP, PTHR, PTHRP	1.10848	0.148579	0.000153	0.004072	10.5335
GUCA1A	guanylate cyclase activator 1A	2978	C6ORF131, COD3, CORD14, GCAP, GCAP-1, GCAP-I, GCAP1, GUCA, GUCA1	1.13387	0.181258	0.000156	0.004122	9.0433
CDRT4	CMT1A duplicated region transcript 4	284040	-	-1.1399	-0.188908	0.000164	0.004305	6.0327
ZDHHC11	zDHHC palmitoyltransferase 11	79844	ZNF399	-1.13482	-0.182465	0.000165	0.004309	8.5594
PIF1	PIF1 5'-to-3' DNA helicase	80119	C15ORF20, PIF	-1.11099	-0.151851	0.000167	0.004338	9.6228
ANO1	anoctamin 1	55107	DOG1, INDMS, MYMY7, ORAOV2, TAOS2, TMEM16A	1.11995	0.163438	0.000172	0.004442	9.7433
AC068831.7				-1.12325	-0.167675	0.000173	0.004458	8.606
CBS	cystathionine beta-synthase	875	CBSL, HIP4	-1.11674	-0.159296	0.000175	0.004491	10.6365
STEAP3	STEAP3 metalloreductase	55240	AHMIO2, STMP3, TSAP6, DUDLIN-2, DUDULIN-2, PHYDE	1.11658	0.159088	0.000177	0.00453	11.2123
MYOZ3	myozenin 3	91977	CS-3, CS3, FATZ-3, FRP3	1.12575	0.170881	0.000178	0.004564	8.3938
FOSB	FosB proto-oncogene, AP-1 transcription factor subunit	2354	AP-1, G0S3, GOS3, GOSB	1.13531	0.183092	0.000181	0.004623	8.3784
CCDC150	coiled-coil domain containing 150	284992	-	-1.12178	-0.165788	0.000184	0.004686	9.9367
CCDC191	coiled-coil domain containing 191	57577	KIAA1407	-1.12177	-0.165777	0.000185	0.004699	8.6776
LOX	lysyl oxidase	4015	AAT10	1.10691	0.146536	0.000188	0.004759	15.5322
SLX1A	structure-specific endonuclease subunit SLX1A	548593	GIYD1	-1.13802	-0.186522	0.000189	0.004766	7.6706
DUSP10	dual specificity phosphatase 10	11221	MKP-5, MKP5	1.10489	0.143906	0.000193	0.004852	10.3627
JAKMIP3	Janus kinase and microtubule interacting protein 3	282973	C10ORF14, C10ORF39, JAMIP3, NECC2, BA140A10.5	-1.1422	-0.191818	0.000198	0.004962	7.0085
ARHGEF37	Rho guanine nucleotide exchange factor 37	389337	-	1.13827	0.186837	0.000199	0.004978	7.5997
TNFRSF25	TNF receptor superfamily member 25	8718	APO-3, DDR3, DR3, GEF720, LARD, PLEKHG5, TNFRSF12, TR3, TRAMP, WSL-1, WSL-LR	-1.13415	-0.181611	0.000211	0.005243	9.7581
KLHL17	kelch like family member 17	339451	AF	-1.10604	-0.145398	0.000223	0.005488	10.0816
SCART1	scavenger receptor family member expressed on T cells 1	619207	-	-1.14218	-0.191796	0.000224	0.005504	6.2436
ZGPAT	zinc finger CCCH-type and G-patch domain containing	84619	GPATC6, GPATCH6, KIAA1847, ZC3H9, ZC3HDC9, ZIP	-1.1116	-0.152634	0.000227	0.005557	8.7556
PRSS53	serine protease 53	339105	POL3S, UNQ308	-1.14214	-0.191737	0.000228	0.005573	6.8794
RDH5	retinol dehydrogenase 5	5959	9CRDH, HSD17B9, RDH1, SDR9C5	-1.13258	-0.17961	0.000231	0.00561	5.5803
MMP23B	matrix metallopeptidase 23B	8510	MIFR, MIFR-1, MMP22, MMP23A	1.12115	0.164982	0.000231	0.00561	8.7845
AMZ1	archaelysin family metallopeptidase 1	155185	-	1.13949	0.188387	0.000234	0.005636	8.0675
SPTB	spectrin beta, erythrocytic	6710	EL3, HS2, HSPTB1, SPH2	1.13852	0.18716	0.00024	0.005754	8.4992
TLCD2	TLC domain containing 2	727910	-	1.10036	0.13798	0.000248	0.00589	9.0227
CLDN15	claudin 15	24146	-	-1.12555	-0.170624	0.000259	0.006078	8.3111
CHTF18	chromosome transmission fidelity factor 18	63922	C16ORF41, C321D2.2, C321D2.3, C321D2.4, CHL12, CTF18, RUVBL	-1.11104	-0.151912	0.000263	0.006159	10.8921
SIX2	SIX homeobox 2	10736	-	1.13902	0.187791	0.000267	0.006225	7.418
CREB3L1	cAMP responsive element binding protein 3 like 1	90993	C16DELP11.2, DEL16P11.2, OASIS, OI16	1.10365	0.142286	0.000268	0.00624	13.0746
MYL5	myosin light chain 5	4636	MYLC2	-1.12205	-0.166136	0.000268	0.00624	8.6646
UBXN11	UBX domain protein 11	91544	COA-1, PP2243, SOC, SOCI, UBXD5	-1.10584	-0.145148	0.000269	0.006255	9.8815
ADAMTS2	ADAM metallopeptidase with thrombospondin type 1 motif 2	9509	ADAM-TS2, ADAMTS-2, ADAMTS-3, EDSDERMS, NPI, PC I-NP, PCI-NP, PCINP, PCPNI, PNPI	1.13799	0.186488	0.000274	0.006331	7.237
FAAH	fatty acid amide hydrolase	2166	FAAH-1, FAAH1, PSAB	-1.12846	-0.174357	0.000276	0.00637	8.4154
SAP25	Sin3A associated protein 25	100316904	-	-1.13784	-0.186295	0.00028	0.006444	6.7613
SCNN1D	sodium channel epithelial 1 subunit delta	6339	ENACD, ENACDELTA, SCNED, DNACH	-1.13433	-0.181839	0.000282	0.006478	8.2429
FUT4	fucosyltransferase 4	2526	CD15, ELFT, FCT3A, FUC-TIV, FUTIV, LEX, SSEA-1	1.10993	0.150474	0.000284	0.006516	8.9263
CDKN2A	cyclin dependent kinase inhibitor 2A	1029	ARF, CAI2, CDK4I, CDKN2, CMM2, INK4, INK4A, MLM, MTS-1, MTS1, P14, P14ARF, P16, P16-INK4A, P16INK4, P16INK4A, P19, P19ARF, TP16	1.1069	0.14652	0.000288	0.006577	11.1552
NPPB	natriuretic peptide B	4879	BNP, ISO-ANP	1.1095	0.149908	0.00029	0.006616	12.6995
SPNS2	SPNS lysolipid transporter 2, sphingosine-1-phosphate	124976	DFNB115, SLC62A2, SLC63A2	1.12698	0.172457	0.000297	0.006746	9.6928
AC011448.1				-1.10694	-0.146574	0.000298	0.006753	4.4011
CLMN	calmin	79789	-	1.11666	0.159189	0.000311	0.006979	10.6555
VSTM4	V-set and transmembrane domain containing 4	196740	C10ORF72	1.1195	0.162852	0.000321	0.007139	8.5999
GRID2	glutamate ionotropic receptor delta type subunit 2	2895	GLUD2, SCAR18	-1.13745	-0.185802	0.000327	0.007219	6.9279
PPARA	peroxisome proliferator activated receptor alpha	5465	NR1C1, PPAR, PPAR-ALPHA, PPARALPHA, HPPAR	1.10206	0.140202	0.000329	0.00725	9.9549
RND1	Rho family GTPase 1	27289	ARHS, RHO6, RHOS	1.11597	0.158298	0.00033	0.00725	8.1893
ARX	aristaless related homeobox	170302	CT121, EIEE1, ISSX, MRX29, MRX32, MRX33, MRX36, MRX38, MRX43, MRX54, MRX76, MRX87, MRXS1, PRTS	-1.13774	-0.186176	0.000351	0.007643	7.2905
MUC20	mucin 20, cell surface associated	200958	MUC-20	-1.12619	-0.171451	0.000355	0.007718	5.8828
DYSF	dysferlin	8291	FER1L1, LGMD2B, LGMDR2, MMD1	1.12925	0.175371	0.000361	0.007788	13.6531
MT1E	metallothionein 1E	4493	MT-1E, MT-IE, MT1, MTD	1.12457	0.169371	0.000361	0.007788	9.0487
DDX47	DEAD-box helicase 47	51202	E4-DBP, HQ0256, MSTP162, RRP3	-1.12696	-0.172439	0.000361	0.007788	7.2673
MYH3	myosin heavy chain 3	4621	CPSFS1A, CPSFS1B, CPSKF1A, CPSKF1B, DA2A, DA2B, DA2B3, DA8, HEMHC, MYHC-EMB, MYHSE1, SMHCE	-1.13623	-0.184253	0.000362	0.007799	6.7253
NPIPB15	nuclear pore complex interacting protein family member B15	440348	A-761H5.4, NPIPL2	-1.13633	-0.184381	0.000381	0.008094	6.8533
PLAAT3	phospholipase A and acyltransferase 3	11145	ADPLA, FPLD9, H-REV107, H-REV107-1, HRASLS3, HREV107, HREV107-1, HREV107-3, HRSL3, PLA2G16, PLAAT-3	1.10369	0.14233	0.000389	0.008209	10.3713
ZNF497	zinc finger protein 497	162968	-	-1.12713	-0.172659	0.000394	0.008297	7.5979
LUM	lumican	4060	LDC, SLRR2D	1.11431	0.15615	0.000426	0.008845	14.6632
KRT7	keratin 7	3855	CK7, K2C7, K7, SCL	1.13515	0.182881	0.000428	0.008868	12.9187
UBAP1L	ubiquitin associated protein 1 like	390595	UBAP-1L	-1.13495	-0.182631	0.00045	0.009223	7.1323
CDK3	cyclin dependent kinase 3	1018	-	-1.10431	-0.143144	0.000474	0.009538	9.2457
AC000093.1				-1.12616	-0.171409	0.000485	0.009667	6.3287
NKX3-1	NK3 homeobox 1	4824	BAPX2, NKX3, NKX3.1, NKX3A	1.13164	0.178412	0.000491	0.009762	8.2755
ITGA11	integrin subunit alpha 11	22801	HST18964	1.1207	0.1644	0.000496	0.009832	15.3833
CARNS1	carnosine synthase 1	57571	ATPGD1	1.13153	0.17827	0.000508	0.010048	7.4848
GRIA2	glutamate ionotropic receptor AMPA type subunit 2	2891	GLUR2, GLURB, GLUA2, GLUR-K2, HBGR2, NEDLIB, GLUR-2, GLUR-B	-1.13226	-0.179201	0.000509	0.010052	7.2962
TRPV2	transient receptor potential cation channel subfamily V member 2	51393	VRL, VRL-1, VRL1	1.13205	0.178939	0.000521	0.010221	10.5939
ADHFE1	alcohol dehydrogenase iron containing 1	137872	ADH8, HMFT2263, HOT	-1.12305	-0.167418	0.000524	0.010225	8.0712
SHISAL1	shisa like 1	85352	KIAA1644	1.11552	0.157711	0.000526	0.01024	10.021
SLC7A11	solute carrier family 7 member 11	23657	CCBR1, XCT	-1.13223	-0.179161	0.000534	0.010332	11.9642
ACSM3	acyl-CoA synthetase medium chain family member 3	6296	SA, SAH	1.13011	0.17646	0.000551	0.010605	8.1675
RGS1	regulator of G protein signaling 1	5996	1R20, BL34, HEL-S-87, IER1, IR20	1.12899	0.175039	0.000567	0.010814	8.4031
LTBP2	latent transforming growth factor beta binding protein 2	4053	C14ORF141, GLC3D, LTBP3, MSPKA, MSTP031, WMS3	1.1145	0.156403	0.000612	0.011532	15.1677
LRRC66	leucine rich repeat containing 66	339977	-	-1.13006	-0.176394	0.000628	0.011759	6.2783
KIFC2	kinesin family member C2	90990	-	-1.11055	-0.151273	0.000637	0.011907	9.9278
GLI4	GLI family zinc finger 4	2738	HKR4, ZNF928	-1.10971	-0.150187	0.000644	0.012011	9.1363
MAFB	MAF bZIP transcription factor B	9935	DURS3, KRML, MCTO	1.1	0.137504	0.000659	0.012193	10.5353
MEOX1	mesenchyme homeobox 1	4222	KFS2, MOX1	1.12	0.163502	0.000664	0.012262	8.3656
WARS1	tryptophanyl-tRNA synthetase 1	7453	GAMMA-2, HMN9, HMND9, IFI53, IFP53, NEDMSBA, WARS	-1.12151	-0.165445	0.000666	0.012299	13.2153
MGLL	monoglyceride lipase	11343	HU-K5, HUK5, MAGL, MGL	1.11273	0.1541	0.000697	0.012707	8.7295
TSNAXIP1	translin associated factor X interacting protein 1	55815	TXI1	-1.12812	-0.173922	0.000708	0.012835	7.255
COL15A1	collagen type XV alpha 1 chain	1306	-	1.10271	0.141049	0.000714	0.012887	9.9318
ROBO3	roundabout guidance receptor 3	64221	HGPPS, HGPPS1, HGPS, RBIG1, RIG1	-1.11795	-0.160852	0.000717	0.012903	8.5424
COLQ	collagen like tail subunit of asymmetric acetylcholinesterase	8292	CMS5, EAD	-1.12057	-0.164228	0.000781	0.013799	7.5603
SYNE3	spectrin repeat containing nuclear envelope family member 3	161176	C14ORF139, C14ORF49, KASH3, LINC00341, NCRNA00341, NET53, NESP3	1.11595	0.158277	0.000824	0.01442	8.1187
IL31RA	interleukin 31 receptor A	133396	CRL, CRL3, GLM-R, GLMR, GPL, IL-31RA, PLCA2, PRO21384, HGLM-R, ZCYTOR17	1.10304	0.141485	0.000884	0.015266	9.3026
SSC4D	scavenger receptor cysteine rich family member with 4 domains	136853	S4D-SRCRB, SRCRB-S4D, SRCRB4D	1.10349	0.142075	0.000893	0.01532	9.8388
TEKTIP1	tektin bundle interacting protein 1	100128569	C19ORF71	-1.12029	-0.163872	0.000908	0.015502	5.9167
ADM2	adrenomedullin 2	79924	AM2, DJ579N16.4	-1.11574	-0.158002	0.000948	0.015998	8.0539
MSH5	mutS homolog 5	4439	G7, MUTSH5, NG23, POF13, SPGF74	-1.12608	-0.171304	0.000951	0.01603	6.8101
ERFE	erythroferrone	151176	C1QTNF15, CTRP15, FAM132B	1.10736	0.147128	0.000986	0.016333	8.5683
ASS1	argininosuccinate synthase 1	445	ASS, CTLN1	-1.12604	-0.171262	0.000991	0.016405	10.3463
SLC1A1	solute carrier family 1 member 1	6505	DCBXA, EAAC1, EAAT3, SCZD18, HEAAC1	1.10024	0.137823	0.000997	0.016474	9.0394
C2orf92	chromosome 2 open reading frame 92	728537	LINC01125	-1.11887	-0.162038	0.001026	0.016844	8.3373
TMEM86A	transmembrane protein 86A	144110	-	1.10593	0.145258	0.001037	0.016962	8.3632
SLCO2B1	solute carrier organic anion transporter family member 2B1	11309	OATP-B, OATP2B1, OATPB, SLC21A9	1.12557	0.170659	0.001038	0.016962	7.0423
LIME1	Lck interacting transmembrane adaptor 1	54923	LIME, DJ583P15.4	-1.12547	-0.170524	0.001048	0.017065	7.1429
CA3	carbonic anhydrase 3	761	CAIII, CAR3	1.11665	0.159179	0.001107	0.017743	9.8049
TRIM17	tripartite motif containing 17	51127	RBCC, RNF16, TERF	-1.12397	-0.1686	0.001146	0.018208	7.0736
EFNA1	ephrin A1	1942	B61, ECKLG, EFL1, EPLG1, GMAN, LERK-1, LERK1, TNFAIP4	1.10024	0.137813	0.001152	0.018269	9.6099
MICALL2	MICAL like 2	79778	JRAB, MICAL-L2	-1.10127	-0.139162	0.00116	0.018382	10.775
CXCL11	C-X-C motif chemokine ligand 11	6373	H174, I-TAC, IP-9, IP9, SCYB11, SCYB9B, B-R1	-1.10218	-0.140357	0.00119	0.018722	6.2575
MFNG	MFNG O-fucosylpeptide 3-beta-N-acetylglucosaminyltransferase	4242	-	-1.11706	-0.159704	0.001203	0.018883	7.6372
ZBTB16	zinc finger and BTB domain containing 16	7704	PLZF, ZNF145	-1.12381	-0.168395	0.001218	0.019079	8.3174
TENM1	teneurin transmembrane protein 1	10178	ODZ1, ODZ3, TEN-M1, TEN1, TNM, TNM1, TEN-1	-1.11286	-0.154271	0.001231	0.01913	8.0803
PGGHG	protein-glucosylgalactosylhydroxylysine glucosidase	80162	ATHL1	-1.1158	-0.158079	0.001239	0.019198	10.6444
POLR2J2	RNA polymerase II subunit J2	246721	HRPB11B, RPB11B1	-1.11324	-0.154766	0.001242	0.019207	5.4904
AC090004.1				-1.12062	-0.164294	0.001295	0.019884	5.6805
ADAM32	ADAM metallopeptidase domain 32	203102	-	-1.12308	-0.167464	0.0013	0.019935	6.5149
RNF32	ring finger protein 32	140545	FKSG33, HSD15, LMBR2	-1.12232	-0.166489	0.001305	0.019981	6.759
CXCL6	C-X-C motif chemokine ligand 6	6372	CKA-3, GCP-2, GCP2, SCYB6	1.12031	0.163893	0.001307	0.019981	10.534
COL17A1	collagen type XVII alpha 1 chain	1308	BA16H23.2, BP180, BPA-2, BPAG2, ERED, JEB4, LAD-1	1.11541	0.157572	0.001316	0.020064	5.7239
ANGPTL4	angiopoietin like 4	51129	ARP4, FIAF, HARP, HFARP, NL2, PGAR, TGQTL, UNQ171, PP1158	1.12283	0.167135	0.001316	0.020064	9.752
GPR135	G protein-coupled receptor 135	64582	HUMNPIIY20	-1.11395	-0.155687	0.001319	0.020071	8.9384
MAPK15	mitogen-activated protein kinase 15	225689	ERK7, ERK8	-1.11867	-0.161779	0.001356	0.020506	8.2944
CEACAM19	CEA cell adhesion molecule 19	56971	CEACM19, CEAL1	-1.11758	-0.160375	0.001356	0.020506	8.8473
CRYBG1	crystallin beta-gamma domain containing 1	202	AIM1, ST4	1.12208	0.166172	0.001418	0.021252	10.0542
NIPAL4	NIPA like domain containing 4	348938	ARCI6, ICHTHYIN, ICHYN, NIPA4, SLC57A6	1.10313	0.141606	0.001466	0.021822	10.3556
LAG3	lymphocyte activating 3	3902	CD223	-1.12149	-0.165416	0.00147	0.02185	7.1585
RAI2	retinoic acid induced 2	10742	-	1.11705	0.159692	0.001479	0.021913	5.6139
PLCH2	phospholipase C eta 2	9651	PLC-L4, PLC-ETA2, PLCL4, PLCETA2	1.10118	0.13905	0.001488	0.022021	10.286
CORO6	coronin 6	84940	CLIPINE	-1.12015	-0.163689	0.00151	0.022204	7.6818
E2F8	E2F transcription factor 8	79733	E2F-8	-1.10078	-0.138521	0.001532	0.022409	8.7448
DCC	DCC netrin 1 receptor	1630	CRC18, CRCR1, HGPPS2, IGDCC1, MRMV1, NTN1R1	-1.10756	-0.147386	0.001533	0.022409	10.1908
PLBD1	phospholipase B domain containing 1	79887	-	1.11136	0.152329	0.001585	0.023012	7.9862
DLL1	delta like canonical Notch ligand 1	28514	DELTA1, DL1, DELTA, NEDBAS	-1.10395	-0.14267	0.001607	0.023229	9.8072
PCDHGA1	protocadherin gamma subfamily A, 1	56114	PCDH-GAMMA-A1	1.1026	0.140909	0.00165	0.023676	4.9593
SAXO4	stabilizer of axonemal microtubules 4	220004	C11ORF66, IIIG9, PPP1R32	-1.11513	-0.157212	0.001761	0.024778	6.0205
DERL3	derlin 3	91319	C22ORF14, IZP6, LLN2, DERLIN-3	-1.10478	-0.143765	0.001776	0.024964	8.6327
NDUFA13	NADH:ubiquinone oxidoreductase subunit A13	51079	B16.6, CDA016, CGI-39, GRIM-19, GRIM19, MC1DN28	-1.11931	-0.162605	0.001795	0.025189	6.1634
ARMH1	armadillo like helical domain containing 1	339541	C1ORF228, NCRNA00082, P40	-1.11891	-0.16209	0.001809	0.025345	6.0879
SPON2	spondin 2	10417	DIL-1, DIL1, M-SPONDIN, MINDIN	1.11441	0.156275	0.001818	0.025433	8.1404
SOWAHB	sosondowah ankyrin repeat domain family member B	345079	ANKRD56	1.11643	0.15889	0.001828	0.025535	7.2751
BAAT	bile acid-CoA:amino acid N-acyltransferase	570	BACAT, BACD1, BAT, FHCA3, HCHO	1.11534	0.157478	0.001855	0.025834	7.0608
KIAA1614	KIAA1614	57710	-	1.10478	0.14376	0.00187	0.026007	8.4277
SPX	spexin hormone	80763	C12ORF39, SPX1	-1.11752	-0.160295	0.001885	0.026194	10.8292
BCL2L2-PABPN1	BCL2L2-PABPN1 readthrough	100529063	-	-1.10274	-0.141098	0.001892	0.026268	4.7386
STAT5A	signal transducer and activator of transcription 5A	6776	MGF, STAT5	1.1126	0.153936	0.001956	0.026964	7.9745
ABLIM3	actin binding LIM protein family member 3	22885	HMFN1661	1.10112	0.138967	0.001973	0.027149	8.7328
RHPN1	rhophilin Rho GTPase binding protein 1	114822	ODF5, RHOPHILIN, RHPN	-1.11291	-0.154336	0.00198	0.027214	9.2262
GNAO1	G protein subunit alpha o1	2775	DEE17, EIEE17, G-ALPHA-O, GNAO, HG1G, HLA-DQB1, NEDIM	-1.10751	-0.147323	0.002029	0.027823	8.6011
GRB7	growth factor receptor bound protein 7	2886	-	1.11227	0.153513	0.002053	0.028074	5.7105
RAB4B	RAB4B, member RAS oncogene family	53916	-	-1.11205	-0.153223	0.002081	0.028347	5.6027
SGSM3	small G protein signaling modulator 3	27352	CIP85, MAP, RABGAP5, RUSC3, RUTBC3, RABGAP-5, RABGAPLP	-1.11625	-0.158659	0.002103	0.028523	5.7259
RAB3C	RAB3C, member RAS oncogene family	115827	-	-1.11644	-0.158904	0.002103	0.028523	7.4448
COL6A3	collagen type VI alpha 3 chain	1293	BTHLM1, BTHLM1C, DYT27, UCMD1, UCMD1C	1.11009	0.150681	0.002163	0.029145	8.5485
ATG9B	autophagy related 9B	285973	APG9L2, NOS3AS, SONE	-1.10854	-0.148665	0.002228	0.029907	5.642
ACTBL2	actin beta like 2	345651	ACT	1.10192	0.140016	0.002255	0.030145	9.7064
C5AR1	complement C5a receptor 1	728	C5A, C5AR, C5R1, CD88	-1.11581	-0.15809	0.002285	0.0305	6.8757
FOXS1	forkhead box S1	2307	FKHL18, FREAC10	1.11423	0.156042	0.002287	0.030509	8.1329
WDR97	WD repeat domain 97	340390	KIAA1875	-1.10709	-0.146772	0.00233	0.030928	5.7284
MAP3K7CL	MAP3K7 C-terminal like	56911	C21ORF7, HC21ORF7, TAK1L, TAKL, TAKL-1, TAKL-2, TAKL-4	1.10317	0.141656	0.002332	0.030928	12.9387
THSD1	thrombospondin type 1 domain containing 1	55901	ANIB12, LMPHM13, TMTSP, UNQ3010	1.10931	0.149664	0.002359	0.031193	7.8805
PITX3	paired like homeodomain 3	5309	ASGD1, ASMD, ASOD, CTPP4, CTRCT11, PTX3	1.10327	0.141783	0.00238	0.031426	9.8435
ZNF23	zinc finger protein 23	7571	KOX16, ZNF359, ZNF612, ZFP612	-1.11343	-0.155005	0.002381	0.031426	7.4127
THBS4	thrombospondin 4	7060	TSP-4, TSP4	-1.11428	-0.156108	0.002385	0.03145	7.7419
CNTN4	contactin 4	152330	AXCAM, BIG-2	-1.11173	-0.15281	0.002518	0.032642	7.5117
PCSK2	proprotein convertase subtilisin/kexin type 2	5126	NEC 2, NEC-2, NEC2, PC2, SPC2	-1.10577	-0.145057	0.002557	0.032987	8.584
IRF6	interferon regulatory factor 6	3664	LPS, OFC6, PIT, PPS, PPS1, VWS, VWS1	1.1133	0.154847	0.002566	0.033063	7.2431
RASGRP3	RAS guanyl releasing protein 3	25780	GRP3	-1.1057	-0.144962	0.002586	0.03327	5.847
MAL	mal, T cell differentiation protein (MAL blood group)	4118	HLD28, MVP17, VIP17	1.11323	0.154756	0.002651	0.033919	7.7518
CPT1B	carnitine palmitoyltransferase 1B	1375	CPT1-M, CPT1M, CPTI, CPTI-M, M-CPT1, MCCPT1, MCPT1	-1.10279	-0.141163	0.002659	0.033982	5.1126
ARRDC2	arrestin domain containing 2	27106	CLONE24945, PP2703	1.11171	0.152776	0.002679	0.034201	7.7447
SCRG1	stimulator of chondrogenesis 1	11341	SCRG-1, LINCSCRG1	-1.11131	-0.152259	0.002821	0.035529	7.8101
PLGLB2	plasminogen like B2	5342	PLGLA, PLGLA1, PLGP1, PLGP2, PRGA	-1.10816	-0.148172	0.002846	0.0358	5.647
SLC25A34	solute carrier family 25 member 34	284723	-	-1.11329	-0.15483	0.002906	0.036378	6.5723
MEIOB	meiosis specific with OB-fold	254528	C16ORF73, POF23, SPGF22, GS129	1.11056	0.151281	0.002943	0.036714	7.6009
LRRC56	leucine rich repeat containing 56	115399	CILD39, DNAAF12, ODA8	-1.11099	-0.151843	0.003002	0.037361	6.8408
HFM1	helicase for meiosis 1	164045	MER3, POF9, SEC63D1, SI-11, SI-11-6, HELICASE	-1.10009	-0.137623	0.003167	0.038821	8.5541
CCDC154	coiled-coil domain containing 154	645811	C16ORF29	-1.10183	-0.139905	0.003172	0.038821	5.3739
LRRC15	leucine rich repeat containing 15	131578	LIB	1.11048	0.151177	0.003279	0.039638	8.8818
ITGB4	integrin subunit beta 4	3691	CD104, GP150, JEB5A, JEB5B	1.11104	0.151916	0.003322	0.040026	7.9804
AL109811.4				-1.10399	-0.142721	0.003427	0.041081	7.7096
UNC80	unc-80 subunit of NALCN channel complex	285175	C2ORF21, UNC-80	-1.1026	-0.140903	0.003475	0.041465	9.3164
HMCN1	hemicentin 1	83872	ARMD1, FBLN6, FIBL-6, FIBL6	1.10555	0.144765	0.003488	0.041521	14.3355
ATP2A1	ATPase sarcoplasmic/endoplasmic reticulum Ca2+ transporting 1	487	ATP2A, SERCA1	-1.11024	-0.150874	0.003516	0.041791	6.9692
NOP2	NOP2 nucleolar protein	4839	NOL1, NOP120, NSUN1, P120	-1.11092	-0.151754	0.003572	0.042313	6.5863
BRME1	break repair meiotic recombinase recruitment factor 1	79173	C19ORF57, MEIOK21	-1.10997	-0.150521	0.003626	0.04275	7.091
AC098850.3				-1.1032	-0.1417	0.003763	0.044025	8.2654
SPINK5	serine peptidase inhibitor Kazal type 5	11005	LEKTI, LETKI, NETS, NS, VAKTI	-1.10986	-0.150381	0.003771	0.044086	7.3239
ADM5	adrenomedullin 5 (putative)	199800	AM5, C19ORF76	-1.10983	-0.150334	0.003776	0.044125	6.5894
APOL6	apolipoprotein L6	80830	APOL-VI, APOLVI	-1.10178	-0.139841	0.003929	0.045562	10.3762
WNT10A	Wnt family member 10A	80326	ECTD16, OODD, SSPS, STHAG4	1.10816	0.148169	0.003936	0.045562	7.8934
SH2D3A	SH2 domain containing 3A	10045	NSP1	1.1093	0.14965	0.003968	0.045773	7.2599
LRRC46	leucine rich repeat containing 46	90506	-	-1.10478	-0.143756	0.004037	0.046395	5.608
ELN	elastin	2006	ADCL1, SVAS, WBS, WS	1.10498	0.144015	0.004039	0.046395	9.1319
WNT8B	Wnt family member 8B	7479	-	-1.10856	-0.148692	0.004231	0.048132	7.7316

## Sheet: S8b
Supplemental Table S8b. Ingenuity pathway analysis using the DEGs identified between EGCG-treated T21 NPCs and untreated T21 NPCs.
Ingenuity Canonical Pathways	-log(p-value)	zScore	Ratio	Molecules
Axonal Guidance Signaling	12.6		0.0771	ABLIM3,ADAM12,ADAM19,ADAM32,ADAMTS13,ADAMTS14,ADAMTS16,ADAMTS2,CXCL12,DCC,EFNA1,GDF7,GNA14,GNAO1,GNB3,HHIP,ITGA11,ITGB3,ITGB4,KCNJ12,MMP11,MMP14,MMP2,MMP23B,MMP24,MYL5,MYSM1,PDGFA,PLCH2,PLCL1,PRKCB,RND1,ROBO3,SEMA7A,STK36,TUBA4A,VEGFA,WNT10A,WNT2B,WNT8B
Sheddase Signaling Pathway	10.7	1.4596	0.113	CD44,COL1A1,COL1A2,E2F8,ELK3,F2RL1,FN1,IGFBP4,IGFBP7,ITGB3,ITGB4,MAPK13,MMP11,MMP14,MMP2,MMP23B,MMP24,PDGFA,PLAU,PLAUR,POSTN,VEGFA,ZBTB16
Extracellular matrix organization	9.48	3.5	0.15	ADAM12,ADAM19,BGN,COL1A1,COL1A2,COL3A1,COL6A2,COL6A3,DDR2,FN1,ITGB3,ITGB4,LUM,MATN3,PDGFA,TNC
Collagen degradation	8.42	3.4641	0.188	COL12A1,COL15A1,COL17A1,COL1A1,COL1A2,COL3A1,COL6A2,COL6A3,CTSB,MMP11,MMP14,MMP2
Assembly of collagen fibrils and other multimeric structures	7.58	3.31662	0.18	COL12A1,COL15A1,COL17A1,COL1A1,COL1A2,COL3A1,COL6A2,COL6A3,CTSB,ITGB4,LOX
Hepatic Fibrosis / Hepatic Stellate Cell Activation	7.27		0.0938	COL12A1,COL15A1,COL17A1,COL1A1,COL1A2,COL3A1,COL6A2,COL6A3,FN1,IGFBP4,IL1R1,MMP2,MYH3,MYL5,PDGFA,TIMP2,TNFRSF11B,VEGFA
Collagen biosynthesis and modifying enzymes	7.14	3.31662	0.164	ADAMTS14,ADAMTS2,COL12A1,COL15A1,COL17A1,COL1A1,COL1A2,COL3A1,COL6A2,COL6A3,PLOD1
Role of Osteoclasts in Rheumatoid Arthritis Signaling Pathway	7.04	4.02492	0.0728	ADAM12,ADAM19,ADAM32,COL12A1,COL15A1,COL17A1,COL1A1,COL1A2,COL3A1,COL6A2,COL6A3,CREB3L1,GSN,IL1R1,ITGB3,MAPK13,MMP11,MMP14,MMP2,MMP23B,MMP24,RND1,TNFRSF11B
Tumor Microenvironment Pathway	6.95	3.5	0.0944	CD44,COL1A1,COL1A2,COL3A1,CSPG4,CXCL12,FN1,ITGB3,MMP11,MMP14,MMP2,MMP23B,MMP24,PDGFA,PLAU,TNC,VEGFA
Agranulocyte Adhesion and Diapedesis	6.92		0.0844	ACTA1,C5AR1,CLDN15,CLDN6,CX3CL1,CXCL1,CXCL11,CXCL12,CXCL6,FN1,HRH1,IL1R1,MMP11,MMP14,MMP2,MMP23B,MMP24,MYH3,MYL5
Pulmonary Fibrosis Idiopathic Signaling Pathway	6.8	4.26401	0.0706	ACTA1,COL12A1,COL15A1,COL17A1,COL1A1,COL1A2,COL3A1,COL6A2,COL6A3,CXCL12,FN1,MAPK13,MMP11,MMP14,MMP2,MMP23B,MMP24,PDGFA,PLAU,TERT,WNT10A,WNT2B,WNT8B
Syndecan interactions	6.16	2.64575	0.259	COL1A1,COL1A2,COL3A1,FN1,ITGB3,ITGB4,TNC
Integrin cell surface interactions	6.06	3.31662	0.129	CD44,COL1A1,COL1A2,COL3A1,COL6A2,COL6A3,FN1,ITGA11,ITGB3,LUM,TNC
Collagen chain trimerization	5.7	2.82843	0.182	COL12A1,COL15A1,COL17A1,COL1A1,COL1A2,COL3A1,COL6A2,COL6A3
Elastic fibre formation	5.7	2.82843	0.182	EFEMP1,ELN,EMILIN2,FBLN2,FN1,ITGB3,LOX,LTBP2
Granulocyte Adhesion and Diapedesis	5.47		0.078	C5AR1,CLDN15,CLDN6,CX3CL1,CXCL1,CXCL11,CXCL12,CXCL6,HRH1,IL1R1,MMP11,MMP14,MMP2,MMP23B,MMP24,TNFRSF11B
O-linked glycosylation	5.42	2.3094	0.102	ADAMTS13,ADAMTS14,ADAMTS16,ADAMTS2,B3GNT9,GALNT10,GALNT15,GALNT5,GALNT6,MUC20,SPON2,THSD1
Role of Chondrocytes in Rheumatoid Arthritis Signaling Pathway	5.24	2.88675	0.0903	CXCL12,FN1,IL1R1,MAPK13,MMP11,MMP14,MMP2,MMP23B,MMP24,PLAU,PYCARD,TNFRSF11B,VEGFA
Regulation of Insulin-like Growth Factor (IGF) transport and uptake by IGFBPs	5.19	3.4641	0.0968	APOE,EVA1A,FN1,FSTL3,GAS6,IGFBP4,IGFBP7,MATN3,MMP2,MXRA8,TNC,VWA1
Leukocyte Extravasation Signaling	5.12	2.49615	0.0773	ACTA1,ARHGAP9,CD44,CLDN15,CLDN6,CXCL12,EDIL3,MAPK13,MMP11,MMP14,MMP2,MMP23B,MMP24,PRKCB,TIMP2
Inhibition of Matrix Metalloproteases	5.09	-1.88982	0.184	ADAM12,MMP11,MMP14,MMP2,MMP23B,MMP24,TIMP2
Post-translational protein phosphorylation	5.06	3.31662	0.103	APOE,EVA1A,FN1,FSTL3,GAS6,IGFBP4,IGFBP7,MATN3,MXRA8,TNC,VWA1
S100 Family Signaling Pathway	4.8	1.91485	0.0435	ADGRA2,AGER,C5AR1,CREB3L1,F2RL1,GABBR1,GPR135,GPR155,GPR173,HRH1,IRAK2,JMJD7-PLA2G4B,LGR5,LTB4R,LTB4R2,MAPK13,MAPK15,MCAM,MMP11,MMP14,MMP2,MMP23B,MMP24,NPFFR2,PLA2G6,PLCH2,PLCL1,PRKCB,S100A16,S100A6,VEGFA,WNT10A,WNT2B,WNT8B
Pathogen Induced Cytokine Storm Signaling Pathway	4.58	2.35702	0.055	COL12A1,COL15A1,COL17A1,COL1A1,COL1A2,COL3A1,COL6A2,COL6A3,CX3CL1,CXCL1,CXCL11,CXCL12,CXCL6,IL1R1,IRF9,MAPK13,MAPK15,PYCARD,STAT5A,TNFRSF11B,VEGFA
IL-17A Signaling in Fibroblasts	4.56	2.33333	0.113	AGER,COL1A1,COL1A2,CXCL1,CXCL12,FN1,LOX,MAPK13,PRKCB
Eicosanoid Signaling	4.33	0	0.0605	AP1G2,ATP2A1,CREB3L1,GNA14,GNAO1,GNB3,LTB4R,LTB4R2,MAPK13,MMP2,PLA2G6,PLA2R1,PLAAT3,PLCH2,PLCL1,PRKCB,VEGFA
Pulmonary Healing Signaling Pathway	4.29	2.49615	0.0693	CXCL12,MAPK13,MMP11,MMP14,MMP2,MMP23B,MMP24,PRKCB,STAT5A,TNFRSF11B,VEGFA,WNT10A,WNT2B,WNT8B
Role of Osteoblasts in Rheumatoid Arthritis Signaling Pathway	4.05	1.06904	0.0625	COL1A1,CTSB,CTSZ,CXCL12,MMP11,MMP14,MMP2,MMP23B,MMP24,STAT5A,TNFRSF11B,VEGFA,WNT10A,WNT2B,WNT8B
Hepatic Fibrosis Signaling Pathway	4.05	2.82843	0.0505	COL1A1,COL1A2,COL3A1,CREB3L1,IL1R1,IRAK2,ITGA11,ITGB3,ITGB4,MAPK13,MYL5,MYLK,PDGFA,PRKCB,RND1,TFRC,TNFRSF11B,VEGFA,WNT10A,WNT2B,WNT8B
Molecular Mechanisms of Cancer	3.98	1.06066	0.0395	ADGRA2,C5AR1,CDKN2A,CDKN2B,E2F8,F2RL1,GABBR1,GNA14,GNAO1,GNB3,GPR135,GPR155,GPR173,HRH1,IL1R1,IL31RA,ITGA11,ITGB3,ITGB4,LGR5,LTB4R,LTB4R2,MAPK13,MMP11,MMP14,MMP2,MMP23B,MMP24,NPFFR2,PRKCB,RASGRF2,RND1,STK36,VEGFA
HOTAIR Regulatory Pathway	3.96	2.7136	0.0727	CD44,COL1A1,COL1A2,COL3A1,MMP11,MMP14,MMP2,MMP23B,MMP24,WNT10A,WNT2B,WNT8B
Bone Mineralization Signaling Pathway	3.87	0.301511	0.0764	COL1A1,COL1A2,COL3A1,GNA14,PLCH2,PLCL1,STAT5A,TNFRSF11B,WNT10A,WNT2B,WNT8B
Signaling by PDGF	3.86	1.88982	0.121	COL3A1,COL6A2,COL6A3,GRB7,PDGFA,STAT5A,THBS4
Role of Macrophages, Fibroblasts and Endothelial Cells in Rheumatoid Arthritis	3.84	0.942809	0.0533	C5AR1,CREB3L1,CXCL12,DKK3,F2RL1,FN1,GNAO1,IL1R1,IRAK2,PDGFA,PLCH2,PLCL1,PRKCB,TNFRSF11B,VEGFA,WNT10A,WNT2B,WNT8B
Serotonin Receptor Signaling	3.72	2.83683	0.0466	BST1,CAV2,CD44,CPE,CREB3L1,GNA14,GNAO1,GNB3,ITGB3,MAPK13,MMP2,MYLK,NPPB,PLA2G6,PLA2R1,PLAAT3,PLAUR,PLCH2,PLCL1,PRKCB,RAB4B,RND1
Degradation of the extracellular matrix	3.71	2.82843	0.0988	ADAMTS16,CD44,ELN,FN1,HTRA1,MMP11,MMP14,MMP2
GP6 Signaling Pathway	3.64	3.16228	0.0781	COL12A1,COL15A1,COL17A1,COL1A1,COL1A2,COL3A1,COL6A2,COL6A3,ITGB3,PRKCB
Osteoarthritis Pathway	3.54	-0.632456	0.0588	AGER,CREB3L1,DDR2,FN1,HTRA1,IL1R1,ITGA11,ITGB3,ITGB4,MATN3,PTHLH,SPHK1,VEGFA,WNT8B
Cell surface interactions at the vascular wall	3.41	3.05085	0.0599	CD44,COL1A1,COL1A2,EPCAM,FN1,GAS6,GRB7,ITGB3,PROCR,SLC16A3,SLC7A11,TNFRSF10A,TNFRSF10D
Activation of Matrix Metalloproteinases	3.36	2.23607	0.152	MMP11,MMP14,MMP2,MMP24,TIMP2
Wound Healing Signaling Pathway	3.35	2.67261	0.0562	COL12A1,COL15A1,COL17A1,COL1A1,COL1A2,COL3A1,COL6A2,COL6A3,FN1,IL1R1,ITGB4,PDGFA,TNFRSF11B,VEGFA
RHOGDI Signaling	3.35	-0.447214	0.0591	ACTA1,ARHGAP9,CD44,CDH13,GNA14,GNAO1,GNB3,ITGA11,ITGB3,ITGB4,MYH3,MYL5,RND1
Glioma Invasiveness Signaling	3.31	1.63299	0.0986	CD44,ITGB3,MMP2,PLAU,PLAUR,RND1,TIMP2
Neutrophil Extracellular Trap Signaling Pathway	3.27	-1.21268	0.0465	AGER,COL12A1,COL15A1,COL17A1,COL1A1,COL1A2,COL3A1,COL6A2,COL6A3,MAPK13,MMP2,NDUFA13,PLA2G6,PLA2R1,PLAAT3,PLCH2,PLCL1,PRKCB,PYCARD
Endocannabinoid Neuronal Synapse Pathway	3.1	0	0.0667	FAAH,GNA14,GNAO1,GNB3,GRIA2,MAPK13,MAPK15,MGLL,PLCH2,PLCL1
Apelin Cardiomyocyte Signaling Pathway	3.09	0.707107	0.08	ATP2A1,MAPK13,MAPK15,MYL5,MYLK,PLCH2,PLCL1,PRKCB
Signaling by MET	3.03	1.13389	0.0886	COL1A1,COL1A2,COL3A1,FN1,MUC20,RAB4B,SPINT1
Colorectal Cancer Metastasis Signaling	2.99	1.50756	0.0517	DCC,GNA14,GNAO1,GNB3,MMP11,MMP14,MMP2,MMP23B,MMP24,RND1,VEGFA,WNT10A,WNT2B,WNT8B
RAR Activation	2.96	0.942809	0.0437	CDKN2B,COL1A1,COL1A2,COL3A1,CREB3L1,GATA6,GNA14,HNF1B,KIT,MAPK13,MMP11,MMP2,PLAU,RARG,RDH5,RND1,STAT5A,VEGFA,ZBTB16
Cysteine Biosynthesis/Homocysteine Degradation	2.94		0.667	CBS,LOC102724560
Serine Biosynthesis	2.94		0.667	PHGDH,PSAT1
Neutrophil degranulation	2.86	2.68328	0.0418	ARHGAP9,BST1,C5AR1,CD44,CRISPLD2,CTSB,CTSZ,CXCL1,GSN,PADI2,PLAU,PLAUR,PYCARD,QPCT,RAB31,RAB4B,SLCO4C1,TIMP2,TMBIM1,TRPM2
NCAM signaling for neurite out-growth	2.83	1.63299	0.0952	COL3A1,COL6A2,COL6A3,GDNF,SPTB,SPTBN5
Atherosclerosis Signaling	2.82	2.12132	0.0662	APOE,COL1A1,COL1A2,COL3A1,CXCL12,PDGFA,PLA2G6,PLA2R1,PLAAT3
ABRA Signaling Pathway	2.76	0.377964	0.0795	ABLIM3,ACTA1,CPT1B,FOSB,GSN,NPPB,VEGFA
Regulation of Actin-based Motility by Rho	2.75		0.0708	ACTA1,GSN,ITGA11,ITGB3,ITGB4,MYL5,MYLK,RND1
Thrombin Signaling	2.75	2.23607	0.0533	ARHGEF37,GATA6,GNA14,GNAO1,GNB3,MAPK13,MYL5,MYLK,PLCH2,PLCL1,PRKCB,RND1
Phagosome Formation	2.73	0	0.0368	ADGRA2,AP1G2,C5AR1,F2RL1,FN1,GABBR1,GPR135,GPR155,GPR173,HRH1,ITGA11,ITGB3,ITGB4,LGR5,LTB4R,LTB4R2,MAPK15,MYH3,MYL5,MYLK,NPFFR2,PLA2G6,PLA2R1,PLAAT3,PRKCB,SPHK1
Sperm Motility	2.73	1.63299	0.0506	CLK2,DDR2,GNA14,GNAO1,GNB3,KIT,NPPB,PLA2G6,PLA2R1,PLAAT3,PLCH2,PLCL1,PRKCB
Irritable Bowel Syndrome Signaling Pathway	2.72	1.60357	0.0484	CXCL1,IL1R1,MMP11,MMP14,MMP2,MMP23B,MMP24,MYL5,MYLK,RND1,TNFRSF25,WNT10A,WNT2B,WNT8B
Antioxidant Action of Vitamin C	2.65	-1.34164	0.0684	GLRX,MAPK13,PLA2G6,PLA2R1,PLAAT3,PLCH2,PLCL1,STAT5A
Ephrin Receptor Signaling	2.64	0	0.0545	CREB3L1,CXCL12,EFNA1,GNA14,GNAO1,GNB3,ITGA11,ITGB3,ITGB4,PDGFA,VEGFA
Cell junction organization	2.64	1.88982	0.0761	CDH13,CLDN15,CLDN6,COL17A1,FBLIM1,ITGB4,PVR
Bladder Cancer Signaling	2.61		0.0672	CDKN2A,E2F8,MMP11,MMP14,MMP2,MMP23B,MMP24,VEGFA
Class B/2 (Secretin family receptors)	2.57	0.377964	0.0737	ADM2,GNB3,PTHLH,SCT,WNT10A,WNT2B,WNT8B
CREB Signaling in Neurons	2.57	-0.727607	0.0374	ADGRA2,C5AR1,CREB3L1,F2RL1,GABBR1,GNA14,GNAO1,GNB3,GPR135,GPR155,GPR173,GRIA2,GRID2,HRH1,LGR5,LTB4R,LTB4R2,NPFFR2,PLCH2,PLCL1,POLR2J2/POLR2J3,PRKCB,VEGFA
Role of Tissue Factor in Cancer	2.52	1.89737	0.0526	CXCL1,F2RL1,GNA14,ITGB3,MAPK13,MAPK15,MMP2,PLAUR,STAT5A,TNFRSF11B,VEGFA
Platelet Adhesion to exposed collagen	2.46		0.188	ADAMTS13,COL1A1,COL1A2
Activin Inhibin Signaling Pathway	2.46	0.904534	0.0516	COL1A1,COL1A2,FOSB,FSTL3,IL1R1,INHBA,MAPK13,MAPK15,MMP2,PMEPA1,TNFRSF11B
Pancreatic Secretion Signaling Pathway	2.46	1.50756	0.0492	AMY2B,ANO1,AQP1,ATP2A1,BST1,CA3,PLCH2,PLCL1,PRKCB,RASGRP3,SCT,SLC26A6
Superpathway of Serine and Glycine Biosynthesis I	2.43		0.4	PHGDH,PSAT1
TR/RXR Activation	2.35	1.41421	0.0611	ATP2A1,COL6A3,ITGB3,MBP,PPARA,RAB3B,SLC16A3,VEGFA
HEY1 Signaling Pathway	2.33	0.707107	0.0559	DLL1,E2F8,GATA6,MMP11,MMP14,MMP2,MMP23B,MMP24,VEGFA
Microautophagy Signaling Pathway	2.33		0.0559	COL12A1,COL15A1,COL17A1,COL1A1,COL1A2,COL3A1,COL6A2,COL6A3,SEC31B
Nuclear Cytoskeleton Signaling Pathway	2.33	1.89737	0.0495	ACTA1,CDH13,DES,FN1,ITGA11,ITGB3,ITGB4,KIF18B,KIFC2,SYNE3,TUBA4A
Response to elevated platelet cytosolic Ca2+	2.33	2.12132	0.0606	CD109,FN1,GAS6,ITGB3,PDGFA,PRKCB,TUBA4A,VEGFA
Transcriptional regulation by the AP-2 (TFAP2) family of transcription factors	2.28	-1	0.111	APOE,KIT,NOP2,VEGFA
Endothelin-1 Signaling	2.28	1	0.0515	GNA14,GNAO1,MAPK13,MAPK15,PLA2G6,PLA2R1,PLAAT3,PLCH2,PLCL1,PRKCB
Hematoma Resolution Signaling Pathway	2.27	-2.33333	0.0465	CBS,CX3CL1,CYGB,F2RL1,MAPK13,MMP11,MMP14,MMP2,MMP23B,MMP24,NDUFA13,TUBA4A
ILK Signaling	2.23	0.377964	0.0508	ACTA1,CREB3L1,FBLIM1,FN1,ITGB3,ITGB4,MYH3,MYL5,RND1,VEGFA
CCR3 Signaling in Eosinophils	2.22	0	0.058	GNA14,GNAO1,GNB3,JMJD7-PLA2G4B,MAPK13,MYLK,PLA2G6,PRKCB
Synaptic Long Term Depression	2.22	0.333333	0.0505	GNA14,GNAO1,GRIA2,GRID2,PLA2G6,PLA2R1,PLAAT3,PLCH2,PLCL1,PRKCB
Retinoic acid Mediated Apoptosis Signaling	2.16	1	0.082	PARP6,RARG,TNFRSF10A,TNFRSF10C,TNFRSF10D
Glioblastoma Multiforme Signaling	2.16	1.63299	0.0526	CDKN2A,E2F8,PDGFA,PLCH2,PLCL1,RND1,WNT10A,WNT2B,WNT8B
Signaling by Rho Family GTPases	2.13	0.447214	0.0446	ACTA1,CDH13,DES,GNA14,GNAO1,GNB3,ITGA11,ITGB3,ITGB4,MYL5,MYLK,RND1
Estrogen Receptor Signaling	2.09	1.06904	0.0387	CREB3L1,DDX5,GNA14,GNAO1,GNB3,MMP11,MMP14,MMP2,MMP23B,MMP24,MYL5,NDUFA13,PLCH2,PLCL1,PRKCB,VEGFA
IL-8 Signaling	2.07	1.13389	0.0481	CXCL1,GNA14,GNAO1,GNB3,IRAK2,ITGB3,MMP2,PRKCB,RND1,VEGFA
RAB geranylgeranylation	2.04	0.447214	0.0769	RAB29,RAB31,RAB3B,RAB3C,RAB4B
Integrin to Cytoskeleton Signaling Pathway	2.02	1.88982	0.0472	ACTA1,GRB7,GSN,ITGA11,ITGB3,ITGB4,MYL5,MYLK,RND1,TSPAN2
Semaphorin Neuronal Repulsive Signaling Pathway	2.02	-0.377964	0.0537	CD44,CSPG4,DPYSL3,ITGA11,ITGB3,ITGB4,MYL5,RND1
TRAIL signaling	2		0.25	TNFRSF10A,TNFRSF10D
Factors Promoting Cardiogenesis in Vertebrates	1.99	1.88982	0.053	CREB3L1,NPPB,PLCH2,PLCL1,PRKCB,WNT10A,WNT2B,WNT8B
Cyclophilin Signaling Pathway	1.99	2.7136	0.0445	APOE,CD44,CREB3L1,CXCL1,CXCL12,MAPK13,MMP2,STAT5A,WNT10A,WNT2B,WNT8B
TP53 Regulates Transcription of Cell Death Genes	1.97	2	0.0909	STEAP3,TNFRSF10A,TNFRSF10C,TNFRSF10D
Phospholipases	1.96	1	0.0735	PLA2G6,PLA2R1,PLAAT3,PLCH2,PLCL1
Docosahexaenoic Acid (DHA) Signaling	1.95	1	0.0438	CREB3L1,PLA2G6,PLA2R1,PLAAT3,PLCH2,PLCL1,PRKCB,SPTB,SPTBN5,TNFRSF11B,VEGFA
p38 MAPK Signaling	1.94	0	0.0565	CREB3L1,DUSP10,IL1R1,IRAK2,JMJD7-PLA2G4B,MAPK13,PLA2G6
Oxytocin Signaling Pathway	1.93	-0.904534	0.0418	CREB3L1,GNAO1,GNB3,JMJD7-PLA2G4B,MAPK13,MAPK15,MYH3,MYL5,MYLK,PLA2G6,PPARA,PRKCB
Basal Cell Carcinoma Signaling	1.89	0	0.0704	HHIP,STK36,WNT10A,WNT2B,WNT8B
Glycosaminoglycan metabolism	1.89	2.64575	0.0551	BGN,CD44,CHST15,CHSY3,CSPG4,LUM,PAPSS2
IL-1 Signaling	1.89		0.0612	GNA14,GNAO1,GNB3,IL1R1,IRAK2,MAPK13
Glutaminergic Receptor Signaling Pathway (Enhanced)	1.88	1.1547	0.0399	CREB3L1,GABBR1,GNAO1,GRIA2,MAPK13,PLA2G6,PLA2R1,PLAAT3,PLCH2,PLCL1,PRKCB,SLC1A1,SLC7A11
Ovarian Cancer Signaling	1.87		0.0503	CD44,CDKN2A,E2F8,MMP2,VEGFA,WNT10A,WNT2B,WNT8B
IL-17A Signaling in Gastric Cells	1.85		0.115	CXCL1,CXCL11,MAPK13
WNT ligand biogenesis and trafficking	1.85		0.115	WNT10A,WNT2B,WNT8B
ROBO SLIT Signaling Pathway	1.85	-1.13389	0.0543	DCC,MMP14,MMP2,MYL5,NRXN3,ROBO3,VEGFA
Neuroinflammation Signaling Pathway	1.85	1.89737	0.0395	AGER,CREB3L1,CX3CL1,CXCL12,GABBR1,GDNF,IL1R1,IRAK2,JMJD7-PLA2G4B,MAPK13,MAPK15,PLA2G6,PYCARD
XBP1(S) activates chaperone genes	1.84	0	0.0833	DDX11,FKBP14,KDELR3,TSPYL2
RAF/MAP kinase cascade	1.81	0.904534	0.0418	DUSP10,FN1,GDNF,ITGB3,KIT,PDGFA,RASGRF2,RASGRP3,SPTB,SPTBN5,SYNGAP1
Role of Osteoblasts, Osteoclasts and Chondrocytes in Rheumatoid Arthritis	1.8		0.0437	COL1A1,DKK3,GSN,IL1R1,ITGB3,MMP14,TNFRSF11B,WNT10A,WNT2B,WNT8B
Cellular Effects of Sildenafil (Viagra)	1.76	0.218218	0.0322	ACTA1,ADGRA2,ATP2A1,C5AR1,CREB3L1,F2RL1,GABBR1,GNB3,GPR135,GPR155,GPR173,HRH1,LGR5,LTB4R,LTB4R2,MAPK13,MAPK15,MYH3,MYL5,MYLK,NPFFR2,VEGFA
Human Embryonic Stem Cell Pluripotency	1.75	1.66667	0.045	FUT4,INHBA,PDGFA,PRKCB,SPHK1,TERT,WNT10A,WNT2B,WNT8B
Nicotinate metabolism	1.72		0.103	BST1,NNMT,PARP6
Serine metabolism	1.72		0.182	PHGDH,PSAT1
Asparagine Biosynthesis I	1.71		1	ASNS
WNT/β-catenin Signaling	1.67	-0.377964	0.0462	CD44,CDKN2A,DKK3,GNAO1,RARG,WNT10A,WNT2B,WNT8B
GP1b-IX-V activation signalling	1.65		0.167	COL1A1,COL1A2
G alpha (q) signalling events	1.65	0.707107	0.046	F2RL1,GNA14,GNB3,HRH1,LTB4R,LTB4R2,NPFFR2,RGS1
Clathrin-mediated Endocytosis Signaling	1.64		0.0431	ACTA1,AP1G2,APOE,ITGB3,ITGB4,PDGFA,RAB4B,TFRC,VEGFA
Actin Cytoskeleton Signaling	1.63	-0.447214	0.041	ACTA1,FN1,GSN,ITGA11,ITGB3,ITGB4,MYH3,MYL5,MYLK,PDGFA
Sertoli Cell-Sertoli Cell Junction Signaling	1.6	2.33333	0.0405	ACTA1,CDH13,CLDN15,CLDN6,CREB3L1,IL1R1,MAPK13,SPTB,TNFRSF11B,TUBA4A
G-Protein Coupled Receptor Signaling	1.59	0	0.0309	ADGRA2,C5AR1,CREB3L1,F2RL1,GABBR1,GNA14,GNAO1,GNB3,GPR135,GPR155,GPR173,HRH1,LGR5,LTB4R,LTB4R2,MAPK13,MYL5,MYLK,NPFFR2,PRKCB,SIX2,SYNGAP1
Dissolution of Fibrin Clot	1.58		0.154	PLAU,PLAUR
Nephron development	1.58		0.154	DLL1,HNF1B
Platelet Aggregation (Plug Formation)	1.58		0.154	COL1A1,COL1A2
Neuregulin Signaling	1.53		0.0508	GRB7,ITGA11,ITGB3,ITGB4,PRKCB,STAT5A
PAK Signaling	1.53		0.0508	ITGA11,ITGB3,ITGB4,MYL5,MYLK,PDGFA
Virus Entry via Endocytic Pathways	1.52	1.34164	0.0504	ACTA1,AP1G2,ITGB3,ITGB4,PRKCB,TFRC
PCP (Planar Cell Polarity) Pathway	1.52	1	0.0667	CTHRC1,WNT10A,WNT2B,WNT8B
Dilated Cardiomyopathy Signaling Pathway	1.52	1.63299	0.0464	ACTA1,CNN1,DES,MAPK13,MYH3,MYL5,SGCD
Role of IL-17A in Psoriasis	1.52		0.143	CXCL1,CXCL6
Breast Cancer Regulation by Stathmin1	1.5	-1	0.0314	ADGRA2,C5AR1,CREB3L1,E2F8,F2RL1,GABBR1,GNB3,GPR135,GPR155,GPR173,HRH1,LGR5,LTB4R,LTB4R2,MMP2,NPFFR2,PRKCB,TUBA4A,VEGFA
Striated Muscle Contraction	1.48		0.0833	ACTA1,DES,MYH3
Hepatitis B Chronic Liver Pathogenesis Signaling Pathway	1.48	1.41421	0.0426	AP1G2,CREB3L1,IRF9,MMP14,MMP2,PRKCB,PYCARD,VEGFA
Gap Junction Signaling	1.46	-0.301511	0.0358	ACTA1,AGER,CREB3L1,GRIA2,JMJD7-PLA2G4B,PLA2G6,PLCH2,PLCL1,PRKCB,SGSM3,TNFRSF11B,TUBA4A
Post-translational modification: synthesis of GPI-anchored proteins	1.44	1.34164	0.0538	BST1,CD109,CNTN4,PLAUR,SPRN
Synaptic Long Term Potentiation	1.44	1.34164	0.0484	CREB3L1,GNA14,GRIA2,PLCH2,PLCL1,PRKCB
Cardiac Hypertrophy Signaling (Enhanced)	1.42	2.13809	0.0317	ATP2A1,GNA14,GNB3,IL1R1,IL31RA,ITGA11,ITGB3,ITGB4,MAPK13,NPPB,PLCH2,PLCL1,PRKCB,TNFRSF11B,WNT10A,WNT2B,WNT8B
Sulfate Activation for Sulfonation	1.41		0.5	PAPSS2
Endocannabinoid Developing Neuron Pathway	1.39	-1.34164	0.0469	CREB3L1,GNAO1,GNB3,MAPK13,MAPK15,MGLL
PXR/RXR Activation	1.37		0.0597	GSTM2,PAPSS2,PCK2,PPARA
HGF Signaling	1.35		0.0458	CDKN2A,ELK3,ITGA11,ITGB3,ITGB4,PRKCB
Glutamate Receptor Signaling	1.35		0.0588	GNB3,GRIA2,GRID2,SLC1A1
Oxytocin in Brain Signaling Pathway	1.34	-0.447214	0.0398	CREB3L1,GNAO1,GNB3,PLA2G6,PLA2R1,PLAAT3,PRKCB,PYCARD
P2Y Purinergic Receptor Signaling Pathway	1.31	1	0.0448	CREB3L1,GNB3,ITGB3,PLCH2,PLCL1,PRKCB
CXCR4 Signaling	1.31	0	0.0417	CXCL12,GNA14,GNAO1,GNB3,MYL5,PRKCB,RND1

## Sheet: S8c
Supplemental Table S8c. DEGs identified between untreated T21 NPCs and untreated Eup NPCs from the EGCG 6-well experiment.
Gene Symbol	Description	Gene ID	Alias	Fold Change	Log Fold Change	p-Value	p-Adj	Average Log2 Expression
TSPAN6	tetraspanin 6	7105	T245, TM4SF6, TSPAN-6	-1.67331	-0.742708	6.33e-24	8.63e-23	13.2615
FIRRM	FIGNL1 interacting regulator of recombination and mitosis	55732	APOLO1, C1ORF112, FLIP, MEICA1	-2.71624	-1.44161	8.90e-17	6.29e-16	11.322
CFH	complement factor H	3075	AHUS1, AMBP1, ARMD4, ARMS1, CFHL3, FH, FHL1, HF, HF1, HF2, HUS	301.656	8.23676	1.71e-43	9.54e-42	12.003
NIPAL3	NIPA like domain containing 3	57185	DJ462O23.2, NPAL3, SLC57A5	7.42191	2.89179	1.84e-20	1.84e-19	11.5938
ENPP4	ectonucleotide pyrophosphatase/phosphodiesterase 4	22875	NPP4	2.17523	1.12117	1.98e-11	8.31e-11	10.4725
SEMA3F	semaphorin 3F	6405	SEMA-IV, SEMA4, SEMAK	3.03621	1.60227	3.05e-21	3.24e-20	11.6341
CFTR	CF transmembrane conductance regulator	1080	ABC35, ABCC7, CF, CFTR/MRP, MRP7, TNR-CFTR, DJ760C5.1	-28.413	-4.82848	2.72e-26	4.57e-25	7.4082
ANKIB1	ankyrin repeat and IBR domain containing 1	54467	-	1.61362	0.690301	4.85e-15	2.89e-14	12.9716
RAD52	RAD52 DNA repair protein	5893	-	-1.52258	-0.606517	6.14e-08	1.77e-07	9.9262
LAP3	leucine aminopeptidase 3	51056	HEL-S-106, LAP, LAPEP, PEPS	1.55938	0.640973	1.17e-05	2.66e-05	12.5088
CD99	CD99 molecule (Xg blood group)	4267	HBA71, MIC2, MIC2X, MIC2Y, MSK5X	2.14419	1.10043	7.26e-08	2.07e-07	14.2466
WNT16	Wnt family member 16	51384	-	4.60094	2.20193	0.000106	0.000216	3.106
HECW1	HECT, C2 and WW domain containing E3 ubiquitin protein ligase 1	23072	NEDL1	1.74386	0.802281	0.001996	0.003538	8.3387
LASP1	LIM and SH3 protein 1	3927	LASP-1, MLN50	2.34554	1.22992	3.58e-30	7.96e-29	15.2035
KLHL13	kelch like family member 13	90293	BKLHD2	-3.58703	-1.84279	4.06e-27	7.19e-26	10.2494
CYP26B1	cytochrome P450 family 26 subfamily B member 1	56603	CYP26A2, P450RAI-2, P450RAI2, RHFCA	-1.80371	-0.85097	0.010886	0.01756	5.809
ALS2	alsin Rho guanine nucleotide exchange factor ALS2	57679	ALS2CR6, ALSJ, IAHSP, PLSJ	2.13495	1.0942	0	0	13.2179
CFLAR	CASP8 and FADD like apoptosis regulator	8837	CASH, CASP8AP1, CLARP, CASPER, FLAME, FLAME-1, FLAME1, FLIP, I-FLICE, MRIT, C-FLIP, C-FLIPL, C-FLIPR, C-FLIPS, CFLIP	2.40003	1.26305	1.55e-22	1.84e-21	13.2136
TFPI	tissue factor pathway inhibitor	7035	EPI, LACI, TFI, TFPI1	3.66914	1.87544	3.65e-07	9.68e-07	11.8447
MTMR7	myotubularin related protein 7	9108	-	-2.71597	-1.44147	3.13e-08	9.30e-08	8.7896
PLXND1	plexin D1	23129	CHTD9, PLEXD1	7.43025	2.89341	9.72e-13	4.65e-12	14.5189
CD38	CD38 molecule	952	ADPRC 1, ADPRC1, CADPR1	7.11178	2.83021	1.08e-14	6.24e-14	4.752
CAMKK1	calcium/calmodulin dependent protein kinase kinase 1	84254	CAMKKA	2.65362	1.40796	1.21e-16	8.43e-16	9.8873
RECQL	RecQ like helicase	5965	RECON, RECQL1, RECQ1	1.72992	0.790707	3.06e-14	1.69e-13	12.778
HSPB6	heat shock protein family B (small) member 6	126393	HEL55, HSP20, PPP1R91	2.38967	1.25681	0.007967	0.0131	7.4155
ARHGAP33	Rho GTPase activating protein 33	115703	NOMA-GAP, SNX26, TCGAP	-2.20086	-1.13807	1.21e-06	3.05e-06	11.3221
PDK4	pyruvate dehydrogenase kinase 4	5166	-	-3.36996	-1.75273	3.56e-06	8.55e-06	4.3112
ZMYND10	zinc finger MYND-type containing 10	51364	BLU, CILD22, DNAAF7, FLU	-4.2226	-2.07813	7.63e-10	2.69e-09	7.0723
ABCB5	ATP binding cassette subfamily B member 5	340273	ABCB5ALPHA, ABCB5BETA, EST422562	3.46247	1.7918	0.010568	0.01708	1.5697
ARX	aristaless related homeobox	170302	CT121, EIEE1, ISSX, MRX29, MRX32, MRX33, MRX36, MRX38, MRX43, MRX54, MRX76, MRX87, MRXS1, PRTS	-4.09814	-2.03497	0.00477	0.008067	8.9819
ST7	suppression of tumorigenicity 7	7982	ETS7Q, FAM4A, FAM4A1, HELG, RAY1, SEN4, TSG7	1.65436	0.726273	5.19e-08	1.51e-07	11.627
CALCR	calcitonin receptor	799	CRT, CT-R, CTR, CTR1	15.3937	3.94427	1.64e-06	4.07e-06	8.6436
PRSS22	serine protease 22	64063	BSSP-4, SP001LA, HBSSP-4	8.20839	3.0371	0.005152	0.008677	0.916
SKAP2	src kinase associated phosphoprotein 2	8935	PRAP, RA70, SAPS, SCAP2, SKAP-HOM, SKAP55R	3.6199	1.85595	2.12e-10	7.96e-10	8.4599
MEOX1	mesenchyme homeobox 1	4222	KFS2, MOX1	20.3434	4.34649	1.18e-23	1.57e-22	7.4864
LIG3	DNA ligase 3	3980	LIG2, LIG3ALPHA, MTDPS20	-2.18737	-1.1292	2.12e-10	7.95e-10	12.9427
ACSM3	acyl-CoA synthetase medium chain family member 3	6296	SA, SAH	3.12505	1.64388	0.000359	0.000691	7.4201
REXO5	RNA exonuclease 5	81691	NEF-SP	-3.25688	-1.70349	3.82e-20	3.70e-19	9.5532
ATOSB	atos homolog B	80256	FAM214B, KIAA1539	4.16952	2.05988	1.75e-33	5.03e-32	12.3178
COPZ2	coat protein complex I subunit zeta 2	51226	ZETA2-COP	11.5486	3.52965	1.61e-23	2.09e-22	9.1276
PRKAR2B	protein kinase cAMP-dependent type II regulatory subunit beta	5577	PRKAR2, RII-BETA	-2.35411	-1.23518	7.58e-08	2.16e-07	11.8047
TSPOAP1	TSPO associated protein 1	9256	BZRAP1, DYT22, PBR-IP, PRAX-1, PRAX1, RIM-BP1, RIMBP1	-2.83078	-1.5012	4.17e-24	5.79e-23	10.7857
WDR54	WD repeat domain 54	84058	-	-3.35076	-1.74449	2.02e-22	2.38e-21	11.1216
SOX8	SRY-box transcription factor 8	30812	-	-1.62285	-0.698531	0.002017	0.003573	9.8024
IBTK	inhibitor of Bruton tyrosine kinase	25998	BTBD26, BTKI	1.52651	0.610236	1.22e-05	2.77e-05	13.3742
FBXL3	F-box and leucine rich repeat protein 3	26224	FBL3, FBL3A, FBXL3A, IDDSFAS	1.88615	0.915442	3.40e-19	3.00e-18	12.0717
ITGA3	integrin subunit alpha 3	3675	CD49C, FRP-2, GAP-B3, GAPB3, ILNEB, JEB7, MSK18, VCA-2, VL3A, VLA3A	34.8689	5.12387	5.32e-44	3.04e-42	14.7686
LAMP2	lysosomal associated membrane protein 2	3920	CD107B, DND, LAMP-2, LAMPB, LGP-96, LGP110	2.54275	1.34639	4.36e-23	5.43e-22	13.7484
ITGA2B	integrin subunit alpha 2b	3674	BDPLT16, BDPLT2, CD41, CD41B, GP2B, GPIIB, GT, GT1, GTA, HPA3, PPP1R93	-3.76931	-1.9143	5.35e-13	2.63e-12	6.2622
ASB4	ankyrin repeat and SOCS box containing 4	51666	ASB-4	-3.32078	-1.73152	1.32e-05	2.98e-05	2.7494
CRLF1	cytokine receptor like factor 1	9244	CISS, CISS1, CLF, CLF-1, NR6, ZCYTOR5	2.4862	1.31394	0.007232	0.011954	8.2352
OSBPL7	oxysterol binding protein like 7	114881	ORP7	2.63757	1.39921	6.66e-22	7.50e-21	9.7994
YBX2	Y-box binding protein 2	51087	CONTRIN, CSDA3, DBPC, MSY2	-4.05567	-2.01994	1.05e-08	3.27e-08	6.9089
ABCC8	ATP binding cassette subfamily C member 8	6833	ABC36, HHF1, HI, HRINS, MODY12, MRP8, PHHI, PNDM3, SUR, SUR1, SUR1DELTA2, TNDM2	-3.70019	-1.8876	0.001547	0.002774	5.4855
TMEM132A	transmembrane protein 132A	54972	GBP, HSPA5BP1	1.58074	0.660597	5.08e-12	2.26e-11	13.6798
TAC1	tachykinin precursor 1	6863	HS.2563, NK2, NKNA, NPK, TAC2	3.43414	1.77995	9.37e-08	2.65e-07	5.3417
CX3CL1	C-X3-C motif chemokine ligand 1	6376	ABCD-3, C3XKINE, CXC3, CXC3C, NTN, NTT, SCYD1, FRACTALKINE, NEUROTACTIN	-1.55458	-0.636522	0.000227	0.000447	10.573
SPATA20	spermatogenesis associated 20	64847	HEL-S-98, SSP411, TISP78	2.45811	1.29755	3.27e-06	7.88e-06	11.3776
CACNA1G	calcium voltage-gated channel subunit alpha1 G	8913	CA(V)T.1, CAV3.1, NBR13, SCA42, SCA42ND	-13.8334	-3.79008	2.03e-20	2.02e-19	7.5589
TNFRSF12A	TNF receptor superfamily member 12A	51330	CD266, FN14, TWEAKR	13.6375	3.76951	0	2.80e-45	12.8475
ETV1	ETS variant transcription factor 1	2115	ER81	-2.46321	-1.30054	5.84e-13	2.86e-12	12.8361
ALDH3B1	aldehyde dehydrogenase 3 family member B1	221	ALDH4, ALDH7	2.20305	1.1395	0.008443	0.013829	8.319
TTC22	tetratricopeptide repeat domain 22	55001	-	-5.5818	-2.48073	9.95e-05	0.000204	1.641
CCL26	C-C motif chemokine ligand 26	10344	IMAC, MIP-4A, MIP-4ALPHA, SCYA26, TSC-1	16.9071	4.07956	7.04e-07	1.81e-06	1.7461
GGCT	gamma-glutamylcyclotransferase	79017	C7ORF24, CRF21, GCTG, GGC	-2.29733	-1.19996	3.95e-14	2.17e-13	10.7568
DBF4	DBF4-CDC7 kinase regulatory subunit	10926	ASK, CHIF, DBF4A, ZDBF1	-2.43834	-1.2859	5.67e-10	2.03e-09	12.3576
TBXA2R	thromboxane A2 receptor	6915	BDPLT13, TXA2-R	34.648	5.1147	1.92e-14	1.08e-13	4.9672
GTF2IRD1	GTF2I repeat domain containing 1	9569	BEN, CREAM1, GTF3, MUSTRD1, RBAP2, WBS, WBSCR11, WBSCR12, HMUSTRD1ALPHA1	-1.70294	-0.768027	5.94e-17	4.27e-16	11.733
VPS41	VPS41 subunit of HOPS complex	27072	HVPS41, HVSP41, SCAR29, HVPS41P	1.52051	0.604559	4.42e-12	1.98e-11	13.1
ARHGAP44	Rho GTPase activating protein 44	9912	NPC-A-10, RICH2	-2.33223	-1.22171	1.28e-09	4.39e-09	9.1868
SCIN	scinderin	85477	-	14.1734	3.82511	2.18e-19	1.96e-18	5.3854
ARSD	arylsulfatase D	414	ASD	2.32408	1.21666	4.69e-08	1.37e-07	11.1351
PROM1	prominin 1	8842	AC133, CD133, CORD12, MCDR2, MSTP061, PROML1, RP41, STGD4	-3.06973	-1.61811	7.75e-05	0.000161	13.1515
CEACAM21	CEA cell adhesion molecule 21	90273	CEACAM3, R29124_1	-2.98904	-1.57968	0.011002	0.01773	8.1312
NOS2	nitric oxide synthase 2	4843	HEP-NOS, INOS, NOS, NOS2A	-4.67537	-2.22508	3.36e-06	8.09e-06	8.9427
DNAH9	dynein axonemal heavy chain 9	1770	CILD40, DNAH17L, DNEL1, DYH9, DNAHC9, HL-20, HL20	-3.79603	-1.92449	1.13e-08	3.52e-08	7.8866
GAS7	growth arrest specific 7	8522	-	2.57403	1.36403	4.98e-05	0.000106	11.3958
CD79B	CD79b molecule	974	AGM6, B29, IGB, IGBETA	-1.81764	-0.862069	0.026651	0.040793	3.6117
SCN4A	sodium voltage-gated channel alpha subunit 4	6329	CMS16, CMYO22A, CMYP22A, HOKPP2, HYKPP, HYPP, NAC1A, NA(V)1.4, NAV1.4, SKM1	-3.92184	-1.97153	6.10e-05	0.000128	6.6813
TKTL1	transketolase like 1	8277	TKR, TKT2	-3.22315	-1.68847	1.42e-05	3.20e-05	7.4203
RHBDF1	rhomboid 5 homolog 1	64285	C16ORF8, DIST1, EGFR-RS, GENE-89, GENE-90, HDIST1	2.66859	1.41608	3.77e-15	2.27e-14	11.0599
CACNA2D2	calcium voltage-gated channel auxiliary subunit alpha2delta 2	9254	CACNA2D, CASVDD	-2.85008	-1.511	1.66e-05	3.72e-05	10.3468
TEAD3	TEA domain transcription factor 3	7005	DTEF-1, ETFR-1, TEAD-3, TEAD5, TEF-5, TEF5	2.91881	1.54538	1.99e-28	3.90e-27	12.5422
SELE	selectin E	6401	CD62E, ELAM, ELAM1, ESEL, LECAM2, SELECTIN-E	4.23731	2.08315	0.000172	0.000344	2.8287
E2F2	E2F transcription factor 2	1870	E2F-2	-6.03352	-2.593	1.06e-09	3.67e-09	11.01
SYN1	synapsin I	6853	EPILX, EPILX1, MRX50, SYN1A, SYN1B, SYNI	1.59102	0.669953	4.15e-05	8.85e-05	8.0549
JARID2	jumonji and AT-rich interaction domain containing 2	3720	DIDDF, JMJ	-2.1227	-1.0859	4.81e-11	1.94e-10	13.0133
CDKL5	cyclin dependent kinase like 5	6792	CFAP247, DEE2, EIEE2, ISSX, STK9	3.32054	1.73142	1.75e-36	6.13e-35	10.5856
CAMK1G	calcium/calmodulin dependent protein kinase IG	57172	CLICK3, CLICKIII, VWS1	-4.50086	-2.1702	4.94e-09	1.60e-08	7.4115
TFAP2B	transcription factor AP-2 beta	7021	AP-2B, AP-2BETA, AP2-B, PDA2	-137.711	-7.1055	5.68e-40	2.49e-38	6.458
TFAP2D	transcription factor AP-2 delta	83741	AP-2DELTA, TFAP2BL1	-9.36468	-3.22723	0.000344	0.000664	0.2291
DLEC1	DLEC1 cilia and flagella associated protein	9940	CFAP81, DLC-1, DLC1, F56, FAP81	-4.01533	-2.00552	1.94e-06	4.77e-06	7.0079
CYTH3	cytohesin 3	9265	ARNO3, GRP1, PSCD3, CYTOHESIN-3	1.92598	0.945593	1.90e-16	1.29e-15	12.1773
ADAM22	ADAM metallopeptidase domain 22	53616	ADAM 22, DEE61, EIEE61, MDC2	-2.44208	-1.28811	9.52e-10	3.32e-09	10.7308
SYPL1	synaptophysin like 1	6856	H-SP1, SYPL	1.90305	0.92831	1.49e-11	6.31e-11	12.3552
CYB561	cytochrome b561	1534	CGCYTB, CYB561A1, FRRS2, ORTHYP2	-2.09891	-1.06964	8.21e-13	3.94e-12	10.7544
AASS	aminoadipate-semialdehyde synthase	10157	LKR/SDH, LKRSDH, LORSDH	-2.25978	-1.17618	2.26e-07	6.12e-07	12.3236
PLEKHG6	pleckstrin homology and RhoGEF domain containing G6	55200	ARHGEF46, MYOGEF	-2.52244	-1.33482	3.28e-10	1.21e-09	6.0669
SS18L2	SS18 like 2	51188	KIAA-ISO	-1.52365	-0.60753	9.87e-18	7.69e-17	10.7245
MPND	MPN domain containing	84954	-	-2.26852	-1.18175	9.46e-32	2.36e-30	10.899
NFIX	nuclear factor I X	4784	CTF, MALNS, MRSHSS, NF-I/X, NF1-X, NF1A, SOTOS2	12.3209	3.62303	1.75e-14	9.87e-14	7.6927
ST3GAL1	ST3 beta-galactoside alpha-2,3-sialyltransferase 1	6482	GAL-NAC6S, SIAT4A, SIATFL, ST3GALA, ST3GALA.1, ST3GALIA, ST3GALIA,1, ST3O	1.77144	0.824926	9.58e-05	0.000197	11.4793
MMP25	matrix metallopeptidase 25	64386	MMP-25, MMP20, MMP20A, MMPL1, MT-MMP 6, MT-MMP6, MT6-MMP, MT6MMP, MTMMP6	3.01735	1.59328	6.91e-12	3.03e-11	5.7088
IL32	interleukin 32	9235	IL-32ALPHA, IL-32BETA, IL-32DELTA, IL-32GAMMA, NK4, TAIF, TAIFA, TAIFB, TAIFC, TAIFD	23.2397	4.53852	5.31e-36	1.81e-34	12.6946
PKD1	polycystin 1, transient receptor potential channel interacting	5310	PBP, PC1, PC-1, TRPP1, ELIOSIN	1.84945	0.887093	9.13e-27	1.59e-25	13.0628
MAPK8IP2	mitogen-activated protein kinase 8 interacting protein 2	23542	IB-2, IB2, JIP2, PRKM8IPL	-1.66903	-0.739008	0.004862	0.008213	10.448
SEC62	SEC62 preprotein translocation factor	7095	DTRP1, HTP1, TLOC1, TP-1	1.56854	0.649423	5.04e-16	3.31e-15	13.7214
UBE3C	ubiquitin protein ligase E3C	9690	HECTH2, NDSMBA, NEDSMBA, RAUL	1.79717	0.845723	1.38e-21	1.52e-20	13.4407
PAX7	paired box 7	5081	CMYO19, CMYP19, HUP1, MYOSCO, PAX7B, RMS2	-4.29861	-2.10387	0.003176	0.005495	7.9336
MASP2	MBL associated serine protease 2	10747	MAP-2, MAP19, MASP-2, MASP1P1, SMAP	2.13452	1.09391	0.014403	0.022881	3.2826
FAM76A	family with sequence similarity 76 member A	199870	-	-1.60799	-0.685257	9.17e-28	1.71e-26	9.8562
MLXIPL	MLX interacting protein like	51085	CHREBP, MIO, MLX, MONDOB, WBSCR14, WS-BHLH, BHLHD14	-3.08203	-1.62388	1.48e-06	3.70e-06	4.5047
BAZ1B	bromodomain adjacent to zinc finger domain 1B	9031	WBSCR10, WBSCR9, WSTF	-1.62464	-0.700121	2.25e-13	1.15e-12	14.5718
ETV7	ETS variant transcription factor 7	51513	TEL-2, TEL2, TELB	5.42104	2.43857	1.40e-11	5.97e-11	5.8027
NCAPD2	non-SMC condensin I complex subunit D2	9918	CAP-D2, CNAP1, MCPH21, HCAP-D2	-2.41705	-1.27325	4.02e-12	1.81e-11	14.3333
GIPR	gastric inhibitory polypeptide receptor	2696	PGQTL2	9.16452	3.19606	3.17e-17	2.35e-16	6.2248
STAB1	stabilin 1	23166	CLEVER-1, FEEL-1, FEEL1, FELE-1, FEX1, HRFT, SCARH2, STAB-1	2.64319	1.40228	9.11e-05	0.000187	3.377
FUZ	fuzzy planar cell polarity protein	80199	CPLANE3, FY, NTD	-3.54693	-1.82657	7.92e-33	2.15e-31	10.55
SLC6A13	solute carrier family 6 member 13	6540	GAT-2, GAT2, GAT3	5.59633	2.48448	3.39e-09	1.11e-08	4.2331
IDS	iduronate 2-sulfatase	3423	ID2S, MPS2, SIDS	3.12861	1.64552	0	2.80e-45	13.3889
PRSS3	serine protease 3	5646	MTG, PRSS4, T9, TRY3, TRY4	16.4777	4.04244	2.49e-07	6.71e-07	1.586
HFE	homeostatic iron regulator	3077	HFE1, HH, HLA-H, MVCD7, TFQTL2	1.99358	0.995364	0.002205	0.003885	8.9283
HIVEP2	HIVEP zinc finger 2	3097	HIV-EP2, MBP-2, MIBP1, MRD43, SHN2, ZAS2, ZNF40B	2.56452	1.35869	7.79e-22	8.73e-21	11.0113
FMO1	flavin containing dimethylaniline monoxygenase 1	2326	-	-17.2437	-4.108	2.97e-15	1.82e-14	4.7151
MRC2	mannose receptor C-type 2	9902	CD280, CLEC13E, ENDO180, UPARAP	7.5227	2.91125	1.74e-32	4.61e-31	14.4663
TSPAN9	tetraspanin 9	10867	NET-5, NET5, PP1057	2.88236	1.52725	1.11e-17	8.63e-17	12.585
MKS1	MKS transition zone complex subunit 1	54903	BBS13, JBTS28, MES, MKS, POC12	-1.90948	-0.93318	8.72e-39	3.61e-37	10.8607
ANOS1	anosmin 1	3730	ADMLX, HH1, HHA, KAL, KAL1, KALIG-1, KMS, WFDC19	-1.68702	-0.754481	0.024954	0.038356	13.1969
MBTD1	mbt domain containing 1	54799	SA49P01	-2.09202	-1.0649	1.39e-16	9.59e-16	12.4521
DPF1	double PHD fingers 1	8193	BAF45B, NEUD4, SMARCG1, NEURO-D4	-1.72962	-0.790455	0.000333	0.000643	10.1962
SYT7	synaptotagmin 7	9066	IPCA-7, IPCA7, PCANAP7, SYT-VII, SYTVII	-3.35553	-1.74654	6.78e-18	5.38e-17	7.6614
PLAUR	plasminogen activator, urokinase receptor	5329	CD87, U-PAR, UPAR, URKR	5.78714	2.53285	1.07e-18	9.13e-18	11.5678
DCN	decorin	1634	CSCD, DSPG2, PG40, PGII, PGS2, SLRR1B	13.1763	3.71987	3.15e-09	1.04e-08	6.9214
CEP68	centrosomal protein 68	23177	KIAA0582	-2.37855	-1.25008	3.56e-32	9.20e-31	12.0036
GABRA3	gamma-aminobutyric acid type A receptor subunit alpha3	2556	EPILX2	-4.33115	-2.11475	1.55e-08	4.76e-08	8.9027
BRCA1	BRCA1 DNA repair associated	672	BRCAI, BRCC1, BROVCA1, FANCS, IRIS, PNCA4, PPP1R53, PSCP, RNF53	-3.83453	-1.93905	3.19e-10	1.17e-09	12.4762
SEMA3B	semaphorin 3B	7869	LUCA-1, SEMA5, SEMAA, SEMA, SEMAV	3.39255	1.76237	2.30e-23	2.95e-22	9.4549
MBTPS2	membrane bound transcription factor peptidase, site 2	51360	BRESEK, IFAP, KFSD, KFSDX, OI19, OLMSX, S2P	1.79842	0.846731	1.23e-22	1.47e-21	11.975
PRICKLE3	prickle planar cell polarity protein 3	4007	LMO6, LOAM, LOAS, PK3	3.91994	1.97083	1.22e-11	5.24e-11	8.4415
NR1H4	nuclear receptor subfamily 1 group H member 4	9971	BAR, FXR, HRR-1, HRR1, PFIC5, RIP14	12.1153	3.59876	7.20e-05	0.00015	1.558
ALOX5	arachidonate 5-lipoxygenase	240	5-LO, 5-LOX, 5LPG, LOG5	13.7119	3.77736	7.57e-20	7.14e-19	6.4094
CALCOCO1	calcium binding and coiled-coil domain 1	57658	COCOA, PP13275, CALPHOGLIN	2.17848	1.12332	1.33e-09	4.57e-09	11.8681
UBR7	ubiquitin protein ligase E3 component n-recognin 7	55148	C14ORF130, LICAS	-1.98961	-0.992488	3.80e-20	3.69e-19	12.3914
MAP4K5	mitogen-activated protein kinase kinase kinase kinase 5	11183	GCKR, KHS, KHS1, MAPKKKK5	1.97937	0.985044	1.27e-18	1.08e-17	13.3489
EHD3	EH domain containing 3	30845	PAST3	1.99297	0.99492	7.10e-14	3.79e-13	11.1041
MAN2B2	mannosidase alpha class 2B member 2	23324	CDG1EE, EPMAN	3.91942	1.97064	1.46e-23	1.91e-22	11.3425
CLDN11	claudin 11	5010	HLD22, OSP, OTM	-3.58564	-1.84223	5.95e-07	1.55e-06	7.6041
MVP	major vault protein	9961	LRP, VAULT1	30.0214	4.90792	0	0	12.2629
PGM3	phosphoglucomutase 3	5238	AGM1, IMD23, PAGM, PGM 3	1.88929	0.917847	2.13e-31	5.19e-30	13.2209
RWDD2A	RWD domain containing 2A	112611	RWDD2, DJ747H23.2	1.55218	0.634296	1.49e-08	4.57e-08	9.9823
POLR3B	RNA polymerase III subunit B	55703	C128, CMT1I, HLD8, INMAP, RPC2	-1.92237	-0.942886	1.10e-16	7.67e-16	11.3735
ANGEL1	angel homolog 1	23357	CCR4E, KIAA0759	-1.70178	-0.767043	5.76e-22	6.51e-21	11.3501
RNF14	ring finger protein 14	9604	ARA54, HFB30, HRIHFB2038, TRIAD2	2.51159	1.3286	9.03e-33	2.44e-31	12.4662
DNASE1L1	deoxyribonuclease 1 like 1	1774	DNAS1L1, DNASEX, DNL1L, G4.8, XIB	2.8129	1.49206	1.69e-11	7.13e-11	10.9877
DDX11	DEAD/H-box helicase 11	1663	CHL1, CHLR1, KRG2, WABS	-2.66724	-1.41535	2.98e-11	1.22e-10	12.5486
GPRC5A	G protein-coupled receptor class C group 5 member A	9052	GPCR5A, PEIG-1, RAI3, RAIG1, TIG1	29.0346	4.8597	2.06e-37	7.71e-36	7.447
MAMLD1	mastermind like domain containing 1	10046	CG1, CXORF6, F18, HYSP2	1.94783	0.961869	0.000236	0.000464	10.5431
CD6	CD6 molecule	923	TP120	7.15891	2.83974	6.81e-16	4.43e-15	4.9007
TACC3	transforming acidic coiled-coil containing protein 3	10460	ERIC-1, ERIC1, TACC4, MASKIN	-2.67595	-1.42005	9.96e-10	3.47e-09	13.673
POLA2	DNA polymerase alpha 2, accessory subunit	23649	-	-2.48146	-1.31119	1.83e-12	8.53e-12	12.2022
CAPN1	calpain 1	823	CANP, CANP1, CANPL1, SPG76, MUCANP, MUCL	2.96288	1.567	2.74e-22	3.19e-21	13.3173
MTMR11	myotubularin related protein 11	10903	CRA	1.85018	0.887666	2.65e-05	5.80e-05	9.7486
CCDC88C	coiled-coil domain containing 88C	440193	DAPLE, HKRP2, HYC1, KIAA1509, SCA40	-2.31501	-1.21102	1.19e-06	3.01e-06	12.0652
DPEP1	dipeptidase 1	1800	MBD1, MDP, RDP	-14.3539	-3.84337	4.85e-23	6.01e-22	3.649
MATR3	matrin 3	9782	ALS21, MPD2, VCPDM	-1.59147	-0.670362	7.42e-09	2.35e-08	8.9429
XYLT2	xylosyltransferase 2	64132	PXYLT2, SOS, XT-II, XT2, XYLT-II	1.90218	0.927653	4.17e-24	5.79e-23	11.405
ISL1	ISL LIM homeobox 1	3670	ISLET1, ISL-1	19.6293	4.29494	4.64e-19	4.04e-18	8.347
CHDH	choline dehydrogenase	55349	-	-4.56783	-2.19151	5.91e-12	2.61e-11	8.943
IL20RA	interleukin 20 receptor subunit alpha	53832	CRF2-8, IL-20R-ALPHA, IL-20R1, IL-20RA	3.21895	1.68659	0.010569	0.01708	5.0699
ATP2C1	ATPase secretory pathway Ca2+ transporting 1	27032	ATP2C1A, BCPM, HHD, PMR1, SPCA1, HSPCA1	1.77378	0.826829	6.32e-15	3.73e-14	13.662
IGF1	insulin like growth factor 1	3479	IGF, IGF-I, IGFI, MGF	25.2257	4.65682	1.61e-11	6.82e-11	6.5826
SLC38A5	solute carrier family 38 member 5	92745	JM24, SN2, SNAT5, PP7194	2.27004	1.18272	0.003016	0.005232	8.6407
CNTN1	contactin 1	1272	CMYO12, CMYP12, F3, GP135, MYPCN	3.82511	1.9355	6.44e-20	6.12e-19	8.2837
WWTR1	WW domain containing transcription regulator 1	25937	TAZ	2.76655	1.46809	2.44e-17	1.83e-16	13.351
ATP1A2	ATPase Na+/K+ transporting subunit alpha 2	477	DEE98, FARIMPD, FHM2, MHP2	-6.91146	-2.78899	1.01e-10	3.93e-10	11.2328
PHLDB1	pleckstrin homology like domain family B member 1	23187	LL5A, LL5ALPHA, OI23	1.8079	0.854311	1.97e-15	1.22e-14	13.7702
MARCO	macrophage receptor with collagenous structure	8685	SCARA2, SR-A6	-23.5842	-4.55975	2.10e-14	1.18e-13	3.8875
SNAI2	snail family transcriptional repressor 2	6591	SLUG, SLUGH, SLUGH1, SNAIL2, WS2D	7.65202	2.93584	1.60e-21	1.76e-20	11.8401
CD74	CD74 molecule	972	CLIP, DHLAG, HLADG, II, IA-GAMMA, P33	3.26339	1.70637	8.79e-06	2.02e-05	10.9006
HGF	hepatocyte growth factor	3082	DFNB39, F-TCF, HGFB, HPTA, SF	-3.2826	-1.71484	0.002476	0.004334	2.3142
ADGRA2	adhesion G protein-coupled receptor A2	25960	GPR124, TEM5	37.6245	5.2336	0	0	11.8554
SAMD4A	sterile alpha motif domain containing 4A	23034	SAMD4, SMAUG, SMAUG1, SMG, SMGA	5.18161	2.3734	2.98e-24	4.21e-23	12.8559
RUNX3	RUNX family transcription factor 3	864	AML2, CBFA3, PEBP2AC	16.6513	4.05756	3.64e-10	1.33e-09	4.6597
MRE11	MRE11 double strand break repair nuclease	4361	ATLD, HNGS1, MRE11A, MRE11B	-1.74962	-0.807042	9.25e-13	4.43e-12	12.0572
PLEKHB1	pleckstrin homology domain containing B1	58473	KPL1, PHR1, PHRET1	-3.4989	-1.8069	2.87e-20	2.82e-19	10.2969
SERPINB1	serpin family B member 1	1992	EI, ELANH2, HEL-S-27, HEL57, LEI, M/NEI, MNEI, PI-2, PI2	1.57252	0.653076	0.000388	0.000744	9.5601
SLC7A9	solute carrier family 7 member 9	11136	BAT1, CSNU3	-2.82584	-1.49868	8.75e-06	2.01e-05	4.4412
NRXN3	neurexin 3	9369	C14ORF60	3.64005	1.86396	2.00e-16	1.36e-15	10.0099
CPS1	carbamoyl-phosphate synthase 1	1373	CPSASE1, GATD6, PHN	-1.89351	-0.921062	2.84e-10	1.05e-09	10.767
FHL1	four and a half LIM domains 1	2273	FCMSU, FHL-1, FHL1A, FHL1B, FLH1A, KYOT, RBMX1A, RBMX1B, SLIM, SLIM-1, SLIM1, SLIMMER, XMPMA	2.22914	1.15649	1.23e-24	1.80e-23	14.2388
GABRA1	gamma-aminobutyric acid type A receptor subunit alpha1	2554	DEE19, ECA4, EIEE19, EJM, EJM5	5.74171	2.52148	7.33e-08	2.09e-07	3.335
RNH1	ribonuclease/angiogenin inhibitor 1	6050	IIAE12, RAI, RNH	2.01196	1.0086	2.54e-18	2.09e-17	12.9354
ERP44	endoplasmic reticulum protein 44	23071	PDIA10, TXNDC4	1.58812	0.667319	7.04e-16	4.57e-15	12.3872
BIRC3	baculoviral IAP repeat containing 3	330	AIP1, API2, CIAP2, HAIP1, HIAP1, IAP-1, MALT2, MIHC, RNF49, C-IAP2	27.3929	4.77573	0	0	8.7323
GLRX2	glutaredoxin 2	51022	CGI-133, GRX2	1.6269	0.702123	2.81e-11	1.16e-10	10.4087
SNAPC1	small nuclear RNA activating complex polypeptide 1	6617	PTFGAMMA, SNAP43	1.50988	0.594435	0.000314	0.000608	10.3729
DERA	deoxyribose-phosphate aldolase	51071	CGI-26, DEOC	-1.98114	-0.986332	4.26e-17	3.12e-16	11.6236
DEF6	DEF6 guanine nucleotide exchange factor	50619	IBP, IMD87, SLAT, SWAP70L	-1.80579	-0.852629	1.16e-13	6.08e-13	6.8199
EHD2	EH domain containing 2	30846	PAST2	233.874	7.86959	0	0	12.9068
DEPDC1	DEP domain containing 1	55635	DEP.8, DEPDC1-V2, DEPDC1A, SDP35	-1.78334	-0.834583	5.40e-06	1.27e-05	12.3238
HSF2	heat shock transcription factor 2	3298	HSF 2, HSTF 2	-1.66062	-0.731723	1.92e-21	2.10e-20	11.8732
NR1H3	nuclear receptor subfamily 1 group H member 3	10062	LXR-A, LXRA, RLD-1	-1.60866	-0.685858	1.50e-23	1.96e-22	9.4008
TYMP	thymidine phosphorylase	1890	ECGF, ECGF1, MEDPS1, MNGIE, MTDPS1, PDECGF, TP, HPD-ECGF	4.80854	2.2656	5.77e-07	1.50e-06	5.6717
NCAPH2	non-SMC condensin II complex subunit H2	29781	CAPH2	-2.11515	-1.08076	2.41e-16	1.63e-15	12.4487
VIM	vimentin	7431	-	2.89038	1.53126	1.08e-16	7.56e-16	19.0341
FAS	Fas cell surface death receptor	355	ALPS1A, APO-1, APT1, CD95, FAS1, FASTM, TNFRSF6	5.56862	2.47732	2.36e-28	4.59e-27	10.9468
CD44	CD44 molecule (IN blood group)	960	CDW44, CSPG8, ECM-III, ECMR-III, H-CAM, HCELL, HUTCH-1, HUTCH-I, HERMES-1, LHR, MC56, MDU2, MDU3, MIC4, PGP1	15.2481	3.93056	3.12e-32	8.10e-31	12.3633
KCNG1	potassium voltage-gated channel modifier subfamily G member 1	3755	K13, KCNG, KV6.1, KH2	1.52061	0.60465	0.000576	0.001081	9.7177
SLAMF7	SLAM family member 7	57823	19A, CD319, CRACC, CS1	8.6831	3.11821	0.000115	0.000233	0.6091
PRKCH	protein kinase C eta	5583	PKC-L, PKCL, PRKCL, NPKC-ETA, UORF2	7.27582	2.86311	2.81e-08	8.38e-08	7.5957
B4GALT7	beta-1,4-galactosyltransferase 7	11285	EDSP1, EDSSLA, EDSSPD1, XGALT1, XGPT, XGPT1	1.5774	0.657546	6.60e-14	3.54e-13	11.3332
SH2D2A	SH2 domain containing 2A	9047	F2771, SCAP, TSAD, VRAP	-1.94041	-0.956359	0.000191	0.000381	5.2122
TNFRSF1B	TNF receptor superfamily member 1B	7133	CD120B, TBPII, TNF-R-II, TNF-R75, TNFBR, TNFR1B, TNFR2, TNFR80, P75, P75TNFR	-35.4443	-5.14748	1.62e-22	1.91e-21	8.8397
POU2F2	POU class 2 homeobox 2	5452	OCT2, OTF2, OCT-2	4.6621	2.22098	1.40e-13	7.26e-13	10.7329
BMAL2	basic helix-loop-helix ARNT like 2	56938	ARNTL2, CLIF, MOP9, PASD9, BHLHE6	1.99312	0.99503	6.21e-15	3.67e-14	11.6498
ANK1	ankyrin 1	286	ANK, SPH1, SPH2, ANKYRIN-1	6.47626	2.69516	0	0	9.6296
HMGB3	high mobility group box 3	3149	HMG-2A, HMG-4, HMG2A, HMG4	-2.19345	-1.1332	7.37e-13	3.56e-12	14.2564
NUP160	nucleoporin 160	23279	NPHS19	-1.83984	-0.879578	2.22e-12	1.03e-11	13.6082
GRN	granulin precursor	2896	CLN11, FTD2, GEP, GP88, PCDGF, PEPI, PGRN	4.10482	2.03732	4.99e-21	5.22e-20	13.5237
ARHGAP31	Rho GTPase activating protein 31	57514	AOS, AOS1, CDGAP	5.52441	2.46582	8.31e-16	5.36e-15	12.2269
CENPQ	centromere protein Q	55166	C6ORF139, CENP-Q	-2.28385	-1.19147	1.27e-14	7.27e-14	10.4938
PNPLA6	patatin like domain 6, lysophospholipase	10908	BNHS, LNMS, NTE, NTEMND, OMCS, SPG39, IPLA2DELTA, SWS	1.7456	0.803725	4.82e-09	1.56e-08	11.361
IFT88	intraflagellar transport 88	8100	D13S1056E, DAF19, TG737, TTC10, HTG737	-1.63857	-0.712434	2.10e-07	5.71e-07	10.8027
ZCCHC8	zinc finger CCHC-type containing 8	55596	PFBMFT5	-1.55444	-0.636399	1.34e-16	9.27e-16	11.5633
CHPF2	chondroitin polymerizing factor 2	54480	CSGLCA-T, CSGLCAT, CHSY-3, CHPF-2	3.49158	1.80388	3.11e-20	3.05e-19	12.9539
LRRC7	leucine rich repeat containing 7	57554	DENSIN	12.3354	3.62473	9.17e-17	6.46e-16	7.6264
UBA6	ubiquitin like modifier activating enzyme 6	55236	E1-L2, MOP-4, UBE1L2	1.52361	0.607496	3.35e-23	4.22e-22	13.2208
ATP6V0A1	ATPase H+ transporting V0 subunit a1	535	ATP6N1, ATP6N1A, DEE104, NEDEBA, STV1, VPP1, VPH1, A1	1.65986	0.731062	5.87e-17	4.22e-16	12.3933
PIAS1	protein inhibitor of activated STAT 1	8554	DDXBP1, GBP, GU/RH-II, ZMIZ3	-1.63257	-0.707149	6.52e-24	8.87e-23	12.6893
SLC4A7	solute carrier family 4 member 7	9497	NBC2, NBC3, NBCN1, SBC2, SLC4A6	1.65956	0.730805	5.00e-29	1.02e-27	13.102
APBA2	amyloid beta precursor protein binding family A member 2	321	D15S1518E, HST16821, LIN-10, MGC:14091, MINT2, X11-BETA, X11L	-2.22501	-1.15381	4.09e-08	1.20e-07	12.687
MAP2K3	mitogen-activated protein kinase kinase 3	5606	MAPKK3, MEK3, MKK3, PRKMK3, SAPKK-2, SAPKK2	2.6656	1.41446	1.13e-26	1.95e-25	11.3282
CLXN	calaxin	79645	CILD53, EFCAB1, ODAD5	-17.354	-4.1172	5.31e-24	7.28e-23	7.8673
TMSB10	thymosin beta 10	9168	MIG12, TB10	2.2858	1.1927	5.20e-17	3.76e-16	16.4709
ASTE1	asteroid structure-specific endonuclease 1	28990	HT001	-1.55983	-0.641386	0	0	10.088
RNF19A	ring finger protein 19A, RBR E3 ubiquitin protein ligase	25897	RNF19	2.44586	1.29034	9.81e-37	3.49e-35	12.1232
VCL	vinculin	7414	CMD1W, CMH15, HEL114, MV, MVCL, VINC	2.97519	1.57298	3.54e-15	2.14e-14	16.1833
DEPDC1B	DEP domain containing 1B	55789	BRCC3, XTP1	-4.40487	-2.1391	1.02e-11	4.42e-11	12.4791
DAPK2	death associated protein kinase 2	23604	DRP-1, DRP1	-4.69463	-2.23101	1.02e-22	1.23e-21	7.4924
ADSS2	adenylosuccinate synthase 2	159	ADEH, ADSS, ADSS 2	1.68543	0.75312	0.000154	0.000309	13.3362
TIMP2	TIMP metallopeptidase inhibitor 2	7077	CSC-21K, DDC8	4.32776	2.11362	2.87e-27	5.16e-26	14.5361
RFC1	replication factor C subunit 1	5981	A1, CANVAS, MHCBFB, PO-GA, RECC1, RFC, RFC140	-1.75161	-0.808682	9.80e-18	7.64e-17	13.4492
TBC1D23	TBC1 domain family member 23	55773	NS4ATP1, PCH11	1.86323	0.897804	1.85e-13	9.50e-13	12.0453
MYOM2	myomesin 2	9172	TTNAP	-1.79096	-0.840734	0.003865	0.006611	7.3025
OTC	ornithine transcarbamylase	5009	OCTD, OTC1, OTCD, OTCASE	-10.3315	-3.36898	7.62e-05	0.000158	1.0982
CYP46A1	cytochrome P450 family 46 subfamily A member 1	10858	CP46, CYP46	-3.57021	-1.83601	7.08e-07	1.82e-06	8.7756
SLC18A1	solute carrier family 18 member A1	6570	CGAT, VAT1, VMAT1	-15.5275	-3.95675	2.08e-12	9.68e-12	6.3019
CASR	calcium sensing receptor	846	CAR, EIG8, FHH, FIH, GPRC2A, HHC, HHC1, HYPOC1, NSHPT, PCAR1, HCASR	-3.08979	-1.62751	0.027077	0.041394	0.2177
FLT4	fms related receptor tyrosine kinase 4	2324	CHTD7, FLT-4, FLT41, LMPH1A, LMPHM1, PCL, VEGFR-3, VEGFR3	-3.16056	-1.66018	0.000791	0.001465	9.3763
MRI1	methylthioribose-1-phosphate isomerase 1	84245	M1PI, MRDI, MTNA, YPR118W	2.01893	1.01359	1.29e-17	9.94e-17	11.3627
MAT2B	methionine adenosyltransferase 2 non-catalytic beta subunit	27430	MAT-II, MATIIBETA, NBLA02999, SDR23E1, TGR	-1.74703	-0.804903	1.63e-19	1.49e-18	13.0923
TLL1	tolloid like 1	7092	ASD6, TLL	11.194	3.48466	2.70e-37	1.00e-35	11.6658
TRIO	trio Rho guanine nucleotide exchange factor	7204	ARHGEF23, MEBAS, MRD44, MRD63, TGAT	3.21592	1.68523	0	0	14.8449
CDH1	cadherin 1	999	ARC-1, BCDS1, CD324, CDHE, ECAD, LCAM, UVO	3.75585	1.90914	3.10e-05	6.71e-05	3.7721
DNAH5	dynein axonemal heavy chain 5	1767	CILD3, DNAHC5, HL1, KTGNR, PCD	2.38444	1.25365	9.92e-16	6.35e-15	9.2447
RIPOR1	RHO family interacting cell polarization regulator 1	79567	FAM65A	3.32598	1.73378	0	0	12.519
RAI14	retinoic acid induced 14	26064	NORPEG, RAI13	2.63284	1.39662	0	5.61e-45	14.8538
SOX30	SRY-box transcription factor 30	11063	-	-2.11957	-1.08377	0.002647	0.004618	4.1004
RTN4R	reticulon 4 receptor	65078	NGR, NOGOR	-2.46865	-1.30372	5.03e-30	1.10e-28	10.1211
PARP3	poly(ADP-ribose) polymerase family member 3	10039	ADPRT3, ADPRTL2, ADPRTL3, ARTD3, IRT1, PADPRT-3	2.69251	1.42895	7.01e-08	2.01e-07	8.9736
TNC	tenascin C	3371	150-225, DFNA56, GMEM, GP, HXB, JI, TN, TN-C	132.057	7.04502	3.74e-43	2.02e-41	17.4329
RIPOR3	RIPOR family member 3	140876	C20ORF175, C20ORF176, FAM65C	-4.31461	-2.10923	8.31e-07	2.13e-06	7.4505
TDP1	tyrosyl-DNA phosphodiesterase 1	55775	-	-2.18684	-1.12885	6.66e-08	1.92e-07	12.2971
AIFM2	AIF family member 2	84883	AMID, FSP1, PRG3	5.27924	2.40033	0	0	10.2473
SPATA7	spermatogenesis associated 7	55812	HEL-S-296, HSD-3.1, HSD3, LCA3, RP94	-2.1675	-1.11603	3.19e-17	2.37e-16	10.1939
RETSAT	retinol saturase	54884	-	2.2783	1.18796	5.75e-13	2.81e-12	11.7634
CAPG	capping actin protein, gelsolin like	822	AFCP, HEL-S-66, MCP	4.16663	2.05888	1.47e-16	1.01e-15	11.1818
USH2A	usherin	7399	RP39, US2, USH2, DJ1111A8.1	-6.83125	-2.77215	5.15e-10	1.85e-09	6.2483
TG	thyroglobulin	7038	AITD3, TGN	2.54979	1.35038	0.000322	0.000624	4.4772
JADE2	jade family PHD finger 2	23338	JADE-2, PHF15	10.3241	3.36794	3.74e-13	1.86e-12	9.8968
ZIC2	Zic family zinc finger 2	7546	HPE5	-7.38225	-2.88406	7.77e-10	2.74e-09	12.7225
TRIT1	tRNA isopentenyltransferase 1	54802	COXPD35, GRO1, IPPT, IPT, IPTASE, MOD5, HGRO1	-1.94554	-0.960174	1.16e-19	1.07e-18	11.3706
ADRB1	adrenoceptor beta 1	153	ADRB1R, B1AR, BETA1AR, FNSS2, RHR	8.56777	3.09892	6.67e-07	1.72e-06	4.0881
CNTLN	centlein	54875	C9ORF101, C9ORF39, BA340N12.1	-1.94553	-0.96016	1.36e-10	5.22e-10	11.3525
EPHA3	EPH receptor A3	2042	EK4, ETK, ETK1, HEK, HEK4, TYRO4	-3.06609	-1.6164	1.53e-05	3.44e-05	10.6953
HSPA5	heat shock protein family A (Hsp70) member 5	3309	BIP, GRP78, HEL-S-89N	1.7837	0.834876	1.26e-19	1.16e-18	16.2204
DSG2	desmoglein 2	1829	CDHF5, HDGC	3.63647	1.86254	2.54e-16	1.71e-15	14.0153
GPM6B	glycoprotein M6B	2824	M6B	-4.16036	-2.05671	1.09e-07	3.05e-07	12.9628
PREX2	phosphatidylinositol-3,4,5-trisphosphate dependent Rac exchange factor 2	80243	DEP.2, DEPDC2, P-REX2, PPP1R129	-7.11414	-2.83069	5.66e-16	3.71e-15	12.1499
WDR37	WD repeat domain 37	22884	NOCGUS	1.83006	0.871888	2.66e-17	1.99e-16	11.864
ATP6V1H	ATPase H+ transporting V1 subunit H	51606	CGI-11, MSTP042, NBP1, SFD, SFDALPHA, SFDBETA, VMA13	2.51336	1.32962	2.59e-23	3.30e-22	12.2942
ATOSA	atos homolog A	56204	FAM214A, KIAA1370	2.88696	1.52955	2.22e-18	1.84e-17	11.86
ARAP2	ArfGAP with RhoGAP domain, ankyrin repeat and PH domain 2	116984	CENTD1, PARX	8.63245	3.10977	2.99e-30	6.70e-29	9.219
XK	X-linked Kx blood group antigen, Kell and VPS13A binding protein	7504	KX, NA, NAC, X1K, XKR1	-2.65193	-1.40704	4.80e-06	1.13e-05	7.3337
ANO2	anoctamin 2	57101	C12ORF3, TMEM16B	-1.83435	-0.875269	0.005272	0.008871	7.9529
ARHGAP6	Rho GTPase activating protein 6	395	RHOGAP6, RHOGAPX-1	-2.35031	-1.23285	0.000243	0.000478	7.3496
FAM184B	family with sequence similarity 184 member B	27146	-	2.23361	1.15938	0.001945	0.00345	7.0935
MAP4	microtubule associated protein 4	4134	-	2.25669	1.17421	1.43e-33	4.15e-32	15.477
GOPC	golgi associated PDZ and coiled-coil motif containing	57120	CAL, FIG, GOPC1, PIST, DJ94G16.2	2.14462	1.10072	1.76e-13	9.06e-13	12.5003
ROS1	ROS proto-oncogene 1, receptor tyrosine kinase	6098	MCF3, ROS, C-ROS-1	110.42	6.78686	5.64e-25	8.44e-24	5.6926
USP28	ubiquitin specific peptidase 28	57646	-	-1.63274	-0.707294	1.09e-18	9.24e-18	11.8746
HDAC9	histone deacetylase 9	9734	ARCND4, HD7, HD7B, HD9, HDAC, HDAC7, HDAC7B, HDAC9B, HDAC9FL, HDRP, MITR	3.4988	1.80686	3.53e-30	7.85e-29	12.6557
RRM2B	ribonucleotide reductase regulatory TP53 inducible subunit M2B	50484	MTDPS8A, MTDPS8B, P53R2, RCDFRD	3.41224	1.77072	2.11e-22	2.48e-21	13.1869
LMO3	LIM domain only 3	55885	RBTN3, RBTNL2, RHOM3, RHOM-3	-9.92227	-3.31067	3.82e-11	1.55e-10	11.4699
CELF2	CUGBP Elav-like family member 2	10659	BRUNOL3, CELF-2, CUG-BP2, CUGBP2, DEE97, ETR-3, ETR3, NAPOR	1.88632	0.915577	5.57e-07	1.45e-06	13.9644
COL9A2	collagen type IX alpha 2 chain	1298	DJ39G22.4, EDM2, MED, STL5	-1.90354	-0.928686	4.62e-06	1.10e-05	9.6689
ADAMTS6	ADAM metallopeptidase with thrombospondin type 1 motif 6	11174	ADAM-TS 6, ADAM-TS6, ADAMTS-6	3.57727	1.83886	5.08e-07	1.33e-06	10.7185
VAMP3	vesicle associated membrane protein 3	9341	CEB	1.97081	0.978788	1.95e-11	8.19e-11	13.4622
PER3	period circadian regulator 3	8863	FASPS3, GIG13	-2.30451	-1.20446	1.10e-14	6.36e-14	10.2563
TNFRSF9	TNF receptor superfamily member 9	3604	4-1BB, CD137, CDW137, ILA, IMD109	21.0158	4.3934	5.95e-30	1.30e-28	11.1671
EPN3	epsin 3	55040	-	2.59524	1.37587	0.011661	0.018729	2.3918
RFC2	replication factor C subunit 2	5982	RFC40	-2.63476	-1.39767	1.02e-15	6.51e-15	12.3119
NEDD4L	NEDD4 like E3 ubiquitin protein ligase	23327	NEDD4-2, NEDD4.2, PVNH7, RSP5, HNEDD4-2	1.97789	0.983965	0	0	12.6408
FOXP3	forkhead box P3	50943	AIID, DIETER, IPEX, JM2, PIDX, XPID	-1.70651	-0.771052	0.001736	0.003096	4.9409
PPP1R3F	protein phosphatase 1 regulatory subunit 3F	89801	HB2E, LL0XNC01-7P3.1, R3F	-1.65929	-0.730562	1.69e-09	5.73e-09	9.5087
HEXB	hexosaminidase subunit beta	3074	ENC-1AS, HEL-248, HEL-S-111	1.74877	0.806341	2.34e-10	8.75e-10	12.3224
JKAMP	JNK1/MAPK8 associated membrane protein	51528	C14ORF100, C24ORF100, CDA06, HSPC213, HSPC327, JAMP	1.50986	0.594414	9.51e-17	6.69e-16	12.5474
DKK3	dickkopf Wnt signaling pathway inhibitor 3	27122	CRRL, REIC, RIG	14.4763	3.85562	7.97e-41	3.72e-39	14.5637
ARHGEF5	Rho guanine nucleotide exchange factor 5	7984	GEF5, P60, TIM, TIM1	3.79142	1.92274	3.11e-09	1.03e-08	9.0498
NFE2L3	NFE2 like bZIP transcription factor 3	9603	NRF3	5.38333	2.4285	3.27e-11	1.34e-10	11.7491
LIMA1	LIM domain and actin binding 1	51474	EPLIN, LDLCQ8, SREBP3	3.16819	1.66366	1.18e-23	1.56e-22	13.3947
SLC4A8	solute carrier family 4 member 8	9498	NBC3, NDCBE	-2.80096	-1.48592	1.38e-07	3.84e-07	12.0768
LAMC3	laminin subunit gamma 3	10319	OCCM	-4.00722	-2.0026	3.89e-13	1.94e-12	6.4747
PTGER3	prostaglandin E receptor 3	5733	EP3, EP3-I, EP3-II, EP3-III, EP3-IV, EP3-VI, EP3E, PGE2-R, LNC003875	7.52452	2.9116	1.66e-12	7.78e-12	5.4729
TNIP3	TNFAIP3 interacting protein 3	79931	ABIN-3, LIND	8.42508	3.07469	3.83e-10	1.40e-09	3.9551
COL23A1	collagen type XXIII alpha 1 chain	91522	-	-5.89879	-2.56042	2.84e-16	1.90e-15	5.9674
BCAR1	BCAR1 scaffold protein, Cas family member	9564	CAS, CAS1, CASS1, CRKAS, P130CAS	2.82112	1.49627	1.73e-13	8.90e-13	14.1115
HERPUD1	homocysteine inducible ER protein with ubiquitin like domain 1	9709	HERP, HERPUD1-IT1, MIF1, SUP	4.24002	2.08407	3.88e-27	6.89e-26	12.4417
RAD51	RAD51 recombinase	5888	BRCC5, FANCR, HRAD51, HSRAD51, HST16930, MRMV2, RAD51A, RECA	-4.55547	-2.1876	4.60e-07	1.21e-06	3.9181
POLQ	DNA polymerase theta	10721	PRO0327	-2.32682	-1.21836	4.70e-06	1.11e-05	11.4914
CYBA	cytochrome b-245 alpha chain	1535	CGD4, P22-PHOX	3.55286	1.82898	2.27e-11	9.43e-11	10.8705
THOC3	THO complex subunit 3	84321	THO3, HTREX45	-1.64465	-0.717783	1.17e-08	3.64e-08	12.3592
MPHOSPH9	M-phase phosphoprotein 9	10198	MPP-9, MPP9	-1.75386	-0.81053	3.58e-13	1.78e-12	12.106
MSMO1	methylsterol monooxygenase 1	6307	DESP4, ERG25, MCCPD, SC4MOL	1.76838	0.822426	2.56e-09	8.55e-09	14.5949
ALX4	ALX homeobox 4	60529	CRS5, FND2	-6.35561	-2.66803	6.06e-05	0.000127	1.3895
FSTL4	follistatin like 4	23105	-	-2.06647	-1.04717	0.000421	0.000803	4.8122
FOXN3	forkhead box N3	1112	C14ORF116, CHES1, PRO1635	3.90702	1.96607	2.53e-37	9.43e-36	13.7326
METTL24	methyltransferase like 24	728464	C6ORF186	-4.36445	-2.1258	0	0	8.7281
NNAT	neuronatin	4826	PEG5	-2.40521	-1.26616	7.21e-05	0.00015	14.6281
MCF2L2	MCF.2 cell line derived transforming sequence-like 2	23101	ARHGEF22	-1.5969	-0.675272	0.019245	0.030024	6.7415
NRIP2	nuclear receptor interacting protein 2	83714	NIX1	3.64816	1.86717	0.004759	0.00805	4.3306
TRAPPC3	trafficking protein particle complex subunit 3	27095	BET3	1.6054	0.68293	4.68e-11	1.88e-10	12.1609
LY75	lymphocyte antigen 75	4065	CD205, CLEC13B, DEC-205, GP200-MR6, LY-75	-2.46121	-1.29937	0.003726	0.006389	3.6397
SDCCAG8	SHH signaling and ciliogenesis regulator SDCCAG8	10806	BBS16, CCCAP, CCCAP SLSN7, HSPC085, NPHP10, NY-CO-8, SLSN7, HCCCAP	2.29404	1.19789	9.27e-14	4.89e-13	10.3132
PTPRN	protein tyrosine phosphatase receptor type N	5798	IA-2, IA-2/PTP, IA2, ICA512, R-PTP-N	13.3488	3.73864	0	0	9.5475
HHAT	hedgehog acyltransferase	55733	MART2, NNMS, SKI1, SKN	1.84936	0.887028	2.97e-21	3.17e-20	10.6004
KIF1B	kinesin family member 1B	23095	CMT2, CMT2A, CMT2A1, HMSNII, KLP, NBLST1	-1.81249	-0.857977	5.95e-26	9.68e-25	14.8339
FOXC1	forkhead box C1	2296	ARA, ASGD3, FKHL7, FREAC-3, FREAC3, IGDA, IHG1, IRID1, RIEG3	2.19864	1.13661	2.18e-05	4.81e-05	7.291
SYNE2	spectrin repeat containing nuclear envelope protein 2	23224	EDMD5, KASH2, NUA, NUANCE, NESP2, NESPRIN-2, SYNE-2, TROPH	-2.76176	-1.46559	4.47e-05	9.50e-05	14.0948
PLEKHH1	pleckstrin homology, MyTH4 and FERM domain containing H1	57475	-	-1.5133	-0.597698	0.000499	0.000944	10.4476
CBLN4	cerebellin 4 precursor	140689	CBLNL1	7.71582	2.94782	0.001181	0.002144	2.716
RELT	RELT TNF receptor	84957	AI3C, TNFRSF19L, TRLT	-1.7834	-0.83463	3.96e-06	9.46e-06	10.2256
KCNH2	potassium voltage-gated channel subfamily H member 2	3757	ERG-1, ERG1, H-ERG, HERG, HERG1, KV11.1, LQT2, SQT1	-1.81139	-0.857094	0.000208	0.000412	9.203
CYFIP2	cytoplasmic FMR1 interacting protein 2	26999	DEE65, EIEE65, PIR121	1.64089	0.714476	2.20e-27	4.00e-26	13.8278
GINM1	glycosylated integral membrane protein 1	116254	C6ORF72	2.06709	1.0476	7.32e-15	4.29e-14	11.8715
EIF2AK2	eukaryotic translation initiation factor 2 alpha kinase 2	5610	DYT33, EIF2AK1, LEUDEN, PKR, PPP1R83, PRKR	1.78723	0.837723	0.000319	0.000618	13.133
MCOLN3	mucolipin TRP cation channel 3	55283	TRP-ML3, TRPML3	9.85127	3.30031	1.49e-07	4.14e-07	4.9694
CCDC85A	coiled-coil domain containing 85A	114800	-	15.7916	3.98109	0	0	9.3167
ITIH4	inter-alpha-trypsin inhibitor heavy chain 4	3700	GP120, H4P, IHRP, ITI-HC4, ITIHL1, PK-120, PK120	-4.04621	-2.01657	2.38e-10	8.86e-10	2.9782
HPF1	histone PARylation factor 1	54969	C4ORF27	-1.82566	-0.868419	2.05e-12	9.53e-12	11.8647
ZNF280C	zinc finger protein 280C	55609	SUHW3, ZNF633, ZPET	-1.72099	-0.783236	6.07e-07	1.58e-06	10.8017
NPFFR2	neuropeptide FF receptor 2	10886	GPR74, HLWAR77, NPFF2, NPGPR	33.7445	5.07658	5.06e-32	1.29e-30	8.1831
PHF21B	PHD finger protein 21B	112885	BHC80L, PHF4	-3.72061	-1.89554	4.00e-07	1.06e-06	10.7785
TRAF1	TNF receptor associated factor 1	7185	EBI6, MGC:10353	-1.55162	-0.633773	0.000145	0.000292	9.0167
RC3H2	ring finger and CCCH-type domains 2	54542	MNAB, RNF164	1.75835	0.814225	2.65e-30	5.95e-29	13.4918
IL17RB	interleukin 17 receptor B	55540	CRL4, EVI27, IL17BR, IL17RH1	-7.98272	-2.99688	6.86e-19	5.93e-18	7.9436
TRAF3IP2	TRAF3 interacting protein 2	10758	ACT1, C6ORF2, C6ORF4, C6ORF5, C6ORF6, CANDF8, CIKS, PSORS13	6.16286	2.6236	2.67e-19	2.37e-18	9.864
GYG2	glycogenin 2	8908	GN-2, GN2	-1.71774	-0.780515	2.03e-08	6.15e-08	12.6554
DCBLD2	discoidin, CUB and LCCL domain containing 2	131566	CLCP1, ESDN	6.65404	2.73423	4.80e-31	1.14e-29	16.0417
MSH4	mutS homolog 4	4438	ASG, POF20, SPGF2	2.97677	1.57375	3.42e-05	7.37e-05	4.3217
PRDM1	PR/SET domain 1	639	BLIMP-1, BLIMP1, PRDI-BF1	4.14083	2.04992	3.11e-06	7.52e-06	9.1722
USP13	ubiquitin specific peptidase 13	8975	ISOT3, ISOT-3	-1.77289	-0.8261	5.38e-12	2.39e-11	12.1377
LAMC2	laminin subunit gamma 2	3918	B2T, BM600, CSF, EBR2, EBR2A, JEB3A, JEB3B, LAMB2T, LAMNB2	72.7517	6.18491	2.82e-34	8.49e-33	12.2489
CDK14	cyclin dependent kinase 14	5218	PFTAIRE1, PFTK1	-1.54121	-0.624067	1.57e-09	5.33e-09	12.4584
SEC61A1	SEC61 translocon subunit alpha 1	29927	ADTKD5, CVID15, HNFJ4, HSEC61, SEC61, SEC61A	2.47349	1.30655	5.01e-32	1.28e-30	15.3183
PPP1R12A	protein phosphatase 1 regulatory subunit 12A	4659	GUBS, M130, MBS, MYPT1	1.92542	0.945176	4.95e-20	4.75e-19	13.7158
RASGRF1	Ras protein specific guanine nucleotide releasing factor 1	5923	CDC25, CDC25L, GNRP, GRF1, GRF55, H-GRF55, PP13187, RAS-GRF1	14.4903	3.85702	2.84e-09	9.42e-09	9.6237
CROCC	ciliary rootlet coiled-coil, rootletin	9696	CROCC1, ROLT, TAX1BP2	-2.9701	-1.57051	1.45e-09	4.96e-09	12.4008
ATP2B4	ATPase plasma membrane Ca2+ transporting 4	493	ATP2B2, MXRA1, PMCA4, PMCA4B, PMCA4X	3.42485	1.77604	8.04e-17	5.71e-16	13.8789
NDC1	NDC1 transmembrane nucleoporin	55706	NET3, TMEM48	-2.41851	-1.27412	5.33e-12	2.37e-11	13.046
DGKG	diacylglycerol kinase gamma	1608	DAGK3, DGK-GAMMA	1.92384	0.943988	0.004148	0.007071	5.9985
FLYWCH1	FLYWCH-type zinc finger 1	84256	-	1.93685	0.953714	2.13e-20	2.11e-19	11.8414
UNKL	unk like zinc finger	64718	C16ORF28, ZC3H5L, ZC3HDC5L	-1.53088	-0.614365	6.47e-05	0.000135	10.7297
TBXAS1	thromboxane A synthase 1	6916	BDPLT14, CYP5, CYP5A1, GHOSAL, THAS, TS, TXAS, TXS	-1.8282	-0.87042	5.52e-12	2.45e-11	7.3992
PARP12	poly(ADP-ribose) polymerase family member 12	64761	ARTD12, MST109, MSTP109, ZC3H1, ZC3HDC1	2.25068	1.17036	0.029638	0.045007	9.4853
MXD1	MAX dimerization protein 1	4084	BHLHC58, MAD, MAD1	4.54264	2.18353	0	0	10.3587
YBX3	Y-box binding protein 3	8531	CSDA, CSDA1, DBPA, ZONAB	2.45712	1.29697	1.70e-28	3.35e-27	13.7978
STYK1	serine/threonine/tyrosine kinase 1	55359	NOK, SURTK106	13.7728	3.78375	3.39e-19	2.99e-18	6.6916
OGFR	opioid growth factor receptor	11054	-	1.52563	0.609406	1.41e-05	3.17e-05	11.6944
PTPRU	protein tyrosine phosphatase receptor type U	10076	FMI, PCP-2, PTP, PTP-J, PTP-PI, PTP-RO, PTPPSI, PTPRO, PTPU2, R-PTP-PSI, R-PTP-U, HPTP-J	2.57739	1.36591	1.22e-09	4.21e-09	12.1789
SNRNP40	small nuclear ribonucleoprotein U5 subunit 40	9410	40K, HPRP8BP, PRP8BP, PRPF8BP, SPF38, WDR57	-2.02782	-1.01993	5.18e-17	3.75e-16	12.7989
COL11A1	collagen type XI alpha 1 chain	1301	CO11A1, COLL6, DFNA37, STL2	4.71109	2.23606	6.33e-09	2.02e-08	15.6088
ACAA1	acetyl-CoA acyltransferase 1	30	ACAA, LNC-MYD88, PTHIO, THIO	1.96164	0.972057	5.64e-16	3.69e-15	11.8041
HDAC7	histone deacetylase 7	51564	HD7, HD7A, HDAC7A	1.59437	0.672983	1.00e-08	3.14e-08	13.3345
LZTS1	leucine zipper tumor suppressor 1	11178	F37, FEZ1	1.79449	0.843571	0.000102	0.000209	12.5982
WNT8A	Wnt family member 8A	7478	WNT8D	-4.34573	-2.1196	0.018735	0.02926	-0.0989
SPAG4	sperm associated antigen 4	6676	CT127, SUN4	1.6979	0.763752	0.002458	0.004305	5.5119
GUCY1B1	guanylate cyclase 1 soluble subunit beta 1	2983	GC-S-BETA-1, GC-SB3, GUC1B3, GUCB3, GUCSB3, GUCY1B3	-2.50644	-1.32564	1.30e-15	8.21e-15	10.2694
CDH3	cadherin 3	1001	CDHP, HJMD, PCAD	2.60009	1.37856	0.000422	0.000805	10.6418
ARSF	arylsulfatase F	416	ASF	-5.71075	-2.51368	0.003046	0.00528	0.2381
GPBP1	GC-rich promoter binding protein 1	65056	GPBP, SSH6, VASCULIN	-1.54479	-0.627415	1.67e-12	7.80e-12	13.4459
DGAT2	diacylglycerol O-acyltransferase 2	84649	ARAT, GS1999FULL, HMFN1045	-2.01133	-1.00815	1.03e-08	3.21e-08	7.4307
LTK	leukocyte receptor tyrosine kinase	4058	TYK1	15.6345	3.96666	2.34e-18	1.94e-17	3.9868
VMP1	vacuole membrane protein 1	81671	EPG3, TANGO5, TMEM49	4.41169	2.14133	1.00e-30	2.32e-29	14.2468
POLD1	DNA polymerase delta 1, catalytic subunit	5424	CDC2, CRCS10, IMD120, MDPL, POLD	-2.7984	-1.4846	1.37e-14	7.82e-14	12.3821
CA11	carbonic anhydrase 11	770	CA-RP, CA-RP II, CA-XI, CARP-2, CARPX1	-2.21696	-1.14858	9.08e-07	2.31e-06	9.9079
ISOC2	isochorismatase domain containing 2	79763	-	1.6814	0.749661	7.99e-06	1.85e-05	11.7052
AHRR	aryl hydrocarbon receptor repressor	57491	AHH, AHHR, BHLHE77	3.55692	1.83063	3.75e-08	1.11e-07	8.797
GPC1	glypican 1	2817	GLYPICAN	2.37891	1.2503	8.72e-11	3.42e-10	13.7513
HAGH	hydroxyacylglutathione hydrolase	3029	GLO2, GLO2D, GLX2, GLXII, HAGH1	1.65423	0.726157	8.01e-10	2.82e-09	11.1622
CASP8	caspase 8	841	ALPS2B, CAP4, CASP-8, FLICE, MACH, MCH5	4.54976	2.18579	1.23e-09	4.23e-09	9.8318
LIMCH1	LIM and calponin homology domains 1	22998	LIMCH1A, LMO7B	1.95493	0.967118	0.001084	0.001976	12.2709
TM7SF3	transmembrane 7 superfamily member 3	51768	-	1.58087	0.660718	3.12e-10	1.15e-09	12.8048
SPA17	sperm autoantigenic protein 17	53340	CT22, SP17, SP17-1	-3.47895	-1.79865	3.35e-15	2.03e-14	11.4792
TSPAN32	tetraspanin 32	10077	ART1, PHEMX, PHMX, TSSC6	10.1788	3.3475	2.41e-08	7.25e-08	2.6338
DMRT3	doublesex and mab-3 related transcription factor 3	58524	DMRTA3	-57.2526	-5.83927	2.06e-16	1.39e-15	6.948
ST3GAL6	ST3 beta-galactoside alpha-2,3-sialyltransferase 6	10402	SIAT10, ST3GALVI	-5.53426	-2.46839	8.15e-22	9.13e-21	7.8894
ATP2C2	ATPase secretory pathway Ca2+ transporting 2	9914	SPCA2	-12.2454	-3.61417	1.31e-08	4.04e-08	2.7765
NGFR	nerve growth factor receptor	4804	CD271, GP80-LNGFR, TNFRSF16, P75(NTR), P75NTR	-2.51384	-1.32989	0.004454	0.007565	7.9852
CDON	cell adhesion associated, oncogene regulated	50937	CDO, CDON1, HPE11, IHOG, ORCAM	-2.0276	-1.01977	0.000919	0.001688	12.0959
LPAR2	lysophosphatidic acid receptor 2	9170	EDG-4, EDG4, LPA-2, LPA2	-1.55176	-0.633901	0.000408	0.000779	11.1514
CTSA	cathepsin A	5476	GLB2, GSL, NGBE, PPCA, PPGB	2.90698	1.53952	1.11e-14	6.42e-14	12.0756
EYA2	EYA transcriptional coactivator and phosphatase 2	2139	EAB1	-5.22673	-2.38591	3.01e-06	7.28e-06	7.2935
CNN2	calponin 2	1265	-	2.03521	1.02518	1.68e-20	1.69e-19	15.2851
ABCA7	ATP binding cassette subfamily A member 7	10347	ABCA-SSN, ABCX, AD9	1.68176	0.749975	0.000104	0.000212	9.3577
SNCAIP	synuclein alpha interacting protein	9627	SYPH1, SPH1	-2.78694	-1.47868	0.000309	0.0006	9.5668
BTBD1	BTB domain containing 1	53339	C15ORF1, NS5ATP8	1.85877	0.89435	1.40e-16	9.62e-16	13.151
SBNO2	strawberry notch homolog 2	22904	KIAA0963, SNO, STNO	2.18977	1.13078	3.82e-18	3.10e-17	11.6373
ZNF76	zinc finger protein 76	7629	D6S229E, ZNF523, ZFP523	-1.92988	-0.948511	2.91e-29	6.04e-28	11.5408
NHERF2	NHERF family PDZ scaffold protein 2	9351	E3KARP, NHE3RF2, NHERF-2, OCTS2, SIP-1, SIP1, SLC9A3R2, TKA-1	7.18003	2.84399	0	0	10.4488
NTHL1	nth like DNA glycosylase 1	4913	FAP3, NTH1, OCTS3, HNTH1	-2.06514	-1.04624	1.77e-13	9.10e-13	10.6518
OAT	ornithine aminotransferase	4942	GACR, HOGA, OATASE, OKT	3.90757	1.96627	2.35e-32	6.18e-31	12.8992
TRAM2	translocation associated membrane protein 2	9697	-	4.11388	2.0405	1.89e-40	8.59e-39	13.9066
NTN1	netrin 1	9423	MRMV4, NET1, NTN1L	2.60958	1.38382	3.03e-10	1.12e-09	11.6
GLP2R	glucagon like peptide 2 receptor	9340	-	95.8848	6.58323	9.94e-17	6.97e-16	5.2623
MCM10	minichromosome maintenance 10 replication initiation factor	55388	CNA43, DNA43, IMD80, PRO2249	-3.64382	-1.86545	4.26e-09	1.39e-08	12.3957
DGKA	diacylglycerol kinase alpha	1606	DAGK, DAGK1, DGK-ALPHA	8.01271	3.00229	1.28e-34	3.94e-33	11.0429
ROPN1	rhophilin associated tail protein 1	54763	CT91, ODF6, RHPNAP1, ROPN1A, ROPPORIN	5.9726	2.57836	0.015184	0.024053	1.9375
PDIA5	protein disulfide isomerase family A member 5	10954	PDIR	2.6802	1.42234	1.06e-19	9.85e-19	11.0353
TBC1D22B	TBC1 domain family member 22B	55633	C6ORF197	-1.5676	-0.648555	7.52e-06	1.74e-05	10.9439
GSTO2	glutathione S-transferase omega 2	119391	GSTO 2-2, BA127L20.1	-2.71387	-1.44035	0.000385	0.000738	7.9556
PRKCQ	protein kinase C theta	5588	PRKCT, NPKC-THETA	-6.44428	-2.68802	6.01e-43	3.21e-41	9.0479
TLE2	TLE family member 2, transcriptional corepressor	7089	ESG, ESG2, GRG2	2.68541	1.42514	0.026102	0.040025	3.2587
ME1	malic enzyme 1	4199	HUMNDME, MES	8.58346	3.10156	3.63e-37	1.34e-35	12.1775
PDE4A	phosphodiesterase 4A	5141	DPDE2, PDE4, PDE46	1.61685	0.693185	6.14e-07	1.59e-06	7.6644
PPP2R5A	protein phosphatase 2 regulatory subunit B'alpha	5525	B56A, B56ALPHA, PR61A	1.74004	0.799122	2.01e-08	6.08e-08	10.9765
CTNNA2	catenin alpha 2	1496	CAP-R, CAPR, CDCBM9, CT114, CTNR	-3.22279	-1.68831	1.11e-06	2.81e-06	10.4525
ELAVL1	ELAV like RNA binding protein 1	1994	ELAV1, HUR, HUA, MELG	-1.50035	-0.585303	7.85e-09	2.48e-08	14.0026
TIE1	tyrosine kinase with immunoglobulin like and EGF like domains 1	7075	JTK14, LMPHM11, TIE	-2.89407	-1.5331	0.006468	0.010757	7.1343
SMARCD1	SWI/SNF related BAF chromatin remodeling complex subunit D1	6602	BAF60A, CRACD1, CSS11, RSC6P	-1.79397	-0.843157	1.47e-14	8.40e-14	14.0555
ZMYND12	zinc finger MYND-type containing 12	84217	-	-5.27054	-2.39795	5.01e-13	2.47e-12	5.0623
NGEF	neuronal guanine nucleotide exchange factor	25791	ARHGEF27, EPHEXIN	-4.98896	-2.31874	6.62e-17	4.73e-16	7.4109
ASPM	assembly factor for spindle microtubules	259266	ASP, CALMBP1, MCPH5	-2.59373	-1.37503	2.03e-07	5.52e-07	13.8955
ELOVL1	ELOVL fatty acid elongase 1	64834	CGI-88, IKSHD, SSC1	5.7525	2.52419	3.76e-40	1.67e-38	12.4992
POLR1H	RNA polymerase I subunit H	30834	A12.2, HTEX-6, HTEX6, RPA12, TCTEX6, TEX6, ZNRD1, ZR14, HZR14, TCTEX-6	-1.80112	-0.848896	1.21e-22	1.44e-21	10.5684
GOLGA5	golgin A5	9950	GOLIM5, RFG5, RET-II	1.96079	0.971435	2.24e-17	1.69e-16	12.2309
FGFR2	fibroblast growth factor receptor 2	2263	BBDS, BEK, BFR-1, CD332, CEK3, CFD1, ECT1, JWS, K-SAM, KGFR, TK14, TK25	-2.58299	-1.36904	6.39e-07	1.66e-06	11.2186
ISOC1	isochorismatase domain containing 1	51015	CGI-111	-2.15205	-1.10571	8.32e-20	7.80e-19	11.3363
EML1	EMAP like 1	2009	BH, ELP79, EMAP, EMAP-1, EMAPL	-1.7634	-0.818357	2.93e-05	6.38e-05	12.5624
MSANTD3	Myb/SANT DNA binding domain containing 3	91283	C9ORF30, L8	1.72774	0.788883	8.31e-27	1.45e-25	12.1034
KIF26A	kinesin family member 26A	26153	CDCBM11	-2.28566	-1.19261	0.00037	0.000711	11.4243
STAG3	STAG3 cohesin complex component	10734	SA3, SPGF61	-2.54788	-1.3493	5.40e-07	1.41e-06	5.7847
FECH	ferrochelatase	2235	EPP, EPP1, FCE	1.53959	0.622549	2.88e-05	6.27e-05	11.6456
MYO9A	myosin IXA	4649	CMS24	1.52413	0.607983	1.49e-15	9.36e-15	12.0535
PFKP	phosphofructokinase, platelet	5214	ATP-PFK, PFK-C, PFK-P, PFKF	7.53063	2.91277	0	0	14.3303
SP100	SP100 nuclear antigen	6672	LYSP100B	47.7461	5.57731	2.85e-32	7.42e-31	11.0743
KLF6	KLF transcription factor 6	1316	BCD1, CBA1, COPEB, CPBP, GBF, PAC1, ST12, ZF9	3.37699	1.75574	3.94e-34	1.18e-32	13.1848
PLPP1	phospholipid phosphatase 1	8611	LLP1A, LPP1, PAP-2A, PAP2, PPAP2A	2.10166	1.07153	8.27e-16	5.34e-15	10.262
NEO1	neogenin 1	4756	IGDCC2, NGN, NTN1R2	-1.65918	-0.730473	7.14e-05	0.000149	13.8107
TRAM1	translocation associated membrane protein 1	23471	PNAS8, TRAM, TRAMP	1.66297	0.733761	8.23e-12	3.59e-11	13.9017
TNFRSF1A	TNF receptor superfamily member 1A	7132	CD120A, FPF, TBP1, TNF-R, TNF-R-I, TNF-R55, TNFAR, TNFR1, TNFR55, TNFR60, P55, P55-R, P60	2.54993	1.35046	4.30e-16	2.83e-15	12.6869
EVI5	ecotropic viral integration site 5	7813	EVI-5, NB4S	3.06095	1.61398	1.50e-34	4.60e-33	11.4985
STOML1	stomatin like 1	9399	SLP-1, STORP, HUNC-24	1.93422	0.951749	8.44e-07	2.16e-06	10.1139
TP53BP1	tumor protein p53 binding protein 1	7158	53BP1, TDRD30, P202, P53BP1	-1.76184	-0.817086	7.61e-20	7.18e-19	14.232
SYT1	synaptotagmin 1	6857	BAGOS, P65, SVP65, SYT	3.73182	1.89988	6.90e-06	1.60e-05	12.4865
NAV3	neuron navigator 3	89795	NEDSFB, POMFIL1, STEERIN3, UNC53H3	2.72705	1.44734	1.76e-09	5.97e-09	11.0257
ROGDI	rogdi atypical leucine zipper	79641	KTZS, RAV2, ROGD1	2.36136	1.23962	8.19e-12	3.57e-11	11.5816
PDZD4	PDZ domain containing 4	57595	LNX5, LU1, PDZK4, PDZRN4L	-2.2516	-1.17095	2.51e-08	7.53e-08	12.3454
ATP2B3	ATPase plasma membrane Ca2+ transporting 3	492	CFAP39, CLA2, OPCA, PMCA3, PMCA3A, SCAX1	-2.26897	-1.18204	0.002481	0.004342	3.4157
ROCK1	Rho associated coiled-coil containing protein kinase 1	6093	P160ROCK, ROCK-I	1.87209	0.904647	3.56e-15	2.16e-14	13.5314
PDK3	pyruvate dehydrogenase kinase 3	5165	CMTX6, GS1-358P8.4	-2.30132	-1.20246	3.44e-10	1.26e-09	9.1022
HDAC4	histone deacetylase 4	9759	AHO3, BDMR, HA6116, HD4, HDAC-4, HDAC-A, HDACA, NEDCHF, NEDCHID	-1.59227	-0.671088	2.15e-12	9.95e-12	10.9953
FGFR3	fibroblast growth factor receptor 3	2261	ACH, CD333, CEK2, HSFGFR3EX, JTK4	-3.77035	-1.9147	2.25e-07	6.10e-07	11.4571
IFI35	interferon induced protein 35	3430	IFP35	9.94616	3.31414	2.66e-08	7.94e-08	9.2456
MEF2A	myocyte enhancer factor 2A	4205	ADCAD1, RSRFC4, RSRFC9, MEF2	2.27807	1.18781	1.10e-13	5.75e-13	12.3555
TFE3	transcription factor binding to IGHM enhancer 3	7030	MRXSPF, RCCP2, RCCX1, TFEA, BHLHE33	2.51377	1.32985	7.28e-18	5.74e-17	12.6304
TBC1D25	TBC1 domain family member 25	4943	MG81, OATL1	2.35816	1.23766	1.44e-15	9.10e-15	10.2933
ACSL4	acyl-CoA synthetase long chain family member 4	2182	ACS4, FACL4, LACS4, MRX63, MRX68, XLID63	2.73068	1.44926	3.27e-26	5.46e-25	13.9911
INPP5A	inositol polyphosphate-5-phosphatase A	3632	5PTASE	1.60195	0.679831	1.23e-26	2.11e-25	12.1478
FTSJ1	FtsJ RNA 2'-O-methyltransferase 1	24140	CDLIV, JM23, MRX44, MRX9, SPB1, TRMT7, XLID9	2.25752	1.17474	2.53e-18	2.08e-17	12.202
PRR11	proline rich 11	55771	-	-1.8889	-0.917547	2.90e-08	8.63e-08	12.6766
LAPTM4A	lysosomal protein transmembrane 4 alpha	9741	HUMORF13, LAPTM4, MBNT, MTRP	2.24712	1.16808	9.67e-09	3.03e-08	14.3044
STON1-GTF2A1L	STON1-GTF2A1L readthrough	286749	ALF, GTF2A1L, GTF2A1LF, SALF	3.54803	1.82702	1.02e-05	2.33e-05	4.4385
SRBD1	S1 RNA binding domain 1	55133	-	-1.59401	-0.672663	1.33e-19	1.23e-18	11.7824
RASGRP2	RAS guanyl releasing protein 2	10235	CALDAG-GEFI, CDC25L	2.85419	1.51308	1.78e-06	4.39e-06	7.0791
SIRT2	sirtuin 2	22933	SIR2, SIR2L, SIR2L2	2.24131	1.16434	9.10e-13	4.35e-12	11.1518
ERLEC1	endoplasmic reticulum lectin 1	27248	C2ORF30, CIM, CL24936, CL25084, HEL117, XTP3-B, XTP3TPB	2.17481	1.12089	4.94e-17	3.59e-16	12.4881
PPP2R5B	protein phosphatase 2 regulatory subunit B'beta	5526	B56B, B56BETA, PR61B	3.24764	1.69939	1.20e-25	1.90e-24	10.7313
PITX1	paired like homeodomain 1	5307	BFT, CCF, LBNBG, POTX, PTX1	2.79218	1.48139	0.008628	0.014117	1.8788
MAST4	microtubule associated serine/threonine kinase family member 4	375449	-	2.42635	1.27879	7.12e-18	5.62e-17	11.4297
ADGRF5	adhesion G protein-coupled receptor F5	221395	GPR116, KPG_001	4.50773	2.1724	0.000139	0.00028	3.478
SDK2	sidekick cell adhesion molecule 2	54549	-	-3.50448	-1.8092	1.85e-30	4.21e-29	12.9119
NUCKS1	nuclear casein kinase and cyclin dependent kinase substrate 1	64710	JC7, NUCKS	-1.92755	-0.946771	1.27e-14	7.27e-14	16.2074
BCL3	BCL3 transcription coactivator	602	BCL4, D19S37	8.41988	3.0738	8.50e-18	6.66e-17	9.0264
KCNAB2	potassium voltage-gated channel subfamily A regulatory beta subunit 2	8514	AKR6A5, HKVBETA2, HKVBETA2.1, HKVBETA2.2, KCNA2B, KV-BETA-2	-1.81733	-0.861817	5.66e-10	2.03e-09	9.3077
ABCC9	ATP binding cassette subfamily C member 9	10060	ABC37, ATFB12, CANTU, CMD1O, IDMYS, SUR2	-4.27813	-2.09698	2.53e-09	8.45e-09	10.1755
GAL	galanin and GMAP prepropeptide	51083	ETL8, GAL-GMAP, GALN, GLNN, GMAP	5.36523	2.42364	5.25e-16	3.44e-15	6.9509
CLEC2D	C-type lectin domain family 2 member D	29121	CLAX, LLT1, OCIL	-2.12326	-1.08628	5.29e-07	1.38e-06	9.2776
MAOB	monoamine oxidase B	4129	-	-5.90722	-2.56248	8.67e-13	4.16e-12	7.1455
TGFBR3	transforming growth factor beta receptor 3	7049	BGCAN, BETAGLYCAN	-3.96868	-1.98866	1.10e-11	4.73e-11	9.2668
HES2	hes family bHLH transcription factor 2	54626	BHLHB40	3.29375	1.71973	5.07e-05	0.000107	4.1643
NEDD4	NEDD4 E3 ubiquitin protein ligase	4734	NEDD4-1, RPF1	8.41247	3.07253	1.53e-14	8.72e-14	13.1751
RAB27A	RAB27A, member RAS oncogene family	5873	GS2, HST18676, RAB27, RAM	2.0851	1.06012	4.32e-18	3.49e-17	10.2276
SCT	secretin	6343	-	3.38708	1.76004	0.004111	0.007015	4.932
PTPN3	protein tyrosine phosphatase non-receptor type 3	5774	PTP-H1, PTPH1	2.54448	1.34737	7.18e-05	0.000149	8.7598
SPTB	spectrin beta, erythrocytic	6710	EL3, HS2, HSPTB1, SPH2	7.19203	2.8464	1.39e-13	7.19e-13	7.6889
DAPP1	dual adaptor of phosphotyrosine and 3-phosphoinositides 1	27071	BAM32	15.2348	3.9293	4.61e-11	1.86e-10	4.7128
FGF10	fibroblast growth factor 10	2255	LADD3	-6.91913	-2.79059	2.88e-07	7.72e-07	6.9211
CLTCL1	clathrin heavy chain like 1	8218	CHC22, CLH22, CLTCL, CLTD	2.80315	1.48705	4.65e-11	1.87e-10	10.9262
FSTL3	follistatin like 3	10272	FLRG, FSRP	35.2248	5.13852	0	1.40e-45	13.1825
WIPI1	WD repeat domain, phosphoinositide interacting 1	55062	ATG18, ATG18A, WIPI49	10.2297	3.35469	0	0	11.4953
FRMPD1	FERM and PDZ domain containing 1	22844	FRMD2	3.65112	1.86834	3.77e-05	8.08e-05	6.0938
NDST1	N-deacetylase and N-sulfotransferase 1	3340	HSST, MRT46, NST1	2.68384	1.4243	3.71e-21	3.92e-20	15.1521
ASNS	asparagine synthetase (glutamine-hydrolyzing)	440	ASNSD, TS11	1.57287	0.653402	0.000729	0.001354	12.4503
AP3M2	adaptor related protein complex 3 subunit mu 2	10947	AP47B, CLA20, P47B	-1.89035	-0.918656	2.88e-22	3.34e-21	11.6991
PTPN21	protein tyrosine phosphatase non-receptor type 21	11099	PTPD1, PTPRL10	1.54399	0.626668	2.56e-25	3.93e-24	12.4972
CAMK2A	calcium/calmodulin dependent protein kinase II alpha	815	CAMKA, CAMKIINALPHA, CAMKIIALPHA, MRD53, MRT63	2.68833	1.42671	8.52e-17	6.04e-16	9.2911
CDC42	cell division cycle 42	998	CDC42HS, G25K, TKS	1.6492	0.721762	2.27e-10	8.48e-10	15.0023
OSBPL3	oxysterol binding protein like 3	26031	ORP-3, ORP3, OSBP3	2.11234	1.07884	8.51e-06	1.96e-05	11.8518
SLC12A3	solute carrier family 12 member 3	6559	NCC, NCCT, TSC	3.27801	1.71282	0.026731	0.040906	2.3014
RAD18	RAD18 E3 ubiquitin protein ligase	56852	RNF73	-1.53409	-0.617385	0.000218	0.000431	11.8445
ATP2B1	ATPase plasma membrane Ca2+ transporting 1	490	MRD66, PMCA1, PMCA1KB	-2.82823	-1.4999	3.67e-22	4.22e-21	13.6375
TRPM5	transient receptor potential cation channel subfamily M member 5	29850	LTRPC5, MTR1	-3.31995	-1.73116	0.02743	0.041886	0.31
MGAT4A	alpha-1,3-mannosyl-glycoprotein 4-beta-N-acetylglucosaminyltransferase A	11320	GNT-IV, GNT-IVA, GNT-4A	-2.18504	-1.12766	0.000743	0.001379	9.5251
WDR1	WD repeat domain 1	9948	AIP1, HEL-S-52, NORI-1, PFITS	2.73946	1.45389	4.47e-24	6.18e-23	15.7611
MS4A12	membrane spanning 4-domains A12	54860	MS4A10	74.5786	6.22069	1.45e-19	1.33e-18	3.7804
ARHGAP10	Rho GTPase activating protein 10	79658	GRAF2, PS-GAP, PSGAP	1.71555	0.778672	0.012541	0.020064	11.2569
RPS6KA2	ribosomal protein S6 kinase A2	6196	HU-2, MAPKAPK1C, RSK, RSK3, S6K-ALPHA, S6K-ALPHA2, P90-RSK3, P90RSK2, PP90RSK3	1.76722	0.821483	2.96e-05	6.43e-05	12.5379
ING3	inhibitor of growth family member 3	54556	EAF4, ING2, MEAF4, P47ING3	-1.55598	-0.63782	4.68e-09	1.52e-08	11.0802
LMCD1	LIM and cysteine rich domains 1	29995	-	11.6797	3.54593	1.23e-31	3.06e-30	13.2187
SEL1L	SEL1L adaptor subunit of SYVN1 ubiquitin ligase	6400	HRD3, NEDGSAF, NEDHGFA, PRO1063, SEL1-LIKE, SEL1L1	2.05371	1.03823	2.69e-21	2.88e-20	13.6702
ATP6AP1	ATPase H+ transporting accessory protein 1	537	16A, ATP6IP1, ATP6S1, AC45, CF2, VATPS1, XAP-3, XAP3	2.26415	1.17897	4.33e-15	2.60e-14	13.6199
TCF3	transcription factor 3	6929	AGM8, AGM8A, AGM8B, E2A, E47, ITF1, TCF-3, VDIR, BHLHB21, P75	-1.91793	-0.939552	4.44e-12	1.99e-11	14.3696
FAM50A	family with sequence similarity 50 member A	9130	9F, DXS9928E, HXC-26, HXC26, MRXSA, XAP5	1.75994	0.815526	4.26e-16	2.81e-15	12.507
CYBRD1	cytochrome b reductase 1	79901	CYB561A2, DCYTB, FRRS3	2.06844	1.04854	0.015252	0.02415	11.1575
CDH19	cadherin 19	28513	CDH7, CDH7L2	4.32878	2.11396	0.014647	0.023252	1.3602
RDH11	retinol dehydrogenase 11	51109	ARSDR1, CGI82, HCBP12, MDT1, PSDR1, RALR1, RDJCSS, SCALD, SDR7C1	1.55713	0.638889	2.00e-12	9.31e-12	13.0664
ADGRL1	adhesion G protein-coupled receptor L1	22859	CIRL1, CL1, DEDBANP, LEC2, LPHN1	-2.25874	-1.17552	4.26e-10	1.55e-09	12.5696
ACTN1	actinin alpha 1	87	BDPLT15	5.82109	2.54129	2.66e-44	1.52e-42	16.4274
ZFYVE26	zinc finger FYVE-type containing 26	23503	FYVE-CENT, SPG15	1.50778	0.592425	9.28e-11	3.63e-10	12.2377
RPS6KA6	ribosomal protein S6 kinase A6	27330	PP90RSK4, RSK-4, RSK4, S6K-ALPHA-6, P90RSK6	-1.64907	-0.721649	8.90e-05	0.000183	10.5502
LIMS2	LIM zinc finger domain containing 2	55679	LGMD2W, MDRCMTT, PINCH-2, PINCH2	11.6585	3.54331	1.02e-23	1.36e-22	10.7994
ASIC4	acid sensing ion channel subunit family member 4	55515	ACCN4, BNAC4	-4.11608	-2.04127	9.86e-06	2.25e-05	5.3807
SPEG	striated muscle enriched protein kinase	10290	APEG-1, APEG1, BPEG, CNM5, MYLK6, SPEGALPHA, SPEGBETA	3.78436	1.92005	5.99e-17	4.31e-16	11.2542
LNX1	ligand of numb-protein X 1	84708	LNX, MPDZ, PDZRN2	3.08742	1.6264	2.11e-09	7.09e-09	7.2483
ALDH3A2	aldehyde dehydrogenase 3 family member A2	224	ALDH10, FALDH, SLS	-1.53486	-0.618106	1.48e-08	4.54e-08	12.6521
SREBF1	sterol regulatory element binding transcription factor 1	6720	HMD, IFAP2, SREBP1, BHLHD1	1.57838	0.658445	3.76e-05	8.06e-05	12.6982
AFF4	ALF transcription elongation factor 4	27125	AF5Q31, CHOPS, MCEF	2.51284	1.32932	1.94e-38	7.72e-37	14.5242
SMC1A	structural maintenance of chromosomes 1A	8243	CDLS2, DEE85, DXS423E, EIEE85, SB1.8, SMC1, SMC1L1, SMC1ALPHA, SMCB	-2.01911	-1.01372	2.15e-11	8.99e-11	14.3094
HMMR	hyaluronan mediated motility receptor	3161	CD168, IHABP, RHAMM	-2.63434	-1.39744	5.88e-09	1.88e-08	12.6712
CHFR	checkpoint with forkhead and ring finger domains	55743	RNF116, RNF196	1.88458	0.914245	9.30e-12	4.05e-11	11.9294
TRHDE	thyrotropin releasing hormone degrading enzyme	29953	PAP-II, PGPEP2, TRH-DE	1.5101	0.594644	0.024533	0.03774	6.2931
P4HA2	prolyl 4-hydroxylase subunit alpha 2	8974	MYP25, LNCRNA-PE	16.5477	4.04856	1.64e-38	6.65e-37	12.0611
ACADVL	acyl-CoA dehydrogenase very long chain	37	ACAD6, LCACD, VLCAD	1.55523	0.637131	1.85e-06	4.56e-06	13.3094
STK10	serine/threonine kinase 10	6793	LOK, PRO2729	3.04711	1.60744	1.25e-20	1.26e-19	12.1265
EVC	EvC ciliary complex subunit 1	2121	DWF-1, EVC1, EVCL	1.72631	0.78769	4.20e-05	8.95e-05	11.6064
NDE1	nudE neurodevelopment protein 1	54820	HOM-TES-87, LIS4, MHAC, NDE, NUDE, NUDE1	-1.59015	-0.669167	5.22e-12	2.32e-11	11.9604
IRAG1	inositol 1,4,5-triphosphate receptor associated 1	10335	IRAG, JAW1L, MRVI1	-1.971	-0.978929	2.89e-05	6.28e-05	9.7546
PVR	PVR cell adhesion molecule	5817	CD155, HVED, NECL5, NECL-5, PVS, TAGE4	3.66593	1.87418	2.63e-28	5.08e-27	11.76
XRCC1	X-ray repair cross complementing 1	7515	RCC, SCAR26	-2.12722	-1.08897	0	0	11.8428
MCM2	minichromosome maintenance complex component 2	4171	BM28, CCNL1, CDCL1, D3S3194, DFNA70, MITOTIN, CDC19	-4.49808	-2.16931	4.31e-12	1.93e-11	14.2623
MOV10L1	Mov10 like RNA helicase 1	54456	CHAMP, DJ402G11.8, SPGF73	35.2998	5.14159	1.08e-18	9.21e-18	5.4275
PANX2	pannexin 2	56666	PX2, HPANX2	2.38901	1.25641	0	0	8.207
TP63	tumor protein p63	8626	AIS, B(P51A), B(P51B), EEC3, KET, LMS, NBP, OFC8, RHS, SHFM4, TP53CP, TP53L, TP73L, P40, P51, P53CP, P63, P73H, P73L	-1.94503	-0.959794	0.002781	0.004839	4.2297
LLGL2	LLGL scribble cell polarity complex component 2	3993	HGL, HUGL-2, LGL2	1.84234	0.881536	9.61e-17	6.75e-16	9.7102
ADAM11	ADAM metallopeptidase domain 11	4185	MDC	-4.03803	-2.01365	1.97e-15	1.22e-14	7.9499
FERMT2	FERM domain containing kindlin 2	10979	KIND2, MIG2, PLEKHC1, UNC112, UNC112B, MIG-2	3.51494	1.8135	1.39e-24	2.02e-23	14.4253
DHRS9	dehydrogenase/reductase 9	10170	3-ALPHA-HSD, 3ALPHA-HSD, RDH-TBE, RDH15, RDHL, RDHTBE, RETSDR8, SDR9C4, HRODH-E2	12.89	3.68818	0.000207	0.000409	1.9327
PTGS2	prostaglandin-endoperoxide synthase 2	5743	COX-2, COX2, GRIPGHS, PGG/HS, PGHS-2, PHS-2, HCOX-2	1.69993	0.765475	0.02678	0.040971	5.5762
ST6GAL1	ST6 beta-galactoside alpha-2,6-sialyltransferase 1	6480	CDW75, SIAT1, ST6GALI, ST6N	-2.13671	-1.09539	6.17e-20	5.88e-19	11.5908
FRY	FRY microtubule binding protein	10129	13CDNA73, 214K23.2, C13ORF14, CG003, BA207N4.2, BA37E23.1	1.55421	0.636183	0.005515	0.009249	10.0261
PICALM	phosphatidylinositol binding clathrin assembly protein	8301	CALM, CLTH, LAP	2.58173	1.36834	1.02e-36	3.61e-35	14.4702
GLI2	GLI family zinc finger 2	2736	CJS, HPE9, PHS2, THP1, THP2	-1.86719	-0.900872	6.11e-07	1.59e-06	12.458
CLNS1A	chloride nucleotide-sensitive channel 1A	1207	CLCI, CLNS1B, ICLN	-1.5595	-0.641088	2.38e-22	2.79e-21	13.0904
PPP2R2C	protein phosphatase 2 regulatory subunit Bgamma	5522	B55-GAMMA, B55GAMMA, IMYPNO, IMYPNO1, PR52, PR55G	3.33418	1.73733	3.65e-05	7.84e-05	6.9652
TEAD2	TEA domain transcription factor 2	8463	ETF, TEAD-2, TEF-4, TEF4	-1.93177	-0.949925	6.61e-19	5.72e-18	13.7492
EED	embryonic ectoderm development	8726	COGIS, HEED, WAIT1	-1.95584	-0.967791	1.94e-17	1.47e-16	11.5334
SNCB	synuclein beta	6620	-	6.31306	2.65834	7.82e-09	2.47e-08	3.5746
TSG101	tumor susceptibility 101	7251	TSG10, VPS23	1.52525	0.60905	1.91e-14	1.07e-13	12.513
ATP2A3	ATPase sarcoplasmic/endoplasmic reticulum Ca2+ transporting 3	489	SERCA3	-2.56056	-1.35646	2.64e-11	1.09e-10	6.7436
MGLL	monoglyceride lipase	11343	HU-K5, HUK5, MAGL, MGL	6.92575	2.79197	6.05e-36	2.04e-34	7.9592
NTN4	netrin 4	59277	PRO3091	8.69545	3.12026	0	0	11.6409
NUAK1	NUAK family kinase 1	9891	ARK5	1.51614	0.600405	0.000213	0.000421	14.1128
DPP8	dipeptidyl peptidase 8	54878	DP8, DPRP-1, DPRP1, MST097, MSTP097, MSTP135, MSTP141	1.98127	0.986424	1.20e-23	1.58e-22	12.3174
SCARF1	scavenger receptor class F member 1	8578	SREC, SREC-I, SREC1	6.12763	2.61533	1.10e-26	1.90e-25	7.9894
LMAN1	lectin, mannose binding 1	3998	ERGIC-53, ERGIC53, F5F8D, FMFD1, MCFD1, MR60, GP58	1.99657	0.997525	3.96e-23	4.95e-22	14.091
IPCEF1	interaction protein for cytohesin exchange factors 1	26034	PIP3-E, PIP3E	-1.6616	-0.732573	0.029754	0.045172	5.061
ZZEF1	zinc finger ZZ-type and EF-hand domain containing 1	23140	ZZZ4	1.5754	0.65572	2.92e-17	2.17e-16	12.5061
SLC12A1	solute carrier family 12 member 1	6557	BSC, BSC-1, BSC1, CCC2, NKCC2	-5.63658	-2.49482	2.94e-06	7.12e-06	4.3383
MYDGF	myeloid derived growth factor	56005	C19ORF10, EUROIMAGE1875335, IL25, IL27, IL27W, R33729_1, SF20	2.04348	1.03103	7.79e-18	6.12e-17	12.4855
TUBE1	tubulin epsilon 1	51175	TUBE, DJ142L7.2	-1.83391	-0.874923	5.20e-08	1.51e-07	10.6106
WSCD2	WSC domain containing 2	9671	-	-2.46988	-1.30444	0.01213	0.019443	4.6638
KCNQ2	potassium voltage-gated channel subfamily Q member 2	3785	BFNC, DEE7, EBN, EBN1, ENB1, HNSPC, KCNA11, KV7.2	-4.67945	-2.22634	9.96e-07	2.53e-06	12.2101
TIPIN	TIMELESS interacting protein	54962	-	-2.20743	-1.14237	1.22e-12	5.80e-12	10.6925
NUP37	nucleoporin 37	79023	MCPH24, P37	-1.62304	-0.698698	1.08e-32	2.91e-31	11.5661
SEMA3A	semaphorin 3A	10371	COLL1, HH16, HSEMA-I, HSEMA-III, SEMA1, SEMAD, SEMAIII, SEMAL, SEMD, COLL-1	-2.51086	-1.32818	4.38e-05	9.32e-05	13.3221
GTSE1	G2 and S-phase expressed 1	51512	B99	-2.71129	-1.43898	1.97e-09	6.65e-09	12.5792
SEMA3C	semaphorin 3C	10512	SEMAE, SEME	7.66274	2.93786	6.10e-18	4.86e-17	14.1484
CELSR1	cadherin EGF LAG seven-pass G-type receptor 1	9620	ADGRC1, CDHF9, FMI2, HFMI2, LMPHM9, ME2	4.29143	2.10146	1.92e-10	7.26e-10	13.9319
WNT8B	Wnt family member 8B	7479	-	-110.127	-6.78302	3.36e-19	2.97e-18	13.5982
SLC25A40	solute carrier family 25 member 40	55972	MCFP	-1.66221	-0.733099	1.38e-08	4.26e-08	11.3073
ADD2	adducin 2	119	ADDB	-4.19843	-2.06985	8.62e-08	2.44e-07	12.7319
RASAL2	RAS protein activator like 2	9462	NGAP	1.65552	0.727285	4.09e-06	9.76e-06	12.7074
FNDC3B	fibronectin type III domain containing 3B	64778	FAD104, PRO4979, YVTM2421	5.30834	2.40826	8.96e-37	3.19e-35	14.2245
FOSL2	FOS like 2, AP-1 transcription factor subunit	2355	ACED, FRA2	13.6503	3.77086	6.12e-41	2.90e-39	13.1838
CACNG5	calcium voltage-gated channel auxiliary subunit gamma 5	27091	-	-4.71497	-2.23725	0.00038	0.000729	2.1434
CACNG4	calcium voltage-gated channel auxiliary subunit gamma 4	27092	-	-3.03362	-1.60104	0.000276	0.000539	12.2963
ACTB	actin beta	60	BKRNS, BNS, BRWS1, CSMH, DDS1, PS1TP5BP1, THC8	1.94282	0.95815	5.52e-20	5.27e-19	19.1562
MOCOS	molybdenum cofactor sulfurase	55034	HMCS, MCS, MOS	-2.51037	-1.3279	5.23e-11	2.09e-10	8.6476
PLD1	phospholipase D1	5337	CVDD, CVDP1	15.603	3.96375	0	0	10.3461
ATP12A	ATPase H+/K+ transporting non-gastric alpha2 subunit	479	ATP1AL1, H-K-ATPASE, HK	-3.15712	-1.65861	9.99e-06	2.28e-05	2.6357
WDR62	WD repeat domain 62	284403	C19ORF14, MCPH2	-2.27064	-1.1831	1.86e-07	5.09e-07	11.5789
DLG1	discs large MAGUK scaffold protein 1	1739	DLGH1, SAP-97, SAP97, HDLG	1.86841	0.901811	9.60e-08	2.71e-07	13.7736
RAB7A	RAB7A, member RAS oncogene family	7879	CMT2B, PRO2706, RAB7	1.83751	0.877749	2.24e-18	1.86e-17	13.9275
SART3	spliceosome associated factor 3, U4/U6 recycling protein	9733	DSAP1, P100, RP11-13G14, TIP110, P110, P110(NRB)	-1.65846	-0.72984	3.98e-18	3.23e-17	13.0709
ARHGAP15	Rho GTPase activating protein 15	55843	BM046	-7.79522	-2.96259	1.42e-10	5.44e-10	6.0279
TUBA3D	tubulin alpha 3d	113457	H2-ALPHA, KTCN9, TUBA2	-5.16243	-2.36805	0.007996	0.013146	0.7669
PAX2	paired box 2	5076	FSGS7, PAPRS, PAX-2	-8.63335	-3.10992	1.25e-07	3.48e-07	3.6421
KIFAP3	kinesin associated protein 3	22920	FLA3, KAP-1, KAP-3, KAP3, SMAP, SMG-GDS, DJ190I16.1	2.18006	1.12437	2.35e-09	7.85e-09	12.1269
MCM6	minichromosome maintenance complex component 6	4175	MCG40308, MIS5, P105MCM	-3.79992	-1.92597	4.39e-17	3.21e-16	14.0615
REXO2	RNA exonuclease 2	25996	CGI-114, REX2, RFN, SFN	4.59486	2.20002	6.09e-42	3.07e-40	12.0302
RBM7	RNA binding motif protein 7	10179	-	1.68294	0.750988	2.97e-27	5.33e-26	11.4558
RBMS2	RNA binding motif single stranded interacting protein 2	5939	SCR3	4.78451	2.25837	0	0	12.6756
MLH1	mutL homolog 1	4292	COCA2, FCC2, HNPCC, HNPCC2, LYNCH2, MLH-1, MMRCS1, HMLH1	-1.6759	-0.744933	3.63e-22	4.17e-21	12.8287
UNG	uracil DNA glycosylase	7374	DGU, HIGM4, HIGM5, UDG, UNG1, UNG15, UNG2	-2.84853	-1.51022	1.37e-13	7.12e-13	12.8889
KLHL20	kelch like family member 20	27252	KHLHX, KLEIP, KLHLX	2.74016	1.45426	2.74e-16	1.84e-15	11.9345
RGS11	regulator of G protein signaling 11	8786	RS11	3.55229	1.82875	8.15e-16	5.26e-15	6.5742
PLXNA2	plexin A2	5362	OCT, PLXN2	-4.02947	-2.01059	4.70e-22	5.35e-21	11.9257
SPAG5	sperm associated antigen 5	10615	DEEPEST, MAP126, HMAP126	-2.37856	-1.25009	1.19e-07	3.32e-07	13.2321
TPD52	tumor protein D52	7163	D52, N8L, PC-1, PRLZ, HD52	2.08609	1.0608	2.43e-08	7.31e-08	9.8676
ACACB	acetyl-CoA carboxylase beta	32	ACACBETA, ACC-BETA, ACC2, ACCB, ACCBETA, HACC275	-2.42837	-1.27999	9.58e-17	6.74e-16	10.4251
PAG1	phosphoprotein membrane anchor with glycosphingolipid microdomains 1	55824	CBP, PAG	4.71314	2.23669	4.96e-09	1.60e-08	11.1423
GPATCH1	G-patch domain containing 1	55094	ECGP, GPATC1	-1.75232	-0.809266	5.48e-31	1.30e-29	10.4582
ICAM3	intercellular adhesion molecule 3	3385	CD50, CDW50, ICAM-R	1.71327	0.776756	1.54e-06	3.83e-06	8.6434
MCAM	melanoma cell adhesion molecule	4162	CD146, HEMCAM, METCAM, MUC18, MELCAM	10.8214	3.43581	5.87e-34	1.74e-32	13.4283
GPC4	glypican 4	2239	K-GLYPICAN, KPTS	3.50096	1.80775	3.89e-08	1.15e-07	15.4403
MBNL3	muscleblind like splicing regulator 3	55796	CHCR, MBLX, MBLX39, MBXL	-3.374	-1.75446	3.03e-07	8.11e-07	10.329
RAP1GAP	RAP1 GTPase activating protein	5909	RAP1GA1, RAP1GAP1, RAP1GAPII, RAPGAP	-2.36362	-1.241	6.55e-09	2.09e-08	8.3406
ARHGEF1	Rho guanine nucleotide exchange factor 1	9138	GEF1, IMD62, LBCL2, LSC, P115-RHOGEF, SUB1.5	2.2639	1.17881	2.21e-19	1.99e-18	11.8832
STXBP2	syntaxin binding protein 2	6813	FHL5, HUNC18B, MUNC18-2, UNC18-2, UNC18B, PP10122, UNC-18B	5.30216	2.40658	8.39e-12	3.66e-11	8.9161
CTTNBP2	cortactin binding protein 2	83992	C7ORF8, CORTBP2, ORF4	-1.67298	-0.74242	0.000714	0.001327	9.5062
RARB	retinoic acid receptor beta	5915	HAP, MCOPS12, NR1B2, RARBETA, RARBETA1, RRB2	1.7714	0.82489	0.007134	0.011801	7.1995
TM9SF3	transmembrane 9 superfamily member 3	56889	EP70-P-ISO, SMBP	1.59898	0.67715	8.46e-17	6.00e-16	14.6193
NFKB2	nuclear factor kappa B subunit 2	4791	CVID10, H2TF1, LYT-10, LYT10, NF-KB2, P100, P49/P100, P52	2.31041	1.20815	8.09e-11	3.18e-10	11.7288
UBE2T	ubiquitin conjugating enzyme E2 T	29089	FANCT, HSPC150, PIG50	-2.27816	-1.18787	1.00e-10	3.90e-10	11.9112
DNAJC10	DnaJ heat shock protein family (Hsp40) member C10	54431	ERDJ5, JPDI, MTHR, PDIA19	1.58141	0.661208	6.15e-15	3.64e-14	14.3357
IL4R	interleukin 4 receptor	3566	CD124, IL-4RA, IL4RA	4.28472	2.0992	7.06e-18	5.59e-17	10.4721
CAPN6	calpain 6	827	CANPX, CAPNX, CALPM, DJ914P14.1	1.93592	0.953018	0.018396	0.028768	10.5956
SNRPA	small nuclear ribonucleoprotein polypeptide A	6626	MUD1, U1-A, U1A	-2.08933	-1.06304	4.00e-17	2.94e-16	13.0889
SPAG6	sperm associated antigen 6	9576	CFAP194, CT141, FAP194, REPRO-SA-1, PF16	-13.0606	-3.70715	8.09e-15	4.73e-14	6.5928
APBB1IP	amyloid beta precursor protein binding family B member 1 interacting protein	54518	INAG1, PREL1, RARP1, RIAM	8.98943	3.16823	1.65e-06	4.09e-06	3.8808
LRCH4	leucine rich repeats and calponin homology domain containing 4	4034	LRN, LRRN1, LRRN4, PP14183	2.06057	1.04304	6.04e-26	9.80e-25	11.6946
POLD3	DNA polymerase delta 3, accessory subunit	10714	IMD122, P66, P68, PPP1R128	-3.77307	-1.91574	4.33e-13	2.15e-12	12.4344
GPR137B	G protein-coupled receptor 137B	7107	TM7SF1	1.61949	0.695538	0.000611	0.001145	9.9416
NAALAD2	N-acetylated alpha-linked acidic dipeptidase 2	10003	GCP3, GCPIII, GPCIII	-4.86969	-2.28383	3.04e-21	3.23e-20	10.762
SLC25A43	solute carrier family 25 member 43	203427	-	2.6702	1.41695	4.95e-09	1.60e-08	9.5112
UBE2A	ubiquitin conjugating enzyme E2 A	7319	HHR6A, MRXS30, MRXSN, RAD6A, UBC2	1.64464	0.71777	2.87e-11	1.18e-10	12.6536
FGFR1	fibroblast growth factor receptor 1	2260	BFGFR, CD331, CEK, ECCL, FGFBR, FGFR-1, FLG, FLT-2, FLT2, HBGFR, HH2, HRTFDS, KAL2, N-SAM, OGD, BFGF-R-1	-2.3705	-1.24519	1.02e-07	2.87e-07	14.2583
SMC1B	structural maintenance of chromosomes 1B	27127	SMC1BETA, SMC1L2	-4.47036	-2.16039	2.22e-06	5.44e-06	2.5096
FBLN1	fibulin 1	2192	FBLN, FIBL1	1.56353	0.644805	1.14e-06	2.88e-06	14.1592
ITGA8	integrin subunit alpha 8	8516	-	-4.04262	-2.01529	6.31e-06	1.47e-05	4.4832
MAP2	microtubule associated protein 2	4133	MAP-2, MAP2A, MAP2B, MAP2C	-2.58202	-1.3685	3.65e-06	8.74e-06	15.2122
AMPH	amphiphysin	273	AMPH1	-3.01183	-1.59064	2.03e-18	1.69e-17	11.8681
LAMP3	lysosomal associated membrane protein 3	27074	CD208, DC LAMP, DC-LAMP, DCLAMP, LAMP, LAMP-3, TSC403	1.66228	0.733167	0.013596	0.021665	6.5112
NEBL	nebulette	10529	C10ORF113, LASP2, LNEBL, BA165O3.1	-1.95228	-0.965161	0.003406	0.005863	13.0161
TIGAR	TP53 induced glycolysis regulatory phosphatase	57103	C12ORF5, FR2BP	2.8339	1.50279	0	5.61e-45	11.8577
SYNJ2	synaptojanin 2	8871	INPP5H	3.88079	1.95635	5.48e-15	3.26e-14	12.2019
RBFOX1	RNA binding fox-1 homolog 1	54715	2BP1, A2BP1, FOX-1, FOX1, HRNBP1	-3.7945	-1.92391	6.78e-07	1.75e-06	7.386
EDN1	endothelin 1	1906	ARCND3, ET1, HDLCQ7, PPET1, QME	30.407	4.92633	0	0	12.4117
ADCYAP1R1	ADCYAP receptor type I	117	PAC1, PAC1R, PACAPR, PACAPRI	-16.9271	-4.08126	1.47e-16	1.01e-15	9.4276
FGF20	fibroblast growth factor 20	26281	FGF-20, RHDA2	4.45956	2.1569	0.005054	0.00852	2.8217
ITM2A	integral membrane protein 2A	9452	BRICD2A, E25A	-1.6885	-0.755745	1.90e-05	4.23e-05	8.1228
PCM1	pericentriolar material 1	5108	PTC4, RET/PCM-1	-1.68597	-0.753579	4.53e-09	1.47e-08	14.4465
TNRC6C	trinucleotide repeat containing adaptor 6C	57690	-	-1.73794	-0.797379	1.39e-05	3.13e-05	11.5914
BRINP1	BMP/retinoic acid inducible neural specific 1	1620	DBC1, DBCCR1, FAM5A	5.07557	2.34357	7.73e-16	5.00e-15	8.8651
PKD2L2	polycystin 2 like 2, transient receptor potential cation channel	27039	TRPP5	-2.42377	-1.27725	0.017202	0.027004	1.382
TP53INP2	tumor protein p53 inducible nuclear protein 2	58476	C20ORF110, DOR, PIG-U, PIGU, PINH, DJ1181N3.1	3.14607	1.65355	1.22e-32	3.28e-31	12.1297
SDF4	stromal cell derived factor 4	51150	CAB45, SDF-4	1.76369	0.818599	8.55e-16	5.51e-15	13.3336
MYH7B	myosin heavy chain 7B	57644	MHC14, MYH14, LNCMYH7B	-2.02202	-1.0158	0.000392	0.00075	4.6143
TP73	tumor protein p73	7161	CILD47, P73	-9.37975	-3.22955	4.95e-14	2.68e-13	6.4265
RUNX1T1	RUNX1 partner transcriptional co-repressor 1	862	AML1-MTG8, AML1T1, CBFA2T1, CDR, ETO, MTG8, ZMYND2	2.41834	1.27402	2.81e-05	6.11e-05	8.6797
THOC1	THO complex subunit 1	9984	DFNA86, HPR1, P84, P84N5	-1.88653	-0.915734	5.64e-12	2.50e-11	12.3654
FKBP7	FKBP prolyl isomerase 7	51661	FKBP23, PPIASE	1.83147	0.873001	2.12e-05	4.68e-05	11.2656
SLC1A3	solute carrier family 1 member 3	6507	EA6, EAAT1, GLAST, GLAST1	-10.6507	-3.41288	2.53e-22	2.96e-21	11.2654
XRCC5	X-ray repair cross complementing 5	7520	KARP-1, KARP1, KU80, KUB2, KU86, NFIV	-1.54854	-0.630911	3.30e-23	4.16e-22	16.1504
SP140	SP140 nuclear body protein	11262	LYSP100, LYSP100-A, LYSP100-B	14.1419	3.8219	4.90e-44	2.79e-42	5.9683
TNS1	tensin 1	7145	MST091, MST122, MST127, MSTP091, MSTP122, MSTP127, MXRA6, PPP1R155, TNS	20.376	4.3488	0	0	13.0069
CDC14A	cell division cycle 14A	8556	DFNB105, DFNB32, DFNB35, CDC14, HCDC14	-1.96341	-0.973358	2.25e-05	4.95e-05	10.2635
RAPGEF3	Rap guanine nucleotide exchange factor 3	10411	CAMP-GEFI, EPAC, EPAC1, HSU79275, BCM910	2.55595	1.35386	1.81e-05	4.03e-05	8.6783
CEACAM1	CEA cell adhesion molecule 1	634	BGP, BGP1, BGPI	4.44363	2.15174	0.000481	0.000912	5.0306
SENP1	SUMO specific peptidase 1	29843	SUPR-2	-1.8912	-0.919302	7.08e-15	4.15e-14	12.2138
CIC	capicua transcriptional repressor	23152	MRD45	1.64232	0.715737	1.37e-17	1.05e-16	12.9187
LIPE	lipase E, hormone sensitive type	3991	AOMS4, FPLD6, HSL, LHS, REH	-2.64499	-1.40326	7.83e-23	9.54e-22	9.8458
PAFAH1B3	platelet activating factor acetylhydrolase 1b catalytic subunit 3	5050	PAFAHG	-1.61799	-0.694199	5.31e-09	1.71e-08	12.4768
OPHN1	oligophrenin 1	4983	ARHGAP41, MRX60, MRXSBL, OPN1	1.80199	0.849588	1.14e-11	4.91e-11	10.3458
KIF22	kinesin family member 22	3835	A-328A3.2, KID, KNSL4, OBP, OBP-1, OBP-2, SEMDJL2	-3.35155	-1.74483	8.19e-15	4.78e-14	13.3545
MOXD1	monooxygenase DBH like 1	26002	MOX, PRO5780, DJ248E1.1	17.8322	4.15641	1.95e-32	5.16e-31	12.4194
STX7	syntaxin 7	8417	-	2.01655	1.01189	1.56e-27	2.87e-26	12.6764
PTPRH	protein tyrosine phosphatase receptor type H	5794	R-PTP-H, SAP1	3.03593	1.60214	1.47e-09	5.01e-09	6.1313
DCT	dopachrome tautomerase	1638	OCA8, TRP-2, TYRP2	-5.64565	-2.49714	3.36e-06	8.08e-06	6.9221
CRYBG3	crystallin beta-gamma domain containing 3	131544	DKFZP667G2110, VLAKAP	1.63403	0.708437	5.82e-09	1.87e-08	11.3266
EPHA6	EPH receptor A6	285220	EHK-2, EHK2, EK12, EPA6, HEK12, PRO57066	-5.16325	-2.36828	2.54e-08	7.61e-08	7.0616
RFX3	regulatory factor X3	5991	-	-3.34181	-1.74063	5.82e-14	3.13e-13	12.6489
SLC4A4	solute carrier family 4 member 4	8671	HNBC1, KNBC, NBC1, NBC2, NBCE1, NBCE1-A, PRTAO, SLC4A5, HHNMC, KNBC1, PNBC	-2.04568	-1.03258	0.016337	0.025727	9.6508
SMARCA2	SWI/SNF related BAF chromatin remodeling complex subunit ATPase 2	6595	BAF190, BIS, BRM, NCBRS, SAMRCA2, SNF2, SNF2L2, SNF2LA, SWI2, STH1P, HBRM, HSNF2A	5.29654	2.40505	9.19e-21	9.43e-20	11.9938
MID2	midline 2	11043	FXY2, MRX101, RNF60, TRIM1, XLID101	4.8383	2.2745	7.19e-24	9.76e-23	8.9092
COL5A3	collagen type V alpha 3 chain	50509	-	-1.66482	-0.735366	0.005094	0.008584	7.9838
PUM3	pumilio RNA binding family member 3	9933	HA-8, HLA-HA8, KIAA0020, PEN, PUF-A, PUF6, XTP5	1.5559	0.63775	1.40e-10	5.38e-10	12.4385
CPB2	carboxypeptidase B2	1361	CPU, PCPB, TAFI	13.0936	3.71079	3.49e-05	7.51e-05	1.0669
CHRNA3	cholinergic receptor nicotinic alpha 3 subunit	1136	BAIPRCK, LNCR2, NACHRA3, PAOD2	-3.87114	-1.95276	2.51e-05	5.49e-05	9.1176
KCNN2	potassium calcium-activated channel subfamily N member 2	3781	DYT34, KCA2.2, NEDMAB, SK2, SKCA2, SKCA 2, HSK2	-13.5977	-3.76529	7.60e-20	7.17e-19	7.2795
CLDND1	claudin domain containing 1	56650	C3ORF4, CLDN-25, GENX-3745, Z38	1.57221	0.652795	1.63e-24	2.35e-23	12.6924
MOK	MOK protein kinase	5891	RAGE, RAGE-1, RAGE1, STK30	-3.26961	-1.70912	1.98e-17	1.50e-16	9.5984
RBL1	RB transcriptional corepressor like 1	5933	CP107, PRB1, P107	-2.51364	-1.32978	1.54e-08	4.73e-08	11.4002
NDC80	NDC80 kinetochore complex component	10403	HEC, HEC1, HSHEC1, KNTC2, TID3, HSNDC80	-2.90829	-1.54017	5.82e-14	3.13e-13	12.4395
RSBN1	round spermatid basic protein 1	54665	KDM9, ROSBIN	-1.93933	-0.95556	1.53e-19	1.40e-18	11.6443
CXCL2	C-X-C motif chemokine ligand 2	2920	CINC-2A, GRO2, GROB, MGSA-B, MIP-2A, MIP2, MIP2A, SCYB2	-3.10893	-1.63642	2.54e-07	6.83e-07	7.3054
AFP	alpha fetoprotein	174	AFPD, FETA, HPAFP	5.90473	2.56187	6.91e-18	5.47e-17	7.4167
TCF7	transcription factor 7	6932	TCF-1	-5.30337	-2.40691	3.57e-21	3.78e-20	10.3091
OSTM1	osteoclastogenesis associated transmembrane protein 1	28962	GIPN, GL, HSPC019, OPTB5	3.02778	1.59826	2.72e-26	4.56e-25	12.3298
IMPG2	interphotoreceptor matrix proteoglycan 2	50939	IPM200, RP56, SPACRCAN, VMD5	1.73368	0.793839	0.000312	0.000605	6.236
MEF2C	myocyte enhancer factor 2C	4208	C5DELQ14.3, DEL5Q14.3, NEDHSIL	5.52947	2.46714	2.47e-30	5.56e-29	9.5309
PTPRC	protein tyrosine phosphatase receptor type C	5788	B220, CD45, CD45R, GP180, IMD105, L-CA, LCA, LY5, T200	-2.44821	-1.29173	0.010238	0.016599	2.4363
CACNA1S	calcium voltage-gated channel subunit alpha1 S	779	CACNL1A3, CCHL1A3, CMYO18, CMYP18, CAV1.1, DHPRM, HOKPP, HOKPP1, MHS5, TTPP1, HYPOPP	-6.26646	-2.64765	8.45e-10	2.96e-09	5.7758
PKP1	plakophilin 1	5317	B6P, EDSFS	6.04101	2.59479	5.45e-06	1.28e-05	3.9073
STK17B	serine/threonine kinase 17b	9262	DRAK2	2.1591	1.11043	3.73e-14	2.04e-13	11.2074
ZNF510	zinc finger protein 510	22869	-	-1.7045	-0.769346	2.86e-22	3.32e-21	11.1338
LRP2	LDL receptor related protein 2	4036	DBS, GP330, LRP-2	-4.26915	-2.09395	7.73e-07	1.99e-06	13.2485
CADPS2	calcium dependent secretion activator 2	93664	CAPS2	-2.73416	-1.4511	3.52e-18	2.86e-17	10.889
ATP8B1	ATPase phospholipid transporting 8B1	5205	ATPIC, BRIC, FIC1, ICP1, PFIC, PFIC1	152.715	7.2547	2.30e-39	9.80e-38	10.4033
IL12RB2	interleukin 12 receptor subunit beta 2	3595	-	-2.09249	-1.06522	0.007638	0.012589	4.5108
MPP4	MAGUK p55 scaffold protein 4	58538	ALS2CR5, DLG6	21.9608	4.45686	2.64e-42	1.35e-40	7.1858
PGR	progesterone receptor	5241	NR3C3, PR	8.89023	3.15222	2.88e-10	1.06e-09	4.8722
C1QTNF3	C1q and TNF related 3	114899	C1ATNF3, CORCS, CORS, CORS-26, CORS26, CTRP3	-2.20471	-1.14059	5.09e-07	1.33e-06	6.3929
FAM135A	family with sequence similarity 135 member A	57579	KIAA1411	-1.76056	-0.816034	1.29e-12	6.11e-12	11.6904
EPB41L3	erythrocyte membrane protein band 4.1 like 3	23136	4.1B, DAL-1, DAL1	4.18611	2.06561	7.43e-11	2.94e-10	12.6681
COBLL1	cordon-bleu WH2 repeat protein like 1	22837	COBLR1	3.26812	1.70846	9.78e-36	3.27e-34	10.0392
DLG3	discs large MAGUK scaffold protein 3	1741	MRX, MRX90, NEDLG, PPP1R82, SAP102, XLID90, XLMR	-1.66896	-0.738952	2.32e-08	6.97e-08	12.1782
KCNK2	potassium two pore domain channel subfamily K member 2	3776	K2P2.1, TPKC1, TREK, TREK-1, TREK1, HTREK-1C, HTREK-1E	-4.61126	-2.20516	2.39e-07	6.46e-07	8.3529
SERTAD4	SERTA domain containing 4	56256	DJ667H12.2	5.55351	2.4734	1.26e-21	1.40e-20	11.2786
TRAF5	TNF receptor associated factor 5	7188	MGC:39780, RNF84	1.93853	0.954964	0.000201	0.000398	11.5799
OPRK1	opioid receptor kappa 1	4986	K-OR-1, KOP, KOR, KOR-1, KOR1, OPRK	-12.5846	-3.65359	3.72e-10	1.36e-09	6.7824
NFE2L1	NFE2 like bZIP transcription factor 1	4779	LCR-F1, NRF-1, NRF1, TCF11	2.08207	1.05802	7.40e-20	6.99e-19	15.1238
SEMA5B	semaphorin 5B	54437	SEMAG, SEMG	-8.6548	-3.1135	3.70e-11	1.50e-10	11.5778
ITGB5	integrin subunit beta 5	3693	-	1.97259	0.980094	7.35e-11	2.91e-10	13.753
ERC1	ELKS/RAB6-interacting/CAST family member 1	23085	CAST2, ELKS, ERC-1, RAB6IP2	2.31325	1.20992	2.41e-16	1.62e-15	12.8169
XPO1	exportin 1	7514	CRM-1, CRM1, EMB, EXP1	-1.51573	-0.600009	2.78e-11	1.15e-10	15.0219
RNF13	ring finger protein 13	11342	DEE73, EIEE73, RZF	2.00756	1.00544	4.53e-12	2.03e-11	11.6931
TRPM3	transient receptor potential cation channel subfamily M member 3	80036	CTRCT50, GON-2, LTRPC3, MLSN2, NEDFSS	-4.62454	-2.20931	5.93e-09	1.90e-08	11.393
KAT6A	lysine acetyltransferase 6A	7994	ARTHS, MOZ, MRD32, MYST-3, MYST3, RUNXBP2, ZC2HC6A, ZNF220	-1.59837	-0.676605	2.90e-06	7.02e-06	13.3504
TUT7	terminal uridylyl transferase 7	79670	PAPD6, TENT3B, ZCCHC6	1.60993	0.686996	7.93e-13	3.82e-12	11.5847
GRHL2	grainyhead like transcription factor 2	79977	BOM, DFNA28, ECTDS, PPCD4, TFCP2L3	4.06947	2.02484	0.015249	0.024148	2.0486
PLOD1	procollagen-lysine,2-oxoglutarate 5-dioxygenase 1	5351	EDS6, EDSKCL1, LH, LH1, LLH, PLOD	5.23536	2.38829	6.20e-23	7.62e-22	14.0708
TDRD3	tudor domain containing 3	81550	-	-1.53159	-0.615033	1.10e-13	5.77e-13	11.2177
NUFIP1	nuclear FMR1 interacting protein 1	26747	NUFIP, RSA1, BA540M5.1	-1.50456	-0.589337	3.09e-12	1.41e-11	10.8381
OXCT1	3-oxoacid CoA-transferase 1	5019	OXCT, SCOT	1.55926	0.640862	5.09e-08	1.48e-07	12.7482
RRAGB	Ras related GTP binding B	10325	RAGB, BA465E19.1	1.89326	0.920876	1.77e-09	6.00e-09	10.7964
EPYC	epiphycan	1833	DSPG3, PGLB, PG-LB, SLRR3B	8.79089	3.13601	0.000971	0.001779	3.2598
CYLD	CYLD lysine 63 deubiquitinase	1540	BRSS, CDMT, CYLD1, CYLDI, EAC, FTDALS8, MFT, MFT1, SBS, TEM, USPL2	2.55292	1.35215	1.56e-17	1.19e-16	11.8943
ZNF446	zinc finger protein 446	55663	ZKSCAN20, ZSCAN30, ZSCAN52	-1.52121	-0.605216	1.34e-27	2.47e-26	9.8169
FAT1	FAT atypical cadherin 1	2195	CDHF7, CDHR8, FAT, ME5, HFAT1	4.06693	2.02394	1.71e-38	6.87e-37	16.5696
CHMP2B	charged multivesicular body protein 2B	25978	ALS17, CHMP2.5, DMT1, FTDALS7, VPS2-2, VPS2B	1.6344	0.70876	2.93e-21	3.12e-20	11.6904
ZMPSTE24	zinc metallopeptidase STE24	10269	FACE-1, FACE1, HGPS, PRO1, RSDM1, STE24, STE24P	1.50852	0.593138	1.23e-20	1.24e-19	12.8133
HAL	histidine ammonia-lyase	3034	HIS, HSTD	1.78395	0.835072	0.010207	0.016555	4.0739
SSH1	slingshot protein phosphatase 1	54434	SSH1L	4.34486	2.11931	1.50e-33	4.33e-32	13.7645
APLP2	amyloid beta precursor like protein 2	334	APLP-2, APPH, APPL2, CDEBP	3.15375	1.65707	1.71e-16	1.17e-15	16.3536
FAM234B	family with sequence similarity 234 member B	57613	KIAA1467	-1.80347	-0.850775	0.000191	0.00038	10.8326
NKAIN1	sodium/potassium transporting ATPase interacting 1	79570	FAM77C	-3.50956	-1.81129	1.08e-05	2.46e-05	12.3183
COL16A1	collagen type XVI alpha 1 chain	1307	447AA, FP1572	116.605	6.86548	1.23e-32	3.30e-31	10.7596
APOB	apolipoprotein B	338	FCHL2, FLDB, LDLCQ4, APOB-100, APOB-48	-3.04086	-1.60448	3.73e-10	1.36e-09	5.9833
AGBL5	AGBL carboxypeptidase 5	60509	CCP5, RP75	-2.83722	-1.50448	2.10e-44	1.24e-42	12.6174
KIF3C	kinesin family member 3C	3797	-	1.59184	0.670696	1.20e-16	8.32e-16	12.8273
GCKR	glucokinase regulator	2646	FGQTL5, GKRP	2.39818	1.26194	0.007501	0.012379	2.0589
MAPRE3	microtubule associated protein RP/EB family member 3	22924	EB3, EBF3, EBF3-S, RP3	1.58065	0.660522	5.69e-08	1.65e-07	10.4996
CD59	CD59 molecule (CD59 blood group)	966	16.3A5, 1F5, EJ16, EJ30, EL32, G344, HRF-20, HRF20, MAC-IP, MACIF, MEM43, MIC11, MIN1, MIN2, MIN3, MIRL, MSK21, P18-20	4.31141	2.10816	1.68e-23	2.18e-22	13.754
CD82	CD82 molecule	3732	4F9, C33, GR15, IA4, KAI1, R2, SAR2, ST6, TSPAN27	1.7861	0.836809	0.000103	0.000211	11.3909
MECOM	MDS1 and EVI1 complex locus	2122	AML1-EVI-1, EVI1, KMT8E, MDS1, MDS1-EVI1, PRDM3, RUSAT2	-2.7862	-1.4783	0.005576	0.009343	10.875
WDR47	WD repeat domain 47	22911	-	2.80377	1.48737	2.28e-31	5.53e-30	11.6512
OVGP1	oviductal glycoprotein 1	5016	CHIT5, EGP, MUC9, OGP	1.75716	0.813243	9.60e-08	2.71e-07	6.6419
MAP3K4	mitogen-activated protein kinase kinase kinase 4	4216	MAPKKK4, MEKK 4, MEKK4, MTK1, PRO0412	-2.03951	-1.02822	1.19e-20	1.21e-19	12.7071
IGSF9	immunoglobulin superfamily member 9	57549	FP18798, IGSF9A, NRT1	-3.64996	-1.86788	3.47e-07	9.22e-07	11.0343
AKR1B1	aldo-keto reductase family 1 member B	231	ADR, ALDR1, ALR2, AR	-1.83257	-0.87387	2.53e-23	3.23e-22	13.5928
CPNE3	copine 3	8895	CPN3, PRO1071	1.6294	0.704345	0	0	13.3566
CTTN	cortactin	2017	EMS1	2.84599	1.50893	3.29e-34	9.89e-33	14.4451
WNT11	Wnt family member 11	7481	HWNT11	3.09829	1.63147	0.000276	0.000538	4.5088
EPS15	epidermal growth factor receptor pathway substrate 15	2060	AF-1P, AF1P, MLLT5	1.77759	0.829924	3.14e-37	1.16e-35	12.6497
ORC1	origin recognition complex subunit 1	4998	HSORC1, ORC1L, PARC1	-3.59716	-1.84686	7.95e-09	2.51e-08	11.9402
MGST2	microsomal glutathione S-transferase 2	4258	GST2, MGST-II	2.29091	1.19592	7.57e-08	2.16e-07	9.9065
RAD54L	RAD54 like	8438	HR54, RAD54A, HHR54, HRAD54	-3.70679	-1.89017	4.56e-12	2.04e-11	11.4052
B4GALT1	beta-1,4-galactosyltransferase 1	2683	B4GAL-T1, CDG2D, CLDLFIB, GGTB2, GT1, GTB, BETA4GAL-T1	4.62092	2.20818	7.75e-24	1.05e-22	12.9309
CHMP5	charged multivesicular body protein 5	51510	C9ORF83, CGI-34, HSPC177, PNAS-2, SNF7DC2, SPIKE, VPS60	1.73545	0.795311	2.83e-10	1.05e-09	12.7369
AQP6	aquaporin 6	363	AQP2L, KID	-4.30666	-2.10657	0.000956	0.001752	2.3629
EPDR1	ependymin related 1	54749	EPDR, MERP-1, MERP1, UCC1	2.57901	1.36682	2.41e-11	1.00e-10	11.1213
SNX10	sorting nexin 10	29887	OPTB8	-1.99805	-0.998596	7.28e-08	2.08e-07	9.6603
SEPHS1	selenophosphate synthetase 1	22929	SELD, SPS, SPS1	-1.65512	-0.726937	6.35e-09	2.02e-08	13.6985
FAT2	FAT atypical cadherin 2	2196	CDHF8, CDHR9, HFAT2, MEGF1, SCA45	4.99166	2.31952	9.09e-08	2.57e-07	4.1926
TMED2	transmembrane p24 trafficking protein 2	10959	P24A, RNP24, P24, P24B1, P24BETA1	1.69327	0.759808	3.04e-20	2.98e-19	14.3401
HSD17B2	hydroxysteroid 17-beta dehydrogenase 2	3294	EDH17B2, HSD17, SDR9C2	8.66302	3.11487	0.000425	0.00081	9.9533
LAT2	linker for activation of T cells family member 2	7462	HSPC046, LAB, NTAL, WBSCR15, WBSCR5, WSCR5	7.63744	2.93309	8.58e-14	4.55e-13	6.5536
ALG9	ALG9 alpha-1,2-mannosyltransferase	79796	CDG1L, DIBD1, GIKANIS, LOH11CR1J	-1.61747	-0.693736	1.74e-14	9.82e-14	10.2602
MYBPC2	myosin binding protein C2	4606	MYBPC, MYBPCF, FSMYBP-C	100.315	6.64839	2.24e-13	1.14e-12	9.7563
NOX4	NADPH oxidase 4	50507	KOX, KOX-1, RENOX	14.798	3.88733	1.20e-30	2.76e-29	12.3457
ACOX3	acyl-CoA oxidase 3, pristanoyl	8310	-	1.8866	0.915787	7.32e-13	3.54e-12	11.0377
MTMR2	myotubularin related protein 2	8898	CMT4B, CMT4B1	1.51811	0.602278	8.73e-16	5.62e-15	13.3513
PPP1R15A	protein phosphatase 1 regulatory subunit 15A	23645	GADD34	2.04076	1.02911	8.64e-31	2.01e-29	11.9109
TRIP6	thyroid hormone receptor interactor 6	7205	OIP-1, OIP1, TRIP-6, TRIP6I2, ZRP-1	2.04074	1.02909	1.15e-20	1.17e-19	12.2978
ACHE	acetylcholinesterase (Yt blood group)	43	ACEE, ARACHE, N-ACHE, YT	6.1753	2.62651	0	0	8.8135
FTL	ferritin light chain	2512	FTL1, LFTD, NBIA3	2.89784	1.53498	1.48e-14	8.45e-14	16.6278
SRRT	serrate, RNA effector molecule	51593	ARS2, ASR2, SERRATE	-1.51404	-0.598405	5.01e-08	1.46e-07	13.9011
BAX	BCL2 associated X, apoptosis regulator	581	BCL2L4	1.95062	0.963934	1.17e-13	6.13e-13	12.8962
PIGS	phosphatidylinositol glycan anchor biosynthesis class S	94005	DEE95, GPIBD18, PIG-S	1.66087	0.731941	6.18e-08	1.78e-07	12.8839
ADAMTS2	ADAM metallopeptidase with thrombospondin type 1 motif 2	9509	ADAM-TS2, ADAMTS-2, ADAMTS-3, EDSDERMS, NPI, PC I-NP, PCI-NP, PCINP, PCPNI, PNPI	-3.2338	-1.69323	1.66e-10	6.33e-10	8.0375
CETP	cholesteryl ester transfer protein	1071	BPIFF, HDLCQ10	3.84606	1.94338	0.027598	0.042126	-0.121
MMP2	matrix metallopeptidase 2	4313	CLG4, CLG4A, MMP-2, MMP-II, MONA, TBE-1	3.77067	1.91482	6.82e-23	8.34e-22	14.7249
MT3	metallothionein 3	4504	GIF, GIFB, GRIF, ZNMT3	-7.39495	-2.88654	0.002219	0.003908	1.9944
LPCAT2	lysophosphatidylcholine acyltransferase 2	54947	AGPAT11, AYTL1, LPLAT9, LYSOPAFAT	10.5558	3.39997	0	0	12.8475
GNAO1	G protein subunit alpha o1	2775	DEE17, EIEE17, G-ALPHA-O, GNAO, HG1G, HLA-DQB1, NEDIM	-2.40151	-1.26394	0.002122	0.003747	9.4138
SH3BP2	SH3 domain binding protein 2	6452	3BP-2, 3BP2, CRBM, CRPM, RES4-23	1.7972	0.845752	2.21e-14	1.24e-13	11.8182
GMCL1	germ cell-less 1, spermatogenesis associated	64395	BTBD13, GCL, GCL1, SPATA29	-1.53279	-0.61616	1.42e-10	5.44e-10	11.4801
GNAS	GNAS complex locus	2778	AHO, AIMAH1, C20ORF45, GNAS1, GPSA, GSA, GSP, NESP, PITA3, POH, SCG6, SGVI	1.5199	0.603981	1.54e-09	5.26e-09	16.8757
PTHLH	parathyroid hormone like hormone	5744	BDE2, HHM, PLP, PTHR, PTHRP	250.952	7.97127	0	0	9.6481
ERGIC2	ERGIC and golgi 2	51290	CDA14, ERV41, PTX1, CD002	1.7454	0.803555	2.68e-10	9.91e-10	12.1943
TFAP2C	transcription factor AP-2 gamma	7022	AP2-GAMMA, ERF1, TFAP2G, HAP-2G	-2.50271	-1.32349	9.64e-06	2.21e-05	8.3042
AURKA	aurora kinase A	6790	AIK, ARK1, AURA, BTAK, PPP1R47, STK15, STK6, STK7	-1.74597	-0.804026	1.87e-07	5.11e-07	12.5863
CASS4	Cas scaffold protein family member 4	57091	C20ORF32, CAS4, HEFL, HEPL	3.71559	1.89359	0.000541	0.001018	4.1257
PIR	pirin	8544	-	-2.97327	-1.57205	2.45e-27	4.41e-26	11.0501
AAMDC	adipogenesis associated Mth938 domain containing	28971	C11ORF67, CK067, PTD015	2.42217	1.2763	3.60e-09	1.18e-08	10.1141
RFX2	regulatory factor X2	5990	-	-2.60864	-1.3833	2.32e-14	1.29e-13	10.154
ALG6	ALG6 alpha-1,3-glucosyltransferase	29929	CDG1C	-1.89816	-0.924603	3.69e-15	2.23e-14	10.8945
KHSRP	KH-type splicing regulatory protein	8570	FBP2, FUBP2, KSRP, P75	-1.71643	-0.779414	1.07e-10	4.17e-10	14.8755
EDEM2	ER degradation enhancing alpha-mannosidase like protein 2	55741	C20ORF31, C20ORF49, BA4204.1	2.87775	1.52494	1.11e-25	1.76e-24	11.0116
DNMT3B	DNA methyltransferase 3 beta	1789	FSHD4, ICF, ICF1, M.HSAIIIB	-5.96636	-2.57685	2.44e-12	1.13e-11	12.2512
REM1	RRAD and GEM like GTPase 1	28954	GD:REM, GES	-20.7804	-4.37715	3.94e-05	8.43e-05	2.2011
TPX2	TPX2 microtubule nucleation factor	22974	C20ORF1, C20ORF2, DIL-2, DIL2, FLS353, GD:C20ORF1, HCA519, HCTP4, REPP86, P100	-2.51432	-1.33017	6.35e-10	2.26e-09	14.4448
DOCK9	dedicator of cytokinesis 9	23348	ZIZ1, ZIZIMIN1	3.61945	1.85577	9.70e-11	3.78e-10	11.396
DOCK3	dedicator of cytokinesis 3	1795	MOCA, NEDIDHA, PBP	-1.94813	-0.962091	0.007172	0.01186	9.9931
C3orf18	chromosome 3 open reading frame 18	51161	G20	-1.73622	-0.795951	9.11e-17	6.42e-16	9.8154
TMEM40	transmembrane protein 40	55287	-	25.7104	4.68428	1.50e-16	1.03e-15	4.7272
KIF9	kinesin family member 9	64147	-	-1.92288	-0.943268	3.36e-26	5.61e-25	8.7238
PPP1R13B	protein phosphatase 1 regulatory subunit 13B	23368	ASPP1, P53BP2-LIKE, P85	2.49422	1.31859	0	0	9.2603
SMOX	spermine oxidase	54498	C20ORF16, PAO, PAO-1, PAO1, PAOH, PAOH1, SMO	1.88444	0.914138	1.80e-17	1.37e-16	10.6107
FKBP1A	FKBP prolyl isomerase 1A	2280	FKBP-12, FKBP-1A, FKBP1, FKBP12, PKC12, PKCI2, PPIASE	2.30745	1.2063	4.17e-22	4.77e-21	14.1366
SLC4A11	solute carrier family 4 member 11	83959	BTR1, CDPD1, CHED, CHED2, NABC1, DJ794I6.2	1.64251	0.715898	0.011534	0.018545	6.8988
DNAAF9	dynein axonemal assembly factor 9	25943	C20ORF194	1.96129	0.971801	2.82e-19	2.50e-18	11.9477
EBF4	EBF family member 4	57593	COE4, O/E-4, OE-4	-2.14808	-1.10305	1.27e-05	2.88e-05	8.8246
CPXM1	carboxypeptidase X, M14 family member 1	56265	CPX1, CPXM	-1.86864	-0.901985	3.82e-18	3.10e-17	13.605
LZTS3	leucine zipper tumor suppressor family member 3	9762	PROSAPIP1	1.55048	0.632711	2.70e-06	6.55e-06	10.4036
TESC	tescalcin	54997	CHP3, TSC	-2.20877	-1.14324	0.015247	0.024147	6.5157
SLC8B1	solute carrier family 8 member B1	80024	NCKX6, NCLX, SLC24A6	1.76462	0.819357	6.47e-09	2.06e-08	9.5854
DZANK1	double zinc ribbon and ankyrin repeat domains 1	55184	ANKRD64, C20ORF12, C20ORF84	-2.29701	-1.19976	7.13e-13	3.46e-12	9.2915
KDM2B	lysine demethylase 2B	84678	CXXC2, FBXL10, FBL10, JHDM1B, PCCX2	-1.90174	-0.927323	1.95e-06	4.80e-06	12.7459
CFAP61	cilia and flagella associated protein 61	26074	C20ORF26, CAM-IP3, SPGF84, DJ1002M8.3, DJ1178H5.4	-6.00036	-2.58505	7.89e-08	2.24e-07	5.713
LHX5	LIM homeobox 5	64211	-	-4.55134	-2.18629	0.001465	0.002632	10.4332
OAS1	2'-5'-oligoadenylate synthetase 1	4938	E18/E16, IFI-4, IMD100, OIAS, OIASI	33.74	5.07639	1.18e-08	3.67e-08	10.1162
PXN	paxillin	5829	-	2.95869	1.56496	3.83e-36	1.31e-34	13.3191
NOS1	nitric oxide synthase 1	4842	IHPS1, N-NOS, NC-NOS, NOS, BNOS, NNOS	3.79032	1.92232	5.28e-07	1.38e-06	4.0709
FUS	FUS RNA binding protein	2521	ALS6, ETM4, FUS1, HNRNPP2, POMP75, TLS, ALTFUS	-1.83021	-0.872012	5.04e-12	2.25e-11	15.9255
FXYD5	FXYD domain containing ion transport regulator 5	53827	DYSAD, HSPC113, IWU1, KCT1, OIT2, PRO6241, RIC	16.7698	4.06779	2.63e-12	1.21e-11	10.4557
GRAMD1A	GRAM domain containing 1A	57655	KIAA1533	2.04937	1.03518	4.94e-21	5.17e-20	12.3707
FXYD3	FXYD domain containing ion transport regulator 3	5349	MAT8, PLML	-5.75075	-2.52375	3.50e-05	7.53e-05	1.3224
CMTM1	CKLF like MARVEL transmembrane domain containing 1	113540	CKLFH, CKLFH1, CKLFSF1	-1.61339	-0.690092	1.58e-07	4.38e-07	7.3476
KCNH4	potassium voltage-gated channel subfamily H member 4	23415	BEC2, ELK1, KV12.3	2.25923	1.17583	0.02559	0.039286	2.7147
GMIP	GEM interacting protein	51291	ARHGAP46	2.00166	1.0012	7.44e-41	3.49e-39	10.6756
BIRC5	baculoviral IAP repeat containing 5	332	API4, EPR-1	-3.05665	-1.61195	3.98e-14	2.18e-13	13.69
OTUB2	OTU deubiquitinase, ubiquitin aldehyde binding 2	78990	C14ORF137, OTB2, OTU2	-1.74027	-0.799313	5.44e-20	5.21e-19	9.2472
ZBTB25	zinc finger and BTB domain containing 25	7597	C14ORF51, KUP, ZNF46	-1.50672	-0.591415	3.81e-09	1.25e-08	10.0012
NECAP1	NECAP endocytosis associated 1	25977	DEE21, EIEE21	1.76221	0.817384	9.33e-20	8.71e-19	11.5372
ARHGAP4	Rho GTPase activating protein 4	393	C1, RGC1, RHOGAP4, SRGAP4, P115	-1.67155	-0.741184	0.000257	0.000503	7.7857
ANKRD24	ankyrin repeat domain 24	170961	-	2.27906	1.18844	0.000101	0.000207	5.5491
DHX32	DEAH-box helicase 32 (putative)	55760	DDX32, DHLP1	-1.58308	-0.66273	1.16e-24	1.69e-23	12.2166
LTBP4	latent transforming growth factor beta binding protein 4	8425	ARCL1C, LTBP-4, LTBP4L, LTBP4S	-1.98096	-0.986199	4.80e-16	3.16e-15	12.6905
BLVRB	biliverdin reductase B	645	BVRB, FLR, HEL-S-10, SDR43U1	2.64654	1.40411	2.90e-08	8.63e-08	9.9127
SLC9A1	solute carrier family 9 member A1	6548	APNH, LIKNS, NHE-1, NHE1, PPP1R143	1.87958	0.910411	5.06e-14	2.74e-13	11.6999
RGS1	regulator of G protein signaling 1	5996	1R20, BL34, HEL-S-87, IER1, IR20	12.3712	3.62891	2.36e-06	5.77e-06	7.5073
YPEL3	yippee like 3	83719	-	1.62765	0.702793	2.63e-06	6.40e-06	9.4147
ICAM1	intercellular adhesion molecule 1	3383	BB2, CD54, P3.58	4.93363	2.30265	5.52e-06	1.30e-05	11.1136
IRAK3	interleukin 1 receptor associated kinase 3	11213	ASRT5, IRAKM	-4.98226	-2.3168	3.10e-27	5.56e-26	7.5202
LYZ	lysozyme	4069	AMYLD5, LYZF1, LZM	-2.67587	-1.42001	0.021697	0.033641	2.079
TFAP4	transcription factor AP-4	7023	AP-4, BHLHC41	-3.70245	-1.88848	3.64e-11	1.48e-10	10.6429
PDCD7	programmed cell death 7	10081	59K, ES18, HES18	-2.01275	-1.00917	1.58e-26	2.69e-25	11.5873
FETUB	fetuin B	26998	16G2, GUGU, IRL685	6.38519	2.67473	8.52e-06	1.96e-05	3.3555
P3H2	prolyl 3-hydroxylase 2	55214	LEPREL1, MCVD, MLAT4	4.96871	2.31287	1.89e-08	5.74e-08	13.5303
THPO	thrombopoietin	7066	CAMT2, MGDF, MKCSF, ML, MPLLG, THC9, THCYT1, TPO	-3.72193	-1.89605	8.46e-07	2.16e-06	3.5909
FLT3LG	fms related receptor tyrosine kinase 3 ligand	2323	FL, FLG3L, FLT3L, IMD125	-2.00842	-1.00606	0.020969	0.032561	3.9641
GNPTG	N-acetylglucosamine-1-phosphate transferase subunit gamma	84572	C16ORF27, GNPTAG, LP2537, RJD9	1.67837	0.747061	1.93e-07	5.26e-07	11.1176
GOLGA3	golgin A3	2802	GCP170, MEA-2	2.71633	1.44166	5.88e-40	2.57e-38	13.2532
MCOLN1	mucolipin TRP cation channel 1	57192	LECD, MG-2, ML1, ML4, MLIV, MST080, MSTP080, TRP-ML1, TRPM-L1, TRPML1	2.26448	1.17918	4.05e-26	6.71e-25	10.2932
EFNB1	ephrin B1	1947	CFND, CFNS, EFB1, EFL3, EPLG2, ELK-L, LERK2	-1.88305	-0.913069	0.000191	0.000381	12.5778
GLG1	golgi glycoprotein 1	2734	CFR-1, ESL-1, MG-160, MG160	1.63425	0.708626	1.66e-12	7.78e-12	14.5913
KIF4A	kinesin family member 4A	24137	KIF4, KIF4G1, MRX100, TMDI, XLID100	-3.0116	-1.59053	5.40e-12	2.40e-11	13.2991
OSBPL8	oxysterol binding protein like 8	114882	MST120, MSTP120, ORP8, OSBP10	1.54123	0.624079	3.45e-18	2.81e-17	13.8931
LAMB1	laminin subunit beta 1	3912	CLM, LIS5	11.4422	3.51629	1.41e-22	1.68e-21	15.679
ABCC6	ATP binding cassette subfamily C member 6	368	ABC34, ARA, EST349056, GACI2, MLP1, MOAT-E, MOATE, MRP6, PXE, PXE1, URG7	1.97922	0.984932	2.16e-05	4.77e-05	8.2469
ITGA6	integrin subunit alpha 6	3655	CD49F, ITGA6A, ITGA6B, JEB6, VLA-6	-3.07912	-1.62252	3.51e-23	4.42e-22	12.9204
RAPGEF4	Rap guanine nucleotide exchange factor 4	11069	CAMP-GEFII, CGEF2, EPAC, EPAC 2, EPAC2, NBLA00496	-3.86653	-1.95104	1.19e-11	5.09e-11	6.221
MAP3K20	mitogen-activated protein kinase kinase kinase 20	51776	AZK, CNM6, MLK7, MLT, MLTK, MLTKALPHA, MLTKBETA, MRK, SFMMP, ZAK, MLKLAK, PK	2.1426	1.09936	5.67e-31	1.34e-29	12.6089
SMPX	small muscle protein X-linked	23676	CHISEL, CSL, DFN6, DFNX4, MPD7	-7.55431	-2.9173	0.000216	0.000428	0.3986
TF	transferrin	7018	HEL-S-71P, PRO1557, PRO2086, TFQTL1	-2.14352	-1.09998	7.77e-06	1.80e-05	5.5567
CDV3	CDV3 homolog	55573	H41	1.72526	0.786812	2.26e-12	1.05e-11	14.833
NLRP1	NLR family pyrin domain containing 1	22861	AIADK, CARD7, CIDED, CLR17.1, DEFCAP, DEFCAP-L/S, JRRP, MSPC, NAC, NALP1, PP1044, SLEV1, VAMAS1	1.94961	0.963188	0.023798	0.036673	13.5962
PITPNM3	PITPNM family member 3	83394	ACKR6, CORD5, NIR1, RDGBA3	-1.64144	-0.714966	0.002307	0.004054	8.8563
ORC6	origin recognition complex subunit 6	23594	ORC6L	-2.34486	-1.2295	5.03e-08	1.46e-07	12.1054
ZFHX4	zinc finger homeobox 4	79776	ZFH4, ZHF4	-3.23142	-1.69217	5.14e-12	2.29e-11	13.3266
CPA1	carboxypeptidase A1	1357	CPA	-3.16771	-1.66344	0.004291	0.007303	1.3963
ANGPT2	angiopoietin 2	285	AGPT2, ANG2, LMPHM10	-3.80053	-1.9262	1.42e-14	8.13e-14	7.8989
CD200	CD200 molecule	4345	MOX1, MOX2, MRC, OX-2	-2.44894	-1.29216	6.81e-06	1.58e-05	11.2799
CCDC80	coiled-coil domain containing 80	151887	CL2, DRO1, LINC01279, SSG1, URB, OKURIBIN	1.92652	0.945997	2.93e-07	7.84e-07	14.8486
PSME1	proteasome activator subunit 1	5720	HEL-S-129M, IFI5111, PA28A, PA28ALPHA, REGALPHA	1.50259	0.58745	0.018736	0.02926	12.0828
HAUS4	HAUS augmin like complex subunit 4	54930	C14ORF94	-2.62324	-1.39135	3.49e-22	4.03e-21	10.1993
MYH7	myosin heavy chain 7	4625	CMD1S, CMH1, CMYO7A, CMYO7B, CMYP7A, CMYP7B, MPD1, MYHCB, SPMD, SPMM	-2.34403	-1.22899	0.000895	0.001647	6.6878
G2E3	G2/M-phase specific E3 ubiquitin protein ligase	55632	KIAA1333, PHF7B	-2.36812	-1.24374	1.10e-12	5.25e-12	12.0937
HNRNPC	heterogeneous nuclear ribonucleoprotein C	3183	C1, C2, HNRNP, HNRPC, MRD74, SNRPC	-1.70282	-0.76793	1.68e-30	3.84e-29	16.3101
RPGRIP1	RPGR interacting protein 1	57096	CORD13, LCA6, RGI1, RGRIP, RPGRIP, RPGRIP1D	-5.32906	-2.41388	8.85e-07	2.26e-06	3.1488
SUPT16H	SPT16 homolog, facilitates chromatin remodeling subunit	11198	CDC68, FACTP140, NEDDFAC, SPT16, SPT16/CDC68	-1.87253	-0.904989	3.50e-11	1.42e-10	15.2162
GEMIN2	gem nuclear organelle associated protein 2	8487	SIP1, SIP1-DELTA	-1.67066	-0.740418	2.64e-14	1.47e-13	10.5476
SEMA6A	semaphorin 6A	57556	HT018, SEMA, SEMA6A1, SEMAQ, VIA	-2.6661	-1.41473	0.000283	0.000552	13.2425
TYRO3	TYRO3 protein tyrosine kinase	7301	BYK, DTK, ETK-2, RSE, REK, SKY, TIF	-1.9974	-0.998121	7.72e-05	0.00016	12.5457
WDR76	WD repeat domain 76	79968	CDW14, CMR1	-3.77705	-1.91726	1.59e-15	1.00e-14	11.55
SNAP23	synaptosome associated protein 23	8773	HST17016, SNAP-23, SNAP23A, SNAP23B	2.13004	1.09088	4.70e-13	2.33e-12	12.8029
TBX15	T-box transcription factor 15	6913	TBX14	5.82541	2.54236	8.02e-05	0.000166	4.0725
PHGDH	phosphoglycerate dehydrogenase	26227	3-PGDH, 3PGDH, HEL-S-113, NLS, NLS1, PDG, PGAD, PGD, PGDH, PHGDHD, SERA	-2.35205	-1.23392	4.67e-08	1.36e-07	13.8688
COL9A3	collagen type IX alpha 3 chain	1299	DJ885L7.4.1, EDM3, IDD, MED, STL6	2.17374	1.12018	4.42e-09	1.44e-08	8.811
MYL6	myosin light chain 6	4637	ESMLC, LC17, LC17-GI, LC17-NM, LC17A, LC17B, MLC-3, MLC1SM, MLC3NM, MLC3SM	2.58578	1.3706	3.90e-16	2.58e-15	15.9956
TEKT2	tektin 2	27285	TEKTB1, TEKTIN-T, H-TEKTIN-T	-7.09887	-2.82759	4.45e-17	3.25e-16	8.9245
CLSPN	claspin	63967	-	-2.84761	-1.50975	1.73e-07	4.75e-07	12.5103
UNC13D	unc-13 homolog D	201294	FHL3, HLH3, HPLH3, MUNC13-4	4.60621	2.20358	1.63e-09	5.56e-09	6.8883
DPYSL2	dihydropyrimidinase like 2	1808	CRMP-2, CRMP2, DHPRP2, DRP-2, DRP2, N2A3, ULIP-2, ULIP2	-1.73368	-0.793841	4.53e-06	1.07e-05	14.7567
TGFB2	transforming growth factor beta 2	7042	G-TSF, LDS4, TGF-BETA2	123.089	6.94356	0	0	14.7632
NUP50	nucleoporin 50	10762	NPAP60, NPAP60L	-1.7746	-0.827495	1.86e-10	7.05e-10	13.6641
CDC45	cell division cycle 45	8318	CDC45L, CDC45L2, MGORS7, PORC-PI-1	-2.80858	-1.48984	6.88e-10	2.44e-09	11.4509
XYLB	xylulokinase	9942	-	-2.53007	-1.33918	7.49e-07	1.93e-06	8.6975
GABRP	gamma-aminobutyric acid type A receptor subunit pi	2568	-	-5.11633	-2.35511	0.025578	0.03927	0.5685
CDC6	cell division cycle 6	990	CDC18L, HSCDC18, HSCDC6, MGORS5	-2.39195	-1.25819	3.23e-08	9.58e-08	12.7303
AAAS	aladin WD repeat nucleoporin	8086	AAA, AAASB, ADRACALA, ADRACALIN, ALADIN, GL003	-1.60652	-0.683942	1.44e-31	3.55e-30	12.4159
CBX5	chromobox 5	23468	HEL25, HP1, HP1A, HP1ALPHA	-2.0892	-1.06295	8.40e-13	4.03e-12	15.5525
SUCO	SUN domain containing ossification factor	51430	C1ORF9, CH1, OPT, SLP1	2.97894	1.5748	1.09e-05	2.48e-05	14.7237
MSH2	mutS homolog 2	4436	COCA1, FCC1, HNPCC, HNPCC1, LCFS2, LYNCH1, MMRCS2, MSH-2, HMSH2	-2.53953	-1.34456	4.39e-12	1.97e-11	13.5901
ARCN1	archain 1 coat protein complex I subunit delta	372	COPD, SRMMD, SSMG	1.94121	0.956954	6.43e-28	1.21e-26	14.6808
EPB41L4B	erythrocyte membrane protein band 4.1 like 4B	54566	CG1, EHM2, LULU2	3.1765	1.66744	5.32e-06	1.25e-05	9.4029
TMEM38B	transmembrane protein 38B	55151	C9ORF87, D4ERTD89E, OI14, TRIC-B, TRICB, BA219P18.1	-5.81895	-2.54076	0	0	11.4178
PTGS1	prostaglandin-endoperoxide synthase 1	5742	COX1, COX3, PCOX1, PES-1, PGG/HS, PGHS-1, PGHS1, PHS1, PTGHS	-5.09535	-2.34918	2.92e-13	1.47e-12	5.9491
SH2D3C	SH2 domain containing 3C	10044	CHAT, NSP3, PRO34088, SHEP1	4.24558	2.08596	2.69e-10	9.97e-10	9.2444
NANS	N-acetylneuraminate synthase	54187	HEL-S-100, SAS, SEMDCG, SEMDG	1.60519	0.682747	1.80e-10	6.82e-10	11.6442
TBC1D2	TBC1 domain family member 2	55357	PARIS-1, PARIS1, TBC1D2A	18.4811	4.20798	3.26e-30	7.28e-29	9.749
BAMBI	BMP and activin membrane bound inhibitor	25805	NMA	-1.77294	-0.826147	0.02321	0.035815	10.4287
IL11	interleukin 11	3589	AGIF, IL-11	290.179	8.1808	0	0	12.9538
MYO3A	myosin IIIA	53904	DFNA90, DFNB30	-2.70288	-1.4345	2.58e-19	2.31e-18	8.6833
HIVEP1	HIVEP zinc finger 1	3096	CIRIP, CRYBP1, GAAP, MBP-1, PRDII-BF1, SCHNURRI-1, ZAS1, ZNF40, ZNF40A	4.15774	2.0558	7.07e-20	6.69e-19	12.9363
FKBP5	FKBP prolyl isomerase 5	2289	AIG6, FKBP51, FKBP54, P54, PPIASE, PTG-10	-3.02013	-1.59461	1.06e-10	4.14e-10	12.5934
EFHC1	EF-hand domain containing 1	114327	EJM1, POC9, RIB72, DJ304B14.2	-2.08926	-1.06299	2.69e-22	3.14e-21	12.3772
MLN	motilin	4295	-	-4.24105	-2.08442	0.000427	0.000813	2.0733
DSP	desmoplakin	1832	DCWHKTA, DP	7.57035	2.92036	5.67e-17	4.09e-16	13.3754
HNRNPH3	heterogeneous nuclear ribonucleoprotein H3	3189	2H9, HNRPH3	-1.73392	-0.794037	9.68e-08	2.73e-07	14.7235
IFT74	intraflagellar transport 74	80173	BBS22, CCDC2, CMG-1, CMG1, JBTS40, SPGF58	-1.62544	-0.700828	2.16e-08	6.51e-08	11.1253
JAK2	Janus kinase 2	3717	JTK10	2.62715	1.3935	1.84e-20	1.83e-19	10.6029
SH3GLB1	SH3 domain containing GRB2 like, endophilin B1	51100	BIF-1, CGI-61, PPP1R70, DJ612B15.2	2.1207	1.08454	1.10e-22	1.32e-21	13.6012
CDC7	cell division cycle 7	8317	CDC7L1, HSCDC7, HSK1, HUCDC7	-3.98315	-1.99391	8.53e-11	3.35e-10	12.5058
SYDE2	synapse defective Rho GTPase homolog 2	84144	-	1.83193	0.873367	7.19e-10	2.55e-09	9.8702
PCSK5	proprotein convertase subtilisin/kexin type 5	5125	PC5, PC6, PC6A, SPC6	2.34021	1.22664	0.000122	0.000247	11.2998
RAB18	RAB18, member RAS oncogene family	22931	RAB18LI1, WARBM3	2.09173	1.0647	6.20e-25	9.23e-24	13.2748
PRTFDC1	phosphoribosyl transferase domain containing 1	56952	HHGP	-2.14689	-1.10225	1.31e-23	1.72e-22	11.3516
PALMD	palmdelphin	54873	C1ORF11, PALML	16.9816	4.0859	1.16e-11	4.97e-11	9.9186
MACROH2A2	macroH2A.2 histone	55506	H2AFY2	-2.74676	-1.45773	4.18e-16	2.76e-15	13.9238
WASHC2A	WASH complex subunit 2A	387680	FAM21A, FAM21B, BA56A21.1, BA98I6.1	1.83466	0.87551	4.85e-21	5.09e-20	12.3746
OCEL1	occludin/ELL domain containing 1	79629	FWP009, S863-9	1.84053	0.880123	9.78e-07	2.48e-06	8.2214
MYO9B	myosin IXB	4650	CELIAC4, MYR5	1.62217	0.697927	2.39e-16	1.61e-15	13.8778
KCNK6	potassium two pore domain channel subfamily K member 6	9424	K2P6.1, KCNK8, TOSS, TWIK-2, TWIK2	77.6153	6.27827	4.29e-30	9.47e-29	8.9757
HSD3B7	hydroxy-delta-5-steroid dehydrogenase, 3 beta- and steroid delta-isomerase 7	80270	CBAS1, PFIC4, SDR11E3	4.35566	2.12289	1.21e-16	8.38e-16	8.5875
AMELY	amelogenin Y-linked	266	AMGL, AMGY	-4.41866	-2.14361	0.029406	0.04468	0.6618
IGFALS	insulin like growth factor binding protein acid labile subunit	3483	ACLSD, ALS	2.64427	1.40287	0.021032	0.032656	1.4854
HNRNPM	heterogeneous nuclear ribonucleoprotein M	4670	CEAR, HNRNPM4, HNRPM, HNRPM4, HTGR1, NAGR1, HNRNP M	-1.64173	-0.715221	1.12e-06	2.83e-06	15.4876
MARCHF2	membrane associated ring-CH-type finger 2	51257	HSPC240, MARCH-II, MARCH2, RNF172	2.28953	1.19505	8.71e-18	6.81e-17	10.4547
MISP	mitotic spindle positioning	126353	C19ORF21, MISP1	15.7356	3.97596	3.90e-15	2.35e-14	5.6534
CEP170B	centrosomal protein 170B	283638	CEP170R, FAM68C, KIAA0284	3.20088	1.67847	0	0	12.2859
HCN2	hyperpolarization activated cyclic nucleotide gated potassium and sodium channel 2	610	BCNG-2, BCNG2, EIG17, FEB2, GEFSP11, HAC-1	4.80428	2.26432	1.01e-37	3.87e-36	6.5744
CDHR5	cadherin related family member 5	53841	MLPCDH, MU-PCDH, MUCDHL, MUPCDH	7.14632	2.8372	0.000558	0.001048	-0.1146
IZUMO4	IZUMO family member 4	113177	C19ORF36, IMAGE:4215339	1.78287	0.834204	2.18e-07	5.91e-07	7.3251
RASSF7	Ras association domain family member 7	8045	C11ORF13, CFAP88, FAP88, HRAS1, HRC1	2.81733	1.49433	1.63e-25	2.55e-24	9.7706
GADD45B	growth arrest and DNA damage inducible beta	4616	GADD45BETA, MYD118	34.9461	5.12706	1.40e-45	5.32e-44	12.0418
ARVCF	ARVCF delta catenin family member	421	-	-1.7536	-0.810317	0.000297	0.000578	12.2696
RANBP1	RAN binding protein 1	5902	HTF9A	-2.15835	-1.10993	9.96e-11	3.88e-10	14.3337
KLHL22	kelch like family member 22	84861	KELCHL	-1.5439	-0.626575	4.04e-15	2.43e-14	11.1439
MED15	mediator complex subunit 15	51586	ARC105, CAG7A, CTG7A, PCQAP, TIG-1, TIG1, TNRC7	2.21177	1.1452	7.40e-30	1.61e-28	12.8395
CRKL	CRK like proto-oncogene, adaptor protein	1399	-	-1.86117	-0.896208	1.64e-10	6.26e-10	13.4033
CECR2	CECR2 histone acetyl-lysine reader	27443	-	-4.62771	-2.2103	1.32e-16	9.13e-16	12.2517
SMARCB1	SWI/SNF related BAF chromatin remodeling complex subunit B1	6598	BAF47, CSS3, INI-1, INI1, MRD15, PPP1R144, RDT, RTPS1, SNF5, SNF5L1, SWNTS1, SFH1P, SNR1, HSNFS	-1.79241	-0.841902	1.18e-33	3.46e-32	13.8541
DERL3	derlin 3	91319	C22ORF14, IZP6, LLN2, DERLIN-3	-2.47785	-1.30909	1.76e-06	4.36e-06	9.2918
SLC7A4	solute carrier family 7 member 4	6545	CAT-4, CAT4, HCAT3, VH	-1.84536	-0.883902	0.022197	0.034373	4.4132
BCL2L13	BCL2 like 13	23786	BCL-RAMBO, BCL2-L-13, MIL1	1.65943	0.730687	5.18e-05	0.000109	12.8507
CABIN1	calcineurin binding protein 1	23523	CAIN, KB-318B8.7, PPP3IN	-1.57653	-0.656751	2.48e-15	1.53e-14	13.0047
TBC1D10A	TBC1 domain family member 10A	83874	EPI64, TBC1D10, DJ130H16.1, DJ130H16.2	4.11565	2.04112	8.16e-25	1.21e-23	9.5874
GGT5	gamma-glutamyltransferase 5	2687	GGL, GGT 5, GGT-REL, GGTLA1	12.621	3.65776	7.05e-12	3.09e-11	6.4074
SEC14L2	SEC14 like lipid binding 2	23541	C22ORF6, SPF, TAP, TAP1	2.15068	1.10479	1.71e-06	4.23e-06	8.8681
UPB1	beta-ureidopropionase 1	51733	BUP1	-3.97386	-1.99054	2.77e-05	6.04e-05	2.5354
YPEL1	yippee like 1	29799	FKSG3	-3.68816	-1.8829	1.65e-14	9.34e-14	10.8568
GGT1	gamma-glutamyltransferase 1	2678	CD224, D22S672, D22S732, GGT, GGT 1, GGTD, GTG	10.7302	3.4236	5.31e-36	1.81e-34	9.1562
SLC35E4	solute carrier family 35 member E4	339665	-	2.10834	1.07611	4.03e-18	3.26e-17	8.8012
CRYBB3	crystallin beta B3	1417	CATCN2, CRYB3, CTRCT22	11.7108	3.54977	9.38e-08	2.65e-07	6.8386
CYTH4	cytohesin 4	27128	CYT4, DJ63G5.1, PSCD4, CYTOHESIN-4	25.0443	4.64641	4.71e-23	5.84e-22	4.2919
MFNG	MFNG O-fucosylpeptide 3-beta-N-acetylglucosaminyltransferase	4242	-	-2.80636	-1.4887	0.000448	0.000853	8.5431
CARD10	caspase recruitment domain family member 10	29775	BIMP1, CARMA3, IMD89	7.80939	2.96521	3.59e-27	6.40e-26	11.2536
GRK3	G protein-coupled receptor kinase 3	157	ADRBK2, BARK2	-2.00687	-1.00495	3.99e-07	1.05e-06	11.2817
HIRA	histone cell cycle regulator	7290	DGCR1, TUP1, TUPLE1	-1.57853	-0.658584	5.69e-13	2.79e-12	10.2512
SH3BP1	SH3 domain binding protein 1	23616	ARHGAP43	1.70549	0.770189	1.04e-06	2.64e-06	8.3761
SEZ6L	seizure related 6 homolog like	23544	SEZ6L1	4.3095	2.10752	4.40e-06	1.04e-05	8.593
LGALS1	galectin 1	3956	GAL1, GBP	13.4738	3.75208	3.56e-20	3.47e-19	14.2749
PIK3IP1	phosphoinositide-3-kinase interacting protein 1	113791	HGFL, TRIP, HHGFL(S)	15.0917	3.91568	0	0	10.6157
PATZ1	POZ/BTB and AT hook containing zinc finger 1	23598	MAZR, PATZ, RIAZ, ZBTB19, ZNF278, ZSG, DJ400N23	-2.23637	-1.16116	5.06e-15	3.01e-14	13.113
TRIOBP	TRIO and F-actin binding protein	11078	DFNB28, HRIHFB2122, TAP68, TARA, DJ37E16.4	1.65713	0.72869	5.96e-06	1.40e-05	13.0491
GGTLC2	gamma-glutamyltransferase light chain 2	91227	GGTL4	117.373	6.87496	1.29e-24	1.88e-23	4.2411
CRYBB1	crystallin beta B1	1414	CATCN3, CTRCT17	46.2282	5.5307	8.44e-10	2.96e-09	7.8504
MICALL1	MICAL like 1	85377	MICAL-L1, MIRAB13	3.04151	1.60479	6.98e-39	2.92e-37	13.0001
DEPDC5	DEP domain containing 5, GATOR1 subcomplex subunit	9681	DEE111, DEP.5, FFEVF, FFEVF1, FPEVF	-1.55717	-0.638922	5.12e-41	2.44e-39	9.8948
PICK1	protein interacting with PRKCA 1	9463	PICK, PRKCABP	1.68021	0.748642	1.15e-15	7.29e-15	10.9612
CENPM	centromere protein M	79019	C22ORF18, CENP-M, PANE1	-3.35993	-1.74843	1.66e-16	1.13e-15	10.7261
SEPTIN3	septin 3	55964	SEP3, SEPT3, BK250D10.3	-3.33203	-1.7364	4.24e-05	9.04e-05	12.9985
KDELR3	KDEL endoplasmic reticulum protein retention receptor 3	11015	ERD23, ERD2L3	10.3129	3.36638	5.02e-30	1.10e-28	11.0988
CYP2D6	cytochrome P450 family 2 subfamily D member 6 (gene/pseudogene)	1565	CPD6, CYP2D, CYP2D7AP, CYP2D7BP, CYP2D7P2, CYP2D8P2, CYP2DL1, CYPIID6, P450-DB1, P450C2D, P450DB1	-1.74774	-0.805488	1.91e-05	4.24e-05	5.4815
DDX17	DEAD-box helicase 17	10521	P72, RH70	-1.50742	-0.592083	4.24e-36	1.45e-34	16.2992
DMC1	DNA meiotic recombinase 1	11144	DMC1H, LIM15, DJ199H16.1	-5.08145	-2.34524	3.33e-13	1.67e-12	8.2775
CBY1	chibby 1, beta catenin antagonist	25776	C22ORF2, CBY, CHIBBY1, HS508I15A, PGEA1, PIGEA-14, PIGEA14, ARB1	-1.73755	-0.797058	3.91e-43	2.10e-41	11.3059
RSPH14	radial spoke head 14 homolog	27156	RTDR1	-4.09882	-2.03521	2.12e-10	7.94e-10	5.9648
JOSD1	Josephin domain containing 1	9929	DJ508I15.2	1.54709	0.629553	6.67e-17	4.77e-16	12.704
RAB36	RAB36, member RAS oncogene family	9609	-	-2.70272	-1.43441	2.95e-20	2.90e-19	10.6099
TIMP3	TIMP metallopeptidase inhibitor 3	7078	HSMRK222, K222, K222TA2, SFD	3.9192	1.97056	8.17e-20	7.67e-19	11.8987
SUN2	Sad1 and UNC84 domain containing 2	25777	UNC84B, RAB5IP	1.7383	0.797675	1.11e-05	2.52e-05	12.7162
CYB5R3	cytochrome b5 reductase 3	1727	B5R, DIA1	1.8852	0.914718	6.71e-10	2.38e-09	13.9568
C22orf31	chromosome 22 open reading frame 31	25770	HS747E2A, BK747E2.1	-5.26345	-2.39601	0.005279	0.008881	0.2079
HMGXB4	HMG-box containing 4	10042	HMG2L1, HMGBCG, P53N, THC211630	-1.50712	-0.591795	3.41e-18	2.78e-17	12.4502
TOM1	target of myb1 membrane trafficking protein	10043	IMD85	1.6491	0.721676	2.64e-08	7.90e-08	11.1041
BIK	BCL2 interacting killer	638	BIP1, BP4, NBK	2.83371	1.50269	0.003006	0.005215	4.1198
HMOX1	heme oxygenase 1	3162	HMOX1D, HO-1, HSP32, BK286B10	3.19612	1.67632	2.68e-12	1.23e-11	7.3265
MCAT	malonyl-CoA-acyl carrier protein transacylase	27349	FASN2C, MCT, MCT1, MT, NET62, OPA15, FABD	-1.64083	-0.714422	2.45e-21	2.64e-20	10.4887
MCM5	minichromosome maintenance complex component 5	4174	CDC46, MGORS8, P1-CDC46	-3.88106	-1.95645	7.30e-15	4.28e-14	13.4512
ARSA	arylsulfatase A	410	ASA, MLD	2.28504	1.19222	8.30e-15	4.84e-14	10.5935
TSPO	translocator protein	706	BPBS, BZRP, DBI, IBP, MBR, PBR, PBS, PKBS, PTBR, TSPO1, MDRC, PK18	6.03118	2.59244	1.72e-19	1.57e-18	11.1595
RASD2	RASD family member 2	23551	RHES, TEM2	-2.8893	-1.53072	0.000271	0.000529	3.9042
PDGFB	platelet derived growth factor subunit B	5155	IBGC5, PDGF-2, PDGF2, SIS, SSV, C-SIS	5.2132	2.38217	8.04e-10	2.83e-09	11.2384
ACR	acrosin	49	SPGF87	-2.83705	-1.50439	0.000622	0.001163	2.3083
CABP7	calcium binding protein 7	164633	CALN2	-2.53492	-1.34194	0.031823	0.048067	7.0373
TAB1	TGF-beta activated kinase 1 (MAP3K7) binding protein 1	10454	3'-TAB1, MAP3K7IP1	-1.52082	-0.604849	0	0	11.5847
APOL4	apolipoprotein L4	80832	APOL-IV, APOLIV	-3.70882	-1.89096	0.003294	0.005681	3.1062
APOL1	apolipoprotein L1	8542	APO-L, APOL, APOL-I, FSGS4	6.45519	2.69046	0.00043	0.000819	5.4771
PNPLA3	patatin like domain 3, 1-acylglycerol-3-phosphate O-acyltransferase	80339	ADPN, C22ORF20, IPLA(2)EPSILON	1.52905	0.612636	0.005981	0.00998	11.0432
MYH9	myosin heavy chain 9	4627	BDPLT6, DFNA17, EPSTS, FTNS, MATINS, MHA, NMHC-II-A, NMMHC-IIA, NMMHCA	7.7239	2.94933	0	0	17.7787
FOXRED2	FAD dependent oxidoreductase domain containing 2	80020	ERFAD	-2.91448	-1.54324	1.91e-33	5.44e-32	11.6453
GRAP2	GRB2 related adaptor protein 2	9402	GADS, GRAP-2, GRB2L, GRBLG, GRID, GRPL, GRBX, GRF40, MONA, P38	2.12806	1.08954	0.026334	0.040347	2.244
IFT27	intraflagellar transport 27	11020	BBS19, CFAP156, FAP156, RABL4, RAYL	-1.54756	-0.629995	4.21e-12	1.89e-11	11.8718
KIAA0930	KIAA0930	23313	C22ORF9, LSC3	1.90465	0.929524	1.52e-27	2.81e-26	13.1373
CSF2RB	colony stimulating factor 2 receptor subunit beta	1439	CD131, CDW131, IL3RB, IL5RB, SMDP5, BETAGMR	17.9862	4.16882	3.53e-19	3.11e-18	4.1618
KCTD17	potassium channel tetramerization domain containing 17	79734	-	-2.26238	-1.17784	8.07e-35	2.53e-33	12.1044
PHF5A	PHD finger protein 5A	84844	INI, RDS3, SAP14B, SF3B7, SF3B14B, BK223H9.2	-1.97315	-0.980502	4.47e-23	5.56e-22	12.2259
PMM1	phosphomannomutase 1	5372	PMM 1, PMMH-22, SEC53	1.54619	0.62872	3.78e-06	9.05e-06	10.9945
DESI1	desumoylating isopeptidase 1	27351	D15WSU75E, DESI2, DJ347H13.4, DESI-1, FAM152B, POST, PPPDE2	1.57466	0.655043	1.04e-11	4.50e-11	12.1489
CERK	ceramide kinase	64781	LK4, DA59H18.2, DA59H18.3, HCERK	-1.97227	-0.979854	8.58e-11	3.37e-10	13.6565
BRD1	bromodomain containing 1	23774	BRL, BRPF1, BRPF2	-1.61541	-0.691899	1.74e-10	6.61e-10	12.4594
HDAC10	histone deacetylase 10	83933	HD10	2.27938	1.18864	8.65e-22	9.67e-21	6.6511
KCNK10	potassium two pore domain channel subfamily K member 10	54207	K2P10.1, PPP1R97, TREK-2, TREK2	-37.8287	-5.24141	5.50e-33	1.52e-31	11.0631
ABHD4	abhydrolase domain containing 4, N-acyl phospholipase B	63874	ABH4	3.16481	1.66212	1.15e-17	8.89e-17	11.9273
COCH	cochlin	1690	COCH-5B2, COCH5B2, DFNA9, DFNB110	-3.97634	-1.99144	3.86e-10	1.40e-09	10.4644
POLE2	DNA polymerase epsilon 2, accessory subunit	5427	DPE2	-3.76636	-1.91317	3.69e-15	2.23e-14	10.5084
SOS2	SOS Ras/Rho guanine nucleotide exchange factor 2	6655	NS9, SOS-2	1.68178	0.749992	3.10e-13	1.55e-12	12.1834
CDKL1	cyclin dependent kinase like 1	8814	KKIALRE, P42	1.77622	0.828809	4.21e-06	1.00e-05	7.6374
PYGL	glycogen phosphorylase L	5836	GSD6	2.83683	1.50428	4.78e-13	2.36e-12	12.0148
CDKN3	cyclin dependent kinase inhibitor 3	1033	CDI1, CIP2, KAP, KAP1	-2.67914	-1.42177	4.35e-17	3.18e-16	10.8746
CCDC198	coiled-coil domain containing 198	55195	C14ORF105, FAME	14.5403	3.86199	0	0	6.7577
PLEK2	pleckstrin 2	26499	-	29.142	4.86503	1.45e-16	9.99e-16	4.3806
SAMD15	sterile alpha motif domain containing 15	161394	C14ORF174, FAM15A	-2.41426	-1.27158	2.36e-13	1.20e-12	8.4822
RIN3	Ras and Rab interactor 3	79890	-	1.84977	0.887342	4.80e-07	1.26e-06	9.8787
LGMN	legumain	5641	AEP, LGMN1, PRSC1	2.51063	1.32805	3.07e-12	1.40e-11	12.7928
SNW1	SNW domain containing 1	22938	BX42, FUN20, NCOA-62, PRPF45, PRP45, SKIIP, SKIP, SKIP1	-1.51779	-0.60197	1.21e-21	1.34e-20	13.059
GALNT16	polypeptide N-acetylgalactosaminyltransferase 16	57452	GALNACT16, GALNTL1, GALNAC-T16	-2.63567	-1.39817	2.43e-08	7.30e-08	11.4937
CEP128	centrosomal protein 128	145508	C14ORF145, C14ORF61, LEDP/132	-2.06917	-1.04905	1.03e-06	2.62e-06	10.8686
ERH	ERH mRNA splicing and mitosis factor	2079	DROER	-1.61446	-0.691055	4.07e-22	4.66e-21	14.29
HIF1A	hypoxia inducible factor 1 subunit alpha	3091	HIF-1-ALPHA, HIF-1A, HIF-1ALPHA, HIF1, HIF1-ALPHA, MOP1, PASD8, BHLHE78	4.20222	2.07115	3.98e-08	1.17e-07	16.0235
SUSD6	sushi domain containing 6	9766	DRAGO, KIAA0247	1.78635	0.837012	5.32e-19	4.63e-18	10.933
MTHFD1	methylenetetrahydrofolate dehydrogenase, cyclohydrolase and formyltetrahydrofolate synthetase 1	4522	CIMAH, MTHFC, MTHFD	-1.51383	-0.598204	5.04e-13	2.49e-12	13.5793
ZC3H14	zinc finger CCCH-type containing 14	79882	MRT56, MSUT-2, NY-REN-37, SUT2, UKP68	-1.51548	-0.599778	5.69e-30	1.24e-28	13.3879
TELO2	telomere maintenance 2	9894	CLK2, TEL2, YHFS	-1.51509	-0.599407	4.15e-10	1.51e-09	12.1347
PCNX1	pecanex 1	22990	PCNX, PCNXL1, PECANEX	2.47135	1.3053	5.00e-10	1.80e-09	13.7366
BDKRB1	bradykinin receptor B1	623	B1BKR, B1R, BKB1R, BKR1, BRADYB1	5.70861	2.51314	0.003779	0.006473	1.9118
VRK1	VRK serine/threonine kinase 1	7443	HMNR10, PCH1, PCH1A	-2.35208	-1.23394	1.16e-11	4.96e-11	12.1463
PAPLN	papilin, proteoglycan like sulfated glycoprotein	89932	PPN	7.46773	2.90067	6.88e-11	2.73e-10	9.8015
RPS6KA5	ribosomal protein S6 kinase A5	9252	MSK1, MSPK1, RLPK	-2.58539	-1.37038	6.33e-15	3.73e-14	8.7811
C14orf93	chromosome 14 open reading frame 93	60686	RTFC	-1.52916	-0.612738	4.01e-08	1.18e-07	9.3626
CCNB1IP1	cyclin B1 interacting protein 1	57820	C14ORF18, HEI10	-1.62378	-0.699352	2.44e-18	2.02e-17	12.8865
TRIP11	thyroid hormone receptor interactor 11	9321	ACG1A, CEV14, GMAP-210, GMAP210, ODCD, ODCD1, TRIP-11, TRIP230	1.90515	0.929908	5.97e-26	9.69e-25	12.5152
EFS	embryonal Fyn-associated substrate	10278	CAS3, CASS3, EFS1, EFS2, HEFS, SIN	-2.81647	-1.49389	1.28e-16	8.88e-16	12.6392
DHRS2	dehydrogenase/reductase 2	10202	HEP27, SDR25C1	28.2259	4.81895	0	0	6.8828
REC8	REC8 meiotic recombination protein	9985	HR21SPB, REC8L1, REC8P	-2.65752	-1.41008	2.09e-10	7.84e-10	12.1649
SEC23A	SEC23 homolog A, COPII component	10484	CLSD, HSEC23A	2.30911	1.20734	8.12e-23	9.86e-22	14.4583
RABGGTA	Rab geranylgeranyltransferase subunit alpha	5875	PTAR3	2.10272	1.07226	1.64e-22	1.94e-21	10.5915
PCIF1	phosphorylated CTD interacting factor 1	63935	C20ORF67, CAPAM, MT-A70, PPP1R121, HCAPAM, HPCIF1	-1.52115	-0.605163	1.07e-16	7.46e-16	11.4276
MMP9	matrix metallopeptidase 9	4318	CLG4B, GELB, MANDP2, MMP-9	7.84884	2.97248	1.62e-09	5.51e-09	7.3946
VSX1	visual system homeobox 1	30813	CAASDS, KTCN, KTCN1, PPCD, PPCD1, PPD, RINX	-5.03817	-2.3329	0.009669	0.015717	4.34
PYGB	glycogen phosphorylase B	5834	GPBB	2.59947	1.37822	7.26e-22	8.15e-21	14.4652
ABHD12	abhydrolase domain containing 12, lysophospholipase	26090	ABHD12A, BEM46L2, C20ORF22, PHARC, DJ965G21.2, HABHD12	1.52706	0.610758	1.40e-07	3.89e-07	12.3684
PROCR	protein C receptor	10544	CCCA, CCD41, EPCR	29.7769	4.89612	0	9.81e-45	9.7127
GINS1	GINS complex subunit 1	9837	IMD55, PSF1	-3.08864	-1.62697	4.80e-11	1.93e-10	12.597
NINL	ninein like	22981	NLP	-1.71277	-0.776333	2.19e-13	1.12e-12	11.8649
CD40	CD40 molecule	958	BP50, CDW40, TNFRSF5, P50	2.14557	1.10136	0.022815	0.035263	8.1093
MYBL2	MYB proto-oncogene like 2	4605	B-MYB, BMYB	-2.74918	-1.459	5.93e-09	1.90e-08	13.6523
R3HDML	R3H domain containing like	140902	DJ881L22.3	13.6564	3.77151	1.06e-05	2.41e-05	2.6059
NFATC2	nuclear factor of activated T cells 2	4773	JCOSL, NFAT1, NFATP	10.2181	3.35306	4.04e-20	3.91e-19	9.6726
RIMS4	regulating synaptic membrane exocytosis 4	140730	C20ORF190, RIM 4, RIM-4, RIM4, RIM4-GAMMA, RIM4GAMMA	-3.86286	-1.94967	8.31e-05	0.000172	9.7154
SALL4	spalt like transcription factor 4	57167	DRRS, HSAL4, IVIC, ZNF797	-4.81498	-2.26753	2.95e-09	9.79e-09	12.2797
ADNP	activity dependent neuroprotector homeobox	23394	ADNP1, HVDAS, MRD28	-1.51163	-0.596106	4.77e-19	4.15e-18	14.3044
DOK5	docking protein 5	55816	C20ORF180, IRS-6, IRS6	-2.21178	-1.14521	0.000851	0.001569	10.4071
BMP7	bone morphogenetic protein 7	655	OP-1	-3.54563	-1.82604	4.76e-10	1.72e-09	13.3246
TPD52L2	TPD52 like 2	7165	D54, TPD54	1.64406	0.717259	2.45e-15	1.51e-14	13.5629
CTSZ	cathepsin Z	1522	CTSX	4.25371	2.08872	1.63e-15	1.02e-14	13.0201
NTSR1	neurotensin receptor 1	4923	NTR	-2.62586	-1.39279	0.000137	0.000277	5.097
SLC17A9	solute carrier family 17 member 9	63910	C20ORF59, POROK8, VNUT	20.0638	4.32652	1.87e-42	9.67e-41	8.7376
BIRC7	baculoviral IAP repeat containing 7	79444	KIAP, LIVIN, ML-IAP, MLIAP, RNF50	59.9709	5.90619	1.27e-24	1.84e-23	7.37
NKAIN4	sodium/potassium transporting ATPase interacting 4	128414	C20ORF58, FAM77A, BA261N11.2	5.69652	2.51008	2.53e-12	1.16e-11	12.6234
ARFGAP1	ARF GTPase activating protein 1	55738	ARF1GAP, HRIHFB2281	3.00728	1.58846	3.99e-29	8.20e-28	13.7017
AVP	arginine vasopressin	551	ADH, ARVP, AVP-NPII, AVRP, VP	-4.19529	-2.06877	0.018654	0.029146	-0.1204
COL20A1	collagen type XX alpha 1 chain	57642	-	16.6189	4.05475	4.23e-26	6.99e-25	4.7057
CHRNA4	cholinergic receptor nicotinic alpha 4 subunit	1137	BFNC, EBN, EBN1, NACHR, NACHRA4, NACRA4	-3.61278	-1.85311	0.000156	0.000313	6.0518
EEF1A2	eukaryotic translation elongation factor 1 alpha 2	1917	DEE33, EEF1AL, EF-1-ALPHA-2, EF1A, EIEE33, HS1, MRD38, STN, STNL	8.65876	3.11416	4.21e-29	8.63e-28	11.3737
PTK6	protein tyrosine kinase 6	5753	BRK	4.03307	2.01188	0.002917	0.005064	1.8712
ADISSP	adipose secreted signaling protein	54976	C20ORF27	-1.52658	-0.610303	7.78e-08	2.21e-07	11.3415
SPEF1	sperm flagellar 1	25876	C20ORF28, CLAMP, SPEF1A	-2.3145	-1.2107	0.000386	0.00074	5.3031
CDC25B	cell division cycle 25B	994	MPIP2	-2.07815	-1.0553	7.85e-20	7.38e-19	12.2242
ISM1	isthmin 1	140862	C20ORF82, ISM, ISTHMIN, BA149I18.1, DJ1077I2.1	-4.67197	-2.22403	8.29e-21	8.53e-20	6.2248
RNF24	ring finger protein 24	11237	G1L	-1.78932	-0.839414	3.61e-10	1.32e-09	11.3896
TRIB3	tribbles pseudokinase 3	57761	C20ORF97, NIPK, SINK, SKIP3, TRB3	2.04221	1.03013	1.10e-08	3.43e-08	9.8958
RASSF2	Ras association domain family member 2	9770	CENP-34, RASFADIN	-2.59325	-1.37476	7.75e-09	2.45e-08	12.2022
SLC52A3	solute carrier family 52 member 3	113278	BVVLS, BVVLS1, C20ORF54, RFT2, RFVT3, BA371L19.1, HRFT2	10.9328	3.45059	2.31e-07	6.25e-07	2.6551
ANGPT4	angiopoietin 4	51378	ANG3, ANG4	-3.07949	-1.62269	0.004724	0.007995	1.6024
RSPO4	R-spondin 4	343637	C20ORF182, CRISTIN4	6.33766	2.66395	2.02e-07	5.51e-07	5.872
HM13	histocompatibility minor 13	81502	H13, IMP1, IMPAS, IMPAS-1, MSTP086, PSENL3, PSL3, SPP, SPPL1	1.80426	0.851408	9.50e-14	5.02e-13	13.4407
SNPH	syntaphilin	9751	-	3.71322	1.89267	1.37e-26	2.35e-25	9.132
FERMT1	FERM domain containing kindlin 1	55612	C20ORF42, DTGCU2, KIND1, UNC112A, URP1	5.08723	2.34688	7.13e-13	3.46e-12	7.8484
PDYN	prodynorphin	5173	ADCA, PENKB, SCA23	-5.66403	-2.50183	0.000203	0.000402	4.567
CCM2L	CCM2 like scaffold protein	140706	C20ORF160, DJ310O13.5	-8.12693	-3.02271	4.86e-13	2.40e-12	4.1881
PLCB4	phospholipase C beta 4	5332	ARCND2, ARCND2A, ARCND2B, PI-PLC	2.06514	1.04624	1.37e-05	3.10e-05	11.3839
MYL9	myosin light chain 9	10398	LC20, MLC-2C, MLC2, MMIHS4, MRLC1, MYRL2	7.24884	2.85775	5.30e-26	8.66e-25	16.2662
POFUT1	protein O-fucosyltransferase 1	23509	DDD2, FUT12, O-FUT, O-FUC-T, O-FUCT-1, OFUCT1	1.61408	0.690712	6.39e-17	4.58e-16	13.1136
SAMHD1	SAM and HD domain containing deoxynucleoside triphosphate triphosphohydrolase 1	25939	CHBL2, DCIP, HDDC1, MOP-5, SBBI88, HSAMHD1	1.8769	0.90835	0.009903	0.01608	11.1029
MROH8	maestro heat like repeat family member 8	140699	C20ORF131, C20ORF132	-1.97066	-0.978681	8.59e-14	4.55e-13	8.076
JAG1	jagged canonical Notch ligand 1	182	AGS, AGS1, AHD, AWS, CD339, CMT2HH, DCHE, HJ1, JAGL1	2.58723	1.37141	5.02e-18	4.03e-17	14.5209
SNTA1	syntrophin alpha 1	6640	LQT12, SNT1, TACIP1, DJ1187J4.5	1.64401	0.717219	6.23e-09	1.99e-08	9.7605
TTI1	TELO2 interacting protein 1	9675	KIAA0406, NEDMIM, SMG-10	-2.02661	-1.01907	1.54e-14	8.78e-14	12.4381
E2F1	E2F transcription factor 1	1869	E2F-1, RBAP1, RBBP3, RBP3	-3.31686	-1.72982	9.55e-10	3.33e-09	12.0016
RPRD1B	regulation of nuclear pre-mRNA domain containing 1B	58490	C20ORF77, CREPT, K-H, KUB5-HERA, NET60, DJ1057B20.2	-1.51218	-0.596627	3.34e-30	7.45e-29	12.337
CST3	cystatin C	1471	ADLDWA, ARMD11, HEL-S-2	1.69114	0.757993	2.09e-06	5.14e-06	13.0798
ACTR5	actin related protein 5	79913	ARP5, INO80M	-1.98134	-0.986474	8.96e-22	1.00e-20	10.3946
WFDC2	WAP four-disulfide core domain 2	10406	BENP, EDDM4, HE4, WAP5, DJ461P17.6	-2.91687	-1.54442	0.00022	0.000434	6.7518
PPP1R16B	protein phosphatase 1 regulatory subunit 16B	26051	ANKRD4, TIMAP	-20.2193	-4.33766	1.47e-15	9.29e-15	9.2669
FAM83D	family with sequence similarity 83 member D	81610	C20ORF129, CHICA, DJ616B8.3	-2.73199	-1.44995	9.59e-15	5.56e-14	12.0293
DHX35	DEAH-box helicase 35	60625	C20ORF15, DDX35, KAIA0875	-2.02114	-1.01517	4.08e-35	1.31e-33	11.2279
MAP1LC3A	microtubule associated protein 1 light chain 3 alpha	84557	ATG8E, LC3, LC3A, MAP1ALC3, MAP1BLC3	2.53522	1.34211	1.78e-18	1.49e-17	9.9647
SYNDIG1	synapse differentiation inducing 1	79953	C20ORF39, DSPC2, IFITMD5, TMEM90B	2.19477	1.13407	0.000673	0.001255	8.9774
PIGU	phosphatidylinositol glycan anchor biosynthesis class U	128869	CDC91L1, GAB1, GPIBD21, NEDBSS, PIG-U	-1.618	-0.694215	1.88e-16	1.28e-15	11.6086
APMAP	adipocyte plasma membrane associated protein	57136	BSCV, C20ORF3	1.60118	0.679133	2.91e-11	1.20e-10	13.6566
ZNF516	zinc finger protein 516	9658	HST287	-1.53176	-0.615194	6.04e-25	9.00e-24	12.5684
ADNP2	ADNP homeobox 2	22850	ZNF508	-1.70124	-0.766584	4.36e-10	1.58e-09	12.7972
LPIN2	lipin 2	9663	CRMO1, MJDS	-1.55405	-0.636037	1.58e-15	9.93e-15	12.4209
MYL12A	myosin light chain 12A	10627	HEL-S-24, MLC-2B, MLCB, MRCL3, MRLC3, MYL2B	3.92187	1.97154	3.31e-27	5.91e-26	14.9269
ST8SIA5	ST8 alpha-N-acetyl-neuraminide alpha-2,8-sialyltransferase 5	29906	SIAT8-E, SIAT8E, ST8SIAV	-2.43245	-1.28241	0.000281	0.000549	4.5995
CEP192	centrosomal protein 192	55125	PPP1R62	-1.84655	-0.884831	3.27e-11	1.34e-10	12.6754
SMAD7	SMAD family member 7	4092	CRCS3, MADH7, MADH8	5.50988	2.46202	3.12e-31	7.49e-30	10.6627
LIPG	lipase G, endothelial type	9388	EDL, EL, PRO719	-1.66242	-0.733288	0.0003	0.000582	12.2916
LAMA1	laminin subunit alpha 1	284217	LAMA, PTBHS, S-LAM-ALPHA	-2.30526	-1.20493	0.000246	0.000483	13.9426
NOL4	nucleolar protein 4	8715	CT125, HRIHFB2255, NOLP	-1.86648	-0.900322	0.000352	0.000678	8.836
POLI	DNA polymerase iota	11201	RAD30B, RAD3OB, ETA2	-1.65275	-0.724868	1.48e-16	1.01e-15	11.9158
RBBP8	RB binding protein 8, endonuclease	5932	COM1, CTIP, JAWAD, JWDS, RIM, SAE2, SCKL2	-1.94029	-0.956271	2.79e-06	6.76e-06	12.3643
RIOK3	RIO kinase 3	8780	SUDD	1.76777	0.821933	1.26e-19	1.16e-18	12.6886
H2BW2	H2B.W histone 2	286436	H2B/S, H2BFM, H2BM	-2.44477	-1.2897	0.014661	0.023271	1.0745
MXRA5	matrix remodeling associated 5	25878	-	33.1471	5.05081	0	1.40e-45	13.9878
VSIG1	V-set and immunoglobulin domain containing 1	340547	1700062D20RIK, GPA34, DJ889N15.1	4.33031	2.11447	1.01e-09	3.50e-09	5.0853
ATG4A	autophagy related 4A cysteine peptidase	115201	APG4A, AUTL2, HSAPG4A	2.8856	1.52887	7.29e-11	2.89e-10	10.6465
TBL1X	transducin beta like 1 X-linked	6907	CHNG8, EBI, SMAP55, TBL1	-1.69189	-0.758636	6.64e-10	2.36e-09	12.4913
GPR143	G protein-coupled receptor 143	4935	NYS6, OA1	-2.31099	-1.20851	3.21e-17	2.37e-16	8.3131
PGRMC1	progesterone receptor membrane component 1	10857	DAP1, HPR6.6, IZA, MPR	-1.59055	-0.669528	0	0	14.8529
POLA1	DNA polymerase alpha 1, catalytic subunit	5422	NSX, PDR, POLA, VEODS, P180	-3.30823	-1.72606	1.78e-13	9.16e-13	12.5039
NXT2	nuclear transport factor 2 like export factor 2	55916	P15-2	-1.94958	-0.963166	9.07e-24	1.22e-22	10.6136
GUCY2F	guanylate cyclase 2F, retinal	2986	CYGF, GC-F, GUC2DL, GUC2F, RETGC-2, ROS-GC2	-3.80092	-1.92635	3.84e-06	9.18e-06	4.7611
MOSPD1	motile sperm domain containing 1	56180	DJ473B4	2.53517	1.34208	7.11e-21	7.34e-20	11.0307
CHRDL1	chordin like 1	91851	CHL, MGC1, MGCN, NRLN1, VOPT, DA141H5.1	8.87539	3.14981	5.39e-12	2.39e-11	13.8468
SUV39H1	SUV39H1 histone lysine methyltransferase	6839	H3-K9-HMTASE 1, KMT1A, MG44, SUV39H	-2.19902	-1.13686	3.52e-13	1.75e-12	10.905
SRPX	sushi repeat containing protein X-linked	8406	DRS, ETX1, HEL-S-83P, SRPX1	3.60773	1.85109	9.25e-25	1.36e-23	9.5921
GLRA2	glycine receptor alpha 2	2742	GLR, MRXSP	-2.16061	-1.11144	0.017068	0.026803	3.3569
XIAP	X-linked inhibitor of apoptosis	331	API3, BIRC4, IAP-3, ILP1, MIHA, XLP2, HIAP-3, HIAP3	1.57107	0.651746	1.81e-18	1.51e-17	12.6137
MCF2	MCF.2 cell line derived transforming sequence	4168	ARHGEF21, DBL	7.22306	2.85261	1.44e-16	9.91e-16	8.0992
ABCD1	ATP binding cassette subfamily D member 1	215	ABC42, ALD, ALDP, AMN	6.10275	2.60946	0	0	11.1842
CACNA1F	calcium voltage-gated channel subunit alpha1 F	778	AIED, COD3, COD4, CORDX, CORDX3, CSNB2, CSNB2A, CSNBX2, CAV1.4, CAV1.4ALPHA1, JM8, JMC8, OA2	-2.42335	-1.277	0.02429	0.037377	2.7526
PLP2	proteolipid protein 2	5355	A4, A4LSB	36.0696	5.17271	4.46e-40	1.96e-38	11.7674
BMX	BMX non-receptor tyrosine kinase	660	ETK, PSCTK2, PSCTK3	-5.55459	-2.47368	0.002166	0.003819	0.7634
PLS3	plastin 3	5358	BMND18, DIH5, T-PLASTIN	2.3135	1.21008	4.26e-09	1.39e-08	15.0884
RENBP	renin binding protein	5973	RBP, RNBP	1.8588	0.894369	0.003741	0.006413	8.2993
ELF4	E74 like ETS transcription factor 4	2000	AIFBL2, ELFR, MEF	6.66747	2.73714	8.13e-26	1.30e-24	10.9738
MTMR8	myotubularin related protein 8	55613	-	-2.24636	-1.16759	1.26e-17	9.73e-17	7.8072
ASB9	ankyrin repeat and SOCS box containing 9	140462	-	1.92176	0.942425	0.001985	0.003519	5.1311
ZC3H12B	zinc finger CCCH-type containing 12B	340554	CXORF32, MCPIP2	-2.22862	-1.15615	2.53e-11	1.05e-10	9.321
KCND1	potassium voltage-gated channel subfamily D member 1	3750	KV4.1	6.36262	2.66962	8.32e-29	1.69e-27	8.5807
SCML2	Scm polycomb group protein like 2	10389	-	-3.6655	-1.87401	1.91e-09	6.45e-09	10.2585
SLC35A2	solute carrier family 35 member A2	7355	CDG2M, CDGX, UDP-GAL-TR, UGALT, UGAT, UGT, UGT1, UGT2, UGTL	2.61687	1.38784	4.19e-17	3.07e-16	11.3765
RS1	retinoschisin 1	6247	RS, XLRS1	-2.62399	-1.39176	0.024122	0.037135	1.5676
PCSK1N	proprotein convertase subtilisin/kexin type 1 inhibitor	27344	BIGLEN, PEN, PROSAAS, SAAS, SCG8, SGVIII	3.25149	1.7011	2.17e-05	4.78e-05	9.6818
PGK1	phosphoglycerate kinase 1	5230	HEL-S-68P, MIG10, PGKA	1.85585	0.892078	4.15e-21	4.37e-20	14.8682
PHEX	phosphate regulating endopeptidase X-linked	5251	HPDR, HPDR1, HYP, HYP1, LXHR, PEX, XLH	2.13208	1.09226	0.000663	0.001238	6.2196
EEA1	early endosome antigen 1	8411	MST105, MSTP105, ZFYVE2	2.32113	1.21483	3.46e-30	7.70e-29	12.448
GPR50	G protein-coupled receptor 50	9248	H9, MEL1C	2.92505	1.54846	0.005889	0.009842	6.3396
RP2	RP2 activator of ARL3 GTPase	6102	DELXP11.3, NM23-H10, NME10, TBCCD2, XRP2	1.60312	0.68088	3.12e-19	2.76e-18	11.8856
JADE3	jade family PHD finger 3	9767	JADE-3, PHF16	-2.10274	-1.07227	3.68e-34	1.10e-32	11.3477
PCYT1B	phosphate cytidylyltransferase 1B, choline	9468	CCTB, CTB	-2.36354	-1.24095	1.31e-06	3.27e-06	10.2743
BRS3	bombesin receptor subtype 3	680	BB3, BB3R, BBR3	-7.4452	-2.89631	0.000508	0.000959	1.9851
TIMP1	TIMP metallopeptidase inhibitor 1	7076	CLGI, EPA, EPO, HCI, TIMP, TIMP-1	3.94097	1.97855	1.69e-14	9.54e-14	12.4312
KLHL4	kelch like family member 4	56062	DKELCHL, KHL4	6.40057	2.6782	1.47e-09	5.04e-09	9.6858
GABRE	gamma-aminobutyric acid type A receptor subunit epsilon	2564	-	-2.8882	-1.53017	4.09e-08	1.20e-07	7.1856
PORCN	porcupine O-acyltransferase	64840	DHOF, FODH, MG61, PORC, PPN	3.12351	1.64317	7.94e-14	4.22e-13	10.3675
ITIH6	inter-alpha-trypsin inhibitor heavy chain family member 6	347365	ITIH5L, UNQ6369, DJ14O9.1	-3.79145	-1.92275	0.003539	0.006076	1.8614
MAGED2	MAGE family member D2	10916	11B6, BARTS5, BCG-1, BCG1, HCA10, MAGE-D2	1.78783	0.83821	8.33e-17	5.90e-16	15.2732
SRPX2	sushi repeat containing protein X-linked 2	27286	BPP, CBPS, PMGX, RESDX, SRPUL	9.39042	3.23119	5.51e-24	7.54e-23	10.5573
CENPI	centromere protein I	2491	CENP-I, FSHPRH1, LRPR1	-1.85447	-0.891005	1.70e-05	3.79e-05	11.6263
ARMCX3	armadillo repeat containing X-linked 3	51566	ALEX3, GASP6, DJ545K15.2	2.52729	1.33759	9.75e-40	4.21e-38	13.3934
NALCN	sodium leak channel, non-selective	259232	CLIFAHDD, CANION, IHPRF, IHPRF1, INNFD, VGCNL1, BA430M15.1	2.57394	1.36398	6.47e-05	0.000135	7.6678
NDFIP2	Nedd4 family interacting protein 2	54602	N4WBP5A	2.69191	1.42863	3.81e-23	4.78e-22	11.9802
CDADC1	cytidine and dCMP deaminase domain containing 1	81602	NYD-SP15, BA103J18.1	-1.62206	-0.697824	9.03e-26	1.44e-24	9.1682
KLF5	KLF transcription factor 5	688	BTEB2, CKLF, IKLF	16.5699	4.05049	0	0	10.6311
ACP5	acid phosphatase 5, tartrate resistant	54	HPAP, TRACP5A, TRACP5B, TRAP, TRACP, TRATPASE	6.94012	2.79496	8.83e-08	2.50e-07	5.2555
DNAJC3	DnaJ heat shock protein family (Hsp40) member C3	5611	ACPHD, ERDJ6, HP58, P58, P58IPK, PRKRI, P58(IPK)	2.70249	1.43429	7.05e-27	1.23e-25	12.7126
UGGT2	UDP-glucose glycoprotein glucosyltransferase 2	55757	HUGT2, UGCGL2, UGT2	2.26266	1.17802	1.83e-24	2.63e-23	12.3808
FGF9	fibroblast growth factor 9	2254	FGF-9, GAF, HBFG-9, HBGF-9, SYNS3	-2.05194	-1.03699	1.99e-05	4.41e-05	8.9613
SGCG	sarcoglycan gamma	6445	35DAG, A4, DAGA4, DMDA, DMDA1, LGMD2C, LGMDR5, MAM, SCARMD2, GAMMA-SG	56.9858	5.83253	2.01e-23	2.59e-22	6.1385
MRPS31	mitochondrial ribosomal protein S31	10240	IMOGN38, MRP-S31, S31MT, MS31	-1.62012	-0.696103	3.21e-22	3.72e-21	11.2316
FLT1	fms related receptor tyrosine kinase 1	2321	FLT, FLT-1, VEGFR-1, VEGFR1	3.2471	1.69915	2.74e-07	7.35e-07	4.3825
DGKH	diacylglycerol kinase eta	160851	DGKETA	1.76422	0.819027	3.17e-17	2.35e-16	11.4431
KATNAL1	katanin catalytic subunit A1 like 1	84056	-	2.23735	1.16179	1.38e-17	1.06e-16	12.1139
DHRS12	dehydrogenase/reductase 12	79758	SDR40C1	-2.07517	-1.05323	4.59e-13	2.27e-12	7.5216
MEDAG	mesenteric estrogen dependent adipogenesis	84935	AWMS3, C13ORF33, MEDA-4, MEDA4, HAWMS3	22.4143	4.48635	2.03e-21	2.20e-20	8.1968
CLN5	CLN5 lysosomal BMP synthase	1203	-	1.72937	0.790245	4.48e-13	2.22e-12	11.2088
MSLN	mesothelin	10232	MPF, SMRP	18.6509	4.22117	5.78e-09	1.85e-08	3.9711
TRADD	TNFRSF1A associated via death domain	8717	HS.89862	55.1955	5.78648	9.73e-35	3.02e-33	8.2894
HSF4	heat shock transcription factor 4	3299	CTM, CTRCT5	18.5278	4.21162	3.75e-10	1.37e-09	4.5108
TSNAXIP1	translin associated factor X interacting protein 1	55815	TXI1	-2.03476	-1.02486	1.47e-07	4.08e-07	7.8869
NFAT5	nuclear factor of activated T cells 5	10725	NF-AT5, NFATL1, NFATZ, OREBP, TONEBP	2.48904	1.31559	4.83e-21	5.07e-20	12.7679
CBLN1	cerebellin 1 precursor	869	-	-1.69662	-0.762665	0.004817	0.008141	6.9927
ZNF423	zinc finger protein 423	23090	EBFAZ, JBTS19, NPHP14, OAZ, ROAZ, ZFP423, ZFP104, HOAZ	-3.91478	-1.96893	4.29e-11	1.73e-10	12.9957
CTCF	CCCTC-binding factor	10664	CFAP108, FAP108, MRD21	-1.95594	-0.967865	1.36e-14	7.79e-14	13.2345
ACD	ACD shelterin complex subunit and telomerase recruitment factor	65057	DKCA6, DKCB7, PIP1, PTOP, TINT1, TPP1	-1.85975	-0.895107	1.14e-12	5.43e-12	10.7785
PARD6A	par-6 family cell polarity regulator alpha	50855	PAR-6A, PAR6, PAR6C, PAR6ALPHA, TAX40, TIP-40	-2.95345	-1.5624	3.44e-09	1.13e-08	8.2055
ZNF821	zinc finger protein 821	55565	-	-1.57447	-0.654866	9.23e-18	7.21e-17	10.7134
MMP15	matrix metallopeptidase 15	4324	MMP-15, MT2-MMP, MT2MMP, MTMMP2, SMCP-2	1.60242	0.680251	1.47e-16	1.01e-15	11.541
USB1	U6 snRNA biogenesis phosphodiesterase 1	79650	C16ORF57, HVSL1, MPN1, PN, HMPN1, HUSB1	1.93182	0.949962	2.39e-38	9.46e-37	12.7851
CFAP263	cilia and flagella associated protein 263	29070	CCDC113, HSPC065	-1.89908	-0.9253	1.17e-17	9.03e-17	9.6492
NME3	NME/NM23 nucleoside diphosphate kinase 3	4832	DR-NM23, NDPK-C, NDPKC, NM23-H3, NM23H3, C371H6.2	1.57054	0.651261	0.000416	0.000793	10.3755
NDRG4	NDRG family member 4	65009	BDM1, SMAP-8, SMAP8	2.41618	1.27273	2.12e-20	2.11e-19	12.3307
SETD6	SET domain containing 6, protein lysine methyltransferase	79918	-	-1.78957	-0.839616	9.87e-09	3.09e-08	10.6259
SLC38A7	solute carrier family 38 member 7	55238	SNAT7	2.26757	1.18115	5.89e-25	8.78e-24	11.6048
HAS3	hyaluronan synthase 3	3038	-	-2.32176	-1.21522	1.28e-14	7.33e-14	9.4062
SLC7A6	solute carrier family 7 member 6	9057	LAT-2, LAT3, Y+LAT-2	1.90727	0.931512	1.57e-21	1.72e-20	12.5442
PLA2G15	phospholipase A2 group XV	23659	ACS, GXVPLA2, LLPL, LPLA2, LYPLA3	2.91388	1.54294	6.43e-23	7.89e-22	10.9252
ESRP2	epithelial splicing regulatory protein 2	80004	RBM35B	7.25698	2.85937	6.65e-14	3.57e-13	5.3404
MPG	N-methylpurine DNA glycosylase	4350	AAG, ADPG, APNG, CRA36.1, MDG, MID1, PIG11, PIG16, ANPG	1.96946	0.9778	3.00e-10	1.11e-09	11.1318
NECAB2	N-terminal EF-hand calcium binding protein 2	54550	EFCBP2, STIP-2	-10.1377	-3.34166	3.48e-14	1.92e-13	9.717
NAGPA	N-acetylglucosamine-1-phosphodiester alpha-N-acetylglucosaminidase	51172	APAA, UCE	1.73601	0.795777	1.71e-28	3.38e-27	9.6983
WFDC1	WAP four-disulfide core domain 1	58189	PS20	11.1193	3.47499	2.04e-12	9.47e-12	6.3818
SEC14L5	SEC14 like lipid binding 5	9717	PRELID4B	2.28248	1.1906	0.000238	0.000467	4.5246
COTL1	coactosin like F-actin binding protein 1	23406	CLP	1.58032	0.66022	2.91e-05	6.32e-05	15.605
USP10	ubiquitin specific peptidase 10	9100	UBPO	-1.54282	-0.625571	0.000659	0.001229	13.5377
CRISPLD2	cysteine rich secretory protein LCCL domain containing 2	83716	CRISP11, LCRISP2, LGL1	7.86551	2.97554	8.18e-13	3.93e-12	8.3082
ABCC1	ATP binding cassette subfamily C member 1 (ABCC1 blood group)	4363	ABC29, ABCC, DFNA77, GS-X, MRP, MRP1	1.66846	0.738518	8.12e-11	3.19e-10	12.6083
NOMO3	NODAL modulator 3	408050	NOMO	1.7509	0.808097	7.29e-05	0.000152	10.5309
CLCN7	chloride voltage-gated channel 7	1186	CLC-7, CLC7, HOD, OPTA2, OPTB4, PPP1R63	1.52236	0.606305	1.03e-07	2.88e-07	12.0975
HAGHL	hydroxyacylglutathione hydrolase like	84264	-	3.89186	1.96046	0	0	8.6366
SLC7A5	solute carrier family 7 member 5	8140	4F2LC, CD98, D16S469E, E16, LAT1, MPE16	6.17004	2.62528	0	0	14.2044
METRN	meteorin, glial cell differentiation regulator	79006	C16ORF23, C380A1.2	-3.21757	-1.68597	1.54e-25	2.42e-24	12.6968
RHBDL1	rhomboid like 1	9028	RHBDL, RRP	2.87942	1.52578	1.46e-17	1.12e-16	6.7924
CRYM	crystallin mu	1428	DFNA40, THBP	-1.74692	-0.804811	0.006354	0.010573	4.8433
EEF2K	eukaryotic elongation factor 2 kinase	29904	CAMKIII, HSU93850, EEF-2K	1.85893	0.894469	3.72e-16	2.47e-15	10.9448
PIEZO1	piezo type mechanosensitive ion channel component 1 (Er blood group)	9780	DHS, ER, FAM38A, LMPH3, LMPHM6, MIB	16.6816	4.06019	3.28e-31	7.84e-30	13.7716
CLUAP1	clusterin associated protein 1	23059	CFAP22, FAP22, IFT38	-1.75605	-0.81233	1.79e-10	6.80e-10	11.0487
CPPED1	calcineurin like phosphoesterase domain containing 1	55313	CSTP1	2.39151	1.25792	4.32e-26	7.11e-25	11.1999
HMOX2	heme oxygenase 2	3163	HO-2	2.40571	1.26646	1.53e-09	5.23e-09	12.0416
SALL1	spalt like transcription factor 1	6299	HEL-S-89, HSAL1, SAL-1, TBS, ZNF794	-4.70665	-2.2347	3.72e-10	1.36e-09	12.5846
QPRT	quinolinate phosphoribosyltransferase	23475	HEL-S-90N, QPRTASE	1.7011	0.766472	0.015906	0.025101	12.5478
PYCARD	PYD and CARD domain containing	29108	ASC, CARD5, TMS, TMS-1, TMS1	6.345	2.66562	7.57e-10	2.68e-09	6.2692
STX4	syntaxin 4	6810	DFNB123, STX4A, P35-2	2.23718	1.16168	7.22e-15	4.24e-14	10.8459
CDIPT	CDP-diacylglycerol--inositol 3-phosphatidyltransferase	10423	PIS, PIS1	2.17757	1.12272	7.90e-14	4.21e-13	11.9729
KAT8	lysine acetyltransferase 8	84148	LIGOWS, MOF, MYST1, ZC2HC8, HMOF	-1.72111	-0.78334	1.27e-40	5.85e-39	11.587
NOMO1	NODAL modulator 1	23420	NOMO, PM5	2.00137	1.00099	2.18e-07	5.92e-07	13.3188
IL21R	interleukin 21 receptor	50615	CD360, IMD56, NILR	2.18186	1.12556	0.000385	0.000737	5.6062
TMC5	transmembrane channel like 5	79838	-	-2.91184	-1.54193	0.006653	0.011047	4.7866
CCP110	centriolar coiled-coil protein 110	9738	CP110, CEP110	-1.8659	-0.899875	9.11e-09	2.86e-08	12.0338
KNOP1	lysine rich nucleolar protein 1	400506	101F10.1, C16ORF88, FAM191A, TSG118	-2.16742	-1.11598	7.01e-14	3.75e-13	12.86
IQCH	IQ motif containing H	64799	NYDSP5	-3.12382	-1.64331	3.88e-19	3.42e-18	8.1689
LACTB	lactamase beta	114294	G24, MRPL56	3.41366	1.77132	7.47e-31	1.75e-29	11.0638
TRIP4	thyroid hormone receptor interactor 4	9325	ASC-1, ASC1, HST17391, MDCDC, SMABF1, ZC2HC5	1.66466	0.735228	4.58e-19	4.00e-18	11.48
RASL12	RAS like family 12	51285	RIS	-5.25908	-2.39481	2.60e-09	8.67e-09	8.4554
ACSBG1	acyl-CoA synthetase bubblegum family member 1	23205	BG, BG1, BGM, GR-LACS, LPD	-2.41824	-1.27396	0.002135	0.00377	6.097
CTSH	cathepsin H	1512	ACC-4, ACC-5, ACC4, ACC5, CPSB	2.11222	1.07876	0.000109	0.000222	9.9074
FAH	fumarylacetoacetate hydrolase	2184	-	1.91656	0.938522	4.25e-06	1.01e-05	11.1493
CEMIP	cell migration inducing hyaluronidase 1	57214	CCSP1, CEMIP1, HYBID, KIAA1199, TMEM2L	6.08257	2.60468	1.50e-09	5.12e-09	7.4001
HOMER2	homer scaffold protein 2	9455	ACPD, CPD, DFNA68, HOMER-2, VESL-2	1.57404	0.654468	2.81e-06	6.82e-06	10.9976
EHD4	EH domain containing 4	30844	PAST4	3.38863	1.7607	6.51e-23	7.98e-22	13.2258
TMEM87A	transmembrane protein 87A	25963	ELKIN1	1.57974	0.659688	2.22e-08	6.70e-08	12.2644
CEP152	centrosomal protein 152	22995	MCPH4, MCPH9, SCKL5	-1.81849	-0.862742	4.62e-08	1.35e-07	11.0046
ATP8B4	ATPase phospholipid transporting 8B4 (putative)	79895	ATPIM	-1.95919	-0.970257	0.00132	0.002385	3.4711
OCA2	OCA2 melanosomal transmembrane protein	4948	BEY, BEY1, BEY2, BOCA, D15S12, EYCL, EYCL2, EYCL3, HCL3, P, PED, SHEP1, SLC13B1	1.88433	0.91405	4.01e-09	1.31e-08	9.2001
TGM5	transglutaminase 5	9333	PSS2, TG(X), TGASE5, TGASEX, TGM6, TGMX, TGX	3.13736	1.64955	0.002705	0.00471	2.7828
ENTREP2	endosomal transmembrane epsin interactor 2	23359	FAM189A1, TMEM228	-1.86405	-0.898443	0.005315	0.008935	9.6562
RHOV	ras homolog family member V	171177	ARHV, CHP, WRCH2	1.70325	0.768288	0.008928	0.014585	4.7681
VPS18	VPS18 core subunit of CORVET and HOPS complexes	57617	PEP3	1.66971	0.7396	8.48e-16	5.46e-15	12.1013
OIP5	Opa interacting protein 5	11339	5730547N13RIK, CT86, LINT-25, MIS18B, MIS18BETA, HMIS18BETA	-3.77907	-1.91803	5.22e-13	2.57e-12	10.5564
SLC30A4	solute carrier family 30 member 4	7782	ZNT4, ZNT-4	4.0259	2.00931	4.40e-24	6.09e-23	9.6689
BLOC1S6	biogenesis of lysosomal organelles complex 1 subunit 6	26258	BLOS6, HPS9, PA, PALLID, PLDN	1.60339	0.681127	3.14e-32	8.13e-31	13.0961
MYEF2	myelin expression factor 2	50804	HST18564, MEF-2, MST156, MSTP156, MYEF-2	-1.6165	-0.692873	3.72e-07	9.84e-07	13.6327
SGK3	serum/glucocorticoid regulated kinase family member 3	23678	CISK, SGK2, SGKL	2.76316	1.46632	5.19e-18	4.16e-17	9.1913
ZDHHC2	zDHHC palmitoyltransferase 2	51201	DHHC2, ZNF372	1.60376	0.681454	3.22e-11	1.32e-10	12.249
RP1	RP1 axonemal microtubule associated	6101	DCDC4A, ORP1	12.2596	3.61584	3.50e-08	1.03e-07	6.1207
FZD3	frizzled class receptor 3	7976	FZ-3	-3.23431	-1.69346	7.12e-08	2.04e-07	14.207
INTS9	integrator complex subunit 9	55756	CPSF2L, INT9, RC74	-1.6578	-0.729269	2.71e-29	5.65e-28	11.2754
RIPK2	receptor interacting serine/threonine kinase 2	8767	CARD3, CARDIAK, CCK, GIG30, RICK, RIP2	2.23529	1.16046	9.22e-14	4.87e-13	11.1161
EYA1	EYA transcriptional coactivator and phosphatase 1	2138	BOP, BOR, BOS1, OFC1, OTFCS	-2.0567	-1.04033	4.75e-25	7.15e-24	7.3678
TRPA1	transient receptor potential cation channel subfamily A member 1	8989	ANKTM1, FEPS, FEPS1, P120	-4.36775	-2.12689	3.02e-05	6.56e-05	5.2887
CPQ	carboxypeptidase Q	10404	LDP, PGCP	3.40081	1.76588	4.43e-11	1.79e-10	11.0975
CALB1	calbindin 1	793	CALB, D-28K	1.6938	0.760263	0.01036	0.016775	10.1621
BPNT2	3'(2'), 5'-bisphosphate nucleotidase 2	54928	GPAPP, IMP 3, IMP-3, IMPA3, IMPAD1	1.82062	0.864429	3.36e-22	3.88e-21	13.5028
UBE2W	ubiquitin conjugating enzyme E2 W	55284	UBC-16, UBC16	1.66597	0.736364	6.21e-13	3.03e-12	11.4843
NIPAL2	NIPA like domain containing 2	79815	NPAL2, SLC57A4	5.84406	2.54697	1.67e-16	1.14e-15	9.154
PLAT	plasminogen activator, tissue type	5327	T-PA, TPA	5.07065	2.34217	1.38e-16	9.52e-16	12.8275
JPH1	junctophilin 1	56704	CMT2K, CMYO25, JP-1, JP1	2.33785	1.22518	0.000905	0.001663	9.0754
DKK4	dickkopf Wnt signaling pathway inhibitor 4	27121	DKK-4	-13.0727	-3.70849	9.07e-11	3.55e-10	4.0192
RAB2A	RAB2A, member RAS oncogene family	5862	LHX, RAB2	1.79984	0.847868	8.84e-06	2.03e-05	13.4814
ESRP1	epithelial splicing regulatory protein 1	54845	DFNB109, RBM35A, RMB35A	14.8832	3.89561	2.05e-08	6.20e-08	3.2254
IL7	interleukin 7	3574	IL-7, IMD130	2.94995	1.56069	1.30e-05	2.94e-05	4.5302
CHRAC1	chromatin accessibility complex subunit 1	54108	CHARC1, CHARC15, CHRAC-1, CHRAC-15, CHRAC15, YCL1	-1.89571	-0.922736	5.72e-19	4.96e-18	11.3975
NCALD	neurocalcin delta	83988	-	-2.08848	-1.06245	0.005635	0.009437	13.2638
SNX16	sorting nexin 16	64089	-	1.83445	0.875348	5.03e-13	2.48e-12	9.5675
GSDMD	gasdermin D	79792	DF5L, DFNA5L, FKSG10, GSDMDC1	1.71984	0.782278	0.022179	0.034348	9.3556
GFUS	GDP-L-fucose synthase	7264	FX, P35B, SDR4E1, TSTA3	1.99879	0.99913	2.26e-18	1.87e-17	12.194
ANXA13	annexin A13	312	ANX13, ISA	-4.24369	-2.08532	0.012868	0.020562	1.1226
SH2D4A	SH2 domain containing 4A	63898	PPP1R38, SH2A	5.27693	2.3997	5.73e-15	3.39e-14	9.3431
ERI1	exoribonuclease 1	90459	3'HEXO, HEXO, HXAL, SEMDGC, SEMDGS, THEX1	-1.51495	-0.599268	0.001376	0.002482	12.0334
SLC39A14	solute carrier family 39 member 14	23516	HCIN, HMNDYT2, LZT-HS4, NET34, ZIP14, CIG19	3.1754	1.66694	6.62e-20	6.27e-19	13.0569
MTMR9	myotubularin related protein 9	66036	C8ORF9, LIP-STYX, MTMR8	1.72872	0.789708	4.89e-30	1.07e-28	12.0409
DCTN6	dynactin subunit 6	10671	WS-3, WS3, P27	1.51239	0.596829	1.56e-11	6.60e-11	10.912
TNFRSF10A	TNF receptor superfamily member 10a	8797	APO2, CD261, DR4, TRAILR-1, TRAILR1	5.33427	2.41529	1.12e-13	5.88e-13	9.1636
PPP2CB	protein phosphatase 2 catalytic subunit beta	5516	PP2ABETA, PP2CB	1.57465	0.655027	7.99e-19	6.87e-18	13.5849
MCM4	minichromosome maintenance complex component 4	4173	CDC21, CDC54, IMD54, NKCD, NKGCD, P1-CDC21, HCDC21	-3.22286	-1.68834	8.42e-11	3.31e-10	14.5168
ASAH1	N-acylsphingosine amidohydrolase 1	427	AC, ACDASE, ASAH, PHP, PHP32, SMAPME	3.79129	1.92269	8.04e-31	1.88e-29	13.3876
MAN2B1	mannosidase alpha class 2B member 1	4125	LAMAN, MANB	1.64534	0.718382	2.07e-08	6.24e-08	12.0008
KCNN4	potassium calcium-activated channel subfamily N member 4	3783	DHS2, IK, IK1, IKCA1, KCA4, KCA3.1, SK4, SKCA4, HIK1, HIKCA1, HKCA4, HSK4	42.9859	5.42579	2.59e-26	4.37e-25	6.3654
TULP2	TUB like protein 2	7288	CT65, TUBL2	-4.96079	-2.31057	1.53e-05	3.43e-05	3.0394
NUCB1	nucleobindin 1	4924	CALNUC, NUC	1.79409	0.843252	4.56e-09	1.48e-08	13.7579
DHDH	dihydrodiol dehydrogenase	27294	2DD, HUM2DD	-3.33406	-1.73728	8.90e-11	3.48e-10	4.3196
GYS1	glycogen synthase 1	2997	GSY, GYS	1.60902	0.686178	4.48e-11	1.81e-10	12.4741
MAP4K1	mitogen-activated protein kinase kinase kinase kinase 1	11184	HPK1	-3.29989	-1.72242	7.19e-13	3.48e-12	5.8124
CGB2	chorionic gonadotropin subunit beta 2	114336	-	15.8302	3.98461	3.94e-09	1.29e-08	2.3783
LHB	luteinizing hormone subunit beta	3972	CGB4, HH23, LSH-B, LSH-BETA	21.0567	4.39621	2.38e-07	6.42e-07	2.1193
CGB3	chorionic gonadotropin subunit beta 3	1082	CGB, CGB5, CGB7, CGB8, LHB, HCGB	51.8251	5.69558	2.66e-12	1.22e-11	3.1762
TUBB4A	tubulin beta 4A class IVa	10382	DYT4, TUBB4, BETA-5	1.95137	0.964484	9.79e-06	2.24e-05	10.1141
KCNA7	potassium voltage-gated channel subfamily A member 7	3743	HAK6, KV1.7	5.3994	2.4328	0.012002	0.019248	0.4028
CLPTM1	CLPTM1 regulator of GABA type A receptor forward trafficking	1209	-	1.55674	0.63853	8.53e-17	6.04e-16	13.2392
RELB	RELB proto-oncogene, NF-kB subunit	5971	I-REL, IMD53, IREL, REL-B	1.63103	0.705781	0.0032	0.005533	9.877
LIN7B	lin-7 cell polarity scaffold B	64130	LIN-7B, MALS-2, MALS2, VELI2	3.06564	1.61619	3.35e-18	2.73e-17	7.3482
FCGRT	Fc gamma receptor and transporter	2217	FCRN, FCGAMMARN, ALPHA-CHAIN	4.42771	2.14656	1.24e-17	9.59e-17	10.7965
ARHGEF18	Rho/Rac guanine nucleotide exchange factor 18	23370	P114-RHOGEF, RP78, SA-RHOGEF, P114RHOGEF	1.5475	0.629938	3.44e-13	1.72e-12	8.7413
PPP1R13L	protein phosphatase 1 regulatory subunit 13 like	10848	ARCME, CMAEA, IASPP, NKIP1, RAI, RAI4	2.82095	1.49618	1.18e-14	6.77e-14	9.3653
PEX11G	peroxisomal biogenesis factor 11 gamma	92960	PEX11GAMMA	-2.43333	-1.28293	1.73e-18	1.45e-17	7.0448
SLC17A7	solute carrier family 17 member 7	57030	BNPI, VGLUT1	-4.01918	-2.0069	0.000466	0.000884	5.777
RNASEH2A	ribonuclease H2 subunit A	10535	AGS4, JUNB, RNASEHI, RNHIA, RNHL	-2.97308	-1.57196	4.87e-06	1.15e-05	5.8076
KLC3	kinesin light chain 3	147700	KLC2, KLC2L, KLCT, KNS2B	8.93031	3.15871	2.57e-13	1.30e-12	4.1473
DKKL1	dickkopf like acrosomal protein 1	27120	CT34, SGY, SGY-1, SGY1	-2.8565	-1.51425	7.41e-08	2.12e-07	7.2325
LYL1	LYL1 basic helix-loop-helix family member	4066	BHLHA18	5.40416	2.43407	2.46e-16	1.66e-15	5.6545
TBC1D17	TBC1 domain family member 17	79735	-	1.58719	0.666477	1.31e-11	5.57e-11	11.1001
PTOV1	PTOV1 extended AT-hook containing adaptor protein	53635	ACID2, PTOV-1	-1.6671	-0.737343	8.87e-37	3.17e-35	14.1142
TLE5	TLE family member 5, transcriptional modulator	166	AES, AES-1, AES-2, ESP1, GRG, GRG5, GRG-5	1.5234	0.607296	0.000108	0.00022	13.7671
NOVA2	NOVA alternative splicing regulator 2	4858	ANOVA, NEDASB, NOVA-2, NOVA3	-2.20132	-1.13837	0.000149	0.000299	12.0376
SNAPC2	small nuclear RNA activating complex polypeptide 2	6618	PTFDELTA, SNAP45	1.63091	0.705675	4.01e-06	9.56e-06	10.5012
CCDC61	coiled-coil domain containing 61	729440	VFL3, HVFL3	-1.53649	-0.619642	3.63e-17	2.68e-16	8.534
IL27RA	interleukin 27 receptor subunit alpha	9466	CRL1, IL-27RA, IL27R, TCCR, WSX1, ZCYTOR1	2.15387	1.10693	1.50e-05	3.36e-05	8.9114
ASF1B	anti-silencing function 1B histone chaperone	55723	CIA-II	-3.65609	-1.8703	4.79e-16	3.15e-15	11.9501
TNNT1	troponin T1, slow skeletal type	7138	ANM, NEM5, STNT, TNT, TNTS	2.4828	1.31197	1.26e-07	3.51e-07	7.9466
PPP6R1	protein phosphatase 6 regulatory subunit 1	22870	KIAA1115, PP6R1, SAP190, SAPS1	1.64409	0.717286	7.49e-17	5.33e-16	12.9167
C19orf44	chromosome 19 open reading frame 44	84167	-	-1.88921	-0.917782	1.08e-29	2.31e-28	9.7233
EPHX3	epoxide hydrolase 3	79852	ABHD9, EH3	-3.82137	-1.93409	1.32e-15	8.36e-15	5.5562
SYDE1	synapse defective Rho GTPase activating protein 1	85360	7H3, SYD1	2.35584	1.23624	1.10e-30	2.55e-29	12.357
SLC1A6	solute carrier family 1 member 6	6511	EAAT4	-3.05506	-1.6112	0.000716	0.001331	8.685
CCNE1	cyclin E1	898	CCNE, PCCNE1	-2.17822	-1.12315	2.12e-09	7.14e-09	10.8266
ANKRD27	ankyrin repeat domain 27	84079	PP12899, VARP	-1.51546	-0.599756	4.52e-09	1.47e-08	11.5678
FBL	fibrillarin	2091	FIB, FLRN, NOP1, RNU3IP1	-1.8167	-0.861317	2.11e-13	1.08e-12	13.8966
PLD3	phospholipase D family member 3	23646	AD19, HU-K4, HUK4, SCA46	3.07228	1.61931	4.27e-20	4.13e-19	14.9328
NUMBL	NUMB like endocytic adaptor protein	9253	CAG3A, CTG3A, NBL, NUMB-R, NUMBLIKE, NUMBR, TNRC23	2.867	1.51954	8.76e-41	4.06e-39	11.7043
EBI3	Epstein-Barr virus induced 3	10148	IL-27B, IL27B, IL35B	15.0734	3.91393	2.82e-20	2.78e-19	8.0352
SHD	Src homology 2 domain containing transforming protein D	56961	-	-5.22623	-2.38577	6.72e-06	1.57e-05	6.516
FSD1	fibronectin type III and SPRY domain containing 1	79187	GLFND, MIR1	-1.59628	-0.674714	3.80e-07	1.01e-06	11.3885
OVOL3	ovo like zinc finger 3	728361	HOVO3	-5.01865	-2.3273	0.002522	0.00441	0.6677
CLIP3	CAP-Gly domain containing linker protein 3	25999	CLIPR-59, CLIPR59, RSNL1	1.60842	0.685647	2.34e-07	6.34e-07	12.6144
ZFR2	zinc finger RNA binding protein 2	23217	KIAA1086	-1.89091	-0.919081	0.000568	0.001066	7.9806
TJP3	tight junction protein 3	27134	ZO-3, ZO3	-2.58164	-1.36829	0.005359	0.009001	5.0721
BBC3	BCL2 binding component 3	27113	JFY-1, JFY1, PUMA	2.69953	1.43271	6.61e-29	1.34e-27	10.3934
TGFB1	transforming growth factor beta 1	7040	CED, DPD1, IBDIMDE, LAP, TGF-BETA1, TGFB, TGFBETA	34.9699	5.12804	8.31e-43	4.37e-41	12.5779
DENND3	DENN domain containing 3	22898	-	17.0067	4.08803	0	0	11.0292
PLIN3	perilipin 3	10226	M6PRBP1, PP17, TIP47	2.13782	1.09614	6.21e-15	3.67e-14	13.3335
MYH14	myosin heavy chain 14	79784	DFNA4, DFNA4A, FP17425, MHC16, MYH17, NMHC II-C, NMHC-II-C, PNMHH, MYOSIN	13.9385	3.801	1.00e-17	7.79e-17	11.8635
ICAM4	intercellular adhesion molecule 4 (Landsteiner-Wiener blood group)	3386	CD242, LW	3.54125	1.82426	0.001194	0.002168	4.3311
ICAM5	intercellular adhesion molecule 5	7087	TLCN, TLN	9.49791	3.24761	1.28e-09	4.42e-09	4.2657
TYK2	tyrosine kinase 2	7297	IMD35, JTK1	1.94994	0.963432	7.34e-21	7.57e-20	12.245
RABAC1	Rab acceptor 1	10567	PRA1, PRAF1, YIP3	2.30079	1.20213	1.44e-12	6.76e-12	8.2252
MEIS3	Meis homeobox 3	56917	MRG2	1.9916	0.993927	6.39e-09	2.04e-08	12.1168
PTPRS	protein tyrosine phosphatase receptor type S	5802	PTP-SIGMA, PTPSIGMA, R-PTP-S, R-PTP-SIGMA	-2.07356	-1.05211	3.87e-08	1.14e-07	14.0643
CNFN	cornifelin	84518	PLAC8L2	-2.68596	-1.42544	3.85e-13	1.91e-12	5.852
KDELR1	KDEL endoplasmic reticulum protein retention receptor 1	10945	ERD2, ERD2.1, HDEL, PM23	1.74654	0.804496	6.59e-09	2.10e-08	13.9864
GRIN2D	glutamate ionotropic receptor NMDA type subunit 2D	2906	DEE46, EB11, EIEE46, GLUN2D, NMDAR2D, NR2D	6.27289	2.64913	2.73e-23	3.48e-22	8.109
SYNGR4	synaptogyrin 4	23546	-	-6.8992	-2.78643	4.47e-05	9.50e-05	1.028
ODAD1	outer dynein arm docking complex subunit 1	93233	CCDC114, CILD20	-1.70074	-0.766161	0.007037	0.01165	5.2561
CARD8	caspase recruitment domain family member 8	22900	CARDINAL, DACAR, DAKAR, NDPP, NDPP1, TUCAN	-1.65529	-0.727082	7.86e-08	2.24e-07	11.6616
LIG1	DNA ligase 1	3978	IMD96, LIGI, HLIG1	-3.39347	-1.76276	5.03e-14	2.72e-13	13.1426
PLA2G4C	phospholipase A2 group IVC	8605	CPLA2-GAMMA	15.1307	3.91941	3.11e-31	7.47e-30	8.4128
HAS1	hyaluronan synthase 1	3036	HAS	18.6616	4.222	1.75e-06	4.34e-06	4.8632
DBP	D-box binding PAR bZIP transcription factor	1628	DABP, TAXREB302	-2.9116	-1.54181	1.36e-20	1.37e-19	8.8892
CAPS	calcyphosine	828	CAPS1	2.11248	1.07894	1.59e-07	4.40e-07	8.3731
PLPPR2	phospholipid phosphatase related 2	64748	LPPR2, PRG4	3.6293	1.85969	9.13e-26	1.46e-24	10.7511
CACNG7	calcium voltage-gated channel auxiliary subunit gamma 7	59284	-	-4.68919	-2.22934	3.49e-06	8.39e-06	9.6616
DNASE2	deoxyribonuclease 2, lysosomal	1777	AIPCS, DNASE2A, DNL, DNL2	3.20182	1.67889	7.70e-10	2.72e-09	9.835
JAK3	Janus kinase 3	3718	JAK-3, JAK3_HUMAN, JAKL, L-JAK, LJAK	2.09075	1.06402	2.31e-05	5.08e-05	9.136
KCNN1	potassium calcium-activated channel subfamily N member 1	3780	KCA2.1, SK1, SKCA1, HSK1	-5.37558	-2.42642	1.33e-07	3.71e-07	8.1951
ARRDC2	arrestin domain containing 2	27106	CLONE24945, PP2703	6.80366	2.76631	1.85e-12	8.63e-12	6.9677
RAB3A	RAB3A, member RAS oncogene family	5864	-	1.63463	0.708965	0.000406	0.000775	8.4689
ISYNA1	inositol-3-phosphate synthase 1	51477	INO1, INOS, IPS, IPS 1, IPS-1	-2.06977	-1.04947	3.74e-11	1.52e-10	13.8309
TMEM59L	transmembrane protein 59 like	25789	BSMAP, C19ORF4	2.26784	1.18132	2.42e-09	8.10e-09	8.8539
LSR	lipolysis stimulated lipoprotein receptor	51599	ILDR3, LISCH7	1.52136	0.605359	2.00e-06	4.93e-06	10.7524
SCN1B	sodium voltage-gated channel beta subunit 1	6324	ATFB13, BRGDA5, DEE52, EIEE52, GEFSP1	13.991	3.80643	7.58e-42	3.81e-40	7.8775
PBX4	PBX homeobox 4	80714	-	-2.93681	-1.55425	1.68e-12	7.85e-12	7.7519
ZNF85	zinc finger protein 85	7639	HPF4, HTF1	-1.55947	-0.641057	1.66e-05	3.70e-05	10.493
ETHE1	ETHE1 persulfide dioxygenase	23474	HSCO, YF13H12	2.02781	1.01992	2.49e-06	6.06e-06	10.4526
CADM4	cell adhesion molecule 4	199731	IGSF4C, NECL4, NECL-4, TSLL2, SYNCAM4	1.53805	0.6211	9.38e-20	8.76e-19	13.0626
RUNDC3B	RUN domain containing 3B	154661	RPIB9, RPIP9	-1.94176	-0.957364	7.81e-07	2.00e-06	6.8489
CFAP69	cilia and flagella associated protein 69	79846	C7ORF63, FAP69, SPGF24	-2.6577	-1.41018	5.42e-07	1.41e-06	7.8379
RASA4	RAS p21 protein activator 4	10156	CAPRI, GAPL	-1.84327	-0.882265	0.000354	0.000682	6.5966
CDK6	cyclin dependent kinase 6	1021	MCPH12, PLSTIRE	1.95806	0.969422	2.11e-08	6.37e-08	15.0045
TFPI2	tissue factor pathway inhibitor 2	7980	PP5, REF1, TFPI-2	3.24219	1.69697	7.45e-05	0.000155	11.0265
PIK3CG	phosphatidylinositol-4,5-bisphosphate 3-kinase catalytic subunit gamma	5294	IMD97, PI3CG, PI3K, PI3KGAMMA, PIK3, P110GAMMA, P120-PI3K	5.83738	2.54532	1.63e-06	4.05e-06	2.88
PON3	paraoxonase 3	5446	-	-4.33812	-2.11707	0.000251	0.000493	1.6217
HBP1	HMG-box transcription factor 1	26959	-	2.00629	1.00453	4.30e-07	1.13e-06	12.1382
SP4	Sp4 transcription factor	6671	HF1B, SPR-1	-2.27991	-1.18898	2.16e-09	7.25e-09	11.0664
DLX5	distal-less homeobox 5	1749	SHFM1, SHFM1D	3.99745	1.99908	0.028069	0.042787	7.7842
STEAP1B	STEAP family member 1B	256227	-	-4.42995	-2.14729	5.97e-06	1.40e-05	7.574
PTN	pleiotrophin	5764	HARP, HB-GAM, HBBM, HBGF-8, HBGF8, HBNF, HBNF-1, NEGF1, OSF-1	-9.43492	-3.23801	3.31e-21	3.52e-20	14.0626
GSDME	gasdermin E	1687	DFNA5, ICERE-1	1.52829	0.611923	2.21e-14	1.24e-13	11.1771
ATP6V0A4	ATPase H+ transporting V0 subunit a4	50617	A4, ATP6N1B, ATP6N2, DRTA3, RDRTA2, RTA1C, RTADR, STV1, VPH1, VPP2	4.43785	2.14986	2.41e-05	5.30e-05	4.2316
ZC3HAV1	zinc finger CCCH-type containing, antiviral 1	56829	ARTD13, FLB6421, PARP13, ZAP, ZC3H2, ZC3HDC2	2.55492	1.35328	1.76e-08	5.36e-08	12.1733
IFT56	intraflagellar transport 56	79989	BRENS, DYF13, TTC26, DYF-13	-2.27627	-1.18667	2.11e-13	1.08e-12	10.7989
ADAP1	ArfGAP with dual PH domains 1	11033	CENTA1, GCS1L, P42IP4	2.23487	1.16019	1.68e-05	3.75e-05	5.6429
H2AZ2	H2A.Z variant histone 2	94239	H2A.Z-2, H2AFV, H2AV	-1.95916	-0.970236	9.25e-14	4.89e-13	14.4133
CAV2	caveolin 2	858	CAV	39.7031	5.31118	3.11e-26	5.19e-25	12.501
CAV1	caveolin 1	857	BSCL3, CGL3, LCCNS, MSTP085, PPH3, VIP21	19.84	4.31034	1.26e-19	1.16e-18	13.8988
MET	MET proto-oncogene, receptor tyrosine kinase	4233	AUTS9, DA11, DFNB97, HGFR, RCCP2, C-MET	21.1605	4.4033	0	0	11.6217
WNT2	Wnt family member 2	7472	INT1L1, IRP	11.8553	3.56746	1.14e-06	2.88e-06	1.2951
DNAJB6	DnaJ heat shock protein family (Hsp40) member B6	10049	DJ4, DNAJ, HHDJ1, HSJ-2, HSJ2, LGMD1D, LGMD1E, LGMDD1, MRJ, MSJ-1	1.53822	0.621266	6.82e-13	3.31e-12	13.8757
BRAT1	BRCA1 associated ATM activator 1	221927	BAAT1, C7ORF27, NEDCAS, RMFSL	-1.59069	-0.669655	4.16e-17	3.05e-16	12.1887
IQCE	IQ motif containing E	23288	1700028P05RIK, PAPA7	-2.52059	-1.33376	1.70e-29	3.60e-28	11.408
ANKRD7	ankyrin repeat domain 7	56311	TSA806	1.6857	0.753348	0.02282	0.035268	4.3728
TSPAN12	tetraspanin 12	23554	EVR5, NET-2, NET2, TM4SF12	2.05569	1.03962	6.70e-08	1.93e-07	11.2023
CPED1	cadherin like and PC-esterase domain containing 1	79974	C7ORF58	3.78279	1.91945	3.74e-05	8.02e-05	5.1388
EVX1	even-skipped homeobox 1	2128	EVX-1	-14.6039	-3.86828	4.60e-07	1.21e-06	1.7684
TAX1BP1	Tax1 binding protein 1	8887	CALCOCO3, T6BP, TXBP151	1.74602	0.804074	5.60e-15	3.32e-14	13.8136
CPVL	carboxypeptidase vitellogenic like	54504	HVLP	-1.52636	-0.610099	4.32e-05	9.20e-05	10.9917
GRB10	growth factor receptor bound protein 10	2887	GRB-IR, GRB-10, IRBP, MEG1, RSS	-1.60045	-0.678477	1.49e-07	4.14e-07	13.7858
FKBP14	FKBP prolyl isomerase 14	55033	EDSKMH, EDSKSCL2, FKBP22, IPBP12	3.34387	1.74152	8.06e-36	2.71e-34	12.4558
PLEKHA8	pleckstrin homology domain containing A8	84725	FAPP2	-1.76177	-0.817025	6.97e-07	1.80e-06	13.2014
NOD1	nucleotide binding oligomerization domain containing 1	10392	CARD4, CLR7.1, NLRC1, HNOD1	-1.64854	-0.721191	0.005095	0.008585	9.7172
EPHB6	EPH receptor B6	2051	HEP	-3.05724	-1.61223	1.35e-12	6.38e-12	9.0813
MINDY4	MINDY lysine 48 deubiquitinase 4	84182	AQP-1, AQP1, C7ORF67, CHIP28, FAM188B	-3.21552	-1.68505	5.20e-11	2.08e-10	5.3043
GHRHR	growth hormone releasing hormone receptor	2692	GHRFR, GRFR, IGHD1B, IGHD4	-4.07364	-2.02632	0.000452	0.00086	3.1288
HSPB1	heat shock protein family B (small) member 1	3315	CMT2F, HEL-S-102, HMN2B, HMND3, HS.76067, HSP27, HSP28, HSP25, SRP27	3.79495	1.92408	1.29e-25	2.03e-24	13.8567
NPTX2	neuronal pentraxin 2	4885	NARP, NP-II, NP2	-3.57256	-1.83696	5.23e-09	1.68e-08	11.2261
PTCD1	pentatricopeptide repeat domain 1	26024	-	-1.58627	-0.665635	3.59e-17	2.65e-16	8.6561
NUDT1	nudix hydrolase 1	4521	MTH1	-2.73189	-1.4499	5.22e-18	4.19e-17	10.9724
PTPRZ1	protein tyrosine phosphatase receptor type Z1	5803	HPTPZ, HPTPZETA, PTP-ZETA, PTP18, PTPRZ, PTPZ, R-PTP-ZETA-2, RPTPB, RPTPBETA, PHOSPHACAN	-7.65281	-2.93599	1.84e-08	5.60e-08	15.1564
TAF6	TATA-box binding protein associated factor 6	6878	ALYUS, MGC:8964, TAF(II)70, TAF(II)80, TAF2E, TAFII-70, TAFII-80, TAFII70, TAFII80, TAFII85	-1.54064	-0.62353	1.43e-34	4.39e-33	12.7133
FSCN3	fascin actin-bundling protein 3	29999	-	-1.62636	-0.701648	0.005058	0.008526	3.7055
FBXO24	F-box protein 24	26261	FBX24	-2.1221	-1.08549	4.43e-12	1.98e-11	5.3319
PPP1R17	protein phosphatase 1 regulatory subunit 17	10842	C7ORF16, GSBS	-2.47241	-1.30592	0.019004	0.02966	7.1535
USP42	ubiquitin specific peptidase 42	84132	-	-1.62201	-0.697782	1.28e-13	6.66e-13	11.5458
LSM5	LSM5 homolog, U6 small nuclear RNA and mRNA degradation associated	23658	YER146W	-1.99553	-0.996772	1.53e-19	1.40e-18	12.2732
SERPINE1	serpin family E member 1	5054	PAI, PAI-1, PAI1, PLANH1	43.0822	5.42902	4.62e-44	2.67e-42	14.6154
AP1S1	adaptor related protein complex 1 subunit sigma 1	1174	AP19, CLAPS1, EKV3, MEDNIK, SIGMA1A	1.68585	0.753478	2.41e-14	1.34e-13	12.9281
C1GALT1	core 1 synthase, glycoprotein-N-acetylgalactosamine 3-beta-galactosyltransferase 1	56913	C1GALT, T-SYNTHASE	2.32239	1.21561	1.83e-26	3.11e-25	11.9361
PLOD3	procollagen-lysine,2-oxoglutarate 5-dioxygenase 3	8985	BCARD, LH3	3.56841	1.83528	5.43e-29	1.11e-27	12.5988
RPA3	replication protein A3	6119	REPA3, RP-A P14	-2.9801	-1.57536	1.03e-28	2.07e-27	11.307
MYL10	myosin light chain 10	93408	MYLC2PL, PLRLC	5.44567	2.44511	0.004491	0.007625	0.9478
NRF1	nuclear respiratory factor 1	4899	ALPHA-PAL	-2.09986	-1.07029	3.47e-20	3.39e-19	11.1725
TMEM106B	transmembrane protein 106B	54664	HLD16	1.67819	0.746906	3.25e-07	8.67e-07	12.6665
EZH2	enhancer of zeste 2 polycomb repressive complex 2 subunit	2146	ENX-1, ENX1, EZH2B, KMT6, KMT6A, WVS, WVS2	-3.19459	-1.67563	4.14e-12	1.86e-11	13.5041
CEP41	centrosomal protein 41	95681	JBTS15, TSGA14	-1.78667	-0.837271	4.50e-09	1.46e-08	11.5626
SFRP4	secreted frizzled related protein 4	6424	FRP-4, FRPHE, FRZB-2, PYL, SFRP-4	14.1676	3.82452	4.19e-13	2.08e-12	9.3133
ACTR3C	actin related protein 3C	653857	ARP11	3.6017	1.84868	6.57e-06	1.53e-05	4.0021
POU6F2	POU class 6 homeobox 2	11281	RPF-1, WT5, WTSL	-1.94686	-0.961151	0.029858	0.045313	7.3744
TSPAN13	tetraspanin 13	27075	NET-6, NET6, TM4SF13	-1.56897	-0.64982	3.42e-11	1.39e-10	12.4688
RARRES2	retinoic acid receptor responder 2	5919	HP10433, TIG2	-8.31612	-3.05591	1.31e-32	3.51e-31	9.8696
AHR	aryl hydrocarbon receptor	196	FVH3, RP85, BHLHE76	13.8066	3.78729	6.30e-26	1.02e-24	11.5904
GLI3	GLI family zinc finger 3	2737	ACLS, GCPS, GLI3-190, GLI3FL, PAP-A, PAPA, PAPA1, PAPB, PHS, PPDIV	-3.0784	-1.62218	2.29e-09	7.65e-09	13.7251
COA1	cytochrome c oxidase assembly factor 1	55744	C7ORF44, MITRAC15	-1.58742	-0.66668	6.17e-44	3.54e-42	12.6969
BLVRA	biliverdin reductase A	644	BLVR, BVR, BVRA, BVRALPHA	1.96301	0.973065	6.35e-12	2.80e-11	11.6157
PRKAG2	protein kinase AMP-activated non-catalytic subunit gamma 2	51422	AAKG, AAKG2, CMH6, H91620P, WPWS	5.345	2.41819	0	0	12.0548
AEBP1	AE binding protein 1	165	ACLP	3.42803	1.77738	1.71e-13	8.83e-13	13.3478
POLD2	DNA polymerase delta 2, accessory subunit	5425	-	-1.73316	-0.793409	1.04e-13	5.48e-13	13.3628
MYL7	myosin light chain 7	58498	MYL2A, MYLC2A	61.0048	5.93085	2.79e-17	2.08e-16	7.8693
YKT6	YKT6 vesicular SNARE protein	10652	-	1.55719	0.638946	8.07e-10	2.84e-09	13.9172
SPATA6L	spermatogenesis associated 6 like	55064	C9ORF68, BA6J24.2	1.8085	0.854795	0.001821	0.00324	6.0392
SLC1A1	solute carrier family 1 member 1	6505	DCBXA, EAAC1, EAAT3, SCZD18, HEAAC1	2.15111	1.10508	7.01e-07	1.81e-06	8.5671
FSD1L	fibronectin type III and SPRY domain containing 1 like	83856	CCDC10, CSDUFD1, FSD1CL, FSD1NL, MIR1	-1.68855	-0.755786	3.41e-05	7.35e-05	10.8149
CNTNAP3	contactin associated protein family member 3	79937	CASPR3, CNTNAP3A	-3.22816	-1.69071	3.27e-10	1.20e-09	9.4796
NMRK1	nicotinamide riboside kinase 1	54981	C9ORF95, NRK1, BA235O14.2	4.61897	2.20757	1.43e-14	8.19e-14	8.9614
PRUNE2	prune homolog 2 with BCH domain	158471	BMCC1, BNIPXL, C9ORF65, KIAA0367	1.67571	0.744775	0.002044	0.003618	11.5952
MEGF9	multiple EGF like domains 9	1955	EGFL5	1.82788	0.870171	5.00e-05	0.000106	12.7282
TRIM14	tripartite motif containing 14	9830	-	4.2884	2.10044	3.21e-07	8.57e-07	10.3543
CORO2A	coronin 2A	7464	CLIPINB, IR10, WDR2	31.025	4.95536	1.64e-35	5.39e-34	10.9343
TGFBR1	transforming growth factor beta receptor 1	7046	AAT5, ACVRLK4, ALK-5, ALK5, ESS1, LDS1, LDS1A, LDS2A, MSSE, SKR4, TBR-I, TBRI, TGFR-1, TBETAR-I	1.63895	0.712771	8.66e-07	2.21e-06	15.3093
SEC61B	SEC61 translocon subunit beta	10952	-	1.64993	0.722403	1.30e-15	8.20e-15	12.6512
C5	complement C5	727	C5D, C5A, C5B, CPAMD4, ECLZB	-5.24514	-2.39098	5.64e-18	4.51e-17	10.225
OGN	osteoglycin	4969	OG, OIF, SLRR3A	9.67848	3.27478	0.000292	0.000568	0.5935
ECM2	extracellular matrix protein 2	1842	-	2.22434	1.15338	0.003984	0.006805	2.8173
TLE4	TLE family member 4, transcriptional corepressor	7091	BCE-1, BCE1, E(SPI), E(SPL), ESG, ESG4, GRG4, GRG-4	-1.53685	-0.619973	2.02e-11	8.46e-11	13.8707
LHX6	LIM homeobox 6	26468	LHX6.1, HLHX6	30.7405	4.94207	8.72e-11	3.42e-10	6.9407
PTGR1	prostaglandin reductase 1	22949	DIG-1, LTB4DH, PGR1, ZADH3	1.99892	0.999224	0.000198	0.000394	12.368
SUSD1	sushi domain containing 1	64420	-	3.2325	1.69265	1.00e-20	1.03e-19	11.2026
AMBP	alpha-1-microglobulin/bikunin precursor	259	A1M, EDC1, HCP, HI30, IATIL, ITI, ITIL, ITILC, UTI	-3.10721	-1.63562	3.56e-08	1.05e-07	4.1758
DNM1	dynamin 1	1759	DEE31, DEE31A, DEE31B, DNM, EIEE31	1.76393	0.818791	4.24e-06	1.01e-05	11.9753
ENG	endoglin	2022	END, HHT1, ORW1	3.03297	1.60073	0.009374	0.015269	7.0244
AK1	adenylate kinase 1	203	ADK, ADK1, CNSHA3, HTL-S-58J	1.84517	0.883754	2.79e-06	6.78e-06	8.2402
CDC37L1	cell division cycle 37 like 1, HSP90 cochaperone	55664	CDC37B, HARC	1.55795	0.63965	3.35e-10	1.23e-09	10.5556
RIC1	RIC1 partner of RAB6A GEF complex	57589	CATIFA, CIP150, KIAA1432, BA207C16.1	3.31928	1.73087	1.72e-42	8.90e-41	12.9921
KDM4C	lysine demethylase 4C	23081	GASC1, JHDM3C, JMJD2C, TDRD14C	1.52378	0.607654	1.81e-07	4.96e-07	10.219
DOCK8	dedicator of cytokinesis 8	81704	HEL-205, HIES2, MRD2, ZIR8	-2.22933	-1.15661	0.000813	0.001502	8.3651
NCS1	neuronal calcium sensor 1	23413	FLUP, FREQ	2.6435	1.40245	2.63e-42	1.35e-40	13.1249
CA9	carbonic anhydrase 9	768	CAIX, MN	-3.43919	-1.78207	7.59e-11	3.00e-10	4.5065
TYRP1	tyrosinase related protein 1	7306	CAS2, CATB, GP75, OCA3, TRP, TRP1, TYRP, B-PROTEIN	4.10838	2.03857	3.48e-08	1.03e-07	4.1801
CREB3	cAMP responsive element binding protein 3	10488	LUMAN, LZIP, SLZIP	1.69225	0.75894	8.44e-14	4.48e-13	12.2648
MPDZ	multiple PDZ domain crumbs cell polarity complex component	8777	HYC2, MUPP1	-1.62343	-0.699046	2.33e-11	9.70e-11	13.6478
LHX3	LIM homeobox 3	8022	CPHD3, LIM3, M2-LHX3	-10.5348	-3.39709	9.82e-08	2.77e-07	1.6992
RIGI	RNA sensor RIG-I	23586	DDX58, RIG-I, RIG1, RLR-1, SGMRT2	2.66109	1.41202	0.001916	0.0034	11.5714
PIP5K1B	phosphatidylinositol-4-phosphate 5-kinase type 1 beta	8395	MSS4, STM7	-12.8452	-3.68316	3.49e-14	1.92e-13	10.747
GLIS3	GLIS family zinc finger 3	169792	NDH, ZNF515	1.5902	0.669211	3.33e-07	8.87e-07	12.9726
NPDC1	neural proliferation, differentiation and control 1	56654	CAB, CAB-, CAB-1, CAB1, NPDC-1	2.69342	1.42944	0	1.12e-44	10.996
SH3GL2	SH3 domain containing GRB2 like 2, endophilin A1	6456	CNSA2, EEN-B1, SH3D2A, SH3P4	-2.73041	-1.44912	0.000599	0.001123	6.6961
PTGDS	prostaglandin D2 synthase	5730	L-PGDS, LPGDS, PDS, PGD2, PGDS, PGDS2	20.0231	4.32359	1.63e-05	3.65e-05	2.2638
SHB	SH2 domain containing adaptor protein B	6461	BA3J10.2	6.53565	2.70833	2.79e-23	3.55e-22	10.5172
ABHD17B	abhydrolase domain containing 17B, depalmitoylase	51104	C9ORF77, CGI-67, FAM108B1	-1.65348	-0.725509	1.81e-15	1.13e-14	11.6674
EXOSC3	exosome component 3	51010	CGI-102, PCH1B, RRP40, RRP40P, BA3J10.7, HRRP-40, P10	-1.6534	-0.72544	1.82e-10	6.91e-10	10.7319
PDLIM1	PDZ and LIM domain 1	9124	CLIM1, CLP-36, CLP36, HEL-S-112, HCLIM1	6.84671	2.77541	6.16e-41	2.91e-39	13.4446
CCNJ	cyclin J	54619	BA690P14.1	-1.7439	-0.802318	4.81e-05	0.000102	13.0308
GATA3	GATA binding protein 3	2625	HDR, HDRS	18.4368	4.20452	2.57e-32	6.74e-31	7.6114
HPS1	HPS1 biogenesis of lysosomal organelles complex 3 subunit 1	3257	BLOC3S1, HPS	1.54059	0.623479	2.55e-10	9.46e-10	11.6198
PHYH	phytanoyl-CoA 2-hydroxylase	5264	LN1, LNAP1, PAHX, PHYH1, RD	-1.85921	-0.89469	4.01e-24	5.58e-23	10.4796
RASSF4	Ras association domain family member 4	83937	AD037	6.83281	2.77248	2.69e-15	1.65e-14	13.2353
CXCL12	C-X-C motif chemokine ligand 12	6387	IRH, PBSF, SCYB12, SDF1, TLSF, TPAR1	143.099	7.16087	1.66e-29	3.50e-28	13.3317
PKD2L1	polycystin 2 like 1, transient receptor potential cation channel	9033	PCL, PKD2L, PKDL, TRPP3	-8.73053	-3.12607	1.27e-07	3.55e-07	2.243
CUBN	cubilin	8029	IFCR, IGS, IGS1, MGA1, GP280	2.15515	1.10779	3.19e-09	1.05e-08	10.6502
TRDMT1	tRNA aspartic acid methyltransferase 1	1787	DMNT2, DNMT2, MHSAIIP, PUMET, RNMT1	-1.98321	-0.987841	1.94e-07	5.29e-07	11.3839
NSMCE4A	NSE4A component of SMC5/6 complex	54780	C10ORF86, NS4EA, NSE4A	-2.87703	-1.52458	1.20e-19	1.11e-18	11.914
PLEKHA1	pleckstrin homology domain containing A1	59338	TAPP1	1.68126	0.749543	8.90e-05	0.000183	11.9281
PALD1	phosphatase domain containing paladin 1	27143	KIAA1274, PALD	-3.02597	-1.5974	5.48e-21	5.72e-20	10.1071
UNC5B	unc-5 netrin receptor B	219699	UNC5H2, P53RDL1	2.7606	1.46498	5.67e-37	2.05e-35	9.8083
CDH23	cadherin related 23	64072	CDHR23, PITA5, USH1D	-6.26876	-2.64818	3.28e-05	7.09e-05	8.946
VSIR	V-set immunoregulatory receptor	64115	B7-H5, B7H5, C10ORF54, DD1ALPHA, DIES1, GI24, PD-1H, PP2135, SISP1, VISTA	3.0835	1.62457	2.74e-05	5.98e-05	3.9152
SPOCK2	SPARC (osteonectin), cwcv and kazal like domains proteoglycan 2	9806	TESTICAN-2	-3.31254	-1.72794	2.14e-06	5.25e-06	8.1378
CCSER2	coiled-coil serine rich protein 2	54462	FAM190B, GCAP14, KIAA1128, BA486O22.1	2.0387	1.02765	1.06e-38	4.34e-37	12.4969
ACTA2	actin alpha 2, smooth muscle	59	ACTSA, SMDYS	17.5268	4.13149	1.46e-26	2.51e-25	15.2643
LIPA	lipase A, lysosomal acid type	3988	CESD, LAL	2.15659	1.10875	4.18e-18	3.37e-17	12.8528
SFXN3	sideroflexin 3	81855	BA108L7.2, SFX3, SLC56A3	15.7462	3.97693	0	0	12.5629
PITX3	paired like homeodomain 3	5309	ASGD1, ASMD, ASOD, CTPP4, CTRCT11, PTX3	228.168	7.83395	3.41e-28	6.56e-27	8.9468
GBF1	golgi brefeldin A resistant guanine nucleotide exchange factor 1	8729	ARF1GEF, CMT2GG, CMTDI2, CMTDIA	2.06826	1.04842	1.63e-11	6.88e-11	13.7348
ACBD5	acyl-CoA binding domain containing 5	91452	RDLKD	1.67583	0.744875	5.07e-16	3.33e-15	11.8141
LHPP	phospholysine phosphohistidine inorganic pyrophosphate phosphatase	64077	HDHD2B	-1.65901	-0.730326	3.36e-07	8.95e-07	9.0872
NEURL1	neuralized E3 ubiquitin protein ligase 1	9148	NEUR1, NEURL, RNF67, BA416N2.1, NEU, NEU-1	-1.69716	-0.763125	0.003588	0.006158	6.3193
SH3PXD2A	SH3 and PX domains 2A	9644	FISH, SH3MD1, TKS5	2.6852	1.42503	1.71e-07	4.70e-07	12.7738
PITRM1	pitrilysin metallopeptidase 1	10531	MP1, PREP, SCAR30	2.3893	1.25659	3.87e-15	2.33e-14	13.0411
MAP3K8	mitogen-activated protein kinase kinase kinase 8	1326	AURA2, COT, EST, ESTF, MEKK8, TPL2, TPL-2, C-COT	-1.7368	-0.79643	4.72e-09	1.53e-08	9.3929
EBF3	EBF transcription factor 3	253738	COE3, EBF-3, HADDS, O/E-2, OE-2	-10.7028	-3.41992	1.70e-07	4.68e-07	9.1689
SMC3	structural maintenance of chromosomes 3	9126	BAM, BMH, CDLS3, CSPG6, HCAP, SMC3L1	-1.93931	-0.95554	1.16e-08	3.60e-08	14.0748
SHOC2	SHOC2 leucine rich repeat scaffold protein	8036	NSLH1, SIAA0862, SOC2, SUR8	2.70249	1.43429	7.57e-44	4.27e-42	12.7327
TFAM	transcription factor A, mitochondrial	7019	MTDPS15, MTTF1, MTTFA, TCF6, TCF6L1, TCF6L2, TCF6L3	-1.5946	-0.673195	2.56e-07	6.89e-07	12.6818
PPIF	peptidylprolyl isomerase F	10105	CYP3, CYP-M, CYP-D, CYPD	-1.58608	-0.665466	9.27e-06	2.13e-05	12.7373
PBLD	phenazine biosynthesis like protein domain containing	64081	HEL-S-306, MAWBP, MAWDBP	1.50895	0.593543	0.00067	0.001249	9.6053
LGI1	leucine rich glioma inactivated 1	9211	ADLTE, ADPAEF, ADPEAF, EPITEMPIN, EPT, ETL1, IB1099	-8.80529	-3.13837	2.16e-14	1.21e-13	12.994
KRT23	keratin 23	25984	CK23, HAIK1, K23	7.08752	2.82528	1.71e-06	4.23e-06	6.6388
WNT3	Wnt family member 3	7473	INT4, TETAMS	-3.77744	-1.91741	1.85e-18	1.55e-17	10.202
RAD51C	RAD51 paralog C	5889	BROVCA3, FANCO, R51H3, RAD51L2	-1.6539	-0.725874	2.67e-35	8.66e-34	10.9763
SEPTIN4	septin 4	5414	ARTS, BRADEION, C17ORF47, CE5B3, H5, MART, PNUTL2, SEP4, SEPT4, SPGF99, SEPTIN-4, HCDCREL-2, HUCEP-7	-2.60433	-1.38091	5.38e-09	1.73e-08	7.3711
MTMR4	myotubularin related protein 4	9110	FYVE-DSP2, ZFYVE11	-1.87911	-0.910049	8.07e-13	3.88e-12	12.9966
DHX40	DEAH-box helicase 40	79665	ARG147, DDX40, PAD	-1.87194	-0.904536	8.03e-28	1.50e-26	13.2116
TUBD1	tubulin delta 1	51174	TUBD	-1.8836	-0.91349	1.14e-17	8.83e-17	10.4205
PNPO	pyridoxamine 5'-phosphate oxidase	55163	HEL-S-302, PDXPO	2.94154	1.55657	2.51e-06	6.11e-06	9.9965
CDK5RAP3	CDK5 regulatory subunit associated protein 3	80279	C53, HSF-27, IC53, LZAP, MST016, OK/SW-CL.114, PP1553	-1.66404	-0.734694	3.86e-17	2.84e-16	12.8806
CBX1	chromobox 1	10951	CBX, HP1-BETA, HP1HS-BETA, HP1HSBETA, HP1BETA, M31, MOD1, P25BETA	-1.84059	-0.880167	1.54e-10	5.87e-10	14.6875
CAMTA2	calmodulin binding transcription activator 2	23125	-	3.59091	1.84435	1.12e-21	1.24e-20	10.8614
ENO3	enolase 3	2027	GSD13, MSE	1.90647	0.930901	4.34e-07	1.14e-06	9.5016
PFN1	profilin 1	5216	ALS18	2.11456	1.08036	6.92e-17	4.94e-16	16.0338
RASD1	ras related dexamethasone induced 1	51655	AGS1, DEXRAS1, MGC:26290	-8.17365	-3.03098	5.03e-14	2.72e-13	8.3374
CHRNE	cholinergic receptor nicotinic epsilon subunit	1145	ACHRE, CMS1A1, CMS1D, CMS1E, CMS2A, CMS4A, CMS4B, CMS4C, FCCMS, FIM1, FIMG, FIMG1, MGI, SCCMS	3.0525	1.60999	3.06e-05	6.63e-05	3.0911
BLMH	bleomycin hydrolase	642	BH, BMH	-1.57203	-0.652625	0	1.40e-45	12.9164
ALDH3A1	aldehyde dehydrogenase 3 family member A1	218	ALDH3, ALDHIII	-5.53748	-2.46923	1.29e-23	1.70e-22	4.4522
SYNGR2	synaptogyrin 2	9144	-	2.4262	1.2787	5.52e-12	2.45e-11	11.6363
B9D1	B9 domain containing 1	27077	B9, EPPB9, JBTS27, MKS9, MKSR-1, MKSR1	-1.89725	-0.923911	1.55e-17	1.18e-16	9.9225
C17orf75	chromosome 17 open reading frame 75	64149	NJMU-R1, SRI2	-1.84686	-0.885078	1.51e-15	9.50e-15	11.9537
CYTH1	cytohesin 1	9267	B2-1, CYTOHESIN-1, D17S811E, PSCD1, SEC7	2.78032	1.47525	3.05e-09	1.01e-08	11.9389
LGALS3BP	galectin 3 binding protein	3959	90K, BTBD17B, CYCAP, M2BP, MAC-2-BP, TANGO10B, GP90	7.10266	2.82836	8.49e-12	3.70e-11	13.6853
ASIC2	acid sensing ion channel subunit 2	40	ACCN, ACCN1, ASIC2A, BNC1, BNAC1, MDEG, HBNAC1	6.42568	2.68385	1.43e-08	4.41e-08	3.2736
CCL2	C-C motif chemokine ligand 2	6347	GDCF-2, HC11, HSMCR30, MCAF, MCP-1, MCP1, SCYA2, SMC-CF	10.2547	3.35822	1.67e-14	9.43e-14	12.8459
DHX58	DExH-box helicase 58	79132	D11LGP2, D11LGP2E, LGP2, RLR-3	6.48879	2.69795	7.73e-06	1.79e-05	7.4353
RAB5C	RAB5C, member RAS oncogene family	5878	L1880, RAB5CL, RAB5L, RABL	1.64323	0.716531	1.01e-11	4.36e-11	12.0378
NAGLU	N-acetyl-alpha-glucosaminidase	4669	CMT2V, MPS-IIIB, MPS3B, NAG, UFHSD	1.88338	0.913322	3.33e-07	8.86e-07	10.955
CNTNAP1	contactin associated protein 1	8506	CASPR, CHN3, CNTNAP, NRXN4, P190	4.12547	2.04456	3.59e-16	2.38e-15	11.74
ABI3	ABI family member 3	51225	NESH, SSH3BP3	1.62133	0.697174	0.024365	0.037489	6.9056
PPP1R9B	protein phosphatase 1 regulatory subunit 9B	84687	PPP1R6, PPP1R9, SPINO, SPN	1.70155	0.76685	4.39e-15	2.63e-14	12.7007
COL1A1	collagen type I alpha 1 chain	1277	CAFYD, EDSARTH1, EDSC, OI1, OI2, OI3, OI4	122.212	6.93324	0	0	18.6656
SGCA	sarcoglycan alpha	6442	50DAG, ADL, DAG2, DMDA2, LGMD2D, LGMDR3, SCARMD1, ADHALIN	17.3833	4.11963	1.35e-11	5.74e-11	4.052
VAT1	vesicle amine transport 1	10493	VATI	2.23202	1.15835	6.22e-20	5.92e-19	14.1828
LRRC59	leucine rich repeat containing 59	55379	PRO1855, P34	1.71528	0.778443	5.21e-22	5.89e-21	14.0881
RND2	Rho family GTPase 2	8153	ARHN, RHO7, RHON	-2.42642	-1.27883	3.15e-08	9.36e-08	11.5232
ALOX12	arachidonate 12-lipoxygenase, 12S type	239	12-LOX, 12S-LOX, LOG12	-2.15352	-1.1067	0.006309	0.0105	3.7934
ABCC3	ATP binding cassette subfamily C member 3	8714	ABC31, EST90757, MLP2, MOAT-D, MRP3, CMOAT2	3.59328	1.8453	0.000899	0.001653	3.1188
MPP2	MAGUK p55 scaffold protein 2	4355	DLG2	-1.98904	-0.992072	1.58e-08	4.85e-08	11.1443
SMURF2	SMAD specific E3 ubiquitin protein ligase 2	64750	-	2.21988	1.15048	5.17e-11	2.07e-10	12.9768
DUSP3	dual specificity phosphatase 3	1845	VHR	2.57791	1.3662	1.66e-20	1.67e-19	12.9326
CACNG1	calcium voltage-gated channel auxiliary subunit gamma 1	786	CACNLG	-7.10537	-2.82891	5.34e-06	1.26e-05	3.9786
EFNB3	ephrin B3	1949	EFL6, EPLG8, LERK8	-2.99239	-1.5813	1.72e-18	1.44e-17	11.7877
FAM20A	FAM20A golgi associated secretory pathway pseudokinase	54757	AI1G, AIGFS, FP2747	16.8577	4.07534	7.68e-07	1.97e-06	6.4279
MMD	monocyte to macrophage differentiation associated	23531	MMA, MMD1, PAQR11	-2.03526	-1.02521	5.78e-11	2.31e-10	11.7214
MAP2K6	mitogen-activated protein kinase kinase 6	5608	CRCMSL, MAPKK6, MEK6, MKK6, PRKMK6, SAPKK-3, SAPKK3	-3.91114	-1.96759	2.16e-15	1.34e-14	12.6772
RCVRN	recoverin	5957	RCV1	4.15806	2.05591	0.00051	0.000963	2.8259
TNFAIP1	TNF alpha induced protein 1	7126	B12, B61, BTBD34, EDP1, HBACURD2	2.42271	1.27662	1.29e-23	1.69e-22	13.1105
IFT20	intraflagellar transport 20	90410	-	2.07449	1.05276	2.91e-11	1.20e-10	10.8626
TMEM97	transmembrane protein 97	27346	MAC30, S2R, SIGMA2R	-1.89785	-0.924366	0.000145	0.000292	14.2014
CDR2L	cerebellar degeneration related protein 2 like	30850	HUMPPA	2.14477	1.10082	1.77e-24	2.55e-23	11.8222
PMP22	peripheral myelin protein 22	5376	CIDP, CMT1A, CMT1E, DSS, GAS-3, GAS3, HMSNIA, HNPP, SP110	2.96783	1.56941	6.66e-09	2.12e-08	11.1802
PHOX2B	paired like homeobox 2B	8929	CCHS, NBLST2, NBPHOX, PMX2B	-96.4668	-6.59196	2.48e-21	2.67e-20	3.9343
SLAIN2	SLAIN motif family member 2	57606	KIAA1458	1.59344	0.672145	2.20e-28	4.28e-27	12.586
DCUN1D4	defective in cullin neddylation 1 domain containing 4	23142	DCNL4	-1.54864	-0.631	0	0	12.986
ODAM	odontogenic, ameloblast associated	54959	APIN	5.63736	2.49502	0.006661	0.01106	2.2601
CHIC2	cysteine rich hydrophobic domain 2	26511	BTL	3.3284	1.73483	1.87e-30	4.25e-29	10.3266
NMU	neuromedin U	10874	-	-6.06341	-2.60013	4.59e-09	1.49e-08	10.6507
AREG	amphiregulin	374	AR, AREGB, CRDGF, SDGF	19.233	4.26551	1.07e-08	3.33e-08	2.0819
MANBA	mannosidase beta	4126	MANB1	4.34549	2.11952	2.61e-20	2.57e-19	11.511
MAPK10	mitogen-activated protein kinase 10	5602	JNK3, JNK3A, PRKM10, SAPK1B, P493F12, P54BSAPK	-6.66004	-2.73553	1.52e-12	7.15e-12	12.3673
UCP1	uncoupling protein 1	7350	SLC25A7, UCP	2.94484	1.55819	0.000228	0.00045	3.2289
TBC1D9	TBC1 domain family member 9	23158	GRAMD9, MDR1	2.07736	1.05475	0	0	12.5407
INPP4B	inositol polyphosphate-4-phosphatase type II B	8821	-	5.45345	2.44717	0	0	11.0984
GAB1	GRB2 associated binding protein 1	2549	DFNB26	-1.62353	-0.699138	8.60e-14	4.56e-13	11.2064
KLHL2	kelch like family member 2	11275	ABP-KELCH, MAV, MAYVEN	2.08402	1.05937	0	0	11.2102
CPE	carboxypeptidase E	1363	BDVS, CPH, IDDHH	1.92673	0.946152	8.76e-09	2.76e-08	13.6278
WFS1	wolframin ER transmembrane glycoprotein	7466	CTRCT41, WFRS, WFS, WFSL	2.5482	1.34948	3.95e-23	4.94e-22	12.2939
ANXA10	annexin A10	11199	ANX14	35.4074	5.14598	3.85e-15	2.32e-14	3.4233
GALNT7	polypeptide N-acetylgalactosaminyltransferase 7	51809	GALNAC-T7, GALNACT7	3.01047	1.58999	1.34e-31	3.33e-30	13.5428
SOD3	superoxide dismutase 3	6649	EC-SOD	1.91736	0.939125	0.005977	0.009975	6.3852
SEPSECS	Sep (O-phosphoserine) tRNA:Sec (selenocysteine) tRNA synthase	51091	LP, PCH2D, SLA, SLA-P35, SLA/LP, SECS	-1.59416	-0.672793	2.36e-19	2.12e-18	10.3642
CPZ	carboxypeptidase Z	8532	-	6.23522	2.64044	0.000736	0.001367	2.3878
SLC2A9	solute carrier family 2 member 9	56606	GLUT9, GLUTX, UAQTL2, URATV1	4.79287	2.26089	1.15e-09	3.99e-09	4.3608
NEIL3	nei like DNA glycosylase 3	55247	FGP2, FPG2, NEI3, ZGRF3, HFPG2, HNEI3	-3.24534	-1.69837	9.02e-13	4.32e-12	10.2786
NSD2	nuclear receptor binding SET domain protein 2	7468	KMT3F, KMT3G, MMSET, RAUST, REIIBP, TRX5, WHS, WHSC1	-2.96602	-1.56853	1.82e-12	8.51e-12	14.8883
NKX3-2	NK3 homeobox 2	579	BAPX1, NKX3.2, NKX3B, SMMD	2.24565	1.16713	0.030325	0.045959	5.8808
SLC75A1	solute carrier family 75 member 1	10227	MFSD10, TETRAN, TETTRAN	1.96267	0.972814	0	3.22e-44	12.0612
GLRB	glycine receptor beta	2743	HKPX2	2.07097	1.05031	1.32e-16	9.13e-16	9.7993
BST1	bone marrow stromal cell antigen 1	683	CD157, CADPR2	6.97295	2.80177	2.94e-41	1.43e-39	10.7371
HGFAC	HGF activator	3083	HGFA	-1.54196	-0.624763	0.020246	0.03148	5.7903
KLHL5	kelch like family member 5	51088	-	3.96615	1.98774	6.29e-31	1.48e-29	13.4277
FAM149A	family with sequence similarity 149 member A	25854	MST119, MSTP119	-1.87064	-0.903529	6.19e-20	5.89e-19	8.5877
NCAPG	non-SMC condensin I complex subunit G	64151	CAPG, CHCG, NY-MEL-3, YCG1	-2.80856	-1.48983	1.56e-09	5.32e-09	13.5537
DDX25	DEAD-box helicase 25	29118	GRTH	-1.77168	-0.825114	8.12e-10	2.85e-09	7.3645
CRYAB	crystallin alpha B	1410	CMD1II, CRYA2, CTPP2, CTRCT16, HEL-S-101, HSPB5, MFM2, MFM2A, MFM2B	201.791	7.65672	3.66e-24	5.11e-23	12.0185
DBX1	developing brain homeobox 1	120237	HLX1	-171.23	-7.41979	1.67e-26	2.85e-25	10.3928
HTATIP2	HIV-1 Tat interactive protein 2	10553	CC3, SDR44U1, TIP30	1.54564	0.6282	0.008146	0.013379	10.3715
CTSC	cathepsin C	1075	CPPI, DPP-I, DPP1, DPPI, HMS, JP, JPD, PALS, PDON1, PLS	1.62269	0.698388	0.005352	0.008991	13.1541
CCDC34	coiled-coil domain containing 34	91057	L15, NY-REN-41, RAMA3, SPGF76	-2.57478	-1.36445	1.37e-14	7.86e-14	11.5394
ZBTB16	zinc finger and BTB domain containing 16	7704	PLZF, ZNF145	-9.22162	-3.20502	3.51e-06	8.44e-06	10.105
ELP4	elongator acetyltransferase complex subunit 4	26610	AN, AN2, C11ORF19, PAX6NEB, PAXNEB, DJ68P15A.1, HELP4	-2.21573	-1.14778	2.62e-11	1.08e-10	11.2664
SC5D	sterol-C5-desaturase	6309	ERG3, S5DES, SC5DL	1.739	0.798259	3.74e-07	9.91e-07	13.7198
CRTAM	cytotoxic and regulatory T cell molecule	56253	CD355	6.66553	2.73672	0.001636	0.002926	0.2185
JHY	junctional cadherin complex regulator	79864	C11ORF63	2.09419	1.06639	1.03e-05	2.35e-05	7.9124
B3GAT1	beta-1,3-glucuronyltransferase 1	27087	CD57, GLCATP, GLCUATP, HNK1, LEU7, NK-1, NK1	-2.31577	-1.21149	0.009299	0.015156	11.6275
P2RX3	purinergic receptor P2X 3	5024	P2X3	-3.11599	-1.63969	0.005578	0.009347	5.7563
SIAE	sialic acid acetylesterase	54414	AIS6, CSE-C, CSEC, LSE, YSG2	1.98899	0.992034	8.48e-06	1.95e-05	10.3973
DTX4	deltex E3 ubiquitin ligase 4	23220	RNF155	-5.5399	-2.46986	2.94e-26	4.91e-25	13.7048
EHD1	EH domain containing 1	10938	H-PAST, HPAST1, PAST, PAST1	2.41709	1.27327	7.06e-27	1.24e-25	13.6266
DCPS	decapping enzyme, scavenger	28960	ARS, DCS1, HINT-5, HINT5, HSL1, HSPC015	-1.59834	-0.676573	1.23e-14	7.08e-14	10.4917
NRXN2	neurexin 2	9379	-	-3.76317	-1.91195	2.94e-05	6.40e-05	9.4462
MS4A4A	membrane spanning 4-domains A4A	51338	4SPAN1, CD20-L1, CD20L1, HDCME31P, MS4A4, MS4A7	4.46345	2.15816	0.009542	0.015526	0.96
PRPF19	pre-mRNA processing factor 19	27339	NMP200, PRP19, PSO4, SNEV, UBOX4, HPSO4	-1.77878	-0.830892	3.21e-10	1.18e-09	13.8263
CCKBR	cholecystokinin B receptor	887	CCK-2R, CCK-B, CCK2R, GASR	-2.96465	-1.56786	1.90e-05	4.23e-05	7.1824
HPX	hemopexin	3263	HX	1.77009	0.823819	1.58e-09	5.37e-09	6.7036
TRIM3	tripartite motif containing 3	10612	BERP, HAC1, RNF22, RNF97	1.72706	0.788319	4.43e-22	5.04e-21	10.5356
FOLR1	folate receptor alpha	2348	FBP, FOLR, FRALPHA, NCFTD	3.73778	1.90218	5.73e-07	1.49e-06	5.9935
GALNT18	polypeptide N-acetylgalactosaminyltransferase 18	374378	GALNACT18, GALNT15, GALNTL4, GALNAC-T15, GALNAC-T18	2.53402	1.34143	6.35e-13	3.09e-12	9.7397
BIRC2	baculoviral IAP repeat containing 2	329	API1, HIAP2, HIAP-2, MIHB, RNF48, C-IAP1, CIAP1	1.8074	0.853914	1.11e-36	3.93e-35	13.1817
UPK2	uroplakin 2	7379	UP2, UPII	1.70445	0.769303	0.008409	0.01378	3.8043
NECTIN1	nectin cell adhesion molecule 1	5818	CD111, CLPED1, ED4, HIGR, HV1S, HVEC, OFC7, PRR, PRR1, PVRL1, PVRR, PVRR1, SK-12, NECTIN-1	-2.31413	-1.21047	7.88e-12	3.44e-11	12.8765
HIPK3	homeodomain interacting protein kinase 3	10114	DYRK6, FIST3, PKY, YAK1	2.31843	1.21315	5.26e-19	4.57e-18	12.4902
PDHX	pyruvate dehydrogenase complex component X	8050	DLDBP, E3BP, OPDX, PDHXD, PDX1, PROX	1.5162	0.600463	2.38e-15	1.47e-14	11.6944
SLC1A2	solute carrier family 1 member 2	6506	DEE41, EAAT2, EIEE41, GLT-1, GLT1, HBGT	-4.83817	-2.27446	2.41e-07	6.51e-07	9.3666
SLC15A3	solute carrier family 15 member 3	51296	OCTP, PHT2, PTR3, HPHT2	2.94535	1.55844	2.48e-05	5.44e-05	7.769
MDK	midkine	4192	ARAP, MK, NEGF2	-2.12729	-1.08902	4.21e-29	8.63e-28	14.9937
NAA40	N-alpha-acetyltransferase 40, NatD catalytic subunit	79829	NAT11, NATD, PATT1, HNATD	-1.89126	-0.919351	8.08e-17	5.74e-16	12.3447
SLC67A1	solute carrier family 67 member 1	5002	BWR1A, BWSCR1A, HET, IMPT1, ITM, ORCTL2, SLC22A18, SLC22A1L, TSSC5, P45-BWR1A	4.26407	2.09223	5.23e-16	3.44e-15	8.6509
CD81	CD81 molecule	975	CVID6, S5.7, TAPA1, TSPAN28	2.22981	1.15692	7.52e-21	7.76e-20	14.4038
SLC35F2	solute carrier family 35 member F2	54733	HSNOV1	11.9156	3.57478	2.48e-32	6.51e-31	10.8086
C11orf21	chromosome 11 open reading frame 21	29125	-	18.4909	4.20874	6.55e-07	1.69e-06	2.2104
TCIRG1	T cell immune regulator 1, ATPase H+ transporting V0 subunit a3	10312	ATP6N1C, ATP6V0A3, ATP6I, OC-116KDA, OC116, OPTB1, STV1, TIRC7, VPH1, A3	4.39593	2.13617	3.46e-09	1.14e-08	10.3271
CHKA	choline kinase alpha	1119	CHK, CK, CKI, EK, NEDMIMS	-1.51529	-0.599592	3.98e-09	1.30e-08	12.1486
EXPH5	exophilin 5	23086	EBS4, SLAC2-B, SLAC2B	2.08984	1.06339	3.52e-11	1.43e-10	7.8209
HPS5	HPS5 biogenesis of lysosomal organelles complex 2 subunit 2	11234	AIBP63, BLOC2S2	1.867	0.900723	2.27e-16	1.54e-15	11.8517
P3H3	prolyl 3-hydroxylase 3	10536	GRCB, HSU47926, LEPREL2	2.05861	1.04167	9.05e-13	4.33e-12	12.4273
PPFIBP1	PPFIB scaffold protein 1	8496	L2, NEDSMBA, SGT2, HSGT2, HSGT2P	3.64495	1.8659	1.82e-20	1.82e-19	12.7285
CD69	CD69 molecule	969	AIM, BL-AC/P26, CLEC2C, EA1, GP32/28, MLR-3	15.0063	3.9075	4.15e-06	9.88e-06	6.0573
CLEC2B	C-type lectin domain family 2 member B	9976	AICL, CLECSF2, HP10085, IFNRG1	-5.91091	-2.56338	4.51e-06	1.07e-05	4.7714
SELPLG	selectin P ligand	6404	CD162, CLA, PSGL-1, PSGL1	19.2571	4.26732	1.09e-37	4.13e-36	8.5687
CORO1C	coronin 1C	23603	HCRNN4	2.19103	1.13161	2.90e-16	1.93e-15	15.1494
ASIC1	acid sensing ion channel subunit 1	41	ACCN2, ASIC, BNAC2	-1.95097	-0.964193	1.46e-13	7.57e-13	10.6787
TSPAN11	tetraspanin 11	441631	VSSW1971	-4.22037	-2.07737	5.47e-30	1.20e-28	12.3996
KCTD10	potassium channel tetramerization domain containing 10	83892	BTBD28, MSTP028, ULRO61, HBACURD3	1.76915	0.82306	6.29e-12	2.78e-11	13.7814
SYT10	synaptotagmin 10	341359	-	-3.40357	-1.76705	0.001817	0.003233	8.4275
BCL7A	BAF chromatin remodeling complex subunit BCL7A	605	BCL7, SMARCJ1	-2.34681	-1.2307	1.75e-10	6.66e-10	12.4789
CYP27B1	cytochrome P450 family 27 subfamily B member 1	1594	CP2B, CYP1, CYP1ALPHA, CYP27B, P450C1, PDDR, VDD1, VDDR, VDDRI, VDR	-1.51075	-0.595261	0.016994	0.026698	6.487
MYF6	myogenic factor 6	4618	CNM3, MRF4, BHLHC4, MYF-6	-5.10935	-2.35314	1.62e-07	4.46e-07	3.779
KRT18	keratin 18	3875	CK-18, CYK18, K18	9.75323	3.28588	6.21e-43	3.30e-41	14.3629
TNS2	tensin 2	23371	C1-TEN, C1TEN, TENC1	6.17941	2.62747	9.61e-24	1.29e-22	9.5779
GLI1	GLI family zinc finger 1	2735	GLI, PAPA8, PPD1	-6.7819	-2.76169	1.25e-31	3.11e-30	8.9572
PPM1H	protein phosphatase, Mg2+/Mn2+ dependent 1H	57460	ARHCL1, NERPP-2C, URCC2	5.06987	2.34195	6.23e-13	3.04e-12	11.2837
ELK3	ETS transcription factor ELK3	2004	ERP, NET, SAP-2, SAP2	6.11351	2.612	1.37e-15	8.65e-15	13.0292
SLC6A12	solute carrier family 6 member 12	6539	BGT-1, BGT1, GAT2	2.2871	1.19352	0.01393	0.022174	3.9077
WNT5B	Wnt family member 5B	81029	-	2.81058	1.49087	1.17e-09	4.04e-09	11.3644
TRPV4	transient receptor potential cation channel subfamily V member 4	59341	BCYM3, CMT2C, HMSN2C, OTRPC4, SMAL, SPSMA, SSQTL1, TRP12, VRL2, VROAC	2.77066	1.47023	0.000377	0.000724	6.0471
FOXM1	forkhead box M1	2305	FKHL16, FOXM1A, FOXM1B, FOXM1C, HFH-11, HFH11, HNF-3, INS-1, MPHOSPH2, MPP-2, MPP2, PIG29, TRIDENT	-2.8639	-1.51798	1.56e-09	5.32e-09	13.5296
PRMT8	protein arginine methyltransferase 8	56341	HRMT1L3, HRMT1L4	-36.0701	-5.17273	6.10e-20	5.81e-19	7.8347
PARP11	poly(ADP-ribose) polymerase family member 11	57097	ARTD11, C12ORF6, MIB006	-1.8281	-0.870348	8.67e-18	6.79e-17	11.1566
ARPC3	actin related protein 2/3 complex subunit 3	10094	ARC21, P21-ARC	1.99807	0.998605	2.56e-14	1.42e-13	13.9432
MYL2	myosin light chain 2	4633	CMH10, MFM12, MLC-2, MLC-2S/V, MLC-2V, MLC2	9.724	3.28155	2.15e-05	4.75e-05	1.3946
RAD51AP1	RAD51 associated protein 1	10635	PIR51	-3.26739	-1.70814	1.70e-11	7.18e-11	11.7924
CUX2	cut like homeobox 2	23316	CDP2, CUTL2, DEE67, EIEE67	-4.74705	-2.24703	2.10e-06	5.16e-06	9.9683
SH2B3	SH2B adaptor protein 3	10019	IDDM20, LNK	3.79574	1.92438	5.93e-22	6.69e-21	11.6415
AKAP3	A-kinase anchoring protein 3	10566	AKAP 110, AKAP110, CT82, FSP95, HEL159, PRKA3, SOB1, SPGF82	-1.73228	-0.792676	0.008447	0.013834	7.3716
MANSC1	MANSC domain containing 1	54682	9130403P13RIK, LOH12CR3	-1.85129	-0.888529	4.07e-19	3.58e-18	9.3504
KCNA1	potassium voltage-gated channel subfamily A member 1	3736	AEMK, EA1, HBK1, HUK1, KV1.1, MBK1, MK1, RBK1	5.23246	2.38749	1.54e-05	3.46e-05	7.3554
CREBL2	cAMP responsive element binding protein like 2	1389	-	1.60308	0.680843	1.31e-17	1.01e-16	11.6649
CDKN1B	cyclin dependent kinase inhibitor 1B	1027	CDKN4, KIP1, MEN1B, MEN4, P27KIP1	-1.7011	-0.766472	3.72e-18	3.02e-17	12.2274
GSG1	germ cell associated 1	83445	-	2.12622	1.08829	0.008799	0.014386	4.3417
SCNN1A	sodium channel epithelial 1 subunit alpha	6337	BESC2, ENACA, ENACALPHA, LIDLS3, PHA1B1, SCNEA, SCNN1	4.65258	2.21803	6.99e-09	2.22e-08	4.7572
LTBR	lymphotoxin beta receptor	4055	D12S370, LT-BETA-R, TNF-R-III, TNFCR, TNFR-RP, TNFR2-RP, TNFR3, TNFRSF3	6.6111	2.72489	5.72e-07	1.49e-06	7.9689
OAS3	2'-5'-oligoadenylate synthetase 3	4940	P100, P100OAS	3.34835	1.74345	0.004907	0.008288	11.6601
OAS2	2'-5'-oligoadenylate synthetase 2	4939	-	94.5215	6.56257	2.42e-11	1.01e-10	9.7996
ARHGDIB	Rho GDP dissociation inhibitor beta	397	D4, GDIA2, GDID4, LYGDI, LY-GDI, RAP1GN1, RHOGDI2	9.26846	3.21233	4.38e-14	2.39e-13	10.2654
RERGL	RERG like	79785	-	4.5167	2.17527	0.017122	0.026885	0.1045
ENDOU	endonuclease, poly(U) specific	8909	P11, PP11, PRSS26	9.97723	3.31864	1.37e-05	3.09e-05	2.7542
VDR	vitamin D receptor	7421	NR1I1, PPP1R163	56.9285	5.83108	0	4.20e-45	7.0233
FZD10	frizzled class receptor 10	11211	CD350, FZ-10, FZ10, FZE7, HFZ10	-56.4742	-5.81952	0	0	9.703
RFC5	replication factor C subunit 5	5985	RFC36	-3.20381	-1.67979	1.06e-13	5.57e-13	11.8561
RAB5B	RAB5B, member RAS oncogene family	5869	-	1.53475	0.618001	1.87e-10	7.09e-10	13.8061
MDM1	Mdm1 nuclear protein	56890	-	-2.33304	-1.22221	7.79e-38	2.99e-36	11.0139
NUP107	nucleoporin 107	57122	GAMOS7, NPHS11, NUP84, ODG6, ODG6; GAMOS7	-1.99927	-0.999474	6.64e-12	2.92e-11	13.5176
TIMELESS	timeless circadian regulator	8914	FASPS4, TIM, TIM1, HTIM	-4.01061	-2.00382	1.47e-12	6.92e-12	13.9351
CPSF6	cleavage and polyadenylation specific factor 6	11052	CFIM, CFIM68, CFIM72, HPBRII-4, HPBRII-7	-1.72188	-0.783981	4.85e-13	2.39e-12	14.0966
ACRBP	acrosin binding protein	84519	CT23, OY-TES-1, SP32	-3.71278	-1.8925	3.11e-10	1.15e-09	5.7487
COPS7A	COP9 signalosome subunit 7A	50813	CSN7, CSN7A, SGN7A	1.69077	0.757678	1.60e-08	4.89e-08	11.9135
CDCA3	cell division cycle associated 3	83461	GRCC8, TOME-1, TOME1	-2.90786	-1.53996	2.95e-13	1.48e-12	11.6179
GNPTAB	N-acetylglucosamine-1-phosphate transferase subunits alpha and beta	79158	GNPTA, ICD	2.51947	1.33312	3.51e-24	4.92e-23	12.2286
ENO2	enolase 2	2026	HEL-S-279, NSE	-1.58837	-0.667547	0.020382	0.031681	12.4509
PTPN6	protein tyrosine phosphatase non-receptor type 6	5777	HCP, HCPH, HPTP1C, PTP-1C, SH-PTP1, SHP-1, SHP-1L, SHP1	7.0311	2.81375	3.55e-18	2.89e-17	7.6496
NANOG	Nanog homeobox	79923	-	-2.63474	-1.39766	0.026644	0.040786	3.2173
GOLT1B	golgi transport 1B	51026	CGI-141, GCT2, GOT1, GOT1B, YMR292W	2.52645	1.33711	3.47e-20	3.39e-19	12.7273
HCFC2	host cell factor C2	29915	HCF-2, HCF2	2.23402	1.15964	6.03e-18	4.81e-17	10.5252
ST8SIA1	ST8 alpha-N-acetyl-neuraminide alpha-2,8-sialyltransferase 1	6489	GD3S, SIAT8, SIAT8-A, SIAT8A, ST8SIAI	-6.89571	-2.7857	6.61e-19	5.72e-18	10.1788
C2CD5	C2 calcium dependent domain containing 5	9847	CDP138, KIAA0528	-2.46394	-1.30097	2.89e-17	2.16e-16	12.6609
PHC1	polyhomeotic homolog 1	1911	EDR1, HPH1, MCPH11, RAE28	-1.55184	-0.63398	1.55e-09	5.27e-09	12.598
RFX4	regulatory factor X4	5992	NYD-SP10	-12.4715	-3.64056	1.60e-14	9.09e-14	11.6428
RIC8B	RIC8 guanine nucleotide exchange factor B	55188	RIC8, HSYN	-1.57191	-0.652523	6.17e-16	4.03e-15	11.8066
COL12A1	collagen type XII alpha 1 chain	1303	BA209D8.1, BTHLM2, COL12A1L, DJ234P15.1, EDSMYP, UCMD2	103.185	6.68909	0	0	14.6069
BTN3A3	butyrophilin subfamily 3 member A3	10384	BTF3, BTN3.3	2.94329	1.55743	3.43e-05	7.38e-05	9.152
FRK	fyn related Src family tyrosine kinase	2444	GTK, PTK5, RAK	2.67315	1.41854	8.52e-05	0.000176	4.7814
RSPH4A	radial spoke head component 4A	345895	CILD11, RSHL3, RSPH6B, DJ412I7.1	-4.81275	-2.26686	5.35e-13	2.63e-12	8.4491
MAK	male germ cell associated kinase	4117	RP62	-8.31542	-3.05579	7.33e-10	2.59e-09	6.9546
ADTRP	androgen dependent TFPI regulating protein	84830	AIG1L, C6ORF105, DJ413H6.1	14.1837	3.82616	2.45e-09	8.20e-09	5.994
MCM9	minichromosome maintenance 9 homologous recombination repair factor	254394	C6ORF61, MCMDC1, ODG4, DJ329L24.1, DJ329L24.3	-1.66168	-0.732641	2.06e-21	2.24e-20	10.6396
FAM184A	family with sequence similarity 184 member A	79632	C6ORF60	-4.05255	-2.01883	2.24e-06	5.49e-06	10.476
MAN1A1	mannosidase alpha class 1A member 1	4121	HUMM3, HUMM9, MAN9	2.63456	1.39756	2.35e-07	6.36e-07	11.2039
SERINC1	serine incorporator 1	57515	TDE1L, TDE2, TMS-2, TMS2	2.8966	1.53436	4.46e-24	6.17e-23	14.3604
TPD52L1	TPD52 like 1	7164	D53, TPD53	15.2246	3.92833	9.26e-20	8.66e-19	11.4434
NCOA7	nuclear receptor coactivator 7	135112	ERAP140, ESNA1, NCOA7-AS, NBLA00052, NBLA10993, TLDC4, DJ187J11.3	3.96252	1.98642	2.15e-30	4.88e-29	10.6435
RIPOR2	RHO family interacting cell polarization regulator 2	9750	C6ORF32, DFNA21, DFNB104, DIFF40, DIFF48, FAM65B, MYONAP, PL48	2.33448	1.2231	0.000122	0.000247	9.807
SASH1	SAM and SH3 domain containing 1	23328	CAPOK, DUH, DUH1, SH3D6A, DJ323M4.1	-2.18922	-1.13042	3.79e-41	1.82e-39	11.4615
ULBP1	UL16 binding protein 1	80329	N2DL-1, NKG2DL1, RAET1I	2.79547	1.48309	2.12e-06	5.20e-06	7.2824
FBXO5	F-box protein 5	26271	EMI1, FBX5, FBXO31	-2.48187	-1.31143	2.63e-19	2.35e-18	12.3469
FANCE	FA complementation group E	2178	FACE, FAE	-1.58703	-0.666326	1.23e-06	3.10e-06	10.1705
TULP1	TUB like protein 1	7287	LCA15, RP14, TUBL1	-5.45674	-2.44804	4.48e-13	2.22e-12	5.1271
SLC26A8	solute carrier family 26 member 8	116369	AZON, SPGF3, TAT1	-8.75113	-3.12947	1.05e-08	3.27e-08	4.8212
STK38	serine/threonine kinase 38	11329	NDR, NDR1	1.70902	0.773171	3.40e-15	2.06e-14	12.7189
SRSF3	serine and arginine rich splicing factor 3	6428	SFRS3, SRP20	-1.8229	-0.866239	3.26e-27	5.83e-26	15.5763
MCM3	minichromosome maintenance complex component 3	4172	HCC5, P1-MCM3, P1.H, RLFB	-3.47133	-1.79549	8.71e-14	4.61e-13	14.2998
MDGA1	MAM domain containing glycosylphosphatidylinositol anchor 1	266727	GPIM, MAMDC3	-2.62564	-1.39267	7.37e-05	0.000153	10.5842
FBXO9	F-box protein 9	26268	FBX9, NY-REN-57, VCIA1, DJ341E18.2	1.84112	0.880586	4.05e-17	2.97e-16	11.9499
CD83	CD83 molecule	9308	BL11, HB15	-4.6034	-2.2027	2.60e-32	6.80e-31	10.016
GLP1R	glucagon like peptide 1 receptor	2740	GLP-1, GLP-1-R, GLP-1R	-8.33406	-3.05902	1.46e-07	4.06e-07	6.2089
BMP5	bone morphogenetic protein 5	653	-	-3.08011	-1.62298	3.80e-05	8.14e-05	7.6768
BACH2	BACH transcriptional regulator 2	60468	BTBD25, IMD60	1.53183	0.615255	3.24e-06	7.81e-06	11.4542
RBM24	RNA binding motif protein 24	221662	RNPC6, DJ259A10.1	4.7753	2.25559	4.54e-21	4.77e-20	11.8683
CAP2	cyclase associated actin cytoskeleton regulatory protein 2	10486	CMD2I	2.80722	1.48914	8.57e-30	1.84e-28	13.4221
TREML2	triggering receptor expressed on myeloid cells like 2	79865	C6ORF76, TLT-2, TLT2, DJ238O23.1	7.03758	2.81508	0.000597	0.00112	-0.1304
GPR63	G protein-coupled receptor 63	81491	PSP24(BETA), PSP24B	-1.80698	-0.853582	4.11e-15	2.47e-14	10.2854
KHDRBS2	KH RNA binding domain containing, signal transduction associated 2	202559	KHDRBS2-OT, KHDRBS2-OT1, SLM-1, SLM1	-5.4399	-2.44358	6.62e-09	2.11e-08	8.9606
PRDM13	PR/SET domain 13	59336	CDIDHH, MU-MB-20.220, PCH17, PFM10	-9.60277	-3.26345	3.31e-09	1.09e-08	2.4383
PTP4A1	protein tyrosine phosphatase 4A1	7803	HH72, PRL-1, PRL1, PTP(CAAX1), PTPCAAX1	1.56748	0.648448	1.20e-38	4.91e-37	14.1782
SIM1	SIM bHLH transcription factor 1	6492	BHLHE14	-23.0913	-4.52928	9.15e-33	2.47e-31	6.8095
ASCC3	activating signal cointegrator 1 complex subunit 3	10973	ASC1P200, HELIC1, MRT81, RNAH	2.54718	1.3489	1.70e-25	2.66e-24	14.0904
POPDC1	popeye domain cAMP effector 1	11149	BVES, CARICK, HBVES, LGMD2X, LGMDR25, POP1	1.86726	0.900922	8.01e-10	2.82e-09	10.3853
COL9A1	collagen type IX alpha 1 chain	1297	DJ149L1.1.2, EDM6, MED, STL4	-14.324	-3.84036	7.81e-19	6.72e-18	11.6719
WASF1	WASP family member 1	8936	NEDALVS, SCAR1, WAVE, WAVE-1, WAVE1	-1.9842	-0.988558	8.97e-17	6.33e-16	13.3157
GPLD1	glycosylphosphatidylinositol specific phospholipase D1	2822	GPIPLD, GPIPLDM, PIGPLD, PIGPLD1, PLD	-1.64742	-0.720212	0.001972	0.003497	8.2939
CRYBG1	crystallin beta-gamma domain containing 1	202	AIM1, ST4	72.7195	6.18427	1.76e-19	1.60e-18	9.1172
VNN1	vanin 1	8876	HDLCQ8, TIFF66	19.0029	4.24815	6.51e-08	1.88e-07	2.3346
VNN2	vanin 2	8875	FOAP-4, GPI-80	16.9179	4.08048	6.16e-06	1.44e-05	3.5015
C6orf62	chromosome 6 open reading frame 62	81688	NBLA00237, XTP12, DJ30M3.2	1.53998	0.622914	1.29e-10	4.97e-10	13.9692
B3GAT2	beta-1,3-glucuronyltransferase 2	135152	GLCATS	-3.84451	-1.9428	1.13e-07	3.16e-07	7.0668
GMNN	geminin DNA replication inhibitor	51053	GEM, MGORS6	-2.50974	-1.32754	2.75e-14	1.52e-13	12.6009
SOBP	sine oculis binding protein homolog	55084	JXC1, MRAMS	-3.02038	-1.59473	2.50e-18	2.06e-17	10.448
SNX3	sorting nexin 3	8724	GRD19, MCOPS8, SDP3	1.53342	0.616752	2.87e-07	7.68e-07	13.2063
TRIM38	tripartite motif containing 38	10475	RNF15, RORET	5.58106	2.48054	1.34e-11	5.72e-11	8.6066
PERP	p53 apoptosis effector related to PMP22	64065	EKVP7, KCP1, KRTCAP1, OLMS2, PIGPC1, THW, DJ496H19.1	3.37342	1.75421	7.39e-15	4.33e-14	12.0049
ARFGEF3	ARFGEF family member 3	57221	A7322, BIG3, C6ORF92, KIAA1244, PPP1R33, DJ171N11.1	5.39327	2.43116	1.63e-32	4.35e-31	9.7178
SLC16A10	solute carrier family 16 member 10	117247	MCT10, PRO0813, TAT1	-4.46237	-2.15781	7.84e-21	8.08e-20	8.2862
ADGRG6	adhesion G protein-coupled receptor G6	57211	APG1, DREG, GPR126, LCCS9, PR126, PS1TP2, VIGR	8.4898	3.08573	5.61e-10	2.01e-09	13.7722
SLC39A7	solute carrier family 39 member 7	7922	AGM9, D6S115E, D6S2244E, H2-KE4, HKE4, KE4, RING5, ZIP7	1.65626	0.727927	6.68e-13	3.25e-12	14.2571
CCR6	C-C motif chemokine receptor 6	1235	BN-1, C-C CKR-6, CC-CKR-6, CCR-6, CD196, CKR-L3, CKRL3, CMKBR6, DCR2, DRY6, GPR29, GPRCY4, STRL22	-2.94741	-1.55945	1.45e-06	3.62e-06	4.2047
PACRG	parkin coregulated	135138	BUG21, GLUP, HAK005771, PACRG2.1, PARK2CRG, PF12	-3.33864	-1.73926	2.79e-07	7.48e-07	6.3973
C6orf118	chromosome 6 open reading frame 118	168090	BA85G2.1, DJ416F21.2	-8.12529	-3.02242	6.58e-08	1.89e-07	8.9058
PDE10A	phosphodiesterase 10A	10846	ADSD2, HSPDE10A, IOLOD, LINC00473, PDE10A19	-1.92066	-0.941601	0.000376	0.000721	11.4181
MDFI	MyoD family inhibitor	4188	I-MF, I-MFA	1.99029	0.992981	2.76e-06	6.71e-06	11.2851
TFEB	transcription factor EB	7942	ALPHATFEB, BHLHE35, TCFEB	6.75301	2.75553	4.89e-14	2.66e-13	8.0953
SMOC2	SPARC related modular calcium binding 2	64094	DTDP1, MST117, MSTP117, MSTP140, SMAP2, BA270C4A.1, BA37D8.1, DJ421D16.1	1.90447	0.929388	0.025189	0.038701	7.8235
CCND3	cyclin D3	896	-	1.91023	0.933744	7.14e-18	5.64e-17	11.4992
PTK7	protein tyrosine kinase 7 (inactive)	5754	CCK-4, CCK4	3.31383	1.7285	1.48e-15	9.33e-15	14.636
CUL9	cullin 9	23113	H7AP1, PARC	-1.66428	-0.734902	1.09e-16	7.60e-16	11.0338
DNPH1	2'-deoxynucleoside 5'-phosphate N-hydrolase 1	10591	C6ORF108, RCL, DJ330M21.3	-1.73056	-0.791239	1.47e-12	6.91e-12	10.6142
TMEM30A	transmembrane protein 30A	55754	C6ORF67, CDC50A	2.82741	1.49948	2.60e-25	4.01e-24	14.3042
IMPG1	interphotoreceptor matrix proteoglycan 1	3617	GP147, IPM150, RP91, SPACR, VMD4	-2.09143	-1.06449	0.028322	0.043142	2.8655
VEGFA	vascular endothelial growth factor A	7422	L-VEGF, MVCD1, VEGF, VPF	2.00334	1.00241	1.66e-08	5.08e-08	11.0488
TTK	TTK protein kinase	7272	CT96, ESK, MPH1, MPS1, MPS1L1, PYT	-2.86757	-1.51983	5.65e-11	2.25e-10	12.7101
SLC29A1	solute carrier family 29 member 1 (Augustine blood group)	2030	AUG, ENT1, HENT1	-2.5528	-1.35208	1.95e-17	1.48e-16	11.9658
BTN2A1	butyrophilin subfamily 2 member A1	11120	BK14H9.1, BT2.1, BTF1, BTN2.1, DJ3E1.1	2.57969	1.3672	0	0	12.1158
TENT5A	terminal nucleotidyltransferase 5A	55603	C6ORF37, FAM46A, OI18, XTP11	2.23923	1.163	2.67e-06	6.48e-06	9.7192
ENPP5	ectonucleotide pyrophosphatase/phosphodiesterase family member 5	59084	NPP-5, NPP5	3.05745	1.61233	1.13e-05	2.56e-05	6.9068
PRSS16	serine protease 16	10279	TSSP	2.63414	1.39733	2.49e-05	5.46e-05	6.9858
MEP1A	meprin A subunit alpha	4224	PPHA	8.70208	3.12136	0.000496	0.000939	1.1316
TBX18	T-box transcription factor 18	9096	CAKUT2, PUJO	67.248	6.07142	2.41e-24	3.43e-23	8.0271
PCDHB2	protocadherin beta 2	56133	PCDH-BETA2	1.86746	0.901076	2.85e-11	1.17e-10	12.4421
CEP72	centrosomal protein 72	55722	-	-2.52566	-1.33666	3.46e-11	1.41e-10	9.6904
MAN2A1	mannosidase alpha class 2A member 1	4124	AMAN II, GOLIM7, MANA2, MANII	3.32619	1.73387	9.73e-23	1.18e-21	13.8596
SEMA5A	semaphorin 5A	9037	SEMAF, SEMF	2.60081	1.37896	4.85e-05	0.000103	13.3856
C7	complement C7	730	-	-12.7767	-3.67544	3.42e-24	4.80e-23	4.3568
DAP	death associated protein	1611	DAP1	1.83542	0.876108	1.88e-13	9.64e-13	14.2468
NME5	NME/NM23 family member 5	8382	CILD48, NM23-H5, NM23H5, RSPH23	-3.16312	-1.66135	1.40e-09	4.81e-09	8.6818
BRD8	bromodomain containing 8	10902	SMAP, SMAP2, P120	-2.02425	-1.01739	2.63e-19	2.35e-18	12.8003
KIF20A	kinesin family member 20A	10112	MKLP2, RAB6KIFL, RCM6	-2.45268	-1.29436	8.59e-11	3.37e-10	13.2853
MRPS27	mitochondrial ribosomal protein S27	23107	MRP-S27, S27MT, MS27	-1.64952	-0.722044	4.54e-33	1.26e-31	12.9004
PFDN1	prefoldin subunit 1	5201	PDF, PFD1	2.16633	1.11525	2.45e-18	2.03e-17	13.514
HBEGF	heparin binding EGF like growth factor	1839	DTR, DTS, DTSF, HEGFL	40.8063	5.35072	0	0	14.0047
SLC4A9	solute carrier family 4 member 9	83697	AE4	8.43104	3.07571	1.92e-08	5.83e-08	2.777
LOX	lysyl oxidase	4015	AAT10	80.6325	6.33329	0	0	14.6904
CDH9	cadherin 9	1007	-	-5.19708	-2.3777	0.003244	0.005602	5.8916
TMCO6	transmembrane and coiled-coil domains 6	55374	PRO1580	-1.78747	-0.837919	2.57e-33	7.29e-32	9.8861
SPARC	secreted protein acidic and cysteine rich	6678	BM-40, OI17, ON, ONT	5.84969	2.54836	8.43e-31	1.97e-29	18.1498
PCDHB3	protocadherin beta 3	56132	PCDH-BETA3	1.56157	0.642995	1.09e-10	4.23e-10	8.2107
PCDHB7	protocadherin beta 7	56129	PCDH-BETA7	3.23981	1.69591	1.63e-23	2.12e-22	6.2294
PDE8B	phosphodiesterase 8B	8622	ADSD, PPNAD3	-3.64008	-1.86397	1.68e-05	3.76e-05	3.7244
HAVCR1	hepatitis A virus cellular receptor 1	26762	CD365, HAVCR, HAVCR-1, KIM-1, KIM1, TIM, TIM-1, TIM1, TIMD-1, TIMD1	16.9376	4.08216	1.30e-13	6.74e-13	4.2016
ITK	IL2 inducible T cell kinase	3702	EMT, LPFS1, LYK, PSCTK2	70.0834	6.131	5.86e-35	1.85e-33	6.9346
RNF130	ring finger protein 130	55819	G1RP, G1RZFP, GOLIATH, GP	-2.17305	-1.11972	2.85e-12	1.30e-11	13.1181
ARSB	arylsulfatase B	411	ASB, G4S, MPS6	1.9115	0.934706	2.77e-09	9.21e-09	12.3028
THBS4	thrombospondin 4	7060	TSP-4, TSP4	-4.45137	-2.15425	6.42e-13	3.12e-12	8.8944
BTNL8	butyrophilin like 8	79908	BTN9.2	5.74792	2.52304	0.009933	0.016127	2.3105
RASGRF2	Ras protein specific guanine nucleotide releasing factor 2	5924	GRF2, RAS-GRF2	28.2745	4.82143	1.26e-23	1.67e-22	11.4623
CDH6	cadherin 6	1004	CAD6, KCAD	2.88198	1.52706	2.05e-15	1.27e-14	15.3616
LMNB1	lamin B1	4001	ADLD, ADLDAT, LMN, LMN2, LMNB, MCPH26	-3.43643	-1.78091	1.19e-09	4.11e-09	14.7059
NPR3	natriuretic peptide receptor 3	4883	ANP-C, ANPR-C, ANPRC, BOMOS, C5ORF23, GUCY2B, NPR-C, NPRC	341.788	8.41696	0	0	11.677
LNPEP	leucyl and cystinyl aminopeptidase	4012	CAP, IRAP, P-LAP, PLAP	4.37457	2.12914	4.22e-28	8.04e-27	13.1277
PDE4D	phosphodiesterase 4D	5144	ACRDYS2, DPDE3, HSPDE4D, PDE43, PDE4DN2, STRK1	5.66148	2.50118	1.05e-10	4.07e-10	12.9928
SLC12A7	solute carrier family 12 member 7	10723	KCC4	-1.73231	-0.7927	3.13e-11	1.28e-10	12.4108
ST8SIA4	ST8 alpha-N-acetyl-neuraminide alpha-2,8-sialyltransferase 4	7903	PST, PST1, SIAT8-D, SIAT8D, ST8SIA-IV, ST8SIAIV	-9.58169	-3.26028	3.97e-11	1.61e-10	10.9188
NUP155	nucleoporin 155	9631	ATFB15, N155	-1.56269	-0.644031	3.69e-07	9.78e-07	13.0773
FGF1	fibroblast growth factor 1	2246	AFGF, ECGF, ECGF-BETA, ECGFA, ECGFB, FGF-1, FGF-ALPHA, FGFA, GLIO703, HBGF-1, HBGF1	34.1322	5.09306	9.68e-25	1.42e-23	8.6927
NR3C1	nuclear receptor subfamily 3 group C member 1	2908	GCCR, GCR, GCRST, GR, GRL	4.3095	2.10752	5.48e-16	3.59e-15	10.6253
C5orf15	chromosome 5 open reading frame 15	56951	HTGN29, KCT2	1.87378	0.90595	3.14e-12	1.43e-11	13.0488
C9	complement C9	735	ARMD15, C9D	25.3608	4.66453	2.47e-10	9.19e-10	1.8179
SEC24A	SEC24 homolog A, COPII component	10802	-	1.97969	0.985271	3.72e-29	7.68e-28	12.61
MACROH2A1	macroH2A.1 histone	9555	H2A.Y, H2A/Y, H2AF12M, H2AFY, MACROH2A1.1, MH2A1, MACROH2A1.2	-1.7696	-0.82342	8.26e-14	4.39e-13	14.8927
TCERG1	transcription elongation regulator 1	10915	CA150, TAF2S, URN1	-1.5736	-0.654065	1.31e-07	3.64e-07	13.7158
PDGFRB	platelet derived growth factor receptor beta	5159	CD140B, IBGC4, IMF1, JTK12, KOGS, OPDKD, PDGFR, PDGFR-1, PDGFR1, PENTT	11.9819	3.58278	2.73e-30	6.13e-29	13.2231
ATP6V0E1	ATPase H+ transporting V0 subunit e1	8992	ATP6H, ATP6V0E, M9.2, VMA21, VMA21P	3.3056	1.72491	5.83e-17	4.20e-16	12.7881
STC2	stanniocalcin 2	8614	STC-2, STCRP	129.181	7.01325	0	1.54e-44	14.6556
CPEB4	cytoplasmic polyadenylation element binding protein 4	80315	CPE-BP4, HCPEB-4	5.62203	2.49109	7.01e-45	4.02e-43	11.9971
HRH2	histamine receptor H2	3274	H2R, HH2R	-1.80512	-0.852093	0.014661	0.023271	6.9425
ZNF346	zinc finger protein 346	23567	JAZ, ZFP346	-1.64037	-0.714024	6.90e-24	9.37e-23	11.074
UNC5A	unc-5 netrin receptor A	90249	UNC5H1	-2.16248	-1.11269	0.006487	0.010785	6.9336
EHHADH	enoyl-CoA hydratase and 3-hydroxyacyl CoA dehydrogenase	1962	ECHD, FRTS3, L-PBE, LBFP, LBP, MFE1, PBFE	2.37175	1.24595	1.18e-10	4.55e-10	8.6938
SMC4	structural maintenance of chromosomes 4	10051	CAP-C, CAPC, SMC-4, SMC4L1	-2.33432	-1.223	8.51e-08	2.41e-07	14.7466
BCL6	BCL6 transcription repressor	604	BCL5, BCL6A, LAZ3, ZBTB27, ZNF51	5.99267	2.5832	2.28e-36	7.94e-35	10.4264
HGD	homogentisate 1,2-dioxygenase	3081	AKU, HGO	-5.25471	-2.39361	2.13e-15	1.32e-14	5.0324
CLDN16	claudin 16	10686	HOMG3, PCLN1	16.2595	4.02321	3.49e-08	1.03e-07	5.2718
NPHP3	nephrocystin 3	27031	CFAP31, MKS7, NPH3, RHPD, RHPD1, SLSN3	1.96097	0.97157	2.57e-21	2.76e-20	9.9095
AMOTL2	angiomotin like 2	51421	LCCP	1.96628	0.975469	1.77e-10	6.71e-10	14.0105
NIT2	nitrilase family member 2	56954	HEL-S-8A	1.62319	0.698829	5.53e-08	1.60e-07	11.3904
CEP70	centrosomal protein 70	80321	BITE	-2.18827	-1.12979	5.15e-20	4.94e-19	11.1296
TFDP2	transcription factor Dp-2	7029	DP2	-1.83839	-0.878446	2.92e-14	1.61e-13	13.1846
XRN1	5'-3' exoribonuclease 1	54464	SEP1	1.59019	0.669202	6.22e-10	2.22e-09	11.8684
KAT2B	lysine acetyltransferase 2B	8850	CAF, P/CAF, PCAF	3.41503	1.7719	3.45e-43	1.87e-41	10.6976
SERPINI2	serpin family I member 2	5276	MEPI, PANCPIN, PI14, TSA2004	-29.6104	-4.88803	2.70e-19	2.40e-18	5.5794
PDCD10	programmed cell death 10	11235	CCM3, TFAR15	1.52136	0.60536	9.87e-11	3.85e-10	11.9086
WNT5A	Wnt family member 5A	7474	HWNT5A	2.89329	1.53271	9.06e-05	0.000187	12.9917
COL7A1	collagen type VII alpha 1 chain	1294	EBD1, EBDCT, EBR1, NDNC8	9.13586	3.19154	2.20e-42	1.14e-40	12.8976
FGF12	fibroblast growth factor 12	2257	DEE47, EIEE47, FGF12B, FHF1	-3.41518	-1.77196	1.99e-09	6.73e-09	9.4128
PRKAR2A	protein kinase cAMP-dependent type II regulatory subunit alpha	5576	PKR2, PRKAR2	1.58115	0.660977	3.32e-11	1.36e-10	13.0447
ECT2	epithelial cell transforming 2	1894	ARHGEF31	-2.33798	-1.22526	2.90e-10	1.07e-09	13.6639
GNAI2	G protein subunit alpha i2	2771	GIP, GNAI2B, HG1C, H_LUCA15.1, H_LUCA16.1	1.63827	0.71217	2.19e-09	7.34e-09	15.2998
USP9Y	ubiquitin specific peptidase 9 Y-linked	8287	DFFRY, FAF-Y, SPGFY2	1.81317	0.858515	0.000254	0.000498	11.1988
HYAL1	hyaluronidase 1	3373	HYAL-1, LUCA1, MPS9, NAT6	-2.37855	-1.25008	2.18e-10	8.17e-10	5.8461
CYB561D2	cytochrome b561 family member D2	11068	101F6, TSCYTB, TSP10, XXCOS-LUCA11.4	1.51544	0.599733	8.21e-08	2.33e-07	9.1966
CEP15	centrosomal protein 15	57415	C3ORF14, HT021	-1.95217	-0.965077	2.48e-05	5.44e-05	10.2661
CBLB	Cbl proto-oncogene B	868	ADMIO3, CBL-B, NBLA00127, RNF56	1.56018	0.641709	1.12e-16	7.81e-16	11.9745
BBX	BBX high mobility group box domain containing	56987	ARTC1, HBP2, HSPC339, MDS001	1.62182	0.697615	3.56e-08	1.05e-07	13.056
IFT57	intraflagellar transport 57	55081	ESRRBL1, HIPPI, MHS4R2, OFD18	-2.83237	-1.50201	0	1.40e-45	12.2617
DRC9	dynein regulatory complex subunit 9	84223	CFAP122, IQCG	-1.58621	-0.66558	1.66e-13	8.55e-13	10.2791
GBE1	1,4-alpha-glucan branching enzyme 1	2632	APBD, GBE, GSD4	7.17073	2.84212	8.62e-19	7.39e-18	13.2807
UMPS	uridine monophosphate synthetase	7372	ODC, OPRT	-1.53084	-0.614326	4.64e-09	1.50e-08	12.4061
SNX4	sorting nexin 4	8723	ATG24B	1.50978	0.594338	4.58e-30	1.01e-28	12.3792
C3orf52	chromosome 3 open reading frame 52	79669	HYPT15, TTMP	4.96365	2.3114	1.02e-41	5.06e-40	10.42
ROPN1B	rhophilin associated tail protein 1B	152015	-	-22.6854	-4.50369	2.58e-11	1.07e-10	5.7161
ATP6V1A	ATPase H+ transporting V1 subunit A	523	ARCL2D, ATP6A1, ATP6V1A1, DEE93, HO68, IECEE3, VA68, VPP2, VMA1	1.8645	0.89879	7.17e-21	7.40e-20	12.9774
ABTB1	ankyrin repeat and BTB domain containing 1	80325	BPOZ, BPOZ-2, BTB3, BTBD21, EF1ABP, PP2259	2.24907	1.16933	3.92e-07	1.04e-06	8.4628
PODXL2	podocalyxin like 2	50512	EG, PODLX2	-2.19358	-1.13329	3.42e-07	9.11e-07	12.3928
UPK1B	uroplakin 1B	7348	TSPAN20, UPIB, UPK1	6.95847	2.79877	1.23e-06	3.10e-06	5.3279
CSPG5	chondroitin sulfate proteoglycan 5	10675	NGC	-2.87197	-1.52204	4.12e-11	1.67e-10	9.3805
SCAP	SREBF chaperone	22937	-	-1.50342	-0.588245	5.92e-14	3.19e-13	12.854
EFCC1	EF-hand and coiled-coil domain containing 1	79825	C3ORF73, CCDC48	-39.5172	-5.30441	6.97e-16	4.53e-15	9.4498
CFAP92	cilia and flagella associated protein 92 (putative)	57501	FAP92, KIAA1257	-20.6699	-4.36946	5.02e-26	8.22e-25	9.1119
NEK11	NIMA related kinase 11	79858	-	-1.52585	-0.609617	0.000329	0.000636	8.8828
MAPKAPK3	MAPK activated protein kinase 3	7867	3PK, MAPKAP-K3, MAPKAP3, MAPKAPK-3, MDPT3, MK-3, MK3	-1.50995	-0.594497	1.69e-05	3.77e-05	11.769
ACVR2B	activin A receptor type 2B	93	ACTRIIB, ACTR-IIB, HTX4	-2.82359	-1.49753	7.96e-08	2.26e-07	13.2424
ABHD14B	abhydrolase domain containing 14B	84836	CIB, HEL-S-299	2.63507	1.39784	5.42e-07	1.41e-06	9.5059
ARHGEF26	Rho guanine nucleotide exchange factor 26	26084	CSGEF, HMFN1864, SGEF	-3.08913	-1.6272	5.96e-10	2.13e-09	10.9068
KLHL24	kelch like family member 24	54800	CMH29, DRE1, EBS6, EBSSH, KRIP6	1.99182	0.994089	2.18e-10	8.16e-10	11.5639
PLCH1	phospholipase C eta 1	23007	HPE14, PLC ETA 1, PLC-L3, PLCL3	-7.3778	-2.88319	1.21e-10	4.65e-10	12.3891
VIPR1	vasoactive intestinal peptide receptor 1	7433	HVR1, II, PACAP-R-2, PACAP-R2, RDC1, V1RG, VAPC1, VIP-R-1, VIPR, VIRG, VPAC1, VPAC1R, VPCAP1R	6.59535	2.72145	1.20e-05	2.72e-05	7.5012
SSR3	signal sequence receptor subunit 3	6747	TRAPG	3.07588	1.621	4.46e-37	1.63e-35	14.7106
TNNC1	troponin C1, slow skeletal and cardiac type	7134	CMD1Z, CMH13, TN-C, TNC, TNNC	29.7507	4.89485	2.35e-25	3.64e-24	10.3091
FOXP1	forkhead box P1	27086	12CC4, HSPC215, MFH, QRF1, HFKH1B	3.87829	1.95542	5.92e-22	6.68e-21	12.8187
NEK4	NIMA related kinase 4	6787	NRK2, STK2, PP12301	-2.04399	-1.03139	1.58e-10	6.02e-10	11.7641
SLC4A3	solute carrier family 4 member 3	6508	AE3, CAE3/BAE3, SLC2C, SQT7	1.74121	0.800088	1.41e-09	4.84e-09	10.5533
KANSL3	KAT8 regulatory NSL complex subunit 3	55683	KIAA1310, NSL3, RCD1	-1.88518	-0.914701	4.08e-12	1.84e-11	12.9411
CCL20	C-C motif chemokine ligand 20	6364	CKB4, EXODUS, LARC, MIP-3-ALPHA, MIP-3A, MIP3A, SCYA20, ST38	9.44925	3.2402	2.80e-06	6.79e-06	3.3016
KCNIP3	potassium voltage-gated channel interacting protein 3	30818	CSEN, DREAM, KCHIP3	-3.93248	-1.97544	1.15e-12	5.48e-12	7.139
SLC35F5	solute carrier family 35 member F5	80255	-	2.17689	1.12227	3.75e-17	2.76e-16	12.0812
ACTR3	actin related protein 3	10096	ARP3	1.9821	0.987028	4.37e-22	4.98e-21	15.3485
STEAP3	STEAP3 metalloreductase	55240	AHMIO2, STMP3, TSAP6, DUDLIN-2, DUDULIN-2, PHYDE	14.3402	3.84199	1.40e-23	1.83e-22	10.3819
EPB41L5	erythrocyte membrane protein band 4.1 like 5	57669	BE37, LULU, LULU1, YMO1, YRT	-1.64288	-0.716229	1.27e-08	3.94e-08	12.9926
TFCP2L1	transcription factor CP2 like 1	29842	CRTR1, LBP-9, LBP9	3.66969	1.87566	0.000665	0.00124	3.9479
TP53I3	tumor protein p53 inducible protein 3	9540	PIG3	2.08454	1.05973	7.70e-23	9.39e-22	12.7695
STAM2	signal transducing adaptor molecule 2	10254	HBP, STAM2A, STAM2B	2.04313	1.03078	2.17e-26	3.67e-25	12.0113
OTOF	otoferlin	9381	AUNB1, DFNB6, DFNB9, FER1L2, NSRD9	-2.39063	-1.25739	0.003926	0.006711	3.7933
GPD2	glycerol-3-phosphate dehydrogenase 2	2820	GDH2, GPDM, MGDH, MGPDH	-1.53026	-0.613778	3.34e-05	7.21e-05	12.3176
CENPA	centromere protein A	1058	CENP-A, CENH3	-3.447	-1.78534	4.52e-15	2.71e-14	10.751
CYTIP	cytohesin 1 interacting protein	9595	B3-1, CASP, CYBR, CYTHIP, HE, PSCDBP	11.3413	3.50352	2.41e-06	5.89e-06	4.5375
ACVR1	activin A receptor type 1	90	ACTRI, ACVR1A, ACVRLK2, ALK2, FOP, SKR1, TSRI	2.58146	1.36819	1.00e-11	4.33e-11	10.9175
TANC1	tetratricopeptide repeat, ankyrin repeat and coiled-coil containing 1	85461	ROLSB, TANC	3.1503	1.65549	5.33e-13	2.62e-12	12.6882
ITGB6	integrin subunit beta 6	3694	AI1H	53.5951	5.74403	7.39e-11	2.92e-10	4.603
ITGA4	integrin subunit alpha 4	3676	CD49D, IA4	15.6731	3.97022	7.47e-17	5.32e-16	11.9266
PDE1A	phosphodiesterase 1A	5136	CAM-PDE 1A, CAM-PDE-1A, HCAM-1, HCAM1, HSPDE1A	-6.40447	-2.67908	2.30e-10	8.60e-10	7.9154
PCSK4	proprotein convertase subtilisin/kexin type 4	54760	PC4, SPC5	-1.75558	-0.811947	8.94e-08	2.53e-07	8.088
APC2	APC regulator of Wnt signaling pathway 2	10297	APCL, MRT74	-2.11786	-1.08261	0.016603	0.02611	11.4791
IFIH1	interferon induced with helicase C domain 1	64135	AGS7, HLCD, IDDM19, IMD95, MDA-5, MDA5, RLR-2, SGMRT1	3.48312	1.80038	0.00303	0.005254	9.9306
MOGS	mannosyl-oligosaccharide glucosidase	7841	CDG2B, CWH41, DER7, GCS1	1.61458	0.691162	1.21e-09	4.16e-09	12.4714
CLIP4	CAP-Gly domain containing linker protein family member 4	79745	RSNL2	5.36649	2.42398	0	0	10.5055
TLX2	T cell leukemia homeobox 2	3196	HOX11L1, NCX	-5.19715	-2.37772	0.001376	0.002482	0.9105
SPTBN1	spectrin beta, non-erythrocytic 1	6711	DDISBA, ELF, HEL102, SPTB2, BETASPII	2.84992	1.51092	6.80e-33	1.86e-31	15.3913
RTN4	reticulon 4	57142	ASY, NI220/250, NOGO, NOGOA, NOGOB, NSP, NSP-CL, NBLA00271, NBLA10545, RTN-X, RTN4-A, RTN4-B1, RTN4-B2, RTN4-C	2.13002	1.09087	7.94e-31	1.86e-29	15.4667
GALNT3	polypeptide N-acetylgalactosaminyltransferase 3	2591	GALNAC-T3, HFTC, HFTC1, HHS	13.2427	3.72713	2.44e-11	1.01e-10	8.9969
ACADL	acyl-CoA dehydrogenase long chain	33	ACAD4, LCAD	13.5522	3.76046	1.06e-31	2.64e-30	6.9646
EVA1A	eva-1 homolog A, regulator of programmed cell death	84141	FAM176A, TMEM166	20.8355	4.38097	2.16e-24	3.08e-23	10.7513
EFEMP1	EGF containing fibulin extracellular matrix protein 1	2202	ARCL1D, DHRD, DRAD, FBLN3, FBNL, FIBL-3, GLC1H, MLVT, MTLV, S1-5	3.05174	1.60963	8.41e-17	5.96e-16	12.6202
FANCL	FA complementation group L	55120	FAAP43, PHF9, POG	-2.4119	-1.27017	1.84e-15	1.14e-14	11.3978
FN1	fibronectin 1	2335	CIG, ED-B, FINC, FN, FNZ, GFND, GFND2, LETS, MSF, SMDCF	29.5679	4.88596	0	0	18.8917
STAT1	signal transducer and activator of transcription 1	6772	CANDF7, IMD31A, IMD31B, IMD31C, ISGF-3, STAT91	2.40101	1.26364	0.002266	0.003985	14.0929
GLS	glutaminase	2744	AAD20, CASGID, DEE71, EIEE71, GAC, GAM, GDPAG, GLS1, KGA	4.48765	2.16596	9.97e-29	2.00e-27	13.4683
DNAH6	dynein axonemal heavy chain 6	1768	DNHL1, DNAHC6, HL-2, HL2	-7.50619	-2.90808	9.34e-12	4.06e-11	8.5337
PECR	peroxisomal trans-2-enoyl-CoA reductase	55825	DCRRP, HPDHASE, HSA250303, PVIARL, SDR29C1, TERP	1.61377	0.690432	5.74e-07	1.50e-06	9.8667
IGFBP2	insulin like growth factor binding protein 2	3485	IBP2, IGF-BP53	1.70569	0.770353	1.46e-15	9.18e-15	15.5584
IGFBP5	insulin like growth factor binding protein 5	3488	IBP5	5.69829	2.51053	1.25e-11	5.35e-11	14.7009
KCNJ13	potassium inwardly rectifying channel subfamily J member 13	3769	KIR1.4, KIR7.1, LCA16, SVD	3.29491	1.72024	3.80e-08	1.12e-07	5.5893
OTX1	orthodenticle homeobox 1	5013	-	-34.0884	-5.09121	5.66e-20	5.40e-19	12.6554
COQ10B	coenzyme Q10B	80219	-	4.75488	2.24941	2.51e-34	7.59e-33	11.1988
GNLY	granulysin	10578	D2S69E, LAG-2, LAG2, NKG5, TLA519	-7.14216	-2.83636	0.000951	0.001744	0.5424
ST3GAL5	ST3 beta-galactoside alpha-2,3-sialyltransferase 5	8869	SATI, SIAT9, SIATGM3S, SPDRS, ST3GAL V, ST3GALV	11.925	3.57592	0	0	12.4529
CHST10	carbohydrate sulfotransferase 10	9486	HNK-1ST, HNK1ST	-1.73258	-0.792925	1.05e-13	5.49e-13	11.6104
IL1R2	interleukin 1 receptor type 2	7850	CD121B, CDW121B, IL-1R-2, IL-1RT-2, IL-1RT2, IL1R2C, IL1RB	7.55682	2.91778	0.002022	0.003582	1.6081
IL1R1	interleukin 1 receptor type 1	3554	CD121A, CRMO3, D2S1473, IL-1R-ALPHA, IL-1RT1, IL1R, IL1RA, P80	4.99748	2.3212	2.88e-14	1.60e-13	8.9041
WNT6	Wnt family member 6	7475	-	6.17963	2.62752	0.000531	0.001001	0.4837
[truncated: 6,177 more rows]

## Sheet: S8d
Supplemental table S8d. Shared DEGs between 548 T21EGCG and 8175 T21 DEG sets.
				T21EGCG vs T21Unt DEGs					T21Unt vs EupUnt DEGs
Gene Symbol	Description	Gene ID	Alias	Fold Change	Log Fold Change	p-Value	p-Adj	Average Log2 Expression	Fold Change	Log Fold Change	p-Value	p-Adj	Average Log2 Expression
TNFAIP8	TNF alpha induced protein 8	25816	GG2-1, MDC-3.13, NDED, SCC-S2, SCCS2	1.19049	0.251556	2.39e-16	1.11e-12	11.3023	1.79211	0.841662	1.58e-07	4.36e-07	10.8538
GXYLT2	glucoside xylosyltransferase 2	727936	GLT8D4	1.21427	0.280095	5.8e-15	1.2e-11	10.2497	23.4885	4.55388	3.98e-27	7.06e-26	9.3251
HTRA3	HtrA serine peptidase 3	94031	PRSP, TASP	1.26753	0.342017	1.05e-14	1.78e-11	10.7675	3.86589	1.9508	1.51e-05	3.4e-05	9.9266
WDR27	WD repeat domain 27	253769	-	-1.21541	-0.281443	5.16e-14	7.37e-11	10.8163	-1.5957	-0.674188	4.51e-06	1.07e-05	11.2906
MMP24	matrix metallopeptidase 24	10893	MMP-24, MMP25, MT-MMP 5, MT-MMP5, MT5-MMP, MT5MMP, MTMMP5	1.21793	0.284429	5.86e-14	7.66e-11	11.3976	9.85715	3.30117	0	4.2e-45	10.534
PLAU	plasminogen activator, urokinase	5328	ATF, BDPLT5, QPD, UPA, URK, U-PA	1.17536	0.233101	6.19e-14	7.66e-11	12.6846	13.028	3.70354	2.06e-21	2.24e-20	11.8232
KRT19	keratin 19	3880	CK19, K19, K1CS	1.13829	0.186874	1.3e-13	1.51e-10	13.314	27.4127	4.77677	3.62e-35	1.16e-33	12.4527
CCDC14	coiled-coil domain containing 14	64770	-	-1.16988	-0.226365	2.94e-13	3.21e-10	13.4967	-1.60457	-0.682188	6.6e-07	1.71e-06	13.9158
HNF1B	HNF1 homeobox B	6928	ADTKD3, FJHN, HNF-1-BETA, HNF-1B, HNF1BETA, HNF2, HPC11, LF-B3, LFB3, MODY5, RCAD, T2D, TCF-2, TCF2, VHNF1	1.24287	0.313679	4.96e-13	5.12e-10	9.661	96.2537	6.58877	0	0	8.6517
RAB31	RAB31, member RAS oncogene family	11031	RAB22B	1.1025	0.140781	6.43e-13	5.97e-10	13.874	2.4908	1.31661	1.11e-06	2.81e-06	13.3834
CPE	carboxypeptidase E	1363	BDVS, CPH, IDDHH	1.12973	0.175973	1.1e-12	8.36e-10	14.0547	1.92673	0.946152	8.76e-09	2.76e-08	13.6278
DCBLD1	discoidin, CUB and LCCL domain containing 1	285761	DJ94G16.1	1.1358	0.183711	1.13e-12	8.36e-10	11.6709	3.45185	1.78737	7.65e-13	3.69e-12	11.0508
SGCD	sarcoglycan delta	6444	35DAG, CMD1L, DAGD, LGMDR6, SG-DELTA, SGCDP, SGD	1.22947	0.29804	1.4e-12	9.98e-10	9.074	8.7532	3.12981	3.78e-09	1.24e-08	8.1761
LTB4R	leukotriene B4 receptor	1241	BLT1, BLTR, CMKRL1, GPR16, LTB4R1, LTBR1, P2RY7, P2Y7	-1.22811	-0.296445	1.59e-12	1.06e-09	9.5692	1.63258	0.707156	3.37e-10	1.23e-09	9.5026
UBASH3B	ubiquitin associated and SH3 domain containing B	84959	STS-1, STS1, TULA-2, TULA2, P70	1.18953	0.250387	2.41e-12	1.55e-09	11.9977	4.20222	2.07115	0	0	11.2855
SPINT1	serine peptidase inhibitor, Kunitz type 1	6692	HAI, HAI1, MANSC2	1.20292	0.266546	3.46e-12	2.07e-09	9.8287	19.2303	4.26531	1.11e-23	1.48e-22	8.9314
MEGF9	multiple EGF like domains 9	1955	EGFL5	1.10566	0.144902	3.7e-12	2.15e-09	13.1644	1.82788	0.870171	5e-05	0.000106	12.7282
COL1A2	collagen type I alpha 2 chain	1278	EDSARTH2, EDSCV, OI4	1.13674	0.184906	4.97e-12	2.72e-09	17.0813	14.8438	3.89179	1.85e-22	2.19e-21	16.2409
GOLGA8B	golgin A8 family member B	440270	GOLGA5	-1.22971	-0.298321	5.81e-12	3.07e-09	11.6488	1.90177	0.927344	4.57e-12	2.04e-11	11.5157
CD109	CD109 molecule	135228	CPAMD7, P180, R150	1.15366	0.206216	6.11e-12	3.07e-09	12.4015	9.11227	3.18781	2.06e-15	1.28e-14	11.5984
RASGRF2	Ras protein specific guanine nucleotide releasing factor 2	5924	GRF2, RAS-GRF2	1.18889	0.249614	1.11e-11	5.13e-09	12.3488	28.2745	4.82143	1.26e-23	1.67e-22	11.4623
FKBP14	FKBP prolyl isomerase 14	55033	EDSKMH, EDSKSCL2, FKBP22, IPBP12	1.1127	0.154059	1.18e-11	5.35e-09	13.0463	3.34387	1.74152	8.06e-36	2.71e-34	12.4558
CYGB	cytoglobin	114757	HGB, NOD, STAP	1.19905	0.261895	1.55e-11	6.85e-09	9.4228	11.5965	3.53562	1.51e-23	1.97e-22	8.5279
TIMP2	TIMP metallopeptidase inhibitor 2	7077	CSC-21K, DDC8	1.11537	0.157522	1.76e-11	7.58e-09	15.1968	4.32776	2.11362	2.87e-27	5.16e-26	14.5361
MMP2	matrix metallopeptidase 2	4313	CLG4, CLG4A, MMP-2, MMP-II, MONA, TBE-1	1.1459	0.19648	1.99e-11	8.2e-09	15.3782	3.77067	1.91482	6.82e-23	8.34e-22	14.7249
TM4SF1	transmembrane 4 L six family member 1	4071	H-L6, L6, M3S1, TAAL6	1.19969	0.262664	2.59e-11	1.05e-08	11.9139	24.3622	4.60657	0	0	11.0136
EDIL3	EGF like repeats and discoidin domains 3	10085	DEL1	1.19302	0.254624	2.88e-11	1.14e-08	14.7122	27.4589	4.7792	5.83e-22	6.58e-21	13.8424
GSN	gelsolin	2934	ADF, AGEL, AMYLD4	1.12418	0.168879	3.23e-11	1.22e-08	13.7907	2.74427	1.45642	3.65e-09	1.2e-08	13.2498
FBLIM1	filamin binding LIM protein 1	54751	CAL, FBLP-1, FBLP1	1.12357	0.16809	4.25e-11	1.54e-08	13.9376	8.9525	3.16229	1.3e-35	4.31e-34	13.1699
HHIP	hedgehog interacting protein	64399	HIP	1.21895	0.285635	1.55e-10	5.07e-08	9.5325	-3.55702	-1.83067	3.9e-05	8.35e-05	10.2651
TNFRSF10A	TNF receptor superfamily member 10a	8797	APO2, CD261, DR4, TRAILR-1, TRAILR1	1.16712	0.222947	1.69e-10	5.43e-08	9.9191	5.33427	2.41529	1.12e-13	5.88e-13	9.1636
EFHC1	EF-hand domain containing 1	114327	EJM1, POC9, RIB72, DJ304B14.2	-1.11193	-0.153066	2.05e-10	6.35e-08	11.8257	-2.08926	-1.06299	2.69e-22	3.14e-21	12.3772
MYO1D	myosin ID	4642	PPP1R108, MYR4	1.1226	0.166844	2.36e-10	7.07e-08	11.0355	1.5194	0.6035	4.58e-10	1.65e-09	10.7154
PADI2	peptidyl arginine deiminase 2	11240	PAD-H19, PAD2, PDI2	1.24618	0.317517	2.48e-10	7.32e-08	10.8833	28.2091	4.81809	5.85e-21	6.07e-20	9.9046
FAM114A1	family with sequence similarity 114 member A1	92689	NOXP20	1.11757	0.160368	2.81e-10	8.16e-08	13.4317	8.62503	3.10853	5.5e-41	2.61e-39	12.6651
SHC4	SHC adaptor protein 4	399694	RALP, SHCD	1.20207	0.265524	3.39e-10	9.67e-08	9.5997	4.53059	2.1797	2.62e-13	1.32e-12	8.8293
F2RL1	F2R like trypsin receptor 1	2150	GPR11, PAR2	1.14382	0.193863	3.44e-10	9.67e-08	13.3594	32.0391	5.00176	0	0	12.4768
MATN3	matrilin 3	4148	DIPOA, EDM5, HOA, OADIP, OS2, SEMDBCD	1.12089	0.164645	3.99e-10	1.09e-07	10.8953	3.1782	1.66821	4.37e-32	1.12e-30	10.2967
YPEL2	yippee like 2	388403	FKSG4	1.12966	0.175885	4.69e-10	1.26e-07	11.6189	7.37698	2.88303	1.37e-33	3.96e-32	10.8509
BICC1	BicC family RNA binding protein 1	80114	BICC	1.16579	0.221303	5.15e-10	1.35e-07	11.5833	3.41811	1.7732	2.29e-12	1.06e-11	10.914
CTSB	cathepsin B	1508	APPS, CPSB, KWE, RECEUP	1.11448	0.156365	5.32e-10	1.37e-07	14.3297	2.91224	1.54213	1.12e-15	7.12e-15	13.7843
ADGRA2	adhesion G protein-coupled receptor A2	25960	GPR124, TEM5	1.17503	0.232692	6.15e-10	1.54e-07	12.7586	37.6245	5.2336	0	0	11.8554
IGFBP7	insulin like growth factor binding protein 7	3490	AGM, FSTL2, IBP-7, IGFBP-7, IGFBP-7V, IGFBPRP1, MAC25, PSF, RAMSVPS, TAF	1.16526	0.220656	6.4e-10	1.56e-07	14.935	74.5466	6.22007	8.19e-37	2.93e-35	14.0679
DES	desmin	1674	CDCD3, CSM1, CSM2, LGMD1D, LGMD1E, LGMD2R	1.2218	0.289012	7.14e-10	1.7e-07	8.0662	6.63529	2.73016	6.06e-10	2.16e-09	7.2119
GALNT10	polypeptide N-acetylgalactosaminyltransferase 10	55568	GALNACT10, PPGALNACT10, PPGANTASE10	1.11992	0.1634	7.4e-10	1.74e-07	14.3763	1.97438	0.981402	2.03e-05	4.5e-05	13.9413
TGFBI	transforming growth factor beta induced	7045	BIGH3, CDB1, CDG2, CDGG1, CSD, CSD1, CSD2, CSD3, EBMD, LCD1	1.22497	0.292744	1.09e-09	2.54e-07	14.2158	50.4426	5.65657	2.27e-34	6.88e-33	13.2879
NNMT	nicotinamide N-methyltransferase	4837	-	1.19785	0.260453	1.17e-09	2.69e-07	11.9252	38.2225	5.25635	5.06e-37	1.83e-35	11.0224
CTSZ	cathepsin Z	1522	CTSX	1.11448	0.15637	1.4e-09	3.1e-07	13.6732	4.25371	2.08872	1.63e-15	1.02e-14	13.0201
DKK3	dickkopf Wnt signaling pathway inhibitor 3	27122	CRRL, REIC, RIG	1.11504	0.157096	1.4e-09	3.1e-07	15.366	14.4763	3.85562	7.97e-41	3.72e-39	14.5637
SLC6A9	solute carrier family 6 member 9	6536	GCENSG, GLYT1	-1.22798	-0.296288	1.61e-09	3.48e-07	9.3803	-2.039	-1.02786	1.25e-06	3.13e-06	10.124
RAB29	RAB29, member RAS oncogene family	8934	RAB7L, RAB7L1	1.12906	0.175117	2.09e-09	4.41e-07	10.1207	1.90464	0.929516	0.000213	0.000421	9.6628
TROAP	trophinin associated protein	10024	TASTIN	-1.11927	-0.162558	2.22e-09	4.63e-07	10.7155	-2.67509	-1.41959	2.03e-08	6.15e-08	11.5278
FSTL3	follistatin like 3	10272	FLRG, FSRP	1.15809	0.211751	2.38e-09	4.83e-07	14.0724	35.2248	5.13852	0	1.4e-45	13.1825
SEMA7A	semaphorin 7A (JohnMiltonHagen blood group)	8482	CD108, CDW108, H-SEMA-K1, H-SEMA-L, JMH, PFIC11, SEMAK1, SEMAL	1.15223	0.204424	2.93e-09	5.73e-07	10.8591	1.51398	0.598342	0.012026	0.019285	10.5136
DDX11	DEAD/H-box helicase 11	1663	CHL1, CHLR1, KRG2, WABS	-1.11934	-0.162651	3.57e-09	6.9e-07	11.7427	-2.66724	-1.41535	2.98e-11	1.22e-10	12.5486
MMP14	matrix metallopeptidase 14	4323	MMP-14, MMP-X1, MT-MMP, MT-MMP 1, MT1-MMP, MT1MMP, MTMMP1, WNCHRS	1.14083	0.19009	3.62e-09	6.93e-07	15.6212	14.2441	3.83229	4.07e-27	7.19e-26	14.8038
CDCP1	CUB domain containing protein 1	64866	CD318, SIMA135, TRASK	1.21599	0.28213	4.37e-09	8.29e-07	8.9998	8.13781	3.02464	7.48e-08	2.13e-07	8.0517
CSPG4	chondroitin sulfate proteoglycan 4	1464	CSPG4A, HMW-MAA, MCSP, MCSPG, MEL-CSPG, MSK16, NG2	1.17126	0.228061	4.44e-09	8.33e-07	11.6606	5.69336	2.50928	1e-14	5.81e-14	10.8877
PFAS	phosphoribosylformylglycinamidine synthase	5198	FGAMS, FGAR-AT, FGARAT, GATD8, PURL	-1.10177	-0.139826	4.78e-09	8.87e-07	12.6083	-1.8408	-0.880336	1.22e-06	3.07e-06	13.0886
ADAM19	ADAM metallopeptidase domain 19	8728	FKSG34, MADDAM, MLTNB	1.13561	0.183462	5.98e-09	1.09e-06	15.287	8.80651	3.13857	9.07e-29	1.83e-27	14.5063
B3GNT9	UDP-GlcNAc:betaGal beta-1,3-N-acetylglucosaminyltransferase 9	84752	-	1.20089	0.264104	6.14e-09	1.11e-06	8.9966	8.72267	3.12477	4.39e-14	2.4e-13	8.1244
CDK5RAP3	CDK5 regulatory subunit associated protein 3	80279	C53, HSF-27, IC53, LZAP, MST016, OK/SW-CL.114, PP1553	-1.12062	-0.164301	8.02e-09	1.41e-06	12.4434	-1.66404	-0.734694	3.86e-17	2.84e-16	12.8806
IGFBP4	insulin like growth factor binding protein 4	3487	BP-4, HT29-IGFBP, IBP4, IGFBP-4	1.13228	0.179234	8.88e-09	1.54e-06	14.0204	3.34981	1.74408	5.98e-07	1.56e-06	13.3939
ADAMTS16	ADAM metallopeptidase with thrombospondin type 1 motif 16	170690	ADAMTS16S	1.16558	0.221042	9.21e-09	1.57e-06	11.3692	15.6287	3.96613	1.8e-24	2.59e-23	10.5039
ELK3	ETS transcription factor ELK3	2004	ERP, NET, SAP-2, SAP2	1.10175	0.139801	9.95e-09	1.68e-06	13.7285	6.11351	2.612	1.37e-15	8.65e-15	13.0292
WDR90	WD repeat domain 90	197335	C16ORF15, C16ORF16, C16ORF17, C16ORF18, C16ORF19, POC16	-1.19022	-0.251226	1.07e-08	1.77e-06	10.5847	-2.1851	-1.1277	1.8e-06	4.45e-06	11.2675
PMEPA1	prostate transmembrane protein, androgen induced 1	56937	STAG1, TMEPAI	1.10931	0.149669	1.27e-08	2.01e-06	12.3452	4.91353	2.29676	1.43e-35	4.74e-34	11.6679
TSPYL2	TSPY like 2	64061	CDA1, CINAP, CTCL, DENTT, HRIHFB2216, NP79, SE204, TSPX	-1.11746	-0.160221	1.27e-08	2.01e-06	11.3826	2.72852	1.44812	7.36e-19	6.35e-18	11.0186
FBLN2	fibulin 2	2199	-	1.1417	0.191182	1.3e-08	2.02e-06	10.5633	-2.16554	-1.11473	6.13e-07	1.59e-06	11.0109
PIK3IP1	phosphoinositide-3-kinase interacting protein 1	113791	HGFL, TRIP, HHGFL(S)	1.12042	0.164034	1.43e-08	2.2e-06	11.4375	15.0917	3.91568	0	0	10.6157
PDGFA	platelet derived growth factor subunit A	5154	PDGF-A, PDGF1	1.16426	0.219413	1.49e-08	2.27e-06	9.8018	17.0867	4.0948	4.4e-34	1.31e-32	8.933
PDLIM3	PDZ and LIM domain 3	27295	ALP	1.16284	0.217652	2.21e-08	3.23e-06	10.9808	7.80501	2.9644	1.79e-19	1.63e-18	10.1923
PGM2L1	phosphoglucomutase 2 like 1	283209	BM32A, NEDHFS, PMMLP	1.11237	0.153632	2.58e-08	3.68e-06	13.1958	4.31365	2.10891	0	0	12.5486
TRPM2	transient receptor potential cation channel subfamily M member 2	7226	EREG1, KNP3, LTRPC2, LTRPC-2, NUDT9H, NUDT9L1, TRPC7	1.21599	0.282137	2.77e-08	3.89e-06	7.4001	84.639	6.40325	0	0	6.3576
CNIH3	cornichon family AMPA receptor auxiliary protein 3	149111	CNIH-3	1.17281	0.229974	2.81e-08	3.92e-06	8.6555	2.08028	1.05678	5.11e-10	1.84e-09	8.1293
HRH1	histamine receptor H1	3269	H1-R, H1R, HH1R, HISH1	1.20975	0.274704	3.03e-08	4.2e-06	9.9472	56.0907	5.80969	4.55e-18	3.66e-17	9.0411
FERMT1	FERM domain containing kindlin 1	55612	C20ORF42, DTGCU2, KIND1, UNC112A, URP1	1.18402	0.24369	3.16e-08	4.31e-06	8.6305	5.08723	2.34688	7.13e-13	3.46e-12	7.8484
GLRX	glutaredoxin	2745	GRX, GRX1	1.11414	0.155936	3.47e-08	4.67e-06	11.3273	3.33788	1.73893	5.31e-23	6.56e-22	10.7294
EFEMP1	EGF containing fibulin extracellular matrix protein 1	2202	ARCL1D, DHRD, DRAD, FBLN3, FBNL, FIBL-3, GLC1H, MLVT, MTLV, S1-5	1.14783	0.198906	3.51e-08	4.69e-06	13.2438	3.05174	1.60963	8.41e-17	5.96e-16	12.6202
KLHL4	kelch like family member 4	56062	DKELCHL, KHL4	1.14415	0.19428	4.66e-08	5.96e-06	10.4677	6.40057	2.6782	1.47e-09	5.04e-09	9.6858
TMEM200A	transmembrane protein 200A	114801	KIAA1913, TTMA, TTMC	1.14029	0.189397	5.89e-08	7.3e-06	10.9292	2.43895	1.28626	0.000103	0.000212	10.3887
IL1R1	interleukin 1 receptor type 1	3554	CD121A, CRMO3, D2S1473, IL-1R-ALPHA, IL-1RT1, IL1R, IL1RA, P80	1.13085	0.177405	6.07e-08	7.47e-06	9.6331	4.99748	2.3212	2.88e-14	1.6e-13	8.9041
MCAM	melanoma cell adhesion molecule	4162	CD146, HEMCAM, METCAM, MUC18, MELCAM	1.10632	0.145772	6.12e-08	7.48e-06	14.2057	10.8214	3.43581	5.87e-34	1.74e-32	13.4283
TNC	tenascin C	3371	150-225, DFNA56, GMEM, GP, HXB, JI, TN, TN-C	1.15006	0.201704	7.07e-08	8.46e-06	18.3433	132.057	7.04502	3.74e-43	2.02e-41	17.4329
PAPSS2	3'-phosphoadenosine 5'-phosphosulfate synthase 2	9060	ATPSK2, BCYM4, SK2	1.1135	0.155107	7.8e-08	9.17e-06	12.7743	5.8341	2.54451	1.04e-23	1.39e-22	12.0707
AC244197.3				-1.20407	-0.26792	8.11e-08	9.47e-06	7.5936	1.68132	0.749596	3.72e-08	1.1e-07	7.5231
KIF18B	kinesin family member 18B	146909	-	-1.11166	-0.152722	8.75e-08	1.01e-05	11.0126	-3.18592	-1.67171	8.01e-10	2.82e-09	11.963
CDH13	cadherin 13	1012	CDHH, P105	1.12571	0.170838	9.27e-08	1.05e-05	13.0563	12.6625	3.66249	2.94e-24	4.15e-23	12.2402
RCN3	reticulocalbin 3	57333	RLP49	1.16545	0.220892	9.46e-08	1.06e-05	10.0006	2.18006	1.12437	5.57e-07	1.45e-06	9.475
GDNF	glial cell derived neurotrophic factor	2668	ATF, ATF1, ATF2, HFB1-GDNF, HSCR3	1.17204	0.229021	1.02e-07	1.14e-05	9.508	111.522	6.80118	0	1.4e-45	8.5468
MBP	myelin basic protein	4155	-	1.12804	0.173823	1.05e-07	1.16e-05	11.8089	56.6373	5.82368	0	5.61e-45	10.9451
LRRC32	leucine rich repeat containing 32	2615	CPPRDD, D11S833E, GARP	1.14005	0.189101	1.35e-07	1.44e-05	10.6549	22.6923	4.50413	4.1e-22	4.69e-21	9.7929
ZNF738	zinc finger protein 738	148203	-	-1.10698	-0.146627	1.48e-07	1.56e-05	11.0532	-2.08251	-1.05832	2.4e-06	5.87e-06	11.6391
GDF7	growth differentiation factor 7	151449	BMP12	1.19124	0.252468	1.51e-07	1.57e-05	8.1907	-5.46594	-2.45047	3.56e-07	9.45e-07	9.7508
BRICD5	BRICHOS domain containing 5	283870	C16ORF79	-1.16247	-0.217196	1.52e-07	1.57e-05	8.6449	-1.69745	-0.763369	5.04e-06	1.19e-05	9.1465
GAS6	growth arrest specific 6	2621	AXLLG, AXSF	1.13514	0.182865	1.71e-07	1.74e-05	14.0582	16.7478	4.0659	1.21e-19	1.12e-18	13.2463
TMBIM1	transmembrane BAX inhibitor motif containing 1	64114	LFG3, MST100, MSTP100, PP1201, RECS1	1.12303	0.167396	1.73e-07	1.75e-05	11.8609	8.1182	3.02116	3.56e-17	2.63e-16	11.1062
STK17B	serine/threonine kinase 17b	9262	DRAK2	1.1053	0.144438	1.79e-07	1.8e-05	11.6666	2.1591	1.11043	3.73e-14	2.04e-13	11.2074
CLDN6	claudin 6	9074	-	1.13347	0.180743	1.92e-07	1.9e-05	13.327	23.1247	4.53136	0	4.2e-45	12.4622
PAN2	poly(A) specific ribonuclease subunit PAN2	9924	USP52	-1.10094	-0.138737	1.93e-07	1.9e-05	11.0875	-1.84082	-0.880346	4.89e-08	1.42e-07	11.5524
SPRN	shadow of prion protein	503542	SHADOO, SHO, BA108K14.1	1.17974	0.238475	2.17e-07	2.11e-05	8.2646	7.64465	2.93445	1.58e-25	2.48e-24	7.4285
PRRT2	proline rich transmembrane protein 2	112476	BFIC2, BFIS2, DSPB3, DYT10, EKD1, FICCA, ICCA, IFITMD1, PKC	-1.18458	-0.24438	2.27e-07	2.19e-05	8.7912	-1.70802	-0.772321	5.54e-13	2.72e-12	9.2752
ZNF469	zinc finger protein 469	84627	BCS, BCS1, ZFP469	1.17412	0.231575	2.63e-07	2.48e-05	11.0864	8.79321	3.13639	8.98e-17	6.34e-16	10.2548
MDFI	MyoD family inhibitor	4188	I-MF, I-MFA	1.1132	0.154715	3.37e-07	3.16e-05	11.7195	1.99029	0.992981	2.76e-06	6.71e-06	11.2851
DCDC2	doublecortin domain containing 2	51473	DCDC2A, DFNB66, NPHP19, NSC, RU2, RU2S	1.12542	0.170464	3.54e-07	3.31e-05	9.7546	8.10443	3.01871	2.23e-08	6.72e-08	8.9377
HIC1	HIC ZBTB transcriptional repressor 1	3090	ZBTB29, ZNF901, HIC-1	1.17755	0.235785	3.68e-07	3.42e-05	8.4073	16.0124	4.00112	1.25e-19	1.15e-18	7.4988
ADAM12	ADAM metallopeptidase domain 12	8038	ADAM12-OT1, CAR10, MCMP, MCMPMLTNA, MLTN, MLTNA	1.13238	0.179352	4.11e-07	3.76e-05	13.3147	24.8587	4.63568	0	0	12.4912
AASS	aminoadipate-semialdehyde synthase	10157	LKR/SDH, LKRSDH, LORSDH	-1.13545	-0.18327	4.49e-07	4.03e-05	11.5928	-2.25978	-1.17618	2.26e-07	6.12e-07	12.3236
COPZ2	coat protein complex I subunit zeta 2	51226	ZETA2-COP	1.13315	0.180334	5.09e-07	4.5e-05	9.9372	11.5486	3.52965	1.61e-23	2.09e-22	9.1276
MEDAG	mesenteric estrogen dependent adipogenesis	84935	AWMS3, C13ORF33, MEDA-4, MEDA4, HAWMS3	1.19411	0.255932	5.84e-07	5.04e-05	9.0815	22.4143	4.48635	2.03e-21	2.2e-20	8.1968
PLOD1	procollagen-lysine,2-oxoglutarate 5-dioxygenase 1	5351	EDS6, EDSKCL1, LH, LH1, LLH, PLOD	1.10244	0.140705	6.06e-07	5.1e-05	14.7505	5.23536	2.38829	6.2e-23	7.62e-22	14.0708
NRIP3	nuclear receptor interacting protein 3	56675	C11ORF14, NY-SAR-105	1.11473	0.156696	6.85e-07	5.65e-05	10.5846	2.06869	1.04872	7.41e-05	0.000154	10.1264
PROCR	protein C receptor	10544	CCCA, CCD41, EPCR	1.13047	0.176919	7.94e-07	6.46e-05	10.5666	29.7769	4.89612	0	9.81e-45	9.7127
BGN	biglycan	633	DSPG1, MRLS, PG-S1, PGI, SEMDX, SLRR1A	1.12894	0.174964	8.01e-07	6.5e-05	10.7879	2.3222	1.21549	0.023543	0.036309	10.1972
GALNT15	polypeptide N-acetylgalactosaminyltransferase 15	117248	GALNACT15, GALNT13, GALNT7, GALNTL2, PIH5, PP-GALNAC-T15	1.19448	0.256385	8.53e-07	6.77e-05	7.3747	6.19872	2.63197	1.39e-07	3.87e-07	6.4727
CX3CL1	C-X3-C motif chemokine ligand 1	6376	ABCD-3, C3XKINE, CXC3, CXC3C, NTN, NTT, SCYD1, FRACTALKINE, NEUROTACTIN	1.11946	0.162807	9.25e-07	7.15e-05	10.5134	-1.55458	-0.636522	0.000227	0.000447	10.573
NKAIN4	sodium/potassium transporting ATPase interacting 4	128414	C20ORF58, FAM77A, BA261N11.2	1.11162	0.15267	1.16e-06	8.76e-05	13.3268	5.69652	2.51008	2.53e-12	1.16e-11	12.6234
PLAUR	plasminogen activator, urokinase receptor	5329	CD87, U-PAR, UPAR, URKR	1.13346	0.180738	1.33e-06	9.95e-05	12.3029	5.78714	2.53285	1.07e-18	9.13e-18	11.5678
CHST15	carbohydrate sulfotransferase 15	51363	BRAG, GALNAC4S-6ST	1.11315	0.154649	1.34e-06	9.98e-05	11.805	2.46128	1.29941	2e-05	4.42e-05	11.3094
ARSI	arylsulfatase family member I	340075	ASI, SPG66	1.12571	0.170834	1.37e-06	0.000101	12.6531	21.0139	4.39327	1.67e-33	4.8e-32	11.7972
MAPK13	mitogen-activated protein kinase 13	5603	MAPK 13, MAPK-13, PRKM13, SAPK4, P38DELTA	1.15285	0.205204	1.53e-06	0.00011	8.7629	1.88237	0.912552	0.000159	0.000319	8.2598
SLC30A4	solute carrier family 30 member 4	7782	ZNT4, ZNT-4	1.11789	0.160779	1.61e-06	0.000115	10.3065	4.0259	2.00931	4.4e-24	6.09e-23	9.6689
GIGYF1	GRB10 interacting GYF protein 1	64599	GYF1, PERQ1	-1.13408	-0.181522	1.65e-06	0.000117	11.9926	-1.71022	-0.774179	1.83e-09	6.19e-09	12.4158
OLFML2A	olfactomedin like 2A	169611	PRO34319	1.10611	0.145501	1.74e-06	0.000122	14.4513	82.8862	6.37306	0	0	13.5862
PLCL1	phospholipase C like 1 (inactive)	5334	PLCE, PLCL, PLDL1, PPP1R127, PRIP	1.12174	0.16574	1.84e-06	0.000129	11.3118	19.4431	4.28119	1.66e-27	3.04e-26	10.4854
VARS2	valyl-tRNA synthetase 2, mitochondrial	57176	COXPD20, VALRS, VARS2L, VARSL	-1.10377	-0.14244	2.03e-06	0.000139	11.4925	-1.78301	-0.834318	1.19e-07	3.32e-07	11.9388
EMILIN2	elastin microfibril interfacer 2	84034	EMILIN-2, FOAP-10	1.12506	0.170001	2.07e-06	0.000141	11.7426	2.73739	1.4528	1.22e-07	3.4e-07	11.19
QPCT	glutaminyl-peptide cyclotransferase	25797	GCT, QC, SQC	1.13678	0.184958	2.14e-06	0.000145	11.0174	7.14325	2.83658	3.02e-16	2.02e-15	10.2934
TNFRSF19	TNF receptor superfamily member 19	55504	TAJ, TAJ-ALPHA, TRADE, TROY	1.11505	0.157104	2.23e-06	0.000148	13.9417	3.23707	1.69469	1.03e-06	2.6e-06	13.3711
EVA1A	eva-1 homolog A, regulator of programmed cell death	84141	FAM176A, TMEM166	1.11543	0.157594	2.31e-06	0.000153	11.5674	20.8355	4.38097	2.16e-24	3.08e-23	10.7513
CDKN2B	cyclin dependent kinase inhibitor 2B	1030	CDK4I, INK4B, MTS2, P15, TP15, P15INK4B	1.11734	0.160062	2.44e-06	0.00016	14.6239	242.771	7.92345	0	0	13.7451
CAV2	caveolin 2	858	CAV	1.12794	0.173691	2.51e-06	0.000163	13.359	39.7031	5.31118	3.11e-26	5.19e-25	12.501
S100A16	S100 calcium binding protein A16	140576	AAG13, DT1P1A7, S100F	1.11702	0.159653	2.59e-06	0.000167	12.9576	10.8425	3.43863	1.86e-24	2.66e-23	12.1729
RARG	retinoic acid receptor gamma	5916	NR1B3, RARC, RARGAMMA	1.1333	0.180532	2.61e-06	0.000168	8.7733	10.4454	3.38479	8.49e-21	8.73e-20	7.9577
LGR5	leucine rich repeat containing G protein-coupled receptor 5	8549	FEX, GPR49, GPR67, GRP49, HG38	-1.14306	-0.192899	2.75e-06	0.000176	10.4137	-2.15914	-1.11046	0.02075	0.032234	10.6824
TMEM119	transmembrane protein 119	338773	OBIF	1.13885	0.187574	2.89e-06	0.000184	9.9644	12.0661	3.59289	1.14e-11	4.9e-11	9.1207
HEXD	hexosaminidase D	284004	HEXDC	-1.12881	-0.174804	2.91e-06	0.000184	9.8737	-1.62103	-0.696907	1.13e-07	3.16e-07	10.2884
SLC16A3	solute carrier family 16 member 3	9123	MCT 3, MCT 4, MCT-3, MCT-4, MCT3, MCT4	1.13187	0.178706	2.95e-06	0.000186	12.2014	42.2969	5.40248	0	0	11.3369
BST1	bone marrow stromal cell antigen 1	683	CD157, CADPR2	1.1153	0.157426	3.91e-06	0.000237	11.4761	6.97295	2.80177	2.94e-41	1.43e-39	10.7371
BTBD19	BTB domain containing 19	149478	-	-1.15624	-0.20944	4.06e-06	0.000246	9.8153	4.19651	2.06919	2.35e-22	2.75e-21	9.3888
CLN8	CLN8 transmembrane ER and ERGIC protein	2055	C8ORF61, EPMR, TLCD6	1.10002	0.137524	4.08e-06	0.000246	12.038	3.43972	1.78229	1.83e-41	8.97e-40	11.4489
HTRA1	HtrA serine peptidase 1	5654	ARMD7, CADASIL2, CARASIL, HTRA, L56, ORF480, PRSS11	1.11831	0.161324	4.5e-06	0.000262	13.098	5.09369	2.34871	6.98e-05	0.000146	12.3474
S100A6	S100 calcium binding protein A6	6277	2A9, 5B10, CABP, CACY, PRA, S10A6	1.12064	0.164326	4.73e-06	0.000273	14.8628	29.4205	4.87875	1.58e-31	3.88e-30	14.0311
BNC1	basonuclin zinc finger protein 1	646	BNC, BSN1, HST19447, POF16, BN1	1.1619	0.216488	4.75e-06	0.000273	8.6315	44.2182	5.46657	2.33e-23	2.98e-22	7.6773
CRISPLD2	cysteine rich secretory protein LCCL domain containing 2	83716	CRISP11, LCRISP2, LGL1	1.1363	0.184348	4.85e-06	0.000278	9.0854	7.86551	2.97554	8.18e-13	3.93e-12	8.3082
COL6A2	collagen type VI alpha 2 chain	1292	BTHLM1, BTHLM1B, PP3610, UCMD1, UCMD1B	1.10166	0.139681	5.18e-06	0.000291	14.0381	4.59326	2.19952	4.51e-09	1.46e-08	13.351
APOE	apolipoprotein E	348	AD2, APO-E, APOE4, LDLCQ5, LPG	1.12102	0.16481	5.23e-06	0.000293	13.3735	8.70184	3.12132	6.61e-20	6.27e-19	12.6035
NRXN3	neurexin 3	9369	C14ORF60	-1.13067	-0.177176	5.4e-06	0.000301	10.4397	3.64005	1.86396	2e-16	1.36e-15	10.0099
DDR2	discoidin domain receptor tyrosine kinase 2	4921	MIG20A, NTRKR3, TKT, TYRO10, WRCN	-1.14872	-0.200028	5.55e-06	0.000307	11.0242	6.80351	2.76628	2.54e-15	1.56e-14	10.5114
ATG16L2	autophagy related 16 like 2	89849	ATG16B, WDR80	-1.17132	-0.22814	5.84e-06	0.00032	8.3396	-2.48387	-1.31259	2.63e-11	1.09e-10	9.0939
SFI1	SFI1 centrin binding protein	9814	PISD, PPP1R139, HSFI1P	-1.11163	-0.152682	5.9e-06	0.000322	9.9565	-2.19483	-1.13411	7.74e-17	5.5e-16	10.5973
PHGDH	phosphoglycerate dehydrogenase	26227	3-PGDH, 3PGDH, HEL-S-113, NLS, NLS1, PDG, PGAD, PGD, PGDH, PHGDHD, SERA	-1.16666	-0.222381	6.18e-06	0.000335	13.0929	-2.35205	-1.23392	4.67e-08	1.36e-07	13.8688
SYNGAP1	synaptic Ras GTPase activating protein 1	8831	MRD5, RASA1, RASA5, SYNGAP	-1.13332	-0.180559	6.84e-06	0.000364	12.0153	-1.61847	-0.694633	1.64e-05	3.66e-05	12.4315
CARD11	caspase recruitment domain family member 11	84433	BENTA, BIMP3, CARMA1, IMD11, IMD11A, PPBL	1.13682	0.185001	6.89e-06	0.000366	9.5348	1.86209	0.896925	0.001221	0.002214	9.0713
LENG8	leukocyte receptor cluster member 8	114823	PP13842	-1.17427	-0.231761	7.06e-06	0.000372	13.5764	1.51789	0.602065	7.89e-15	4.61e-14	13.5581
DACT1	dishevelled binding antagonist of beta catenin 1	51339	DAPPER, DAPPER1, DPR1, FRODO, HDPR1, TBS2, THYEX3	1.1024	0.140647	7.15e-06	0.000376	11.7913	6.37003	2.6713	8.14e-24	1.1e-22	11.0617
CNN1	calponin 1	1264	HEL-S-14, SMCC, SM-CALP	1.10356	0.14217	7.17e-06	0.000376	14.0087	9.71854	3.28074	2.51e-21	2.7e-20	13.231
ACTA1	actin alpha 1, skeletal muscle	58	ACTA, ASMA, CFTD, CFTD1, CFTDM, CMYO2A, CMYO2B, CMYO2C, CMYP2A, CMYP2B, CMYP2C, MPFD, NEM1, NEM2, NEM3, SHPM	1.11624	0.158645	7.27e-06	0.000377	10.8677	17.863	4.1589	2.91e-25	4.47e-24	10.0414
MARCHF3	membrane associated ring-CH-type finger 3	115123	MARCH-III, MARCH3, RNF173	1.14615	0.196798	7.31e-06	0.000377	8.596	2.75375	1.4614	1.36e-06	3.39e-06	8.0002
GPR155	G protein-coupled receptor 155	151556	DEP.7, DEPDC3, LYCHOS, PGR22	1.12689	0.172351	7.61e-06	0.000389	10.6456	18.6276	4.21937	0	0	9.8149
ARHGAP9	Rho GTPase activating protein 9	64333	10C, RGL1	-1.14333	-0.193248	7.79e-06	0.000396	5.1878	1.91157	0.934761	0.004069	0.006946	5.258
PLPP4	phospholipid phosphatase 4	196051	DPPL2, PPAPDC1, PPAPDC1A	1.17501	0.232674	7.8e-06	0.000396	9.2564	133.139	7.05679	1.47e-37	5.56e-36	8.237
CD44	CD44 molecule (IN blood group)	960	CDW44, CSPG8, ECM-III, ECMR-III, H-CAM, HCELL, HUTCH-1, HUTCH-I, HERMES-1, LHR, MC56, MDU2, MDU3, MIC4, PGP1	1.12003	0.163543	8e-06	0.000402	13.1657	15.2481	3.93056	3.12e-32	8.1e-31	12.3633
CCDC3	coiled-coil domain containing 3	83643	-	1.14066	0.189871	8.22e-06	0.000413	10.0623	13.1626	3.71837	1.94e-25	3.02e-24	9.2506
RAD54L	RAD54 like	8438	HR54, RAD54A, HHR54, HRAD54	-1.10232	-0.140539	8.25e-06	0.000413	10.3532	-3.70679	-1.89017	4.56e-12	2.04e-11	11.4052
COL3A1	collagen type III alpha 1 chain	1281	EDS4A, EDSVASC, PMGEDSV	1.11032	0.150975	8.32e-06	0.000415	16.8784	3.41593	1.77228	0.008888	0.014526	16.2291
KDELR3	KDEL endoplasmic reticulum protein retention receptor 3	11015	ERD23, ERD2L3	1.1041	0.142876	8.5e-06	0.000423	11.8687	10.3129	3.36638	5.02e-30	1.1e-28	11.0988
ITGB3	integrin subunit beta 3	3690	BDPLT16, BDPLT2, BDPLT24, CD61, GP3A, GPIIIA, GT, GT2	1.10983	0.150342	8.51e-06	0.000423	10.5848	11.4212	3.51364	3.67e-10	1.34e-09	9.7978
IRF9	interferon regulatory factor 9	10379	IRF-9, ISGF3, ISGF3G, P48	-1.16843	-0.22457	8.6e-06	0.000426	7.5856	2.85276	1.51236	4.33e-05	9.22e-05	7.2543
GALNT5	polypeptide N-acetylgalactosaminyltransferase 5	11227	GALNAC-T5, GALNACT5	1.113	0.15445	8.79e-06	0.000432	10.257	26.4468	4.72502	0	0	9.3992
EEF1A2	eukaryotic translation elongation factor 1 alpha 2	1917	DEE33, EEF1AL, EF-1-ALPHA-2, EF1A, EIEE33, HS1, MRD38, STN, STNL	1.10646	0.145947	9.11e-06	0.000446	12.1169	8.65876	3.11416	4.21e-29	8.63e-28	11.3737
ACAP3	ArfGAP with coiled-coil, ankyrin repeat and PH domains 3	116983	CENTB5	-1.12301	-0.167369	9.33e-06	0.000456	12.505	1.55852	0.640177	1.07e-19	9.98e-19	12.3766
COL1A1	collagen type I alpha 1 chain	1277	CAFYD, EDSARTH1, EDSC, OI1, OI2, OI3, OI4	1.11371	0.155375	9.56e-06	0.000465	19.532	122.212	6.93324	0	0	18.6656
KCNK6	potassium two pore domain channel subfamily K member 6	9424	K2P6.1, KCNK8, TOSS, TWIK-2, TWIK2	1.13305	0.180214	9.8e-06	0.000472	9.8716	77.6153	6.27827	4.29e-30	9.47e-29	8.9757
ASNS	asparagine synthetase (glutamine-hydrolyzing)	440	ASNSD, TS11	-1.16788	-0.22389	1.01e-05	0.00048	12.3918	1.57287	0.653402	0.000729	0.001354	12.4503
UBTD1	ubiquitin domain containing 1	80019	-	1.11197	0.153119	1.01e-05	0.00048	11.3884	4.89541	2.29143	1.89e-24	2.7e-23	10.7067
MICAL2	microtubule associated monooxygenase, calponin and LIM domain containing 2	9645	EBITEIN1, MICAL-2, MICAL2PV1, MICAL2PV2, MICALCL, MICAL-CL	1.15167	0.203725	1.05e-05	0.000496	14.7628	137.209	7.10023	0	0	13.8667
PVR	PVR cell adhesion molecule	5817	CD155, HVED, NECL5, NECL-5, PVS, TAGE4	1.10026	0.137847	1.09e-05	0.000505	12.3642	3.66593	1.87418	2.63e-28	5.08e-27	11.76
SPTBN5	spectrin beta, non-erythrocytic 5	51332	BSPECV, HUBSPECV, HUSPECV	-1.15495	-0.207825	1.23e-05	0.000557	10.1745	9.17921	3.19837	2.24e-13	1.14e-12	9.63
ADAMTS14	ADAM metallopeptidase with thrombospondin type 1 motif 14	140766	-	1.1441	0.19421	1.29e-05	0.00058	8.8059	25.7886	4.68866	6.24e-20	5.94e-19	7.9297
TNFRSF10C	TNF receptor superfamily member 10c	8794	CD263, DCR1, DCR1-TNFR, LIT, TRAIL-R3, TRAILR3, TRID	1.11662	0.159139	1.31e-05	0.000588	9.8149	5.14132	2.36214	7.73e-25	1.14e-23	9.1096
SPSB1	splA/ryanodine receptor domain and SOCS box containing 1	80176	SSB-1, SSB1	1.11315	0.154644	1.41e-05	0.000623	12.182	21.3074	4.41328	1.38e-35	4.58e-34	11.3571
CXCL1	C-X-C motif chemokine ligand 1	2919	FSP, GRO1, GROA, MGSA, MGSA-A, NAP-3, SCYB1	1.1386	0.187267	1.46e-05	0.000638	11.248	41.9323	5.38999	4.18e-27	7.38e-26	10.392
GNA14	G protein subunit alpha 14	9630	HG1I	1.16928	0.225624	1.46e-05	0.000638	6.4841	7.10572	2.82898	3.16e-10	1.16e-09	5.602
KIT	KIT proto-oncogene, receptor tyrosine kinase	3815	C-KIT, CD117, MASTC, PBT, SCFR	-1.11379	-0.155483	1.64e-05	0.000707	10.3856	-2.66687	-1.41515	3.64e-05	7.81e-05	11.2595
TNFRSF10D	TNF receptor superfamily member 10d	8793	CD264, DCR2, TRAIL-R4, TRAILR4, TRUNDD	1.12022	0.163783	1.66e-05	0.000711	14.4334	9.12769	3.19025	5.93e-36	2.01e-34	13.6706
TPPP	tubulin polymerization promoting protein	11076	TPPP/P25, TPPP1, P24, P25, P25ALPHA	1.11607	0.158423	1.92e-05	0.000813	10.9723	6.25301	2.64455	1.22e-21	1.35e-20	10.2121
DEPP1	DEPP autophagy regulator 1	11067	C10ORF10, DEPP, FIG, FSEG	1.12743	0.173038	2.06e-05	0.000866	9.7197	19.6128	4.29372	2.03e-35	6.67e-34	8.8754
UBA7	ubiquitin like modifier activating enzyme 7	7318	D8, UBA1B, UBE1L, UBE2, UBE7	-1.16613	-0.221734	2.06e-05	0.000866	8.3377	4.14887	2.05272	0.000713	0.001326	7.9211
RAB3B	RAB3B, member RAS oncogene family	5865	-	1.11199	0.15315	2.32e-05	0.000951	13.5821	3.49044	1.80341	8e-16	5.18e-15	12.968
GALNT6	polypeptide N-acetylgalactosaminyltransferase 6	11226	GALNAC-T6, GALNACT6	1.13012	0.176475	2.33e-05	0.000951	9.9494	75.7235	6.24267	1.69e-28	3.35e-27	9.062
TSPAN2	tetraspanin 2	10100	NET3, TSN2, TSPAN-2	1.10649	0.14599	2.34e-05	0.000953	11.8083	3.18021	1.66912	1.21e-09	4.18e-09	11.2198
UVSSA	UV stimulated scaffold protein A	57654	KIAA1530, UVSS3	-1.11748	-0.160247	2.34e-05	0.000953	11.3628	1.65172	0.723965	1.98e-05	4.38e-05	11.1471
PDLIM4	PDZ and LIM domain 4	8572	RIL	1.10658	0.146106	2.39e-05	0.000964	11.3777	3.38252	1.7581	6.76e-10	2.4e-09	10.7748
MYO5B	myosin VB	4645	DIAR2, MVID1, PFIC10	1.12004	0.163551	2.43e-05	0.000974	10.8231	5.3871	2.42951	2.86e-09	9.5e-09	10.0734
OSMR	oncostatin M receptor	9180	IL-31R-BETA, IL-31RB, OSMRB, OSMRBETA, PLCA1	1.1113	0.152248	2.44e-05	0.000975	11.6853	12.1324	3.60079	8.95e-19	7.68e-18	10.9034
AP1G2	adaptor related protein complex 1 subunit gamma 2	8906	G2AD	-1.12491	-0.169805	2.47e-05	0.00098	11.3256	2.96551	1.56828	6.08e-12	2.68e-11	10.9508
VWA1	von Willebrand factor A domain containing 1	64856	HMNMYO, HMNR7, WARP	1.13811	0.186636	2.52e-05	0.000993	10.7439	2.18298	1.1263	1.95e-05	4.32e-05	10.1759
JCAD	junctional cadherin 5 associated	57608	KIAA1462	1.13152	0.178258	2.84e-05	0.001101	12.0393	9.59093	3.26167	1.92e-22	2.27e-21	11.2711
ELFN2	extracellular leucine rich repeat and fibronectin type III domain containing 2	114794	LRRC62, PPP1R29	1.11467	0.156616	2.85e-05	0.001101	11.3908	136.004	7.08751	0	0	10.5163
MXRA8	matrix remodeling associated 8	54587	ASP3	1.10682	0.146425	2.99e-05	0.001145	14.2825	22.2535	4.47596	8.93e-26	1.43e-24	13.4648
LAD1	ladinin 1	3898	LADA	1.15863	0.212423	3.45e-05	0.001298	7.1804	31.6188	4.98271	1.7e-15	1.07e-14	6.1734
PLA2R1	phospholipase A2 receptor 1	22925	CLEC13C, PLA2-R, PLA2G1R, PLA2IR, PLA2R	1.12585	0.171021	3.52e-05	0.001319	10.2415	18.1688	4.18339	1e-23	1.34e-22	9.4006
CHSY3	chondroitin sulfate synthase 3	337876	CHSY2, CSS3	1.10506	0.144127	3.82e-05	0.001406	9.9562	6.21537	2.63584	5.16e-28	9.77e-27	9.2348
EPCAM	epithelial cell adhesion molecule	4072	BER-EP4, BEREP4, DIAR5, EGP-2, EGP314, EGP40, ESA, HNPCC8, KS1/4, KSA, LYNCH8, M4S1, MIC18, MK-1, MOC-31, TACSTD1, TROP1	1.10512	0.1442	4.14e-05	0.001512	9.5643	2.37629	1.24871	6.72e-08	1.93e-07	9.0689
LRRN4	leucine rich repeat neuronal 4	164312	C20ORF75, NLRR-4, NLRR4, DJ1056H1.1	1.1575	0.211009	4.2e-05	0.001527	7.3988	147.672	7.20625	2.81e-25	4.32e-24	6.3681
SELENOM	selenoprotein M	140606	SELM, SEPM	1.11037	0.151037	4.39e-05	0.001586	11.4057	6.19958	2.63217	7.12e-18	5.62e-17	10.6741
TRIM47	tripartite motif containing 47	91107	GOA, RNF100	1.14578	0.196327	4.4e-05	0.001586	9.1205	14.5793	3.86585	1.54e-15	9.67e-15	8.2525
TUBA4A	tubulin alpha 4a	7277	ALS22, CMYO26, FTDALS9, H2-ALPHA, OZEMA23, SPAX11, TUBA1	1.13784	0.1863	4.6e-05	0.001632	8.7932	38.0926	5.25144	5.87e-39	2.46e-37	7.8824
AQP1	aquaporin 1 (Colton blood group)	358	AQP-CHIP, CHIP28, CO	1.13924	0.188067	4.63e-05	0.001636	10.0587	10.1394	3.3419	9.94e-11	3.87e-10	9.2379
PRKCB	protein kinase C beta	5579	PKC-BETA, PKCB, PKCI(2), PKCBETA, PRKCB1, PRKCB2	1.12013	0.16366	5.08e-05	0.001769	10.1462	9.58348	3.26055	8.71e-16	5.6e-15	9.3203
COL12A1	collagen type XII alpha 1 chain	1303	BA209D8.1, BTHLM2, COL12A1L, DJ234P15.1, EDSMYP, UCMD2	1.10898	0.149239	5.09e-05	0.001769	15.4958	103.185	6.68909	0	0	14.6069
SCT	secretin	6343	-	1.14907	0.200467	5.14e-05	0.001781	5.8151	3.38708	1.76004	0.004111	0.007015	4.932
DLGAP1	DLG associated protein 1	9229	DAP-1, DAP-1-ALPHA, DAP-1-BETA, DAP1, DLGAP1A, DLGAP1B, GKAP, SAPAP1	1.15714	0.210569	5.21e-05	0.001794	7.4492	-5.26824	-2.39732	2e-11	8.37e-11	8.5992
NPFFR2	neuropeptide FF receptor 2	10886	GPR74, HLWAR77, NPFF2, NPGPR	1.13727	0.185576	5.41e-05	0.001849	9.0323	33.7445	5.07658	5.06e-32	1.29e-30	8.1831
TINAGL1	tubulointerstitial nephritis antigen like 1	64129	ARG1, LCN7, LIECG3, TINAGRP	1.156	0.209139	5.71e-05	0.001924	7.1074	52.942	5.72634	5.11e-20	4.9e-19	6.1172
CRACR2B	calcium release activated channel regulator 2B	283229	EFCAB4A	-1.1282	-0.174021	5.86e-05	0.001963	9.3878	1.81441	0.859498	3.93e-12	1.77e-11	9.1765
ALPK3	alpha kinase 3	57538	CMH27, MAK, MIDORI	1.10595	0.145291	6.32e-05	0.002089	11.5606	1.63549	0.709723	4.7e-10	1.7e-09	11.1994
JMJD7-PLA2G4B	JMJD7-PLA2G4B readthrough	8681	HST16992, CPLA2-BETA	-1.15303	-0.205427	6.45e-05	0.002119	7.4025	-1.94817	-0.962117	9.23e-07	2.35e-06	8.0049
C21orf58	chromosome 21 open reading frame 58	54058	-	-1.10256	-0.140854	7.04e-05	0.00229	10.6486	-2.2058	-1.1413	1e-05	2.29e-05	11.2511
HSD3B7	hydroxy-delta-5-steroid dehydrogenase, 3 beta- and steroid delta-isomerase 7	80270	CBAS1, PFIC4, SDR11E3	1.10954	0.149962	7.1e-05	0.002304	9.2554	4.35566	2.12289	1.21e-16	8.38e-16	8.5875
TERT	telomerase reverse transcriptase	7015	CMM9, DKCA2, DKCB4, EST2, PFBMFT1, TCS1, TP2, TRT, HEST2, HTRT	-1.14124	-0.190596	7.75e-05	0.002478	6.0596	-3.0997	-1.63213	0.006551	0.010886	7.0074
EME1	essential meiotic structure-specific endonuclease 1	146956	MMS4L, SLX2A	-1.10183	-0.139908	7.92e-05	0.002514	9.9017	-2.9931	-1.58164	1.38e-12	6.53e-12	10.8025
ZNF365	zinc finger protein 365	22891	SU48, UAN, ZNF365D	1.11805	0.160986	8.01e-05	0.002537	9.4579	4.72328	2.23979	1.88e-21	2.05e-20	8.7633
DIRAS2	DIRAS family GTPase 2	54769	DI-RAS2	1.10461	0.143537	8.58e-05	0.002693	10.2182	5.62417	2.49164	7.14e-08	2.04e-07	9.4973
CCDC57	coiled-coil domain containing 57	284001	-	-1.12156	-0.165504	8.59e-05	0.002693	10.966	-1.61893	-0.695043	3.59e-07	9.52e-07	11.367
IRAK2	interleukin 1 receptor associated kinase 2	3656	IRAK-2	1.11218	0.15339	8.96e-05	0.002774	8.8552	4.94723	2.30662	2.77e-17	2.07e-16	8.1606
LTB4R2	leukotriene B4 receptor 2	56413	BLT2, BLTR2, JULF2, KPG_004, LTB4-R 2, LTB4-R2, NOP9	-1.13203	-0.178912	9.41e-05	0.002846	8.48	1.53588	0.619068	2.44e-07	6.59e-07	8.375
TNFRSF11B	TNF receptor superfamily member 11b	4982	OCIF, OPG, PDB5, TR1	1.14258	0.1923	9.41e-05	0.002846	8.1477	-1.9749	-0.981778	2.66e-11	1.1e-10	8.4528
PAQR6	progestin and adipoQ receptor family member 6	79957	PRDELTA	-1.13355	-0.18085	9.92e-05	0.002984	8.7132	2.09089	1.06412	0.000215	0.000426	8.3923
SEC14L2	SEC14 like lipid binding 2	23541	C22ORF6, SPF, TAP, TAP1	1.1252	0.170184	9.98e-05	0.002994	9.3624	2.15068	1.10479	1.71e-06	4.23e-06	8.8681
GLT8D2	glycosyltransferase 8 domain containing 2	83468	-	1.11778	0.160636	0.000104	0.003081	9.549	10.1582	3.34457	1.48e-16	1.01e-15	8.7436
ODAPH	odontogenesis associated phosphoprotein	152816	AI2A4, C4ORF26	1.14735	0.198302	0.000104	0.003081	10.2457	74.0414	6.21026	4.68e-42	2.38e-40	9.3114
PYCARD	PYD and CARD domain containing	29108	ASC, CARD5, TMS, TMS-1, TMS1	1.15013	0.201793	0.000104	0.003081	7.0968	6.345	2.66562	7.57e-10	2.68e-09	6.2692
AL136295.5				-1.14176	-0.191261	0.000105	0.003083	5.6384	1.8277	0.870032	0.000647	0.001209	5.5732
SERPINB9	serpin family B member 9	5272	CAP-3, CAP3, PI-9, PI9	1.10408	0.142844	0.000106	0.003118	9.6003	5.44088	2.44384	1.69e-08	5.18e-08	8.8664
PNPLA7	patatin like domain 7, lysophospholipase	375775	C9ORF111, NTE-R1, NTEL1	-1.14896	-0.200326	0.000108	0.003163	6.8996	1.6015	0.679424	0.001731	0.003088	6.8237
CXCL12	C-X-C motif chemokine ligand 12	6387	IRH, PBSF, SCYB12, SDF1, TLSF, TPAR1	1.10528	0.144406	0.000113	0.003274	14.1786	143.099	7.16087	1.66e-29	3.5e-28	13.3317
CSMD2	CUB and Sushi multiple domains 2	114784	DJ1007G16.1, DJ1007G16.2, DJ947L8.1	1.14442	0.194616	0.000116	0.003327	8.8476	4.49693	2.16894	1.65e-06	4.08e-06	8.106
VEGFA	vascular endothelial growth factor A	7422	L-VEGF, MVCD1, VEGF, VPF	-1.10506	-0.14412	0.000129	0.003637	11.3066	2.00334	1.00241	1.66e-08	5.08e-08	11.0488
GATA6	GATA binding protein 6	2627	-	1.13547	0.183287	0.00013	0.003641	8.729	32.2362	5.01061	0	0	7.8348
INHBA	inhibin subunit beta A	3624	EDF, FRP	1.12583	0.170987	0.000134	0.003725	14.1493	1039.16	10.0212	0	0	13.2608
POSTN	periostin	10631	OSF-2, OSF2, PDLPOSTN, PN	1.14724	0.198167	0.00014	0.003847	9.2486	14.9618	3.90321	2.11e-10	7.93e-10	8.3496
SLITRK2	SLIT and NTRK like family member 2	84631	CXORF1, CXORF2, SLITL1, TMEM257, XLID111	-1.14566	-0.196185	0.000144	0.003923	6.5925	-2.65308	-1.40767	7.83e-05	0.000162	7.7766
FN1	fibronectin 1	2335	CIG, ED-B, FINC, FN, FNZ, GFND, GFND2, LETS, MSF, SMDCF	1.12234	0.166516	0.000145	0.003925	19.7296	29.5679	4.88596	0	0	18.8917
MICOS10-NBL1	MICOS10-NBL1 readthrough	100532736	C1ORF151-NBL1, DAN, DAND1, MINOS1-NBL1, NBL1	1.10035	0.137958	0.000145	0.003925	10.8769	2.35597	1.23632	5.41e-05	0.000114	10.393
STX16-NPEPL1	STX16-NPEPL1 readthrough (NMD candidate)	100534593	-	-1.14436	-0.194546	0.000146	0.003927	6.5707	1.62734	0.70252	0.002716	0.004729	6.5675
PTHLH	parathyroid hormone like hormone	5744	BDE2, HHM, PLP, PTHR, PTHRP	1.10848	0.148579	0.000153	0.004072	10.5335	250.952	7.97127	0	0	9.6481
CDRT4	CMT1A duplicated region transcript 4	284040	-	-1.1399	-0.188908	0.000164	0.004305	6.0327	2.46459	1.30135	0.0002	0.000398	5.8174
PIF1	PIF1 5'-to-3' DNA helicase	80119	C15ORF20, PIF	-1.11099	-0.151851	0.000167	0.004338	9.6228	-3.87396	-1.95381	3.93e-12	1.77e-11	10.7143
ANO1	anoctamin 1	55107	DOG1, INDMS, MYMY7, ORAOV2, TAOS2, TMEM16A	1.11995	0.163438	0.000172	0.004442	9.7433	5.75673	2.52525	5.91e-08	1.71e-07	9.0163
AC068831.7				-1.12325	-0.167675	0.000173	0.004458	8.606	-2.25801	-1.17505	1.2e-06	3.01e-06	9.3068
STEAP3	STEAP3 metalloreductase	55240	AHMIO2, STMP3, TSAP6, DUDLIN-2, DUDULIN-2, PHYDE	1.11658	0.159088	0.000177	0.00453	11.2123	14.3402	3.84199	1.4e-23	1.83e-22	10.3819
FOSB	FosB proto-oncogene, AP-1 transcription factor subunit	2354	AP-1, G0S3, GOS3, GOSB	1.13531	0.183092	0.000181	0.004623	8.3784	10.2285	3.35452	1.28e-10	4.93e-10	7.564
CCDC150	coiled-coil domain containing 150	284992	-	-1.12178	-0.165788	0.000184	0.004686	9.9367	-2.49049	-1.31643	1.19e-06	3e-06	10.6387
CCDC191	coiled-coil domain containing 191	57577	KIAA1407	-1.12177	-0.165777	0.000185	0.004699	8.6776	-2.26481	-1.17939	1.32e-09	4.53e-09	9.2863
LOX	lysyl oxidase	4015	AAT10	1.10691	0.146536	0.000188	0.004759	15.5322	80.6325	6.33329	0	0	14.6904
DUSP10	dual specificity phosphatase 10	11221	MKP-5, MKP5	1.10489	0.143906	0.000193	0.004852	10.3627	10.693	3.4186	4.96e-42	2.52e-40	9.5864
TNFRSF25	TNF receptor superfamily member 25	8718	APO-3, DDR3, DR3, GEF720, LARD, PLEKHG5, TNFRSF12, TR3, TRAMP, WSL-1, WSL-LR	-1.13415	-0.181611	0.000211	0.005243	9.7581	1.83978	0.879537	8e-08	2.27e-07	9.6195
SCART1	scavenger receptor family member expressed on T cells 1	619207	-	-1.14218	-0.191796	0.000224	0.005504	6.2436	-1.57341	-0.653895	1.94e-07	5.29e-07	6.7384
PRSS53	serine protease 53	339105	POL3S, UNQ308	-1.14214	-0.191737	0.000228	0.005573	6.8794	2.27969	1.18884	2.39e-12	1.1e-11	6.6892
MMP23B	matrix metallopeptidase 23B	8510	MIFR, MIFR-1, MMP22, MMP23A	1.12115	0.164982	0.000231	0.00561	8.7845	9.6646	3.27271	3.15e-37	1.17e-35	7.9654
AMZ1	archaelysin family metallopeptidase 1	155185	-	1.13949	0.188387	0.000234	0.005636	8.0675	121.502	6.92484	1.67e-23	2.17e-22	7.1484
SPTB	spectrin beta, erythrocytic	6710	EL3, HS2, HSPTB1, SPH2	1.13852	0.18716	0.00024	0.005754	8.4992	7.19203	2.8464	1.39e-13	7.19e-13	7.6889
TLCD2	TLC domain containing 2	727910	-	1.10036	0.13798	0.000248	0.00589	9.0227	3.29692	1.72112	3.45e-18	2.81e-17	8.4199
CHTF18	chromosome transmission fidelity factor 18	63922	C16ORF41, C321D2.2, C321D2.3, C321D2.4, CHL12, CTF18, RUVBL	-1.11104	-0.151912	0.000263	0.006159	10.8921	-2.67682	-1.42052	1.04e-09	3.63e-09	11.6916
SIX2	SIX homeobox 2	10736	-	1.13902	0.187791	0.000267	0.006225	7.418	6.31289	2.6583	1.81e-15	1.12e-14	6.5791
CREB3L1	cAMP responsive element binding protein 3 like 1	90993	C16DELP11.2, DEL16P11.2, OASIS, OI16	1.10365	0.142286	0.000268	0.00624	13.0746	100.087	6.64511	0	0	12.224
MYL5	myosin light chain 5	4636	MYLC2	-1.12205	-0.166136	0.000268	0.00624	8.6646	1.86143	0.896414	1.73e-05	3.86e-05	8.4541
UBXN11	UBX domain protein 11	91544	COA-1, PP2243, SOC, SOCI, UBXD5	-1.10584	-0.145148	0.000269	0.006255	9.8815	-2.82572	-1.49862	2.72e-20	2.68e-19	10.7145
ADAMTS2	ADAM metallopeptidase with thrombospondin type 1 motif 2	9509	ADAM-TS2, ADAMTS-2, ADAMTS-3, EDSDERMS, NPI, PC I-NP, PCI-NP, PCINP, PCPNI, PNPI	1.13799	0.186488	0.000274	0.006331	7.237	-3.2338	-1.69323	1.66e-10	6.33e-10	8.0375
SAP25	Sin3A associated protein 25	100316904	-	-1.13784	-0.186295	0.00028	0.006444	6.7613	1.73561	0.795441	0.000132	0.000266	6.7275
CDKN2A	cyclin dependent kinase inhibitor 2A	1029	ARF, CAI2, CDK4I, CDKN2, CMM2, INK4, INK4A, MLM, MTS-1, MTS1, P14, P14ARF, P16, P16-INK4A, P16INK4, P16INK4A, P19, P19ARF, TP16	1.1069	0.14652	0.000288	0.006577	11.1552	56.2542	5.81389	1.35e-43	7.55e-42	10.3012
NPPB	natriuretic peptide B	4879	BNP, ISO-ANP	1.1095	0.149908	0.00029	0.006616	12.6995	45.0833	5.49452	1.36e-33	3.96e-32	11.7837
SPNS2	SPNS lysolipid transporter 2, sphingosine-1-phosphate	124976	DFNB115, SLC62A2, SLC63A2	1.12698	0.172457	0.000297	0.006746	9.6928	7.35237	2.87821	6.21e-11	2.47e-10	8.8724
CLMN	calmin	79789	-	1.11666	0.159189	0.000311	0.006979	10.6555	1.8407	0.880257	0.010854	0.017512	10.2694
GRID2	glutamate ionotropic receptor delta type subunit 2	2895	GLUD2, SCAR18	-1.13745	-0.185802	0.000327	0.007219	6.9279	-3.60153	-1.84861	4.78e-17	3.48e-16	8.1047
PPARA	peroxisome proliferator activated receptor alpha	5465	NR1C1, PPAR, PPAR-ALPHA, PPARALPHA, HPPAR	1.10206	0.140202	0.000329	0.00725	9.9549	2.02814	1.02016	1e-10	3.9e-10	9.5401
RND1	Rho family GTPase 1	27289	ARHS, RHO6, RHOS	1.11597	0.158298	0.00033	0.00725	8.1893	-4.04464	-2.01601	5.7e-19	4.94e-18	9.1804
ARX	aristaless related homeobox	170302	CT121, EIEE1, ISSX, MRX29, MRX32, MRX33, MRX36, MRX38, MRX43, MRX54, MRX76, MRX87, MRXS1, PRTS	-1.13774	-0.186176	0.000351	0.007643	7.2905	-4.09814	-2.03497	0.00477	0.008067	8.9819
DYSF	dysferlin	8291	FER1L1, LGMD2B, LGMDR2, MMD1	1.12925	0.175371	0.000361	0.007788	13.6531	176.013	7.45954	0	0	12.824
MT1E	metallothionein 1E	4493	MT-1E, MT-IE, MT1, MTD	1.12457	0.169371	0.000361	0.007788	9.0487	65.6858	6.03751	7.48e-26	1.2e-24	8.1606
NPIPB15	nuclear pore complex interacting protein family member B15	440348	A-761H5.4, NPIPL2	-1.13633	-0.184381	0.000381	0.008094	6.8533	2.39865	1.26222	0.022789	0.035232	6.5994
PLAAT3	phospholipase A and acyltransferase 3	11145	ADPLA, FPLD9, H-REV107, H-REV107-1, HRASLS3, HREV107, HREV107-1, HREV107-3, HRSL3, PLA2G16, PLAAT-3	1.10369	0.14233	0.000389	0.008209	10.3713	3.8246	1.93531	5.5e-14	2.97e-13	9.7249
ZNF497	zinc finger protein 497	162968	-	-1.12713	-0.172659	0.000394	0.008297	7.5979	-4.18617	-2.06563	5.34e-11	2.13e-10	8.8297
LUM	lumican	4060	LDC, SLRR2D	1.11431	0.15615	0.000426	0.008845	14.6632	84.834	6.40657	1.02e-28	2.05e-27	13.8485
KRT7	keratin 7	3855	CK7, K2C7, K7, SCL	1.13515	0.182881	0.000428	0.008868	12.9187	900.598	9.81474	0	2.8e-45	12.028
UBAP1L	ubiquitin associated protein 1 like	390595	UBAP-1L	-1.13495	-0.182631	0.00045	0.009223	7.1323	-1.73422	-0.794285	5.15e-13	2.54e-12	7.685
NKX3-1	NK3 homeobox 1	4824	BAPX2, NKX3, NKX3.1, NKX3A	1.13164	0.178412	0.000491	0.009762	8.2755	13.2641	3.72945	1.57e-29	3.33e-28	7.4238
ITGA11	integrin subunit alpha 11	22801	HST18964	1.1207	0.1644	0.000496	0.009832	15.3833	340.174	8.41013	7.24e-38	2.79e-36	14.5
CARNS1	carnosine synthase 1	57571	ATPGD1	1.13153	0.17827	0.000508	0.010048	7.4848	18.339	4.19684	9.31e-13	4.45e-12	6.5783
TRPV2	transient receptor potential cation channel subfamily V member 2	51393	VRL, VRL-1, VRL1	1.13205	0.178939	0.000521	0.010221	10.5939	80.2851	6.32706	1.3e-27	2.4e-26	9.7174
ADHFE1	alcohol dehydrogenase iron containing 1	137872	ADH8, HMFT2263, HOT	-1.12305	-0.167418	0.000524	0.010225	8.0712	1.68664	0.754152	3.35e-05	7.23e-05	7.9113
SLC7A11	solute carrier family 7 member 11	23657	CCBR1, XCT	-1.13223	-0.179161	0.000534	0.010332	11.9642	2.59933	1.37814	8.46e-20	7.93e-19	11.7468
ACSM3	acyl-CoA synthetase medium chain family member 3	6296	SA, SAH	1.13011	0.17646	0.000551	0.010605	8.1675	3.12505	1.64388	0.000359	0.000691	7.4201
RGS1	regulator of G protein signaling 1	5996	1R20, BL34, HEL-S-87, IER1, IR20	1.12899	0.175039	0.000567	0.010814	8.4031	12.3712	3.62891	2.36e-06	5.77e-06	7.5073
LTBP2	latent transforming growth factor beta binding protein 2	4053	C14ORF141, GLC3D, LTBP3, MSPKA, MSTP031, WMS3	1.1145	0.156403	0.000612	0.011532	15.1677	125.51	6.97166	0	0	14.3118
LRRC66	leucine rich repeat containing 66	339977	-	-1.13006	-0.176394	0.000628	0.011759	6.2783	2.03334	1.02385	2.74e-07	7.35e-07	6.1232
KIFC2	kinesin family member C2	90990	-	-1.11055	-0.151273	0.000637	0.011907	9.9278	3.32688	1.73417	1.25e-21	1.38e-20	9.5207
MAFB	MAF bZIP transcription factor B	9935	DURS3, KRML, MCTO	1.1	0.137504	0.000659	0.012193	10.5353	2.92752	1.54968	8.67e-07	2.21e-06	9.8385
MEOX1	mesenchyme homeobox 1	4222	KFS2, MOX1	1.12	0.163502	0.000664	0.012262	8.3656	20.3434	4.34649	1.18e-23	1.57e-22	7.4864
MGLL	monoglyceride lipase	11343	HU-K5, HUK5, MAGL, MGL	1.11273	0.1541	0.000697	0.012707	8.7295	6.92575	2.79197	6.05e-36	2.04e-34	7.9592
TSNAXIP1	translin associated factor X interacting protein 1	55815	TXI1	-1.12812	-0.173922	0.000708	0.012835	7.255	-2.03476	-1.02486	1.47e-07	4.08e-07	7.8869
COL15A1	collagen type XV alpha 1 chain	1306	-	1.10271	0.141049	0.000714	0.012887	9.9318	2.31092	1.20847	2.8e-05	6.1e-05	9.3999
ROBO3	roundabout guidance receptor 3	64221	HGPPS, HGPPS1, HGPS, RBIG1, RIG1	-1.11795	-0.160852	0.000717	0.012903	8.5424	-2.87795	-1.52504	1.91e-09	6.45e-09	9.4244
SYNE3	spectrin repeat containing nuclear envelope family member 3	161176	C14ORF139, C14ORF49, KASH3, LINC00341, NCRNA00341, NET53, NESP3	1.11595	0.158277	0.000824	0.01442	8.1187	7.00745	2.80889	1.14e-09	3.94e-09	7.3181
IL31RA	interleukin 31 receptor A	133396	CRL, CRL3, GLM-R, GLMR, GPL, IL-31RA, PLCA2, PRO21384, HGLM-R, ZCYTOR17	1.10304	0.141485	0.000884	0.015266	9.3026	25.1443	4.65216	0	0	8.4638
SSC4D	scavenger receptor cysteine rich family member with 4 domains	136853	S4D-SRCRB, SRCRB-S4D, SRCRB4D	1.10349	0.142075	0.000893	0.01532	9.8388	3.00949	1.58952	0.00027	0.000527	9.1927
ADM2	adrenomedullin 2	79924	AM2, DJ579N16.4	-1.11574	-0.158002	0.000948	0.015998	8.0539	3.81676	1.93235	9.55e-07	2.43e-06	7.8384
MSH5	mutS homolog 5	4439	G7, MUTSH5, NG23, POF13, SPGF74	-1.12608	-0.171304	0.000951	0.01603	6.8101	-2.37683	-1.24904	4.88e-09	1.58e-08	7.6373
ERFE	erythroferrone	151176	C1QTNF15, CTRP15, FAM132B	1.10736	0.147128	0.000986	0.016333	8.5683	3.91396	1.96863	9.02e-07	2.3e-06	7.9304
ASS1	argininosuccinate synthase 1	445	ASS, CTLN1	-1.12604	-0.171262	0.000991	0.016405	10.3463	2.84512	1.50849	5.84e-05	0.000123	10.0571
SLC1A1	solute carrier family 1 member 1	6505	DCBXA, EAAC1, EAAT3, SCZD18, HEAAC1	1.10024	0.137823	0.000997	0.016474	9.0394	2.15111	1.10508	7.01e-07	1.81e-06	8.5671
TMEM86A	transmembrane protein 86A	144110	-	1.10593	0.145258	0.001037	0.016962	8.3632	1.65935	0.730618	9.43e-05	0.000194	7.9706
SLCO2B1	solute carrier organic anion transporter family member 2B1	11309	OATP-B, OATP2B1, OATPB, SLC21A9	1.12557	0.170659	0.001038	0.016962	7.0423	5.68689	2.50764	8.06e-05	0.000167	6.2775
EFNA1	ephrin A1	1942	B61, ECKLG, EFL1, EPLG1, GMAN, LERK-1, LERK1, TNFAIP4	1.10024	0.137813	0.001152	0.018269	9.6099	24.6011	4.62065	0	1.4e-45	8.7629
MICALL2	MICAL like 2	79778	JRAB, MICAL-L2	-1.10127	-0.139162	0.00116	0.018382	10.775	3.71381	1.8929	0	0	10.3359
CXCL11	C-X-C motif chemokine ligand 11	6373	H174, I-TAC, IP-9, IP9, SCYB11, SCYB9B, B-R1	-1.10218	-0.140357	0.00119	0.018722	6.2575	12.6047	3.65589	7.54e-09	2.38e-08	5.8276
MFNG	MFNG O-fucosylpeptide 3-beta-N-acetylglucosaminyltransferase	4242	-	-1.11706	-0.159704	0.001203	0.018883	7.6372	-2.80636	-1.4887	0.000448	0.000853	8.5431
ZBTB16	zinc finger and BTB domain containing 16	7704	PLZF, ZNF145	-1.12381	-0.168395	0.001218	0.019079	8.3174	-9.22162	-3.20502	3.51e-06	8.44e-06	10.105
ADAM32	ADAM metallopeptidase domain 32	203102	-	-1.12308	-0.167464	0.0013	0.019935	6.5149	1.56509	0.646245	1.51e-06	3.76e-06	6.4337
CXCL6	C-X-C motif chemokine ligand 6	6372	CKA-3, GCP-2, GCP2, SCYB6	1.12031	0.163893	0.001307	0.019981	10.534	6.69382	2.74283	2.96e-10	1.09e-09	9.7931
ANGPTL4	angiopoietin like 4	51129	ARP4, FIAF, HARP, HFARP, NL2, PGAR, TGQTL, UNQ171, PP1158	1.12283	0.167135	0.001316	0.020064	9.752	213.599	7.73876	0	0	8.7938
CEACAM19	CEA cell adhesion molecule 19	56971	CEACM19, CEAL1	-1.11758	-0.160375	0.001356	0.020506	8.8473	2.40482	1.26593	4.01e-25	6.06e-24	8.5627
MAPK15	mitogen-activated protein kinase 15	225689	ERK7, ERK8	-1.11867	-0.161779	0.001356	0.020506	8.2944	-2.65402	-1.40818	2.27e-08	6.83e-08	9.0928
CRYBG1	crystallin beta-gamma domain containing 1	202	AIM1, ST4	1.12208	0.166172	0.001418	0.021252	10.0542	72.7195	6.18427	1.76e-19	1.6e-18	9.1172
NIPAL4	NIPA like domain containing 4	348938	ARCI6, ICHTHYIN, ICHYN, NIPA4, SLC57A6	1.10313	0.141606	0.001466	0.021822	10.3556	38.361	5.26157	0	2.8e-45	9.4807
PLCH2	phospholipase C eta 2	9651	PLC-L4, PLC-ETA2, PLCL4, PLCETA2	1.10118	0.13905	0.001488	0.022021	10.286	15.1444	3.92071	0	0	9.4817
E2F8	E2F transcription factor 8	79733	E2F-8	-1.10078	-0.138521	0.001532	0.022409	8.7448	-3.90624	-1.96578	1.64e-06	4.06e-06	9.8523
DCC	DCC netrin 1 receptor	1630	CRC18, CRCR1, HGPPS2, IGDCC1, MRMV1, NTN1R1	-1.10756	-0.147386	0.001533	0.022409	10.1908	-3.38877	-1.76076	1.04e-05	2.37e-05	11.1862
PLBD1	phospholipase B domain containing 1	79887	-	1.11136	0.152329	0.001585	0.023012	7.9862	-2.01426	-1.01025	5.31e-20	5.09e-19	8.248
DLL1	delta like canonical Notch ligand 1	28514	DELTA1, DL1, DELTA, NEDBAS	-1.10395	-0.14267	0.001607	0.023229	9.8072	-5.50144	-2.45981	1.23e-06	3.08e-06	11.2976
SAXO4	stabilizer of axonemal microtubules 4	220004	C11ORF66, IIIG9, PPP1R32	-1.11513	-0.157212	0.001761	0.024778	6.0205	-1.97924	-0.984944	1.44e-14	8.21e-14	6.6464
DERL3	derlin 3	91319	C22ORF14, IZP6, LLN2, DERLIN-3	-1.10478	-0.143765	0.001776	0.024964	8.6327	-2.47785	-1.30909	1.76e-06	4.36e-06	9.2918
SPON2	spondin 2	10417	DIL-1, DIL1, M-SPONDIN, MINDIN	1.11441	0.156275	0.001818	0.025433	8.1404	2.76912	1.46943	1.12e-05	2.55e-05	7.4682
SOWAHB	sosondowah ankyrin repeat domain family member B	345079	ANKRD56	1.11643	0.15889	0.001828	0.025535	7.2751	5.45474	2.44751	1.02e-10	3.96e-10	6.5394
SPX	spexin hormone	80763	C12ORF39, SPX1	-1.11752	-0.160295	0.001885	0.026194	10.8292	18.8857	4.23922	1.08e-42	5.64e-41	10.2304
BCL2L2-PABPN1	BCL2L2-PABPN1 readthrough	100529063	-	-1.10274	-0.141098	0.001892	0.026268	4.7386	2.22097	1.15119	9.46e-09	2.96e-08	4.6263
STAT5A	signal transducer and activator of transcription 5A	6776	MGF, STAT5	1.1126	0.153936	0.001956	0.026964	7.9745	2.23888	1.16278	0.000326	0.000631	7.4157
ABLIM3	actin binding LIM protein family member 3	22885	HMFN1661	1.10112	0.138967	0.001973	0.027149	8.7328	6.76805	2.75874	4.53e-20	4.36e-19	7.9876
RHPN1	rhophilin Rho GTPase binding protein 1	114822	ODF5, RHOPHILIN, RHPN	-1.11291	-0.154336	0.00198	0.027214	9.2262	-3.42566	-1.77638	1.37e-12	6.48e-12	10.251
GNAO1	G protein subunit alpha o1	2775	DEE17, EIEE17, G-ALPHA-O, GNAO, HG1G, HLA-DQB1, NEDIM	-1.10751	-0.147323	0.002029	0.027823	8.6011	-2.40151	-1.26394	0.002122	0.003747	9.4138
GRB7	growth factor receptor bound protein 7	2886	-	1.11227	0.153513	0.002053	0.028074	5.7105	7.41229	2.88992	7.98e-11	3.14e-10	4.8464
RAB4B	RAB4B, member RAS oncogene family	53916	-	-1.11205	-0.153223	0.002081	0.028347	5.6027	1.82915	0.871176	0.000134	0.00027	5.5195
RAB3C	RAB3C, member RAS oncogene family	115827	-	-1.11644	-0.158904	0.002103	0.028523	7.4448	-2.48826	-1.31514	0.006197	0.01032	8.3177
COL6A3	collagen type VI alpha 3 chain	1293	BTHLM1, BTHLM1C, DYT27, UCMD1, UCMD1C	1.11009	0.150681	0.002163	0.029145	8.5485	5.11002	2.35333	2.05e-05	4.53e-05	7.8812
ATG9B	autophagy related 9B	285973	APG9L2, NOS3AS, SONE	-1.10854	-0.148665	0.002228	0.029907	5.642	-7.04945	-2.81751	1.18e-30	2.72e-29	7.3988
ACTBL2	actin beta like 2	345651	ACT	1.10192	0.140016	0.002255	0.030145	9.7064	645.221	9.33365	7.74e-33	2.1e-31	8.8077
C5AR1	complement C5a receptor 1	728	C5A, C5AR, C5R1, CD88	-1.11581	-0.15809	0.002285	0.0305	6.8757	4.86645	2.28287	6.25e-19	5.42e-18	6.3898
FOXS1	forkhead box S1	2307	FKHL18, FREAC10	1.11423	0.156042	0.002287	0.030509	8.1329	58.5635	5.87193	9.28e-25	1.36e-23	7.2193
MAP3K7CL	MAP3K7 C-terminal like	56911	C21ORF7, HC21ORF7, TAK1L, TAKL, TAKL-1, TAKL-2, TAKL-4	1.10317	0.141656	0.002332	0.030928	12.9387	727.735	9.50727	0	0	12.0608
THSD1	thrombospondin type 1 domain containing 1	55901	ANIB12, LMPHM13, TMTSP, UNQ3010	1.10931	0.149664	0.002359	0.031193	7.8805	5.16672	2.36925	6.67e-21	6.91e-20	7.1648
PITX3	paired like homeodomain 3	5309	ASGD1, ASMD, ASOD, CTPP4, CTRCT11, PTX3	1.10327	0.141783	0.00238	0.031426	9.8435	228.168	7.83395	3.41e-28	6.56e-27	8.9468
THBS4	thrombospondin 4	7060	TSP-4, TSP4	-1.11428	-0.156108	0.002385	0.03145	7.7419	-4.45137	-2.15425	6.42e-13	3.12e-12	8.8944
IRF6	interferon regulatory factor 6	3664	LPS, OFC6, PIT, PPS, PPS1, VWS, VWS1	1.1133	0.154847	0.002566	0.033063	7.2431	18.3147	4.19493	2.1e-24	3e-23	6.3812
RASGRP3	RAS guanyl releasing protein 3	25780	GRP3	-1.1057	-0.144962	0.002586	0.03327	5.847	2.99754	1.58378	0.000683	0.001272	5.553
ARRDC2	arrestin domain containing 2	27106	CLONE24945, PP2703	1.11171	0.152776	0.002679	0.034201	7.7447	6.80366	2.76631	1.85e-12	8.63e-12	6.9677
SCRG1	stimulator of chondrogenesis 1	11341	SCRG-1, LINCSCRG1	-1.11131	-0.152259	0.002821	0.035529	7.8101	2.96196	1.56655	4.62e-07	1.21e-06	7.4644
PLGLB2	plasminogen like B2	5342	PLGLA, PLGLA1, PLGP1, PLGP2, PRGA	-1.10816	-0.148172	0.002846	0.0358	5.647	2.738	1.45312	6.88e-06	1.6e-05	5.3785
MEIOB	meiosis specific with OB-fold	254528	C16ORF73, POF23, SPGF22, GS129	1.11056	0.151281	0.002943	0.036714	7.6009	2.1242	1.08692	0.003226	0.005574	7.1038
HFM1	helicase for meiosis 1	164045	MER3, POF9, SEC63D1, SI-11, SI-11-6, HELICASE	-1.10009	-0.137623	0.003167	0.038821	8.5541	-2.54257	-1.34629	7.5e-10	2.65e-09	9.3183
CCDC154	coiled-coil domain containing 154	645811	C16ORF29	-1.10183	-0.139905	0.003172	0.038821	5.3739	1.6585	0.729879	0.006561	0.010901	5.2819
LRRC15	leucine rich repeat containing 15	131578	LIB	1.11048	0.151177	0.003279	0.039638	8.8818	86.7782	6.43926	0	0	7.9998
ITGB4	integrin subunit beta 4	3691	CD104, GP150, JEB5A, JEB5B	1.11104	0.151916	0.003322	0.040026	7.9804	4.41915	2.14377	3.89e-05	8.33e-05	7.2236
HMCN1	hemicentin 1	83872	ARMD1, FBLN6, FIBL-6, FIBL6	1.10555	0.144765	0.003488	0.041521	14.3355	11.6354	3.54045	1.02e-16	7.11e-16	13.5668
ATP2A1	ATPase sarcoplasmic/endoplasmic reticulum Ca2+ transporting 1	487	ATP2A, SERCA1	-1.11024	-0.150874	0.003516	0.041791	6.9692	-1.62403	-0.69958	4.48e-05	9.52e-05	7.4013
BRME1	break repair meiotic recombinase recruitment factor 1	79173	C19ORF57, MEIOK21	-1.10997	-0.150521	0.003626	0.04275	7.091	-4.91207	-2.29633	1.11e-22	1.34e-21	8.4937
AC098850.3				-1.1032	-0.1417	0.003763	0.044025	8.2654	2.22879	1.15626	5.58e-07	1.45e-06	8.0104
ADM5	adrenomedullin 5 (putative)	199800	AM5, C19ORF76	-1.10983	-0.150334	0.003776	0.044125	6.5894	-1.6854	-0.753095	0.001561	0.002798	7.0355
APOL6	apolipoprotein L6	80830	APOL-VI, APOLVI	-1.10178	-0.139841	0.003929	0.045562	10.3762	60.7183	5.92406	2.96e-14	1.64e-13	9.737
WNT10A	Wnt family member 10A	80326	ECTD16, OODD, SSPS, STHAG4	1.10816	0.148169	0.003936	0.045562	7.8934	28.2111	4.81819	1.36e-14	7.77e-14	6.9841
SH2D3A	SH2 domain containing 3A	10045	NSP1	1.1093	0.14965	0.003968	0.045773	7.2599	31.0459	4.95633	1.07e-23	1.42e-22	6.3777
LRRC46	leucine rich repeat containing 46	90506	-	-1.10478	-0.143756	0.004037	0.046395	5.608	-1.99123	-0.993663	0.002419	0.00424	6.2054
WNT8B	Wnt family member 8B	7479	-	-1.10856	-0.148692	0.004231	0.048132	7.7316	-110.127	-6.78302	3.36e-19	2.97e-18	13.5982

## Sheet: S8e
Supplemental Table S8e. Ingenuity pathway analysis using the 376 shared DEGs between 548 T21EGCG and 8175 T21 DEG sets.
Ingenuity Canonical Pathways	-log(p-value)	zScore	Ratio	Molecules
Sheddase Signaling Pathway	13.1	1.70561	0.108	CD44,COL1A1,COL1A2,E2F8,ELK3,F2RL1,FN1,IGFBP4,IGFBP7,ITGB3,ITGB4,MAPK13,MMP14,MMP2,MMP23B,MMP24,PDGFA,PLAU,PLAUR,POSTN,VEGFA,ZBTB16
Axonal Guidance Signaling	12.6		0.0636	ABLIM3,ADAM12,ADAM19,ADAM32,ADAMTS14,ADAMTS16,ADAMTS2,CXCL12,DCC,EFNA1,GDF7,GNA14,GNAO1,HHIP,ITGA11,ITGB3,ITGB4,MMP14,MMP2,MMP23B,MMP24,MYL5,PDGFA,PLCH2,PLCL1,PRKCB,RND1,ROBO3,SEMA7A,TUBA4A,VEGFA,WNT10A,WNT8B
Extracellular matrix organization	11.9	4	0.15	ADAM12,ADAM19,BGN,COL1A1,COL1A2,COL3A1,COL6A2,COL6A3,DDR2,FN1,ITGB3,ITGB4,LUM,MATN3,PDGFA,TNC
Role of Osteoclasts in Rheumatoid Arthritis Signaling Pathway	8.57	3.77124	0.0665	ADAM12,ADAM19,ADAM32,COL12A1,COL15A1,COL1A1,COL1A2,COL3A1,COL6A2,COL6A3,CREB3L1,GSN,IL1R1,ITGB3,MAPK13,MMP14,MMP2,MMP23B,MMP24,RND1,TNFRSF11B
Tumor Microenvironment Pathway	8.44	3.87298	0.0889	CD44,COL1A1,COL1A2,COL3A1,CSPG4,CXCL12,FN1,ITGB3,MMP14,MMP2,MMP23B,MMP24,PDGFA,PLAU,TNC,VEGFA
Assembly of collagen fibrils and other multimeric structures	8.05	3.16228	0.164	COL12A1,COL15A1,COL1A1,COL1A2,COL3A1,COL6A2,COL6A3,CTSB,ITGB4,LOX
Hepatic Fibrosis / Hepatic Stellate Cell Activation	8.04		0.0833	COL12A1,COL15A1,COL1A1,COL1A2,COL3A1,COL6A2,COL6A3,FN1,IGFBP4,IL1R1,MMP2,MYL5,PDGFA,TIMP2,TNFRSF11B,VEGFA
Collagen degradation	7.84	3.16228	0.156	COL12A1,COL15A1,COL1A1,COL1A2,COL3A1,COL6A2,COL6A3,CTSB,MMP14,MMP2
Integrin cell surface interactions	7.68	3.31662	0.129	CD44,COL1A1,COL1A2,COL3A1,COL6A2,COL6A3,FN1,ITGA11,ITGB3,LUM,TNC
Collagen biosynthesis and modifying enzymes	7.64	2.52982	0.149	ADAMTS14,ADAMTS2,COL12A1,COL15A1,COL1A1,COL1A2,COL3A1,COL6A2,COL6A3,PLOD1
Pulmonary Fibrosis Idiopathic Signaling Pathway	7.61	3.90007	0.0613	ACTA1,COL12A1,COL15A1,COL1A1,COL1A2,COL3A1,COL6A2,COL6A3,CXCL12,FN1,MAPK13,MMP14,MMP2,MMP23B,MMP24,PDGFA,PLAU,TERT,WNT10A,WNT8B
Syndecan interactions	7.26	2.64575	0.259	COL1A1,COL1A2,COL3A1,FN1,ITGB3,ITGB4,TNC
Agranulocyte Adhesion and Diapedesis	7.07		0.0711	ACTA1,C5AR1,CLDN6,CX3CL1,CXCL1,CXCL11,CXCL12,CXCL6,FN1,HRH1,IL1R1,MMP14,MMP2,MMP23B,MMP24,MYL5
Regulation of Insulin-like Growth Factor (IGF) transport and uptake by IGFBPs	6.89	3.4641	0.0968	APOE,EVA1A,FN1,FSTL3,GAS6,IGFBP4,IGFBP7,MATN3,MMP2,MXRA8,TNC,VWA1
Post-translational protein phosphorylation	6.63	3.31662	0.103	APOE,EVA1A,FN1,FSTL3,GAS6,IGFBP4,IGFBP7,MATN3,MXRA8,TNC,VWA1
Pathogen Induced Cytokine Storm Signaling Pathway	6.49	2.66789	0.0524	COL12A1,COL15A1,COL1A1,COL1A2,COL3A1,COL6A2,COL6A3,CX3CL1,CXCL1,CXCL11,CXCL12,CXCL6,IL1R1,IRF9,MAPK13,MAPK15,PYCARD,STAT5A,TNFRSF11B,VEGFA
Role of Chondrocytes in Rheumatoid Arthritis Signaling Pathway	6.18	2.7136	0.0833	CXCL12,FN1,IL1R1,MAPK13,MMP14,MMP2,MMP23B,MMP24,PLAU,PYCARD,TNFRSF11B,VEGFA
Granulocyte Adhesion and Diapedesis	6.05		0.0683	C5AR1,CLDN6,CX3CL1,CXCL1,CXCL11,CXCL12,CXCL6,HRH1,IL1R1,MMP14,MMP2,MMP23B,MMP24,TNFRSF11B
Collagen chain trimerization	5.71	2.64575	0.159	COL12A1,COL15A1,COL1A1,COL1A2,COL3A1,COL6A2,COL6A3
Elastic fibre formation	5.71	1.88982	0.159	EFEMP1,EMILIN2,FBLN2,FN1,ITGB3,LOX,LTBP2
Leukocyte Extravasation Signaling	5.57	1.73205	0.067	ACTA1,ARHGAP9,CD44,CLDN6,CXCL12,EDIL3,MAPK13,MMP14,MMP2,MMP23B,MMP24,PRKCB,TIMP2
Role of Macrophages, Fibroblasts and Endothelial Cells in Rheumatoid Arthritis	5.37	2.18282	0.0503	C5AR1,CREB3L1,CXCL12,DKK3,F2RL1,FN1,GNAO1,IL1R1,IRAK2,PDGFA,PLCH2,PLCL1,PRKCB,TNFRSF11B,VEGFA,WNT10A,WNT8B
O-linked glycosylation	5.31	2.52982	0.0847	ADAMTS14,ADAMTS16,ADAMTS2,B3GNT9,GALNT10,GALNT15,GALNT5,GALNT6,SPON2,THSD1
Eicosanoid Signaling	5.11	2.67261	0.0534	AP1G2,ATP2A1,CREB3L1,GNA14,GNAO1,LTB4R,LTB4R2,MAPK13,MMP2,PLA2R1,PLAAT3,PLCH2,PLCL1,PRKCB,VEGFA
Cell surface interactions at the vascular wall	5.04	3.60555	0.0599	CD44,COL1A1,COL1A2,EPCAM,FN1,GAS6,GRB7,ITGB3,PROCR,SLC16A3,SLC7A11,TNFRSF10A,TNFRSF10D
S100 Family Signaling Pathway	5	3.92232	0.0345	ADGRA2,C5AR1,CREB3L1,F2RL1,GPR155,HRH1,IRAK2,JMJD7-PLA2G4B,LGR5,LTB4R,LTB4R2,MAPK13,MAPK15,MCAM,MMP14,MMP2,MMP23B,MMP24,NPFFR2,PLCH2,PLCL1,PRKCB,S100A16,S100A6,VEGFA,WNT10A,WNT8B
Inhibition of Matrix Metalloproteases	4.95	-1.63299	0.158	ADAM12,MMP14,MMP2,MMP23B,MMP24,TIMP2
IL-17A Signaling in Fibroblasts	4.89	2.82843	0.1	COL1A1,COL1A2,CXCL1,CXCL12,FN1,LOX,MAPK13,PRKCB
Signaling by PDGF	4.88	1.88982	0.121	COL3A1,COL6A2,COL6A3,GRB7,PDGFA,STAT5A,THBS4
Hepatic Fibrosis Signaling Pathway	4.76	2.32379	0.0433	COL1A1,COL1A2,COL3A1,CREB3L1,IL1R1,IRAK2,ITGA11,ITGB3,ITGB4,MAPK13,MYL5,PDGFA,PRKCB,RND1,TNFRSF11B,VEGFA,WNT10A,WNT8B
Molecular Mechanisms of Cancer	4.71	3.13786	0.0326	ADGRA2,C5AR1,CDKN2A,CDKN2B,E2F8,F2RL1,GNA14,GNAO1,GPR155,HRH1,IL1R1,IL31RA,ITGA11,ITGB3,ITGB4,LGR5,LTB4R,LTB4R2,MAPK13,MMP14,MMP2,MMP23B,MMP24,NPFFR2,PRKCB,RASGRF2,RND1,VEGFA
Pulmonary Healing Signaling Pathway	4.66	2.11058	0.0594	CXCL12,MAPK13,MMP14,MMP2,MMP23B,MMP24,PRKCB,STAT5A,TNFRSF11B,VEGFA,WNT10A,WNT8B
Role of Osteoblasts in Rheumatoid Arthritis Signaling Pathway	4.58	2.3094	0.0542	COL1A1,CTSB,CTSZ,CXCL12,MMP14,MMP2,MMP23B,MMP24,STAT5A,TNFRSF11B,VEGFA,WNT10A,WNT8B
Serotonin Receptor Signaling	4.56	3.29983	0.0403	BST1,CAV2,CD44,CPE,CREB3L1,GNA14,GNAO1,ITGB3,MAPK13,MMP2,NPPB,PLA2R1,PLAAT3,PLAUR,PLCH2,PLCL1,PRKCB,RAB4B,RND1
Bone Mineralization Signaling Pathway	4.55	0.632456	0.0694	COL1A1,COL1A2,COL3A1,GNA14,PLCH2,PLCL1,STAT5A,TNFRSF11B,WNT10A,WNT8B
Neutrophil degranulation	4.48	4.3589	0.0397	ARHGAP9,BST1,C5AR1,CD44,CRISPLD2,CTSB,CTSZ,CXCL1,GSN,PADI2,PLAU,PLAUR,PYCARD,QPCT,RAB31,RAB4B,TIMP2,TMBIM1,TRPM2
Wound Healing Signaling Pathway	4.41	2.49615	0.0522	COL12A1,COL15A1,COL1A1,COL1A2,COL3A1,COL6A2,COL6A3,FN1,IL1R1,ITGB4,PDGFA,TNFRSF11B,VEGFA
Glioma Invasiveness Signaling	4.3	1.63299	0.0986	CD44,ITGB3,MMP2,PLAU,PLAUR,RND1,TIMP2
GP6 Signaling Pathway	4.19	3	0.0703	COL12A1,COL15A1,COL1A1,COL1A2,COL3A1,COL6A2,COL6A3,ITGB3,PRKCB
HOTAIR Regulatory Pathway	4.05	2.33333	0.0606	CD44,COL1A1,COL1A2,COL3A1,MMP14,MMP2,MMP23B,MMP24,WNT10A,WNT8B
RAR Activation	3.98	1	0.0391	CDKN2B,COL1A1,COL1A2,COL3A1,CREB3L1,GATA6,GNA14,HNF1B,KIT,MAPK13,MMP2,PLAU,RARG,RND1,STAT5A,VEGFA,ZBTB16
Osteoarthritis Pathway	3.97	0.707107	0.0504	CREB3L1,DDR2,FN1,HTRA1,IL1R1,ITGA11,ITGB3,ITGB4,MATN3,PTHLH,VEGFA,WNT8B
Role of Tissue Factor in Cancer	3.85	1.89737	0.0526	CXCL1,F2RL1,GNA14,ITGB3,MAPK13,MAPK15,MMP2,PLAUR,STAT5A,TNFRSF11B,VEGFA
Activin Inhibin Signaling Pathway	3.78	0.301511	0.0516	COL1A1,COL1A2,FOSB,FSTL3,IL1R1,INHBA,MAPK13,MAPK15,MMP2,PMEPA1,TNFRSF11B
NCAM signaling for neurite out-growth	3.68	2.44949	0.0952	COL3A1,COL6A2,COL6A3,GDNF,SPTB,SPTBN5
RHOGDI Signaling	3.66	-2.23607	0.05	ACTA1,ARHGAP9,CD44,CDH13,GNA14,GNAO1,ITGA11,ITGB3,ITGB4,MYL5,RND1
Nuclear Cytoskeleton Signaling Pathway	3.62	2.52982	0.0495	ACTA1,CDH13,DES,FN1,ITGA11,ITGB3,ITGB4,KIF18B,KIFC2,SYNE3,TUBA4A
Apelin Cardiomyocyte Signaling Pathway	3.37	1.13389	0.07	ATP2A1,MAPK13,MAPK15,MYL5,PLCH2,PLCL1,PRKCB
TR/RXR Activation	3.37	2.12132	0.0611	ATP2A1,COL6A3,ITGB3,MBP,PPARA,RAB3B,SLC16A3,VEGFA
Response to elevated platelet cytosolic Ca2+	3.35	2.82843	0.0606	CD109,FN1,GAS6,ITGB3,PDGFA,PRKCB,TUBA4A,VEGFA
Ephrin Receptor Signaling	3.34		0.0495	CREB3L1,CXCL12,EFNA1,GNA14,GNAO1,ITGA11,ITGB3,ITGB4,PDGFA,VEGFA
Neutrophil Extracellular Trap Signaling Pathway	3.29	-0.27735	0.0367	COL12A1,COL15A1,COL1A1,COL1A2,COL3A1,COL6A2,COL6A3,MAPK13,MMP2,PLA2R1,PLAAT3,PLCH2,PLCL1,PRKCB,PYCARD
Atherosclerosis Signaling	3.26	2.64575	0.0588	APOE,COL1A1,COL1A2,COL3A1,CXCL12,PDGFA,PLA2R1,PLAAT3
Signaling by MET	3.15	2.44949	0.0759	COL1A1,COL1A2,COL3A1,FN1,RAB4B,SPINT1
Degradation of the extracellular matrix	3.09	2.44949	0.0741	ADAMTS16,CD44,FN1,HTRA1,MMP14,MMP2
Regulation of Actin-based Motility by Rho	3.05		0.0619	ACTA1,GSN,ITGA11,ITGB3,ITGB4,MYL5,RND1
RAF/MAP kinase cascade	3.01	2.11058	0.0418	DUSP10,FN1,GDNF,ITGB3,KIT,PDGFA,RASGRF2,RASGRP3,SPTB,SPTBN5,SYNGAP1
Activation of Matrix Metalloproteinases	3	2	0.121	MMP14,MMP2,MMP24,TIMP2
Antioxidant Action of Vitamin C	2.96	-2	0.0598	GLRX,MAPK13,PLA2R1,PLAAT3,PLCH2,PLCL1,STAT5A
Bladder Cancer Signaling	2.92		0.0588	CDKN2A,E2F8,MMP14,MMP2,MMP23B,MMP24,VEGFA
ABRA Signaling Pathway	2.9	1.63299	0.0682	ABLIM3,ACTA1,FOSB,GSN,NPPB,VEGFA
Colorectal Cancer Metastasis Signaling	2.9	2.12132	0.0406	DCC,GNA14,GNAO1,MMP14,MMP2,MMP23B,MMP24,RND1,VEGFA,WNT10A,WNT8B
Endothelin-1 Signaling	2.86	1.41421	0.0464	GNA14,GNAO1,MAPK13,MAPK15,PLA2R1,PLAAT3,PLCH2,PLCL1,PRKCB
ILK Signaling	2.82	2.44949	0.0457	ACTA1,CREB3L1,FBLIM1,FN1,ITGB3,ITGB4,MYL5,RND1,VEGFA
HEY1 Signaling Pathway	2.79	1.13389	0.0497	DLL1,E2F8,GATA6,MMP14,MMP2,MMP23B,MMP24,VEGFA
Glycosaminoglycan metabolism	2.76	2.64575	0.0551	BGN,CD44,CHST15,CHSY3,CSPG4,LUM,PAPSS2
RAB geranylgeranylation	2.73	1.34164	0.0769	RAB29,RAB31,RAB3B,RAB3C,RAB4B
ROBO SLIT Signaling Pathway	2.72	-1.88982	0.0543	DCC,MMP14,MMP2,MYL5,NRXN3,ROBO3,VEGFA
Cyclophilin Signaling Pathway	2.68	2.52982	0.0405	APOE,CD44,CREB3L1,CXCL1,CXCL12,MAPK13,MMP2,STAT5A,WNT10A,WNT8B
Irritable Bowel Syndrome Signaling Pathway	2.68	2.11058	0.0381	CXCL1,IL1R1,MMP14,MMP2,MMP23B,MMP24,MYL5,RND1,TNFRSF25,WNT10A,WNT8B
IL-8 Signaling	2.65	2.44949	0.0433	CXCL1,GNA14,GNAO1,IRAK2,ITGB3,MMP2,PRKCB,RND1,VEGFA
Docosahexaenoic Acid (DHA) Signaling	2.63	2.82843	0.0398	CREB3L1,PLA2R1,PLAAT3,PLCH2,PLCL1,PRKCB,SPTB,SPTBN5,TNFRSF11B,VEGFA
Glioblastoma Multiforme Signaling	2.62	1.34164	0.0468	CDKN2A,E2F8,PDGFA,PLCH2,PLCL1,RND1,WNT10A,WNT8B
Integrin to Cytoskeleton Signaling Pathway	2.6	2.44949	0.0425	ACTA1,GRB7,GSN,ITGA11,ITGB3,ITGB4,MYL5,RND1,TSPAN2
Sperm Motility	2.55	2.23607	0.0389	DDR2,GNA14,GNAO1,KIT,NPPB,PLA2R1,PLAAT3,PLCH2,PLCL1,PRKCB
TP53 Regulates Transcription of Cell Death Genes	2.53	2	0.0909	STEAP3,TNFRSF10A,TNFRSF10C,TNFRSF10D
Thrombin Signaling	2.43	2.23607	0.04	GATA6,GNA14,GNAO1,MAPK13,MYL5,PLCH2,PLCL1,PRKCB,RND1
Phagosome Formation	2.42	3.15296	0.0269	ADGRA2,AP1G2,C5AR1,F2RL1,FN1,GPR155,HRH1,ITGA11,ITGB3,ITGB4,LGR5,LTB4R,LTB4R2,MAPK15,MYL5,NPFFR2,PLA2R1,PLAAT3,PRKCB
Signaling by Rho Family GTPases	2.41	2	0.0372	ACTA1,CDH13,DES,GNA14,GNAO1,ITGA11,ITGB3,ITGB4,MYL5,RND1
XBP1(S) activates chaperone genes	2.4	1	0.0833	DDX11,FKBP14,KDELR3,TSPYL2
Role of Osteoblasts, Osteoclasts and Chondrocytes in Rheumatoid Arthritis	2.38		0.0393	COL1A1,DKK3,GSN,IL1R1,ITGB3,MMP14,TNFRSF11B,WNT10A,WNT8B
Semaphorin Neuronal Repulsive Signaling Pathway	2.37	0	0.047	CD44,CSPG4,ITGA11,ITGB3,ITGB4,MYL5,RND1
Hepatitis B Chronic Liver Pathogenesis Signaling Pathway	2.37	2.12132	0.0426	AP1G2,CREB3L1,IRF9,MMP14,MMP2,PRKCB,PYCARD,VEGFA
Endocannabinoid Neuronal Synapse Pathway	2.35	0.816497	0.0467	GNA14,GNAO1,MAPK13,MAPK15,MGLL,PLCH2,PLCL1
Factors Promoting Cardiogenesis in Vertebrates	2.34	1.63299	0.0464	CREB3L1,NPPB,PLCH2,PLCL1,PRKCB,WNT10A,WNT8B
CREB Signaling in Neurons	2.33	2.49615	0.0276	ADGRA2,C5AR1,CREB3L1,F2RL1,GNA14,GNAO1,GPR155,GRID2,HRH1,LGR5,LTB4R,LTB4R2,NPFFR2,PLCH2,PLCL1,PRKCB,VEGFA
TRAIL signaling	2.31		0.25	TNFRSF10A,TNFRSF10D
IL-17A Signaling in Gastric Cells	2.29		0.115	CXCL1,CXCL11,MAPK13
Neuregulin Signaling	2.26		0.0508	GRB7,ITGA11,ITGB3,ITGB4,PRKCB,STAT5A
Synaptic Long Term Depression	2.24	1.13389	0.0404	GNA14,GNAO1,GRID2,PLA2R1,PLAAT3,PLCH2,PLCL1,PRKCB
Class A/1 (Rhodopsin-like receptors)	2.23	2.7136	0.0331	C5AR1,CX3CL1,CXCL1,CXCL11,CXCL12,CXCL6,F2RL1,HRH1,LTB4R,LTB4R2,NPFFR2
Ovarian Cancer Signaling	2.22		0.044	CD44,CDKN2A,E2F8,MMP2,VEGFA,WNT10A,WNT8B
Pancreatic Secretion Signaling Pathway	2.2	2.33333	0.0369	ANO1,AQP1,ATP2A1,BST1,PLCH2,PLCL1,PRKCB,RASGRP3,SCT
Microautophagy Signaling Pathway	2.19		0.0435	COL12A1,COL15A1,COL1A1,COL1A2,COL3A1,COL6A2,COL6A3
Sertoli Cell-Sertoli Cell Junction Signaling	2.17	2.12132	0.0364	ACTA1,CDH13,CLDN6,CREB3L1,IL1R1,MAPK13,SPTB,TNFRSF11B,TUBA4A
p38 MAPK Signaling	2.16	0.447214	0.0484	CREB3L1,DUSP10,IL1R1,IRAK2,JMJD7-PLA2G4B,MAPK13
Cardiac Hypertrophy Signaling (Enhanced)	2.16	1.73205	0.0279	ATP2A1,GNA14,IL1R1,IL31RA,ITGA11,ITGB3,ITGB4,MAPK13,NPPB,PLCH2,PLCL1,PRKCB,TNFRSF11B,WNT10A,WNT8B
Clathrin-mediated Endocytosis Signaling	2.1		0.0383	ACTA1,AP1G2,APOE,ITGB3,ITGB4,PDGFA,RAB4B,VEGFA
Cell junction organization	2.08	2.23607	0.0543	CDH13,CLDN6,FBLIM1,ITGB4,PVR
HGF Signaling	2.05		0.0458	CDKN2A,ELK3,ITGA11,ITGB3,ITGB4,PRKCB
Hematoma Resolution Signaling Pathway	2.05	-2.64575	0.0349	CX3CL1,CYGB,F2RL1,MAPK13,MMP14,MMP2,MMP23B,MMP24,TUBA4A
Retinoic acid Mediated Apoptosis Signaling	2.03		0.0656	RARG,TNFRSF10A,TNFRSF10C,TNFRSF10D
Class B/2 (Secretin family receptors)	2.02	1.34164	0.0526	ADM2,PTHLH,SCT,WNT10A,WNT8B
WNT/β-catenin Signaling	2.02	-0.816497	0.0405	CD44,CDKN2A,DKK3,GNAO1,RARG,WNT10A,WNT8B
G alpha (q) signalling events	2.01	2.64575	0.0402	F2RL1,GNA14,HRH1,LTB4R,LTB4R2,NPFFR2,RGS1
IL-1 Signaling	1.97		0.051	GNA14,GNAO1,IL1R1,IRAK2,MAPK13
GP1b-IX-V activation signalling	1.96		0.167	COL1A1,COL1A2
Estrogen Receptor Signaling	1.95	2.7136	0.0291	CREB3L1,GNA14,GNAO1,MMP14,MMP2,MMP23B,MMP24,MYL5,PLCH2,PLCL1,PRKCB,VEGFA
White Adipose Tissue Browning Pathway	1.93	2.23607	0.0432	CREB3L1,MAPK13,NPPB,PPARA,RARG,VEGFA
COPI-mediated anterograde transport	1.9	2.23607	0.049	COPZ2,KDELR3,SPTB,SPTBN5,TUBA4A
Transcriptional regulation by the AP-2 (TFAP2) family of transcription factors	1.9		0.0833	APOE,KIT,VEGFA
Dissolution of Fibrin Clot	1.89		0.154	PLAU,PLAUR
Nephron development	1.89		0.154	DLL1,HNF1B
Platelet Aggregation (Plug Formation)	1.89		0.154	COL1A1,COL1A2
Phospholipases	1.87		0.0588	PLA2R1,PLAAT3,PLCH2,PLCL1
Asparagine Biosynthesis I	1.87		1	ASNS
Glutaminergic Receptor Signaling Pathway (Enhanced)	1.86	2.33333	0.0307	CREB3L1,GNAO1,MAPK13,PLA2R1,PLAAT3,PLCH2,PLCL1,PRKCB,SLC1A1,SLC7A11
Role of IL-17A in Psoriasis	1.83		0.143	CXCL1,CXCL6
Neuroinflammation Signaling Pathway	1.83	1.41421	0.0304	CREB3L1,CX3CL1,CXCL12,GDNF,IL1R1,IRAK2,JMJD7-PLA2G4B,MAPK13,MAPK15,PYCARD
Paxillin Signaling	1.83		0.0472	ACTA1,ITGA11,ITGB3,ITGB4,MAPK13
PPAR Signaling	1.8	0	0.0463	IL1R1,PDGFA,PPARA,STAT5A,TNFRSF11B
Dilated Cardiomyopathy Signaling Pathway	1.77	0.447214	0.0397	ACTA1,CNN1,DES,MAPK13,MYL5,SGCD
G-Protein Coupled Receptor Signaling	1.75	2.84019	0.0239	ADGRA2,C5AR1,CREB3L1,F2RL1,GNA14,GNAO1,GPR155,HRH1,LGR5,LTB4R,LTB4R2,MAPK13,MYL5,NPFFR2,PRKCB,SIX2,SYNGAP1
Melatonin Signaling	1.74	1	0.0541	GNAO1,PLCH2,PLCL1,PRKCB
Breast Cancer Regulation by Stathmin1	1.73	2.3094	0.0248	ADGRA2,C5AR1,CREB3L1,E2F8,F2RL1,GPR155,HRH1,LGR5,LTB4R,LTB4R2,MMP2,NPFFR2,PRKCB,TUBA4A,VEGFA
Acetylcholine Receptor Signaling Pathway	1.73	1.88982	0.0354	ADAM19,CREB3L1,GNA14,GNAO1,PLCH2,PLCL1,PRKCB
Actin Cytoskeleton Signaling	1.73	1	0.0328	ACTA1,FN1,GSN,ITGA11,ITGB3,ITGB4,MYL5,PDGFA
Platelet Adhesion to exposed collagen	1.71		0.125	COL1A1,COL1A2
Macropinocytosis Signaling	1.7		0.0526	ITGB3,ITGB4,PDGFA,PRKCB
Intrinsic Prothrombin Activation Pathway	1.69		0.0698	COL1A1,COL1A2,COL3A1
Oncostatin M Signaling	1.69		0.0698	OSMR,PLAU,STAT5A
Signaling by SCF-KIT	1.69		0.0698	GRB7,KIT,STAT5A
ID1 Signaling Pathway	1.68	1.63299	0.0345	CDKN2A,FN1,MAPK13,MCAM,MMP2,TNFRSF11B,VEGFA
Caveolar-mediated Endocytosis Signaling	1.67	2	0.0513	ACTA1,ITGA11,ITGB3,ITGB4
PAK Signaling	1.65		0.0424	ITGA11,ITGB3,ITGB4,MYL5,PDGFA
Virus Entry via Endocytic Pathways	1.64	2.23607	0.042	ACTA1,AP1G2,ITGB3,ITGB4,PRKCB
Role of JAK family kinases in IL-6-type Cytokine Signaling	1.61		0.0494	MAPK13,OSMR,STAT5A,VEGFA
Role of IL-17F in Allergic Inflammatory Airway Diseases	1.61		0.0652	CREB3L1,CXCL1,CXCL6
Cellular Effects of Sildenafil (Viagra)	1.6	-0.258199	0.0234	ACTA1,ADGRA2,ATP2A1,C5AR1,CREB3L1,F2RL1,GPR155,HRH1,LGR5,LTB4R,LTB4R2,MAPK13,MAPK15,MYL5,NPFFR2,VEGFA
FAK Signaling	1.59	3.7097	0.0212	ADGRA2,C5AR1,COL1A1,COL1A2,EFNA1,ELK3,F2RL1,GPR155,HRH1,IL1R1,IL31RA,ITGA11,ITGB3,ITGB4,KIT,LGR5,LTB4R,LTB4R2,MAPK13,MMP14,MMP2,NPFFR2
CXCR4 Signaling	1.57		0.0357	CXCL12,GNA14,GNAO1,MYL5,PRKCB,RND1
IL-13 Signaling Pathway	1.57	2	0.0403	ANO1,CXCL6,MAPK13,PDGFA,POSTN
Synaptic Long Term Potentiation	1.57	2	0.0403	CREB3L1,GNA14,PLCH2,PLCL1,PRKCB
Sulfate Activation for Sulfonation	1.57		0.5	PAPSS2
Signaling by Activin	1.57		0.105	FSTL3,INHBA
Apelin Liver Signaling Pathway	1.53		0.1	COL1A1,COL1A2
SUMOylation of transcription factors	1.53		0.1	CDKN2A,HIC1
Endocannabinoid Developing Neuron Pathway	1.52	-1	0.0391	CREB3L1,GNAO1,MAPK13,MAPK15,MGLL
Glioma Signaling	1.52		0.0391	CDKN2A,CDKN2B,E2F8,PDGFA,PRKCB
Signaling by TGFBR3	1.52		0.06	INHBA,MMP14,TIMP2
IL-6 Signaling	1.51	1.34164	0.0388	COL1A1,IL1R1,MAPK13,TNFRSF11B,VEGFA
ERK/MAPK Signaling	1.51		0.0318	CREB3L1,ELK3,ITGA11,ITGB3,ITGB4,JMJD7-PLA2G4B,PRKCB
Ribonucleotide Reductase Signaling Pathway	1.5	1.34164	0.0345	CDKN2A,CREB3L1,E2F8,MAPK13,MMP2,VEGFA
Formation of the ureteric bud	1.49		0.0952	GDNF,SIX2
IL-27 Signaling Pathway	1.46	0	0.0376	C5AR1,IL1R1,MAPK13,PYCARD,TNFRSF11B
Actin Nucleation by ARP-WASP Complex	1.45		0.044	ITGA11,ITGB3,ITGB4,RND1
P2Y Purinergic Receptor Signaling Pathway	1.44		0.0373	CREB3L1,ITGB3,PLCH2,PLCL1,PRKCB
Signaling by TGF-beta Receptor Complex	1.43		0.0556	ITGB3,LTBP2,PMEPA1
Post-translational modification: synthesis of GPI-anchored proteins	1.42	2	0.043	BST1,CD109,PLAUR,SPRN
5-aminoimidazole Ribonucleotide Biosynthesis I	1.4		0.333	PFAS
Interconversion of 2-oxoglutarate and 2-hydroxyglutarate	1.4		0.333	ADHFE1
Intracellular oxygen transport	1.4		0.333	CYGB
Serine Biosynthesis	1.4		0.333	PHGDH
CCR3 Signaling in Eosinophils	1.4		0.0362	GNA14,GNAO1,JMJD7-PLA2G4B,MAPK13,PRKCB
CLEAR Signaling Pathway	1.39	1.88982	0.0281	CREB3L1,CTSB,MAPK13,MAPK15,PPARA,PRKCB,TNFRSF11B,VEGFA
Insulin Secretion Signaling Pathway	1.39	2.44949	0.0282	CPE,CREB3L1,GNA14,MAPK13,PLCH2,PLCL1,PRKCB,STAT5A
NLR signaling pathways	1.39		0.0536	IRAK2,MAPK13,PYCARD
IL-22 Signaling	1.38		0.0833	MAPK13,STAT5A
Inflammasome pathway	1.38		0.0833	CTSB,PYCARD
Interleukin-6 family signaling	1.38		0.0833	IL31RA,OSMR
Oxytocin Signaling Pathway	1.37	0.377964	0.0279	CREB3L1,GNAO1,JMJD7-PLA2G4B,MAPK13,MAPK15,MYL5,PPARA,PRKCB
Sertoli Cell-Germ Cell Junction Signaling Pathway (Enhanced)	1.37	0.377964	0.0297	ACTA1,CLDN6,FOSB,IL1R1,MAPK13,MMP2,TNFRSF11B
Role of IL-17A in Arthritis	1.36		0.0517	CXCL1,CXCL6,MAPK13
Meiosis Initiation Signaling Pathway	1.35	0	0.0408	BRME1,E2F8,MEIOB,MSH5
Signaling by ERBB4	1.34		0.0508	APOE,CXCL12,STAT5A
MSP-RON Signaling in Cancer Cells Pathway	1.34	1	0.035	CREB3L1,ELK3,ITGB4,PLAUR,VEGFA
Production of Nitric Oxide and Reactive Oxygen Species in Macrophages	1.33	1.34164	0.0312	APOE,MAPK13,PPARA,PRKCB,RND1,TNFRSF11B
WNT ligand biogenesis and trafficking	1.32		0.0769	WNT10A,WNT8B
CGRP in Inflammation and Nociception Signaling Pathway	1.3	2.23607	0.034	CREB3L1,PLCH2,PLCL1,PRKCB,VEGFA
Pyroptosis Signaling Pathway	1.3		0.0392	IL1R1,MAPK13,PYCARD,TNFRSF11B

## Sheet: S8f
Supplemental Table S8f. Full gene expression dataset for EGCG-treated T21 NPCs compared to untreated T21 NPCs.
Gene Symbol	GeneID	Description	ensembl_gene_id	baseMean	log2FoldChange	pvalue	padj
TFRC	7037	transferrin receptor	ENSG00000072274	10834.3	0.7346	1.57967e-52	2.93298e-48
LUC7L	55692	LUC7-like	ENSG00000007392	6104.29	-0.209718	7.03751e-18	6.53327e-14
VGLL4	9686	vestigial-like family member 4	ENSG00000144560	9256.04	0.146344	5.47368e-17	3.38766e-13
TNFAIP8	25816	tumor necrosis factor_ alpha-induced protein 8	ENSG00000145779	2525.42	0.251556	2.3906e-16	1.10966e-12
GOLGA6L9	440295	golgin A6 family-like 9	ENSG00000197978	1270.68	-0.273483	7.1095e-16	2.23528e-12
ZMAT1	84460	zinc finger_ matrin-type 1	ENSG00000166432	1123.85	-0.375692	7.22339e-16	2.23528e-12
PARP6	56965	poly (ADP-ribose) polymerase family_ member 6	ENSG00000137817	3131.07	-0.228866	3.91994e-15	1.0193e-11
MAT2A	4144	methionine adenosyltransferase II_ alpha	ENSG00000168906	28961.1	-0.119809	4.3919e-15	1.0193e-11
GXYLT2	727936	glucoside xylosyltransferase 2	ENSG00000172986	1217.49	0.280095	5.80046e-15	1.19663e-11
HTRA3	94031	HtrA serine peptidase 3	ENSG00000170801	1743.22	0.342017	1.04757e-14	1.77751e-11
PNN	5411	pinin_ desmosome associated protein	ENSG00000100941	17904.2	-0.231744	1.05309e-14	1.77751e-11
OGT	8473	O-linked N-acetylglucosamine (GlcNAc) transferase	ENSG00000147162	17412	-0.268287	1.65467e-14	2.56018e-11
WDR27	253769	WD repeat domain 27	ENSG00000184465	1803.19	-0.281443	5.15728e-14	7.36578e-11
MMP24	10893	matrix metallopeptidase 24 (membrane-inserted)	ENSG00000125966	2697.82	0.284429	5.85974e-14	7.66446e-11
PLAU	5328	plasminogen activator_ urokinase	ENSG00000122861	6583.46	0.233101	6.192e-14	7.66446e-11
KRT19	3880	keratin 19_ type I	ENSG00000171345	10183.8	0.186874	1.29732e-13	1.50546e-10
CCDC14	64770	coiled-coil domain containing 14	ENSG00000175455	11558.6	-0.226365	2.93525e-13	3.20581e-10
HNF1B	6928	HNF1 homeobox B	ENSG00000275410	809.555	0.313679	4.96221e-13	5.11852e-10
DDX39B	7919	DEAD (Asp-Glu-Ala-Asp) box polypeptide 39B	ENSG00000198563	7875.34	-0.177453	6.18496e-13	5.96741e-10
RAB31	11031	RAB31_ member RAS oncogene family	ENSG00000168461	15014	0.140781	6.42797e-13	5.96741e-10
METTL17	64745	methyltransferase like 17	ENSG00000165792	3539.8	-0.177095	8.54811e-13	7.55775e-10
HNRNPH1	3187	heterogeneous nuclear ribonucleoprotein H1 (H)	ENSG00000169045	48760.6	-0.195822	9.25504e-13	7.81083e-10
CCNL2	81669	cyclin L2	ENSG00000221978	16200.6	-0.181528	9.9542e-13	8.03563e-10
CPE	1363	carboxypeptidase E	ENSG00000109472	17017.4	0.175973	1.10251e-12	8.36353e-10
DCBLD1	285761	discoidin_ CUB and LCCL domain containing 1	ENSG00000164465	3260.51	0.183711	1.12613e-12	8.36353e-10
SGCD	6444	sarcoglycan_ delta (35kDa dystrophin-associated glycoprotein)	ENSG00000170624	538.941	0.29804	1.39763e-12	9.98071e-10
LTB4R	1241	leukotriene B4 receptor	ENSG00000213903	759.662	-0.296445	1.59157e-12	1.0576e-09
CLK2	1196	CDC-like kinase 2	ENSG00000176444	3373.93	-0.196161	1.59491e-12	1.0576e-09
UBASH3B	84959	ubiquitin associated and SH3 domain containing B	ENSG00000154127	4089.49	0.250387	2.41404e-12	1.54557e-09
SRSF5	6430	serine/arginine-rich splicing factor 5	ENSG00000100650	18597.9	-0.19383	3.43692e-12	2.07256e-09
SPINT1	6692	serine peptidase inhibitor_ Kunitz type 1	ENSG00000166145	909.378	0.266546	3.46041e-12	2.07256e-09
MEGF9	1955	multiple EGF-like-domains 9	ENSG00000106780	9180.62	0.144902	3.70158e-12	2.14773e-09
PILRB	29990	paired immunoglobin-like type 2 receptor beta	ENSG00000121716	2114.54	-0.261762	4.88759e-12	2.71565e-09
COL1A2	1278	collagen_ type I_ alpha 2	ENSG00000164692	138673	0.184906	4.97291e-12	2.71565e-09
GOLGA8B	440270	golgin A8 family_ member B	ENSG00000215252	3211.06	-0.298321	5.813e-12	3.06571e-09
ZNF692	55657	zinc finger protein 692	ENSG00000171163	1590.96	-0.224767	6.10844e-12	3.06571e-09
CD109	135228	CD109 molecule	ENSG00000156535	5410.37	0.206216	6.10929e-12	3.06571e-09
UBE2H	7328	ubiquitin-conjugating enzyme E2H	ENSG00000186591	26917.6	0.101254	9.64986e-12	4.68574e-09
IVNS1ABP	10625	influenza virus NS1A binding protein	ENSG00000116679	25317.9	-0.152387	9.84241e-12	4.68574e-09
RASGRF2	5924	Ras protein-specific guanine nucleotide-releasing factor 2	ENSG00000113319	5216.2	0.249614	1.10533e-11	5.13069e-09
FKBP14	55033	FK506 binding protein 14_ 22 kDa	ENSG00000106080	8459.34	0.154059	1.18046e-11	5.34577e-09
CYGB	114757	cytoglobin	ENSG00000161544	686.328	0.261895	1.54983e-11	6.85135e-09
TIMP2	7077	TIMP metallopeptidase inhibitor 2	ENSG00000035862	37555.9	0.157522	1.75658e-11	7.58476e-09
MMP2	4313	matrix metallopeptidase 2	ENSG00000087245	42590.5	0.19648	1.98545e-11	8.20392e-09
DDX5	1655	DEAD (Asp-Glu-Ala-Asp) box helicase 5	ENSG00000108654	98176.2	-0.146604	1.98835e-11	8.20392e-09
TM4SF1	4071	transmembrane 4 L six family member 1	ENSG00000169908	3858.66	0.262664	2.591e-11	1.04581e-08
EDIL3	10085	EGF-like repeats and discoidin I-like domains 3	ENSG00000164176	26841.6	0.254624	2.88054e-11	1.13794e-08
DPYSL3	1809	dihydropyrimidinase-like 3	ENSG00000113657	90977.7	0.17806	2.96328e-11	1.14624e-08
GSN	2934	gelsolin	ENSG00000148180	14171	0.168879	3.22746e-11	1.22294e-08
CSAD	51380	cysteine sulfinic acid decarboxylase	ENSG00000139631	996.63	-0.25688	4.12842e-11	1.53305e-08
FBLIM1	54751	filamin binding LIM protein 1	ENSG00000162458	15690.7	0.16809	4.2478e-11	1.54431e-08
CTHRC1	115908	collagen triple helix repeat containing 1	ENSG00000164932	6321.44	0.323575	4.3251e-11	1.54431e-08
RBM25	58517	RNA binding motif protein 25	ENSG00000119707	22163.6	-0.17818	6.52648e-11	2.28636e-08
SRRM1	10250	serine/arginine repetitive matrix 1	ENSG00000133226	11193.8	-0.136218	9.08137e-11	3.12248e-08
DPY19L2	283417	dpy-19-like 2 (C. elegans)	ENSG00000177990	877.031	-0.227024	1.08939e-10	3.67757e-08
MRAS	22808	muscle RAS oncogene homolog	ENSG00000158186	4245.01	0.126814	1.44643e-10	4.79568e-08
HHIP	64399	hedgehog interacting protein	ENSG00000164161	740.553	0.285635	1.55497e-10	5.0651e-08
TNFRSF10A	8797	tumor necrosis factor receptor superfamily_ member 10a	ENSG00000104689	968.14	0.222947	1.69475e-10	5.42523e-08
CFAP44	55779	cilia and flagella associated protein 44	ENSG00000206530	691.649	-0.261647	1.77828e-10	5.59617e-08
EFHC1	114327	EF-hand domain (C-terminal) containing 1	ENSG00000096093	3629.98	-0.153066	2.05209e-10	6.3502e-08
PCYOX1	51449	prenylcysteine oxidase 1	ENSG00000116005	13591.8	0.118741	2.12754e-10	6.47574e-08
MYO1D	4642	myosin ID	ENSG00000176658	2099.07	0.166844	2.36011e-10	7.06778e-08
PADI2	11240	peptidyl arginine deiminase_ type II	ENSG00000117115	1888.84	0.317517	2.48286e-10	7.31734e-08
FAM114A1	92689	family with sequence similarity 114_ member A1	ENSG00000197712	11049.9	0.160368	2.8141e-10	8.16398e-08
SHC4	399694	SHC (Src homology 2 domain containing) family_ member 4	ENSG00000185634	775.887	0.265524	3.38906e-10	9.66711e-08
F2RL1	2150	coagulation factor II (thrombin) receptor-like 1	ENSG00000164251	10509.6	0.193863	3.43636e-10	9.66711e-08
CMTM3	123920	CKLF-like MARVEL transmembrane domain containing 3	ENSG00000140931	9375.8	0.124256	3.93565e-10	1.09041e-07
MATN3	4148	matrilin 3	ENSG00000132031	1904.62	0.164645	3.99352e-10	1.09041e-07
YPEL2	388403	yippee-like 2	ENSG00000175155	3145.18	0.175885	4.69298e-10	1.26282e-07
PNISR	25957	PNN-interacting serine/arginine-rich protein	ENSG00000132424	16018.1	-0.209433	4.92179e-10	1.30547e-07
BICC1	80114	BicC family RNA binding protein 1	ENSG00000122870	3068.38	0.221303	5.1457e-10	1.34564e-07
CTSB	1508	cathepsin B	ENSG00000164733	20590.1	0.156365	5.31764e-10	1.37129e-07
DSTYK	25778	dual serine/threonine and tyrosine protein kinase	ENSG00000133059	5214.66	0.12757	6.11127e-10	1.54353e-07
ADGRA2	25960	adhesion G protein-coupled receptor A2	ENSG00000020181	6929.68	0.232692	6.15185e-10	1.54353e-07
YKT6	10652	YKT6 v-SNARE homolog (S. cerevisiae)	ENSG00000106636	18838.1	0.0930064	6.25395e-10	1.54823e-07
IGFBP7	3490	insulin-like growth factor binding protein 7	ENSG00000163453	31323.8	0.220656	6.39786e-10	1.56301e-07
SEC31B	25956	SEC31 homolog B_ COPII coat complex component	ENSG00000075826	675.117	-0.302468	6.70047e-10	1.61568e-07
DES	1674	desmin	ENSG00000175084	268.029	0.289012	7.13635e-10	1.69872e-07
GALNT10	55568	polypeptide N-acetylgalactosaminyltransferase 10	ENSG00000164574	21266	0.1634	7.40287e-10	1.73986e-07
TGFBI	7045	transforming growth factor_ beta-induced_ 68kDa	ENSG00000120708	19027	0.292744	1.09337e-09	2.53758e-07
NNMT	4837	nicotinamide N-methyltransferase	ENSG00000166741	3889.15	0.260453	1.17223e-09	2.687e-07
NOP56	10528	NOP56 ribonucleoprotein	ENSG00000101361	15982.2	-0.110951	1.28717e-09	2.91451e-07
CTSZ	1522	cathepsin Z	ENSG00000101160	13063.2	0.15637	1.39898e-09	3.1046e-07
DKK3	27122	dickkopf WNT signaling pathway inhibitor 3	ENSG00000050165	42231.2	0.157096	1.40457e-09	3.1046e-07
AGAP6	414189	ArfGAP with GTPase domain_ ankyrin repeat and PH domain 6	ENSG00000204149	1325.45	-0.20134	1.47039e-09	3.21185e-07
SLC6A9	6536	solute carrier family 6 (neurotransmitter transporter_ glycine)_ member 9	ENSG00000196517	666.403	-0.296288	1.61386e-09	3.48426e-07
DUSP4	1846	dual specificity phosphatase 4	ENSG00000120875	17977.2	0.119156	1.8892e-09	4.03182e-07
RAB29	8934	RAB29_ member RAS oncogene family	ENSG00000117280	1113.32	0.175117	2.09196e-09	4.4138e-07
TROAP	10024	trophinin associated protein	ENSG00000135451	1681.44	-0.162558	2.2206e-09	4.63257e-07
YJEFN3	374887	YjeF N-terminal domain containing 3	ENSG00000250067	234.352	-0.306012	2.27007e-09	4.68316e-07
FSTL3	10272	follistatin-like 3 (secreted glycoprotein)	ENSG00000070404	17227.1	0.211751	2.38002e-09	4.83308e-07
LIMS1	3987	LIM and senescent cell antigen-like domains 1	ENSG00000169756	20750.8	0.123293	2.3948e-09	4.83308e-07
KIF3C	3797	kinesin family member 3C	ENSG00000084731	9044.45	0.125283	2.64587e-09	5.28234e-07
RBM5	10181	RNA binding motif protein 5	ENSG00000003756	11482.2	-0.124081	2.80721e-09	5.54484e-07
SEMA7A	8482	semaphorin 7A_ GPI membrane anchor (John Milton Hagen blood group)	ENSG00000138623	1857.5	0.204424	2.93426e-09	5.73478e-07
DDX11	1663	DEAD/H (Asp-Glu-Ala-Asp/His) box helicase 11	ENSG00000013573	3426.97	-0.162651	3.56952e-09	6.90368e-07
MMP14	4323	matrix metallopeptidase 14 (membrane-inserted)	ENSG00000157227	50403.4	0.19009	3.6223e-09	6.93353e-07
CDCP1	64866	CUB domain containing protein 1	ENSG00000163814	511.93	0.28213	4.37352e-09	8.28604e-07
CSPG4	1464	chondroitin sulfate proteoglycan 4	ENSG00000173546	3237.39	0.228061	4.44225e-09	8.33125e-07
PFAS	5198	phosphoribosylformylglycinamidine synthase	ENSG00000178921	6244.06	-0.139826	4.77931e-09	8.87222e-07
DCAF8	50717	DDB1 and CUL4 associated factor 8	ENSG00000132716	5970.81	-0.127979	4.82627e-09	8.87222e-07
ADAM19	8728	ADAM metallopeptidase domain 19	ENSG00000135074	39980.4	0.183462	5.98025e-09	1.08858e-06
B3GNT9	84752	UDP-GlcNAc:betaGal beta-1_3-N-acetylglucosaminyltransferase 9	ENSG00000237172	510.797	0.264104	6.14275e-09	1.10731e-06
METTL3	56339	methyltransferase like 3	ENSG00000165819	6800.39	-0.105294	6.62413e-09	1.1826e-06
TTLL3	26140	tubulin tyrosine ligase-like family member 3	ENSG00000214021	1313.44	-0.254277	7.20916e-09	1.27478e-06
CDK5RAP3	80279	CDK5 regulatory subunit associated protein 3	ENSG00000108465	5569.69	-0.164301	8.02261e-09	1.40524e-06
IGFBP4	3487	insulin-like growth factor binding protein 4	ENSG00000141753	16617.8	0.179234	8.87958e-09	1.54081e-06
DAP	1611	death-associated protein	ENSG00000112977	24987.6	0.0980862	9.18764e-09	1.5693e-06
ADAMTS16	170690	ADAM metallopeptidase with thrombospondin type 1 motif_ 16	ENSG00000145536	2645.22	0.221042	9.21281e-09	1.5693e-06
ELK3	2004	ELK3_ ETS-domain protein (SRF accessory protein 2)	ENSG00000111145	13573	0.139801	9.94698e-09	1.67896e-06
DMTF1	9988	cyclin D binding myb-like transcription factor 1	ENSG00000135164	9084.68	-0.173533	1.02993e-08	1.72276e-06
WDR90	197335	WD repeat domain 90	ENSG00000161996	1535.72	-0.251226	1.06938e-08	1.77278e-06
TCERG1	10915	transcription elongation regulator 1	ENSG00000113649	10395.9	-0.11508	1.10852e-08	1.82141e-06
RIMKLB	57494	ribosomal modification protein rimK-like family member B	ENSG00000166532	7977.54	-0.153708	1.15718e-08	1.88467e-06
MAMDC4	158056	MAM domain containing 4	ENSG00000177943	730.944	-0.283146	1.17125e-08	1.89101e-06
TSPYL2	64061	TSPY-like 2	ENSG00000184205	2669.87	-0.160221	1.27207e-08	2.0092e-06
PMEPA1	56937	prostate transmembrane protein_ androgen induced 1	ENSG00000124225	5203.34	0.149669	1.27349e-08	2.0092e-06
SUGP2	10147	SURP and G patch domain containing 2	ENSG00000064607	15108.6	-0.125526	1.27692e-08	2.0092e-06
FBLN2	2199	fibulin 2	ENSG00000163520	1513.07	0.191182	1.29596e-08	2.02202e-06
PIK3IP1	113791	phosphoinositide-3-kinase interacting protein 1	ENSG00000100100	2773.45	0.164034	1.42781e-08	2.19996e-06
SLC29A2	3177	solute carrier family 29 (equilibrative nucleoside transporter)_ member 2	ENSG00000174669	1661.87	-0.193152	1.4337e-08	2.19996e-06
PDGFA	5154	platelet-derived growth factor alpha polypeptide	ENSG00000197461	892.555	0.219413	1.49278e-08	2.27185e-06
WNT2B	7482	wingless-type MMTV integration site family_ member 2B	ENSG00000134245	4867.5	0.218934	1.67072e-08	2.52197e-06
EWSR1	2130	EWS RNA-binding protein 1	ENSG00000182944	33179.1	-0.0877329	1.75546e-08	2.62851e-06
CRK	1398	v-crk avian sarcoma virus CT10 oncogene homolog	ENSG00000167193	12800.1	0.0887765	1.81162e-08	2.6909e-06
HMGA2	8091	high mobility group AT-hook 2	ENSG00000149948	42974.3	0.128295	1.95374e-08	2.87898e-06
PDLIM3	27295	PDZ and LIM domain 3	ENSG00000154553	2020.87	0.217652	2.21001e-08	3.23096e-06
SNRNP70	6625	small nuclear ribonucleoprotein 70kDa (U1)	ENSG00000104852	16580.8	-0.142747	2.43692e-08	3.53486e-06
RFTN1	23180	raftlin_ lipid raft linker 1	ENSG00000131378	7892.67	0.112296	2.49618e-08	3.59275e-06
PGM2L1	283209	phosphoglucomutase 2-like 1	ENSG00000165434	9382.72	0.153632	2.58353e-08	3.68233e-06
GAL3ST1	9514	galactose-3-O-sulfotransferase 1	ENSG00000128242	193.799	0.277153	2.59808e-08	3.68233e-06
TRPM2	7226	transient receptor potential cation channel_ subfamily M_ member 2	ENSG00000142185	168.908	0.282137	2.76551e-08	3.88994e-06
CNIH3	149111	cornichon family AMPA receptor auxiliary protein 3	ENSG00000143786	403.233	0.229974	2.81066e-08	3.92372e-06
HRH1	3269	histamine receptor H1	ENSG00000196639	987.205	0.274704	3.03161e-08	4.20059e-06
GSDMB	55876	gasdermin B	ENSG00000073605	662.318	-0.239991	3.05753e-08	4.20512e-06
FERMT1	55612	fermitin family member 1	ENSG00000101311	396.313	0.24369	3.15734e-08	4.31046e-06
PRKAR2A	5576	protein kinase_ cAMP-dependent_ regulatory_ type II_ alpha	ENSG00000114302	10322.5	0.0889018	3.39049e-08	4.59499e-06
GLRX	2745	glutaredoxin (thioltransferase)	ENSG00000173221	2569.55	0.155936	3.46776e-08	4.66564e-06
EFEMP1	2202	EGF containing fibulin-like extracellular matrix protein 1	ENSG00000115380	9700.28	0.198906	3.50868e-08	4.68674e-06
RTEL1-TNFRSF6B	100533107	RTEL1-TNFRSF6B readthrough (NMD candidate)	ENSG00000026036	143.991	-0.285319	3.72638e-08	4.94198e-06
SPARC	6678	secreted protein_ acidic_ cysteine-rich (osteonectin)	ENSG00000113140	468760	0.136771	3.99589e-08	5.24925e-06
PABPN1	8106	poly(A) binding protein_ nuclear 1	ENSG00000100836	8183.13	-0.160989	4.01461e-08	5.24925e-06
RAB6B	51560	RAB6B_ member RAS oncogene family	ENSG00000154917	3737.38	0.110722	4.08697e-08	5.30648e-06
TRMU	55687	tRNA 5-methylaminomethyl-2-thiouridylate methyltransferase	ENSG00000100416	2947.99	-0.106188	4.38185e-08	5.64985e-06
KLHL4	56062	kelch-like family member 4	ENSG00000102271	1416.09	0.19428	4.65651e-08	5.96258e-06
L3MBTL1	26013	l(3)mbt-like 1 (Drosophila)	ENSG00000185513	847.797	-0.232946	4.86337e-08	6.18481e-06
CBSL	102724560	cystathionine-beta-synthase like	ENSG00000274276	533.825	-0.237296	5.08325e-08	6.42046e-06
LUC7L3	51747	LUC7-like 3 pre-mRNA splicing factor	ENSG00000108848	18603.7	-0.166687	5.17202e-08	6.48843e-06
TSPAN14	81619	tetraspanin 14	ENSG00000108219	14898.6	0.113772	5.46872e-08	6.81461e-06
TMEM200A	114801	transmembrane protein 200A	ENSG00000164484	1949.92	0.189397	5.89391e-08	7.29548e-06
IL1R1	3554	interleukin 1 receptor_ type I	ENSG00000115594	794.067	0.177405	6.07496e-08	7.46978e-06
MCAM	4162	melanoma cell adhesion molecule	ENSG00000076706	18894.7	0.145772	6.12313e-08	7.47948e-06
TNFAIP1	7126	tumor necrosis factor_ alpha-induced protein 1 (endothelial)	ENSG00000109079	12352.8	0.130037	6.41603e-08	7.78604e-06
GPR173	54328	G protein-coupled receptor 173	ENSG00000184194	1760.19	-0.177613	6.93565e-08	8.36196e-06
TNC	3371	tenascin C	ENSG00000041982	332575	0.201704	7.06565e-08	8.46373e-06
GNPTAB	79158	N-acetylglucosamine-1-phosphate transferase_ alpha and beta subunits	ENSG00000111670	6748.14	0.125051	7.27739e-08	8.6615e-06
RBM6	10180	RNA binding motif protein 6	ENSG00000004534	6889.86	-0.0967525	7.35704e-08	8.70051e-06
PAPSS2	9060	3'-phosphoadenosine 5'-phosphosulfate synthase 2	ENSG00000198682	7005.4	0.155107	7.8045e-08	9.17127e-06
AC244197.3	NULL		ENSG00000241489	193.156	-0.26792	8.10589e-08	9.46554e-06
DDX17	10521	DEAD (Asp-Glu-Ala-Asp) box helicase 17	ENSG00000100201	64339.5	-0.130665	8.58954e-08	9.96762e-06
KIF18B	146909	kinesin family member 18B	ENSG00000186185	2065.92	-0.152722	8.7501e-08	1.00909e-05
SURF4	6836	surfeit 4	ENSG00000148248	35881.9	0.100368	9.19644e-08	1.0514e-05
CDH13	1012	cadherin 13	ENSG00000140945	8517.75	0.170838	9.27176e-08	1.0514e-05
WSB1	26118	WD repeat and SOCS box containing 1	ENSG00000109046	23036.1	-0.165044	9.28685e-08	1.0514e-05
RCN3	57333	reticulocalbin 3_ EF-hand calcium binding domain	ENSG00000142552	1024.43	0.220892	9.45603e-08	1.06406e-05
GDNF	2668	glial cell derived neurotrophic factor	ENSG00000168621	728.1	0.229021	1.02024e-07	1.14114e-05
MBP	4155	myelin basic protein	ENSG00000197971	3587.8	0.173823	1.0457e-07	1.1626e-05
FAM101B	359845	family with sequence similarity 101_ member B	ENSG00000183688	6050.86	0.128572	1.05832e-07	1.16964e-05
DDX26B	203522	DEAD/H (Asp-Glu-Ala-Asp/His) box polypeptide 26B	ENSG00000165359	2244.49	-0.141343	1.07104e-07	1.17669e-05
KCTD10	83892	potassium channel tetramerization domain containing 10	ENSG00000110906	17755.6	0.0858737	1.11069e-07	1.21307e-05
STAT3	6774	signal transducer and activator of transcription 3 (acute-phase response factor)	ENSG00000168610	16637.7	0.100104	1.25939e-07	1.35948e-05
FOXD1	2297	forkhead box D1	ENSG00000251493	840.741	0.234395	1.32245e-07	1.4193e-05
LRRC32	2615	leucine rich repeat containing 32	ENSG00000137507	1612.35	0.189101	1.34714e-07	1.43565e-05
LYPD1	116372	LY6/PLAUR domain containing 1	ENSG00000150551	6634.24	0.126614	1.35315e-07	1.43565e-05
ZNF738	148203	zinc finger protein 738	ENSG00000172687	2124.96	-0.146627	1.47785e-07	1.55904e-05
GDF7	151449	growth differentiation factor 7	ENSG00000143869	292.172	0.252468	1.50749e-07	1.56527e-05
IFFO2	126917	intermediate filament family orphan 2	ENSG00000169991	4901.64	0.111806	1.50757e-07	1.56527e-05
MARVELD1	83742	MARVEL domain containing 1	ENSG00000155254	10320.3	0.128225	1.51709e-07	1.56527e-05
BRICD5	283870	BRICHOS domain containing 5	ENSG00000182685	400.284	-0.217196	1.51747e-07	1.56527e-05
AAAS	8086	achalasia_ adrenocortical insufficiency_ alacrimia	ENSG00000094914	4201.79	-0.124066	1.5541e-07	1.5942e-05
GAS6	2621	growth arrest-specific 6	ENSG00000183087	17058.9	0.182865	1.70911e-07	1.74358e-05
TMBIM1	64114	transmembrane BAX inhibitor motif containing 1	ENSG00000135926	3719.46	0.167396	1.73063e-07	1.74689e-05
KIAA1191	57179	KIAA1191	ENSG00000122203	15504.9	0.081157	1.73118e-07	1.74689e-05
STK17B	9262	serine/threonine kinase 17b	ENSG00000081320	3250.86	0.144438	1.79214e-07	1.79864e-05
MAN2C1	4123	mannosidase_ alpha_ class 2C_ member 1	ENSG00000140400	4239.17	-0.188443	1.9175e-07	1.90346e-05
CLDN6	9074	claudin 6	ENSG00000184697	10276	0.180743	1.92277e-07	1.90346e-05
PAN2	9924	PAN2 poly(A) specific ribonuclease subunit	ENSG00000135473	2176.01	-0.138737	1.92734e-07	1.90346e-05
SH3YL1	26751	SH3 and SYLF domain containing 1	ENSG00000035115	1755.22	-0.148703	2.0687e-07	2.03225e-05
SH3D19	152503	SH3 domain containing 19	ENSG00000109686	5548.16	0.11542	2.10127e-07	2.05339e-05
SPRN	503542	shadow of prion protein homolog (zebrafish)	ENSG00000203772	307.531	0.238475	2.16623e-07	2.10578e-05
PRRT2	112476	proline-rich transmembrane protein 2	ENSG00000167371	443.006	-0.24438	2.26534e-07	2.19066e-05
SGK494	124923	uncharacterized serine/threonine-protein kinase SgK494	ENSG00000167524	585.294	-0.232146	2.32021e-07	2.23209e-05
EME2	197342	essential meiotic structure-specific endonuclease subunit 2	ENSG00000197774	1309.08	-0.227886	2.40089e-07	2.2978e-05
HEMK1	51409	HemK methyltransferase family member 1	ENSG00000114735	1922.77	-0.161367	2.57358e-07	2.45045e-05
TPST2	8459	tyrosylprotein sulfotransferase 2	ENSG00000128294	2695.7	0.122466	2.60139e-07	2.46428e-05
ZNF469	84627	zinc finger protein 469	ENSG00000225614	2174.42	0.231575	2.62993e-07	2.47867e-05
MDFI	4188	MyoD family inhibitor	ENSG00000112559	3372.17	0.154715	3.36997e-07	3.16012e-05
DCDC2	51473	doublecortin domain containing 2	ENSG00000146038	863.815	0.170464	3.54289e-07	3.30557e-05
HIC1	3090	hypermethylated in cancer 1	ENSG00000177374	339.498	0.235785	3.68341e-07	3.41949e-05
CPPED1	55313	calcineurin-like phosphoesterase domain containing 1	ENSG00000103381	3248.76	0.104198	3.72463e-07	3.44056e-05
VASH2	79805	vasohibin 2	ENSG00000143494	2580.26	0.127127	3.80534e-07	3.49771e-05
ADAM12	8038	ADAM metallopeptidase domain 12	ENSG00000148848	10188.7	0.179352	4.10646e-07	3.7559e-05
[truncated: 19,590 more rows]
