# Supplementary material for: Anti-inflammatory and pro-proliferative effects of fasudil in human trisomy 21 neural progenitor cells
Source: bioRxiv. 2026 Mar 20:2026.03.19.712922. Preprint. [Version 1] doi: 10.64898/2026.03.19.712922 (PMC13015371; doi:10.64898/2026.03.19.712922)
Supplement: Supplement 9 — Supplemental Table S9. Comparison of gene expression in sphingosine-treated T21 vs. untreated T21 NPCs. [file media-9.xlsx]

## Sheet: S9a
Supplemental Table S9a. DEGs identified between sphingosine-treated T21 NPCs and untreated T21 NPCs.
Gene Symbol	Description	Gene ID	Alias	Fold Change	Log Fold Change	p-Value	p-Adj	Average Log2 Expression
GPM6A	glycoprotein M6A	2823	GPM6, M6A	-1.38189	-0.466648	4.33e-41	8.16e-37	11.6927
MAP6	microtubule associated protein 6	4135	MAP6-N, MTAP6, N-STOP, STOP	-1.25559	-0.328369	4.06e-40	3.83e-36	13.2584
DCX	doublecortin	1641	DBCN, DC, LISX, SCLH, XLIS	-1.3743	-0.458692	2.83e-39	1.78e-35	12.7471
NSG2	neuronal vesicle trafficking associated 2	51617	CALY3, HMP19	-1.51633	-0.600582	6.84e-30	2.58e-26	9.5031
MMP2	matrix metallopeptidase 2	4313	CLG4, CLG4A, MMP-2, MMP-II, MONA, TBE-1	1.24484	0.315962	6.97e-29	2.19e-25	15.8107
TRH	thyrotropin releasing hormone	7200	PRO-TRH, TRF	-1.53275	-0.616127	6.52e-28	1.76e-24	10.2276
DCC	DCC netrin 1 receptor	1630	CRC18, CRCR1, HGPPS2, IGDCC1, MRMV1, NTN1R1	-1.34982	-0.432771	5.67e-26	1.34e-22	11.7802
AMER2	APC membrane recruitment protein 2	219287	FAM123A	-1.32156	-0.402246	3.67e-25	7.68e-22	11.0119
MMP14	matrix metallopeptidase 14	4323	MMP-14, MMP-X1, MT-MMP, MT-MMP 1, MT1-MMP, MT1MMP, MTMMP1, WNCHRS	1.22275	0.290133	1.98e-23	3.33e-20	15.6145
ADD2	adducin 2	119	ADDB	-1.29982	-0.378312	2.12e-23	3.33e-20	12.3096
CADPS	calcium dependent secretion activator	8618	CADPS1, CAPS, CAPS1, UNC-31	-1.33302	-0.4147	1.4e-22	2.02e-19	10.2047
ADGRA2	adhesion G protein-coupled receptor A2	25960	GPR124, TEM5	1.28041	0.356609	1.05e-21	1.24e-18	13.1118
STMN4	stathmin 4	81551	RB3	-1.53107	-0.614539	1.18e-21	1.31e-18	9.7529
REEP1	receptor accessory protein 1	65055	C2ORF23, DSMA6, HMN5B, HMND12, HMNR6, SPG31, YIP2A	-1.31114	-0.390826	1.84e-21	1.93e-18	10.0288
GXYLT2	glucoside xylosyltransferase 2	727936	GLT8D4	1.31888	0.399317	5.27e-21	4.98e-18	9.9573
PCSK1	proprotein convertase subtilisin/kexin type 1	5122	BMIQ12, NEC1, PC1, PC1/3, PC3, SPC3	-1.56755	-0.64851	5.74e-21	5.15e-18	8.9709
ZIC3	Zic family zinc finger 3	7547	HTX, HTX1, VACTERLX, ZNF203	-1.31905	-0.399502	1.15e-20	9.86e-18	11.9001
PAPSS2	3'-phosphoadenosine 5'-phosphosulfate synthase 2	9060	ATPSK2, BCYM4, SK2	1.20181	0.265214	2.76e-20	2.27e-17	13.1413
NHLH1	nescient helix-loop-helix 1	4807	HEN1, NSCL, NSCL1, BHLHA35	-1.40378	-0.489319	3.98e-20	3.13e-17	9.2639
CDH11	cadherin 11	1009	CAD11, CDHOB, ESWS, OB, OSF-4, TBHS2	1.2086	0.273333	1.35e-19	9.77e-17	14.5408
TBR1	T-box brain transcription factor 1	10716	AUTS5, IDDAS, TBR-1, TES-56	-1.51366	-0.598038	1.73e-19	1.16e-16	9.7603
COL1A2	collagen type I alpha 2 chain	1278	EDSARTH2, EDSCV, OI4	1.30152	0.380203	2.74e-19	1.72e-16	17.2443
SEPTIN3	septin 3	55964	SEP3, SEPT3, BK250D10.3	-1.29244	-0.370098	1.01e-18	5.89e-16	12.6756
SP8	Sp8 transcription factor	221833	BTD	-1.22091	-0.28796	1.03e-18	5.89e-16	12.8608
ST6GALNAC5	ST6 N-acetylgalactosaminide alpha-2,6-sialyltransferase 5	81849	SIAT7-E, SIAT7E, ST6GALNACV	-1.21217	-0.27759	1.08e-18	6.01e-16	13.0476
PIK3IP1	phosphoinositide-3-kinase interacting protein 1	113791	HGFL, TRIP, HHGFL(S)	1.22822	0.29657	1.79e-18	9.28e-16	11.1574
ASTN1	astrotactin 1	460	ASTN	-1.26707	-0.341497	1.82e-18	9.28e-16	10.9296
ARK2C	arkadia (RNF111) C-terminal like ring finger ubiquitin ligase 2C	494470	ARKL2, RNF111L2, RNF165, LNCAMPC	-1.30629	-0.385475	2.06e-18	1.02e-15	11.3878
KIF21B	kinesin family member 21B	23046	-	-1.20697	-0.271391	8.07e-18	3.71e-15	11.9409
ZIC4	Zic family zinc finger 4	84107	-	-1.44668	-0.532744	3.4e-17	1.39e-14	11.1629
GNAO1	G protein subunit alpha o1	2775	DEE17, EIEE17, G-ALPHA-O, GNAO, HG1G, HLA-DQB1, NEDIM	-1.34471	-0.427291	6.38e-17	2.46e-14	9.1192
FREM1	FRAS1 related extracellular matrix 1	158326	BNAR, C9ORF143, C9ORF145, C9ORF154, MOTA, TILRR, TRIGNO2	-1.32699	-0.408153	9.6e-17	3.48e-14	10.6192
ZIC1	Zic family zinc finger 1	7545	BAIDCS, CRS6, ZIC, ZNF201	-1.33094	-0.412446	1.73e-16	5.94e-14	13.2958
PHF21B	PHD finger protein 21B	112885	BHC80L, PHF4	-1.23041	-0.299134	5.09e-16	1.63e-13	10.7428
FN1	fibronectin 1	2335	CIG, ED-B, FINC, FN, FNZ, GFND, GFND2, LETS, MSF, SMDCF	1.27653	0.352225	8.06e-16	2.53e-13	20.3018
EDIL3	EGF like repeats and discoidin domains 3	10085	DEL1	1.27292	0.348139	9.02e-16	2.79e-13	15.2247
DIRAS2	DIRAS family GTPase 2	54769	DI-RAS2	1.30345	0.382332	1.15e-15	3.49e-13	10.1788
MYT1	myelin transcription factor 1	4661	C20ORF36, MTF1, MYTI, NZF2, PLPB1, ZC2H2C1, ZC2HC4A	-1.40796	-0.493604	1.59e-15	4.7e-13	8.8964
CACNG4	calcium voltage-gated channel auxiliary subunit gamma 4	27092	-	-1.31706	-0.397325	1.6e-15	4.7e-13	12.5025
MXRA5	matrix remodeling associated 5	25878	-	1.34548	0.428118	3.05e-15	8.86e-13	14.889
EPAS1	endothelial PAS domain protein 1	2034	ECYT4, HIF2A, HLF, MOP2, PASD2, BHLHE73	1.33502	0.416858	5.11e-15	1.42e-12	11.0174
FAM114A1	family with sequence similarity 114 member A1	92689	NOXP20	1.20799	0.272604	5.75e-15	1.55e-12	13.6436
GDAP1L1	ganglioside induced differentiation associated protein 1 like 1	78997	DJ881L22.1, DJ995J12.1.1	-1.46105	-0.547001	6.82e-15	1.81e-12	8.1207
TLCD3B	TLC domain containing 3B	83723	CORD22, FAM57B, FP1188	-1.40513	-0.490702	7.39e-15	1.93e-12	9.5702
CELF4	CUGBP Elav-like family member 4	56853	BRUNOL4, CELF-4	-1.40773	-0.493373	8.42e-15	2.15e-12	8.3126
NTRK2	neurotrophic receptor tyrosine kinase 2	4915	DEE58, EIEE58, GP145-TRKB, OBHD, TRKB, TRK-B	1.25273	0.325072	1.72e-14	4.27e-12	11.6296
STEAP3	STEAP3 metalloreductase	55240	AHMIO2, STMP3, TSAP6, DUDLIN-2, DUDULIN-2, PHYDE	1.2774	0.353211	2.6e-14	6.21e-12	11.5514
RIMS3	regulating synaptic membrane exocytosis 3	9783	NIM3, RIM 3, RIM3	-1.2153	-0.281311	2.87e-14	6.77e-12	11.3386
ST8SIA3	ST8 alpha-N-acetyl-neuraminide alpha-2,8-sialyltransferase 3	51046	SIAT8C, ST8SIAIII	-1.44254	-0.52861	3e-14	6.98e-12	8.0299
ISLR2	immunoglobulin superfamily containing leucine rich repeat 2	57611	LINX	-1.32999	-0.411412	3.31e-14	7.53e-12	11.8327
NCAN	neurocan	1463	CSPG3	-1.42313	-0.509064	3.43e-14	7.7e-12	9.41
SCG3	secretogranin III	29106	SGIII	-1.37022	-0.454404	3.64e-14	8.08e-12	9.7183
NHLH2	nescient helix-loop-helix 2	4808	HEN2, HH27, NSCL2, BHLHA34	-1.3055	-0.384597	5.02e-14	1.1e-11	9.2237
TGFBR2	transforming growth factor beta receptor 2	7048	AAT3, FAA3, LDS1B, LDS2, LDS2B, MFS2, RIIC, TAAD2, TBR-II, TBRII, TGFR-2, TGFBETA-RII, TBETAR-II	1.20695	0.271367	5.61e-14	1.2e-11	12.7669
JCAD	junctional cadherin 5 associated	57608	KIAA1462	1.22939	0.297938	7.54e-14	1.55e-11	12.7785
INA	internexin neuronal intermediate filament protein alpha	9118	NEF5, NF-66, NF66, TXBP-1	-1.20143	-0.264752	1.04e-13	2.11e-11	12.5374
CNIH3	cornichon family AMPA receptor auxiliary protein 3	149111	CNIH-3	1.30194	0.380659	1.48e-13	2.96e-11	9.5051
MAPT	microtubule associated protein tau	4137	DDPAC, FTD1, FTDP-17, MAPTL, MSTD, MTBT1, MTBT2, PPND, PPP1R103, TAU, TAU-PHF6, TAU-40	-1.29922	-0.377642	2.9e-13	5.52e-11	9.6762
COL13A1	collagen type XIII alpha 1 chain	1305	CMS19, COLXIIIA1	1.43521	0.521261	3.07e-13	5.79e-11	8.5085
ADCYAP1	adenylate cyclase activating polypeptide 1	116	PACAP	-1.50748	-0.592136	3.37e-13	6.29e-11	7.3393
RELN	reelin	5649	ETL7, LIS2, PRO1598, RL	-1.293	-0.370717	3.71e-13	6.87e-11	10.1386
SPOCK2	SPARC (osteonectin), cwcv and kazal like domains proteoglycan 2	9806	TESTICAN-2	-1.3782	-0.462785	4.9e-13	8.97e-11	8.4163
PREX2	phosphatidylinositol-3,4,5-trisphosphate dependent Rac exchange factor 2	80243	DEP.2, DEPDC2, P-REX2, PPP1R129	-1.26272	-0.33654	5.7e-13	1.02e-10	11.7701
SLIT1	slit guidance ligand 1	6585	MEGF4, SLIL1, SLIT-1, SLIT3	-1.49773	-0.582776	6.96e-13	1.2e-10	9.9852
EMX2	empty spiracles homeobox 2	2018	-	-1.23767	-0.307623	7.88e-13	1.35e-10	11.876
SYNPO	synaptopodin	11346	SYNPO1	1.28448	0.361188	8.13e-13	1.38e-10	14.2758
TGFBI	transforming growth factor beta induced	7045	BIGH3, CDB1, CDG2, CDGG1, CSD, CSD1, CSD2, CSD3, EBMD, LCD1	1.29857	0.376929	8.9e-13	1.5e-10	14.2154
HYDIN	HYDIN axonemal central pair apparatus protein	54768	CILD5, HYDIN1, HYDIN2, PPP1R31	-1.31219	-0.391974	1.18e-12	1.96e-10	9.4652
SYT5	synaptotagmin 5	6861	-	-1.39811	-0.483477	1.23e-12	2.01e-10	8.0524
APC2	APC regulator of Wnt signaling pathway 2	10297	APCL, MRT74	-1.2365	-0.306268	1.27e-12	2.06e-10	11.679
FSTL5	follistatin like 5	56884	-	-1.41218	-0.497919	1.79e-12	2.84e-10	7.907
PARM1	prostate androgen-regulated mucin-like protein 1	25849	CIPAR1, DKFZP564O0823, PARM-1, WSC4	-1.29321	-0.370959	2.04e-12	3.12e-10	11.3746
OLFM1	olfactomedin 1	10439	AMY, NOE1, NOELIN1, OLFA	-1.21285	-0.278396	2.37e-12	3.58e-10	9.8332
COL5A1	collagen type V alpha 1 chain	1289	EDSC, EDSCL1, FMDMF	1.28396	0.3606	4.54e-12	6.48e-10	17.7076
BMP6	bone morphogenetic protein 6	654	IO, VGR, VGR1	1.24164	0.312252	4.65e-12	6.6e-10	9.8108
NNAT	neuronatin	4826	PEG5	-1.24413	-0.315134	4.84e-12	6.82e-10	14.5117
WNT2B	Wnt family member 2B	7482	WNT13	1.28033	0.356513	6.9e-12	9.36e-10	12.1411
ZMAT3	zinc finger matrin-type 3	64393	PAG608, WIG-1, WIG1	1.2003	0.263391	8.17e-12	1.1e-09	14.2022
SSTR2	somatostatin receptor 2	6752	SST2	-1.34078	-0.423076	1.11e-11	1.47e-09	8.5961
THBS2	thrombospondin 2	7058	EDSCLL3, TSP2	1.26147	0.335101	1.16e-11	1.52e-09	12.5425
CACNA2D2	calcium voltage-gated channel auxiliary subunit alpha2delta 2	9254	CACNA2D, CASVDD	-1.20296	-0.266587	1.33e-11	1.71e-09	10.5201
PLAU	plasminogen activator, urokinase	5328	ATF, BDPLT5, QPD, UPA, URK, U-PA	1.3133	0.393199	1.37e-11	1.75e-09	12.8088
TLR4	toll like receptor 4	7099	ARMD10, CD284, TLR-4, TOLL	1.24259	0.313354	1.39e-11	1.76e-09	12.562
GDF10	growth differentiation factor 10	2662	BIP, BMP-3B, BMP3B	1.43614	0.522201	1.82e-11	2.21e-09	8.6515
CNTN2	contactin 2	6900	AXT, EPEO5, FAME5, TAG-1, TAX, TAX1	-1.45764	-0.54363	1.87e-11	2.27e-09	11.7727
ELAVL4	ELAV like RNA binding protein 4	1996	HUD, PNEM	-1.46977	-0.555586	1.89e-11	2.27e-09	10.3005
GALNT5	polypeptide N-acetylgalactosaminyltransferase 5	11227	GALNAC-T5, GALNACT5	1.27517	0.350686	1.98e-11	2.34e-09	10.4539
DNER	delta/notch like EGF repeat containing	92737	UNQ26, BET	-1.22193	-0.289158	2.3e-11	2.7e-09	11.7786
TMEM151B	transmembrane protein 151B	441151	C6ORF137, TMEM193, BA444E17.5	-1.35895	-0.442495	2.41e-11	2.78e-09	9.573
COL4A1	collagen type IV alpha 1 chain	1282	BSVD, BSVD1, COL4A1S, PADMAL, RATOR	1.24085	0.311334	2.7e-11	3.08e-09	18.9988
DRAM1	DNA damage regulated autophagy modulator 1	55332	DRAM	1.20889	0.273684	2.91e-11	3.29e-09	11.3481
MYRF	myelin regulatory factor	745	11ORF9, C11ORF9, CUGS, MMERV, MRF, NNO1, NDT80, PQN-47	1.20389	0.267698	3.04e-11	3.38e-09	13.9157
NKAIN1	sodium/potassium transporting ATPase interacting 1	79570	FAM77C	-1.2337	-0.302986	3.05e-11	3.38e-09	11.8003
PRICKLE1	prickle planar cell polarity protein 1	144165	EPM1B, RILP	1.21057	0.275688	3.36e-11	3.7e-09	12.3642
H2AC6	H2A clustered histone 6	8334	H2A/L, H2AFL, HIST1H2AC, DJ221C16.4	1.20187	0.265285	3.72e-11	4.04e-09	10.6641
GJD2	gap junction protein delta 2	57369	CX36, GJA9	-1.46654	-0.552412	3.78e-11	4.08e-09	6.7882
ANK1	ankyrin 1	286	ANK, SPH1, SPH2, ANKYRIN-1	1.25738	0.330419	4.25e-11	4.47e-09	11.1479
PRSS23	serine protease 23	11098	SIG13, SPUVE, ZSIG13	1.20531	0.269401	4.91e-11	5.06e-09	17.2716
LHX9	LIM homeobox 9	56956	-	-1.41799	-0.503851	6.62e-11	6.64e-09	8.9854
DYSF	dysferlin	8291	FER1L1, LGMD2B, LGMDR2, MMD1	1.23892	0.309088	7.02e-11	6.97e-09	14.0034
KIF5A	kinesin family member 5A	3798	ALS25, D12S1889, MY050, NEIMY, NKHC, SPG10	-1.22725	-0.295434	8.11e-11	7.92e-09	10.9554
IGSF9	immunoglobulin superfamily member 9	57549	FP18798, IGSF9A, NRT1	-1.22265	-0.29001	8.27e-11	8.04e-09	11.0503
LMX1B	LIM homeobox transcription factor 1 beta	4010	FSGS10, LMX1.2, NPS1	-1.39094	-0.476063	9.65e-11	9.25e-09	9.651
CLVS2	clavesin 2	134829	C6ORF212, C6ORF213, RLBP1L2, BA160A10.4	-1.42243	-0.508359	1.05e-10	9.94e-09	9.3066
AP3B2	adaptor related protein complex 3 subunit beta 2	8120	DEE48, EIEE48, NAPTB	-1.29335	-0.371113	1.22e-10	1.13e-08	9.4622
ECM1	extracellular matrix protein 1	1893	URBWD	1.23671	0.306508	1.37e-10	1.24e-08	12.3792
PTGIS	prostaglandin I2 synthase	5740	CYP8, CYP8A1, PGIS, PTGI	-1.23363	-0.302904	1.56e-10	1.4e-08	10.2812
TTBK1	tau tubulin kinase 1	84630	BDTK	-1.28958	-0.366897	1.57e-10	1.4e-08	9.5284
PAPPA	pappalysin 1	5069	ASBABP2, DIPLA1, IGFBP-4ASE, PAPA, PAPP-A, PAPPA1	1.22599	0.293949	1.62e-10	1.44e-08	17.1922
PMEL	premelanosome protein	6490	D12S53E, HMB-45, HMB45, ME20, ME20-M, ME20M, P1, P100, PMEL17, SI, SIL, SILV, GP100	-1.27609	-0.351727	1.63e-10	1.44e-08	9.3599
PDGFRB	platelet derived growth factor receptor beta	5159	CD140B, IBGC4, IMF1, JTK12, KOGS, OPDKD, PDGFR, PDGFR-1, PDGFR1, PENTT	1.20661	0.270965	1.97e-10	1.7e-08	14.2323
ATP1B2	ATPase Na+/K+ transporting subunit beta 2	482	AMOG	-1.26566	-0.33989	2.11e-10	1.79e-08	8.7837
MLPH	melanophilin	79083	SLAC2-A	1.38057	0.465268	2.14e-10	1.81e-08	9.7689
COL3A1	collagen type III alpha 1 chain	1281	EDS4A, EDSVASC, PMGEDSV	1.21559	0.281653	2.85e-10	2.37e-08	16.82
CELF5	CUGBP Elav-like family member 5	60680	BRUNOL-5, BRUNOL5, CELF-5	-1.26697	-0.341386	3.02e-10	2.47e-08	9.2636
SEZ6L	seizure related 6 homolog like	23544	SEZ6L1	-1.35854	-0.442061	3.18e-10	2.56e-08	9.6915
INPP5D	inositol polyphosphate-5-phosphatase D	3635	SHIP, SHIP-1, SHIP1, SIP-145, HP51CN, P150SHIP	1.28483	0.361581	3.61e-10	2.86e-08	10.4702
MVP	major vault protein	9961	LRP, VAULT1	1.21906	0.285769	4.36e-10	3.43e-08	13.1898
HAPLN1	hyaluronan and proteoglycan link protein 1	1404	CRT1, CRTL1	1.37848	0.463081	4.55e-10	3.55e-08	13.6678
COL8A1	collagen type VIII alpha 1 chain	1295	C3ORF7	1.20972	0.274677	4.58e-10	3.56e-08	16.6283
SMPD3	sphingomyelin phosphodiesterase 3	55512	NSMASE2	-1.42737	-0.513361	5.55e-10	4.24e-08	8.1144
KLHL4	kelch like family member 4	56062	DKELCHL, KHL4	1.20266	0.266224	5.73e-10	4.36e-08	11.0601
FAM43A	family with sequence similarity 43 member A	131583	-	1.2267	0.294788	5.76e-10	4.37e-08	10.5981
SOX3	SRY-box transcription factor 3	6658	GHDX, MRGH, PHP, PHPX, SOXB	-1.21263	-0.278136	6.29e-10	4.69e-08	11.563
CAMKV	CaM kinase like vesicle associated	79012	1G5, VACAMKL	-1.28719	-0.36422	7.05e-10	5.18e-08	10.1476
DLC1	DLC1 Rho GTPase activating protein	10395	ARHGAP7, HP, STARD12, P122-RHOGAP	1.21326	0.278889	7.92e-10	5.76e-08	13.9503
FAIM2	Fas apoptotic inhibitory molecule 2	23017	LFG, LFG2, NGP35, NMP35, TMBIM2	-1.39751	-0.482862	8.01e-10	5.76e-08	7.2221
CARMIL3	capping protein regulator and myosin 1 linker 3	90668	C14ORF121, LRRC16B, CRML-1	-1.28643	-0.363377	8.62e-10	6.16e-08	8.7182
RTN1	reticulon 1	6252	NSP	-1.28196	-0.35835	8.84e-10	6.3e-08	11.9162
CLSTN2	calsyntenin 2	64084	ALC-GAMMA, CDHR13, CS2, CSTN2, ALCAGAMMA	1.2533	0.325728	9.09e-10	6.45e-08	15.3127
TNFRSF10C	TNF receptor superfamily member 10c	8794	CD263, DCR1, DCR1-TNFR, LIT, TRAIL-R3, TRAILR3, TRID	1.31882	0.399246	9.4e-10	6.59e-08	10.3357
MTMR7	myotubularin related protein 7	9108	-	-1.24124	-0.311778	9.68e-10	6.76e-08	8.977
STMN2	stathmin 2	11075	SCG10, SCGN10	-1.25909	-0.332376	1.04e-09	7.23e-08	12.7151
CEMIP	cell migration inducing hyaluronidase 1	57214	CCSP1, CEMIP1, HYBID, KIAA1199, TMEM2L	1.37113	0.45537	1.23e-09	8.46e-08	9.7006
SLC1A2	solute carrier family 1 member 2	6506	DEE41, EAAT2, EIEE41, GLT-1, GLT1, HBGT	-1.29463	-0.372545	1.3e-09	8.89e-08	8.7824
XKR7	XK related 7	343702	C20ORF159, DJ310O13.4	-1.41669	-0.502523	1.51e-09	1.02e-07	7.6291
SLFN13	schlafen family member 13	146857	SLFN10, HSLFN13	-1.21181	-0.277166	1.8e-09	1.2e-07	11.6818
HES5	hes family bHLH transcription factor 5	388585	BHLHB38	-1.41802	-0.503876	1.8e-09	1.2e-07	8.1941
AHNAK2	AHNAK nucleoprotein 2	113146	C14ORF78	1.26132	0.334934	1.83e-09	1.21e-07	14.661
MCHR1	melanin concentrating hormone receptor 1	2847	GPR24, MCH-1R, MCH1R, SLC-1, SLC1	1.22996	0.298607	2.58e-09	1.65e-07	9.6989
KCNQ2	potassium voltage-gated channel subfamily Q member 2	3785	BFNC, DEE7, EBN, EBN1, ENB1, HNSPC, KCNA11, KV7.2	-1.21013	-0.275163	2.63e-09	1.68e-07	11.9908
BRSK2	BR serine/threonine kinase 2	9024	C11ORF7, PEN11B, SAD-A, SAD1, SADA, STK29	-1.28478	-0.361524	2.81e-09	1.78e-07	10.975
GASK1B	golgi associated kinase 1B	51313	AD021, AD036, C4ORF18, ENED, FAM198B	1.20347	0.267195	3.39e-09	2.09e-07	14.1811
CXCL12	C-X-C motif chemokine ligand 12	6387	IRH, PBSF, SCYB12, SDF1, TLSF, TPAR1	1.22489	0.292656	4.17e-09	2.5e-07	12.1382
APOE	apolipoprotein E	348	AD2, APO-E, APOE4, LDLCQ5, LPG	1.25051	0.322519	4.81e-09	2.84e-07	13.5973
CYP26C1	cytochrome P450 family 26 subfamily C member 1	340665	FFDD4	1.34687	0.429607	4.81e-09	2.84e-07	10.0514
SEMA5B	semaphorin 5B	54437	SEMAG, SEMG	-1.24828	-0.319943	5.19e-09	3.04e-07	11.6136
SLC16A3	solute carrier family 16 member 3	9123	MCT 3, MCT 4, MCT-3, MCT-4, MCT3, MCT4	1.23476	0.304227	5.35e-09	3.13e-07	12.7005
MANEAL	mannosidase endo-alpha like	149175	-	-1.27067	-0.345584	5.79e-09	3.32e-07	9.0197
MPPED2	metallophosphoesterase domain containing 2	744	239FB, C11ORF8	-1.25963	-0.332998	6.27e-09	3.53e-07	9.3043
ACSM3	acyl-CoA synthetase medium chain family member 3	6296	SA, SAH	1.30515	0.384215	6.56e-09	3.65e-07	8.9729
NRXN2	neurexin 2	9379	-	-1.30522	-0.384296	7.25e-09	4e-07	9.3303
TCEAL2	transcription elongation factor A like 2	140597	MY0876G05, WEX1, MY048	-1.24609	-0.317412	8.36e-09	4.53e-07	8.6429
EOMES	eomesodermin	8320	TBR2	-1.32006	-0.4006	8.41e-09	4.54e-07	10.4856
KLHDC8A	kelch domain containing 8A	55220	-	-1.22923	-0.297751	9.19e-09	4.95e-07	11.1343
ALCAM	activated leukocyte cell adhesion molecule	214	CD166, MEMD	1.24775	0.31933	9.49e-09	5.1e-07	15.6905
SLC17A6	solute carrier family 17 member 6	57084	DNPI, VGLUT2	-1.40115	-0.48661	1.08e-08	5.68e-07	9.3708
ELFN2	extracellular leucine rich repeat and fibronectin type III domain containing 2	114794	LRRC62, PPP1R29	1.21973	0.286566	1.11e-08	5.82e-07	11.7392
GRIA2	glutamate ionotropic receptor AMPA type subunit 2	2891	GLUR2, GLURB, GLUA2, GLUR-K2, HBGR2, NEDLIB, GLUR-2, GLUR-B	-1.37554	-0.460003	1.26e-08	6.47e-07	8.1482
SSC5D	scavenger receptor cysteine rich family member with 5 domains	284297	S5D-SRCRB	1.2423	0.313013	1.35e-08	6.89e-07	12.2616
PLEKHA6	pleckstrin homology domain containing A6	22874	PEPP-3, PEPP3	-1.22367	-0.291218	1.55e-08	7.69e-07	10.2169
OLFML2A	olfactomedin like 2A	169611	PRO34319	1.30032	0.378871	1.62e-08	8.01e-07	14.1026
SNAI2	snail family transcriptional repressor 2	6591	SLUG, SLUGH, SLUGH1, SNAIL2, WS2D	1.22916	0.297672	1.71e-08	8.37e-07	12.9737
MYOF	myoferlin	26509	FER1L3, HAE7	1.23247	0.301549	1.75e-08	8.51e-07	15.9694
MMP9	matrix metallopeptidase 9	4318	CLG4B, GELB, MANDP2, MMP-9	1.34425	0.426797	1.94e-08	9.32e-07	8.6536
PPP1R1A	protein phosphatase 1 regulatory inhibitor subunit 1A	5502	I1, IPP1	-1.28678	-0.363765	1.99e-08	9.5e-07	8.798
PTPRZ1	protein tyrosine phosphatase receptor type Z1	5803	HPTPZ, HPTPZETA, PTP-ZETA, PTP18, PTPRZ, PTPZ, R-PTP-ZETA-2, RPTPB, RPTPBETA, PHOSPHACAN	-1.29786	-0.376133	2.01e-08	9.57e-07	14.7497
PGF	placental growth factor	5228	D12S1900, PGFL, PIGF, PLGF, PLGF-2, SHGC-10760	1.2503	0.322273	2.03e-08	9.62e-07	8.5201
NUP210	nucleoporin 210	23225	GP210, POM210	-1.20052	-0.263661	2.03e-08	9.62e-07	13.3954
DLG2	discs large MAGUK scaffold protein 2	1740	PPP1R58, PSD-93, PSD93, CHAPSYN-110	-1.22483	-0.292585	2.08e-08	9.81e-07	10.4336
AHR	aryl hydrocarbon receptor	196	FVH3, RP85, BHLHE76	1.20129	0.26459	2.12e-08	9.91e-07	12.4336
CTNNA2	catenin alpha 2	1496	CAP-R, CAPR, CDCBM9, CT114, CTNR	-1.2404	-0.310808	2.37e-08	1.1e-06	10.5237
TGFB1	transforming growth factor beta 1	7040	CED, DPD1, IBDIMDE, LAP, TGF-BETA1, TGFB, TGFBETA	1.23777	0.307745	2.55e-08	1.17e-06	13.7412
IL2RB	interleukin 2 receptor subunit beta	3560	CD122, IL15RB, IMD63, P70-75	1.35418	0.43742	2.56e-08	1.17e-06	7.2089
P2RX3	purinergic receptor P2X 3	5024	P2X3	-1.38917	-0.474219	2.57e-08	1.17e-06	7.3891
LTBP2	latent transforming growth factor beta binding protein 2	4053	C14ORF141, GLC3D, LTBP3, MSPKA, MSTP031, WMS3	1.32598	0.407064	2.83e-08	1.27e-06	15.5283
NMNAT2	nicotinamide nucleotide adenylyltransferase 2	23057	C1ORF15, PNAT2	-1.21347	-0.279141	2.86e-08	1.28e-06	9.2211
TGM2	transglutaminase 2	7052	G(H), TG(C), TGC, HTG2, TTG	1.22914	0.297645	2.99e-08	1.32e-06	14.3665
ZNF367	zinc finger protein 367	195828	AFF29, CDC14B, ZFF29	-1.23632	-0.306056	3.04e-08	1.34e-06	10.4482
DPYSL5	dihydropyrimidinase like 5	56896	CRAM, CRMP-5, CRMP5, CV2, RTSC4, ULIP6	-1.2001	-0.26316	3.16e-08	1.39e-06	14.5946
SEMA3C	semaphorin 3C	10512	SEMAE, SEME	1.21617	0.282349	3.25e-08	1.42e-06	14.8443
RHPN1	rhophilin Rho GTPase binding protein 1	114822	ODF5, RHOPHILIN, RHPN	-1.27229	-0.347424	3.41e-08	1.47e-06	10.4611
LGR5	leucine rich repeat containing G protein-coupled receptor 5	8549	FEX, GPR49, GPR67, GRP49, HG38	-1.2134	-0.27906	3.54e-08	1.52e-06	10.3063
ADCYAP1R1	ADCYAP receptor type I	117	PAC1, PAC1R, PACAPR, PACAPRI	-1.35576	-0.439098	3.6e-08	1.55e-06	7.8671
ERAP2	endoplasmic reticulum aminopeptidase 2	64167	L-RAP, LRAP	1.26723	0.34168	3.68e-08	1.58e-06	11.0265
INSM2	INSM transcriptional repressor 2	84684	IA-6, IA6, MLT1	-1.37688	-0.461402	3.73e-08	1.6e-06	8.1806
CHGA	chromogranin A	1113	CGA, PHE5, PHES	-1.29808	-0.376381	4.26e-08	1.78e-06	7.7676
SYP	synaptophysin	6855	MRX96, MRXSYP, XLID96	-1.27959	-0.355677	4.32e-08	1.81e-06	9.5185
PTPRO	protein tyrosine phosphatase receptor type O	5800	GLEPP1, NPHS6, PTP-OC, PTP-U2, PTPROT, PTPU2, R-PTP-O	-1.27057	-0.345473	5.27e-08	2.16e-06	9.2546
PRPH	peripherin	5630	NEF4, PRPH1	-1.31796	-0.398305	5.42e-08	2.22e-06	7.4833
CYP26A1	cytochrome P450 family 26 subfamily A member 1	1592	CP26, CYP26, P450RAI, P450RAI1	1.35231	0.435422	5.62e-08	2.28e-06	9.7875
JPH4	junctophilin 4	84502	JP4, JPHL1	-1.22043	-0.287393	5.83e-08	2.36e-06	9.1738
CYTL1	cytokine like 1	54360	C17, C4ORF4	1.21389	0.279636	6.31e-08	2.53e-06	11.1515
NRXN1	neurexin 1	9378	HS.22998, PTHSL2, SCZD17	-1.25941	-0.332749	6.48e-08	2.57e-06	8.8701
CHRNB2	cholinergic receptor nicotinic beta 2 subunit	1141	EFNL3, NACHRB2	-1.29213	-0.369756	6.58e-08	2.61e-06	9.1134
CPLX2	complexin 2	10814	921-L, CPX-2, CPX2, HFB1	-1.3404	-0.422662	8.64e-08	3.3e-06	8.9364
CFH	complement factor H	3075	AHUS1, AMBP1, ARMD4, ARMS1, CFHL3, FH, FHL1, HF, HF1, HF2, HUS	1.31977	0.400288	8.78e-08	3.35e-06	12.3882
COL1A1	collagen type I alpha 1 chain	1277	CAFYD, EDSARTH1, EDSC, OI1, OI2, OI3, OI4	1.31095	0.390612	8.82e-08	3.35e-06	19.6017
DLL1	delta like canonical Notch ligand 1	28514	DELTA1, DL1, DELTA, NEDBAS	-1.2221	-0.289367	9.96e-08	3.72e-06	10.8124
KCNC1	potassium voltage-gated channel subfamily C member 1	3746	EPM7, KV3.1, KV4, NGK2	-1.29955	-0.378007	9.97e-08	3.72e-06	8.7837
SOX1	SRY-box transcription factor 1	6656	-	-1.34962	-0.432558	1.03e-07	3.84e-06	11.8818
WSCD1	WSC domain containing 1	23302	-	-1.21257	-0.278064	1.35e-07	4.9e-06	12.384
PLPPR1	phospholipid phosphatase related 1	54886	LPPR1, PRG-3, PRG3	-1.34719	-0.429958	1.57e-07	5.59e-06	7.8219
ELAVL3	ELAV like RNA binding protein 3	1995	HUC, HUCL, PLE21	-1.35657	-0.439961	1.62e-07	5.74e-06	10.6716
PDIA2	protein disulfide isomerase family A member 2	64714	PDA2, PDI, PDIP, PDIR	-1.35287	-0.436022	1.65e-07	5.83e-06	6.8845
AGAP2	ArfGAP with GTPase domain, ankyrin repeat and PH domain 2	116986	CENTG1, GGAP2, PIKE	-1.30521	-0.384285	1.68e-07	5.9e-06	7.9658
FAM111B	FAM111 trypsin like peptidase B	374393	CANP, POIKTMP	-1.20733	-0.271821	1.8e-07	6.16e-06	11.8642
SHISA7	shisa family member 7	729956	CKAMP59	-1.34979	-0.432734	1.83e-07	6.27e-06	6.5909
LRRC55	leucine rich repeat containing 55	219527	-	-1.29636	-0.374466	2.12e-07	7.12e-06	9.383
CCDC74B	coiled-coil domain containing 74B	91409	-	-1.21278	-0.278317	2.18e-07	7.27e-06	9.0361
TMEM196	transmembrane protein 196	256130	-	-1.35479	-0.438074	2.36e-07	7.82e-06	6.3733
NLGN3	neuroligin 3	54413	HNL3	-1.24261	-0.313379	2.76e-07	8.89e-06	11.2092
EHD2	EH domain containing 2	30846	PAST2	1.21997	0.286851	2.98e-07	9.46e-06	13.9423
PAX5	paired box 5	5079	ALL3, BSAP, PAX-5	-1.34964	-0.432576	3.5e-07	1.08e-05	9.1322
GRM2	glutamate metabotropic receptor 2	2912	GLUR2, GPRC1B, MGLUR2, MGLU2	-1.31461	-0.394633	4.09e-07	1.23e-05	7.3734
FMN1	formin 1	342184	FMN, LD	1.26292	0.336763	4.32e-07	1.29e-05	10.7056
CPNE4	copine 4	131034	COPN4, CPN4	-1.22552	-0.293394	4.39e-07	1.31e-05	8.4746
LOX	lysyl oxidase	4015	AAT10	1.25175	0.323948	4.61e-07	1.36e-05	15.8105
CHRNB4	cholinergic receptor nicotinic beta 4 subunit	1143	-	-1.32096	-0.401592	4.63e-07	1.37e-05	7.6479
TMEM119	transmembrane protein 119	338773	OBIF	1.25721	0.33023	4.9e-07	1.44e-05	9.1804
EMILIN3	elastin microfibril interfacer 3	90187	C20ORF130, EMILIN5, DJ620E11.4	-1.22265	-0.290011	5.48e-07	1.59e-05	9.8574
ITGA11	integrin subunit alpha 11	22801	HST18964	1.30363	0.382529	6.34e-07	1.8e-05	15.5183
COL6A3	collagen type VI alpha 3 chain	1293	BTHLM1, BTHLM1C, DYT27, UCMD1, UCMD1C	1.25797	0.331098	7.23e-07	2.02e-05	9.6964
E2F2	E2F transcription factor 2	1870	E2F-2	-1.249	-0.320769	7.38e-07	2.05e-05	10.1146
CCDC177	coiled-coil domain containing 177	56936	C14ORF162, PLPL	-1.26326	-0.337151	7.5e-07	2.08e-05	9.2001
ADAMTS14	ADAM metallopeptidase with thrombospondin type 1 motif 14	140766	-	1.30949	0.389003	8.09e-07	2.22e-05	9.0276
TP73	tumor protein p73	7161	CILD47, P73	-1.33373	-0.415463	8.22e-07	2.25e-05	6.4927
CHRNA3	cholinergic receptor nicotinic alpha 3 subunit	1136	BAIPRCK, LNCR2, NACHRA3, PAOD2	-1.29714	-0.375331	8.89e-07	2.41e-05	9.1966
PROCR	protein C receptor	10544	CCCA, CCD41, EPCR	1.22258	0.289933	8.95e-07	2.42e-05	11.1112
ZNF497	zinc finger protein 497	162968	-	-1.23504	-0.30456	9.19e-07	2.47e-05	8.6301
CELF3	CUGBP Elav-like family member 3	11189	BRUNOL1, CAGH4, ERDA4, ETR-1, TNRC4	-1.33291	-0.414582	1.04e-06	2.76e-05	10.016
SOX8	SRY-box transcription factor 8	30812	-	-1.24633	-0.317686	1.1e-06	2.92e-05	10.6104
SVOP	SV2 related protein	55530	SLC22B4	-1.33237	-0.413996	1.12e-06	2.94e-05	7.0051
SRRM3	serine/arginine repetitive matrix 3	222183	-	-1.26414	-0.338153	1.12e-06	2.94e-05	7.7941
MYO16	myosin XVI	23026	MYAP3, MYR8, MYO16B, NYAP3, PPP1R107	-1.22223	-0.289514	1.16e-06	3.02e-05	9.8986
KLF9	KLF transcription factor 9	687	BTEB, BTEB1	1.21203	0.277429	1.35e-06	3.43e-05	11.2418
TBX18	T-box transcription factor 18	9096	CAKUT2, PUJO	1.27699	0.352744	1.55e-06	3.89e-05	9.9132
CDH12	cadherin 12	1010	CDHB	-1.3009	-0.379514	1.55e-06	3.89e-05	7.7075
BARHL2	BarH like homeobox 2	343472	-	-1.32386	-0.404748	1.57e-06	3.93e-05	6.9753
FBN3	fibrillin 3	84467	-	-1.31632	-0.396514	1.62e-06	4.04e-05	11.2933
BNC2	basonuclin zinc finger protein 2	54796	BSN2, LUTO, BN2	1.20163	0.264989	1.68e-06	4.18e-05	12.1024
HHIP	hedgehog interacting protein	64399	HIP	1.2028	0.266393	1.7e-06	4.22e-05	9.692
DDC	dopa decarboxylase	1644	AADC	-1.32079	-0.401405	1.88e-06	4.6e-05	6.4778
UCP3	uncoupling protein 3	7352	SLC25A9	-1.25175	-0.323951	1.98e-06	4.82e-05	7.5836
PTCHD4	patched domain containing 4	442213	C6ORF138, PTCH53, SLC65C2, DJ402H5.2	1.21739	0.283792	2.18e-06	5.21e-05	11.0399
LOXL4	lysyl oxidase like 4	84171	LOXC	1.20199	0.265427	2.23e-06	5.31e-05	11.2866
NRK	Nik related kinase	203447	NESK	1.20869	0.273448	2.31e-06	5.45e-05	13.7966
NMU	neuromedin U	10874	-	-1.26136	-0.334978	2.62e-06	6.05e-05	10.1943
FGF5	fibroblast growth factor 5	2250	HBGF-5, SMAG-82, TCMGLY	1.22125	0.288357	2.62e-06	6.05e-05	9.955
CALCR	calcitonin receptor	799	CRT, CT-R, CTR, CTR1	1.29499	0.372941	2.68e-06	6.15e-05	8.8833
FAM181B	family with sequence similarity 181 member B	220382	-	-1.20683	-0.271221	2.72e-06	6.22e-05	10.3673
TNFSF15	TNF superfamily member 15	9966	TL1, TL1A, TNLG1B, VEGI, VEGI192A	1.31689	0.397133	2.82e-06	6.43e-05	5.9327
H2BC9	H2B clustered histone 9	8345	H2B/J, H2BFJ, HIST1H2BH	-1.21772	-0.284186	3.05e-06	6.92e-05	8.3617
KLHL14	kelch like family member 14	57565	-	-1.28172	-0.358082	3.1e-06	7.02e-05	8.6031
UNCX	UNC homeobox	340260	UNCX4.1	-1.31648	-0.396691	3.12e-06	7.05e-05	7.8934
LRRC4	leucine rich repeat containing 4	64101	NAG14, NGL-2	-1.2219	-0.289131	3.85e-06	8.38e-05	11.6111
SRRM4	serine/arginine repetitive matrix 4	84530	KIAA1853, MU-MB-2.76, NSR100	-1.21478	-0.280697	4.05e-06	8.77e-05	9.3899
CABP7	calcium binding protein 7	164633	CALN2	-1.31271	-0.392546	4.1e-06	8.84e-05	7.9029
RIMS4	regulating synaptic membrane exocytosis 4	140730	C20ORF190, RIM 4, RIM-4, RIM4, RIM4-GAMMA, RIM4GAMMA	-1.22015	-0.287055	4.25e-06	9.11e-05	9.6934
DACH2	dachshund family transcription factor 2	117154	-	-1.23959	-0.309862	4.34e-06	9.26e-05	8.4958
LGI2	leucine rich repeat LGI family member 2	55203	LGIL2	-1.28739	-0.364451	4.47e-06	9.52e-05	10.8124
CCNA1	cyclin A1	8900	CT146	-1.26876	-0.343418	4.52e-06	9.59e-05	7.5729
RAB3C	RAB3C, member RAS oncogene family	115827	-	-1.26057	-0.334075	4.72e-06	9.93e-05	8.0902
SCN3A	sodium voltage-gated channel alpha subunit 3	6328	DEE62, EIEE62, FFEVF4, NAC3, NAV1.3	-1.23144	-0.300348	4.94e-06	0.000104	9.5984
CCNE2	cyclin E2	9134	CYCE2	-1.21437	-0.280203	4.98e-06	0.000104	10.7546
FNDC5	fibronectin type III domain containing 5	252995	FRCP2, IRISIN	-1.22371	-0.291256	4.99e-06	0.000105	8.75
LRAT	lecithin retinol acyltransferase	9227	LCA14	-1.2537	-0.32619	5.18e-06	0.000108	8.5384
SLC35F1	solute carrier family 35 member F1	222553	C6ORF169, DJ230I3.1	-1.20106	-0.264309	5.34e-06	0.000111	12.4525
PODNL1	podocan like 1	79883	SLRR5B	1.24064	0.311083	5.8e-06	0.00012	8.4253
PRRG3	proline rich and Gla domain 3	79057	PRGP3, TMG3	-1.21796	-0.284461	5.96e-06	0.000123	8.624
IL31RA	interleukin 31 receptor A	133396	CRL, CRL3, GLM-R, GLMR, GPL, IL-31RA, PLCA2, PRO21384, HGLM-R, ZCYTOR17	1.23132	0.300211	6.37e-06	0.000129	9.4022
NT5E	5'-nucleotidase ecto	4907	CALJA, CD73, E5NT, NT, NT5, NTE, EN, ENT	1.25888	0.332144	6.61e-06	0.000133	13.6842
CCSER1	coiled-coil serine rich protein 1	401145	FAM190A	-1.26841	-0.343017	7.6e-06	0.00015	7.4366
C6orf118	chromosome 6 open reading frame 118	168090	BA85G2.1, DJ416F21.2	-1.22494	-0.292706	7.97e-06	0.000156	8.877
TMEM145	transmembrane protein 145	284339	-	-1.29189	-0.369488	8.58e-06	0.000165	6.6611
SNCAIP	synuclein alpha interacting protein	9627	SYPH1, SPH1	-1.2028	-0.266401	8.63e-06	0.000165	9.7754
SOWAHB	sosondowah ankyrin repeat domain family member B	345079	ANKRD56	1.21649	0.282724	8.71e-06	0.000167	8.5378
FNDC1	fibronectin type III domain containing 1	84624	AGS8, FNDC2, MEL4B3, BA243O10.1, DJ322A24.1	1.23174	0.300692	9.15e-06	0.000174	9.1457
RIMKLA	ribosomal modification protein rimK like family member A	284716	FAM80A, NAAGS, NAAGS-II, NAAGS2	-1.25504	-0.327729	9.17e-06	0.000174	7.5986
FBLN7	fibulin 7	129804	TM14	-1.22276	-0.290144	1e-05	0.000188	9.8731
CFAP91	cilia and flagella associated protein 91	89876	AAT1, AAT1ALPHA, C3ORF15, CAM-IP2, MAATS1, SPATA26, SPGF51	-1.2031	-0.266753	1e-05	0.000188	9.9619
GNRH1	gonadotropin releasing hormone 1	2796	GNRH, GRH, LHRH, LNRH	-1.24709	-0.31856	1.03e-05	0.000192	8.7925
EXOC3L2	exocyst complex component 3 like 2	90332	BMRS, XTP7	1.20936	0.274242	1.1e-05	0.000203	8.6179
THBD	thrombomodulin	7056	AHUS6, BDCA-3, BDCA3, CD141, THPH12, THRM, TM	1.26939	0.344131	1.14e-05	0.000209	12.358
RGS8	regulator of G protein signaling 8	85397	-	-1.28284	-0.359341	1.16e-05	0.000212	6.774
SYTL5	synaptotagmin like 5	94122	SLP5	1.24799	0.319609	1.21e-05	0.00022	10.0504
ARSI	arylsulfatase family member I	340075	ASI, SPG66	1.24922	0.321022	1.21e-05	0.00022	12.4973
PHYHIPL	phytanoyl-CoA 2-hydroxylase interacting protein like	84457	-	-1.28361	-0.360204	1.37e-05	0.000245	9.5367
MMP13	matrix metallopeptidase 13	4322	CLG3, MANDP1, MDST, MMP-13	1.29093	0.368407	1.43e-05	0.000255	7.5904
EML5	EMAP like 5	161436	EMAP-2, EMAP-5, FAP16	-1.24107	-0.31158	1.44e-05	0.000255	7.6396
FGF18	fibroblast growth factor 18	8817	FGF-18, ZFGF5	-1.25416	-0.326717	1.48e-05	0.000262	9.026
CDKN1A	cyclin dependent kinase inhibitor 1A	1026	CAP20, CDKN1, CIP1, MDA-6, P21, SDI1, WAF1, P21CIP1	1.26103	0.3346	1.65e-05	0.00029	16.1303
KCNH8	potassium voltage-gated channel subfamily H member 8	131096	ELK, ELK1, KV12.1, ELK3, HELK-1	-1.24935	-0.321179	1.71e-05	0.000298	7.9962
SIX1	SIX homeobox 1	6495	BOS3, DFNA23, TIP39	1.25129	0.323415	1.8e-05	0.000311	8.5928
HPCAL4	hippocalcin like 4	51440	HLP4	-1.22287	-0.290274	1.86e-05	0.000319	8.3013
WNT8B	Wnt family member 8B	7479	-	-1.26971	-0.344504	1.9e-05	0.000325	7.7401
PSD2	pleckstrin and Sec7 domain containing 2	84249	EFA6C	-1.26312	-0.336992	1.97e-05	0.000334	7.4575
KCNMA1	potassium calcium-activated channel subfamily M alpha 1	3778	BKTM, CADEDS, IEG16, KCA1.1, LIWAS, MAXIK, PNKD3, SAKCA, SLO, SLO-ALPHA, SLO1, BA205K10.1, HSLO, MSLO1	1.22981	0.298438	2.06e-05	0.000347	12.9818
OSBP2	oxysterol binding protein 2	23762	HLM, ORP-4, ORP4, OSBPL1, OSBPL4	-1.20404	-0.267883	2.1e-05	0.000352	8.8174
LAG3	lymphocyte activating 3	3902	CD223	-1.23153	-0.300447	2.23e-05	0.000372	7.8584
PCSK2	proprotein convertase subtilisin/kexin type 2	5126	NEC 2, NEC-2, NEC2, PC2, SPC2	-1.2808	-0.357048	2.25e-05	0.000374	10.5287
RARB	retinoic acid receptor beta	5915	HAP, MCOPS12, NR1B2, RARBETA, RARBETA1, RRB2	1.21127	0.276518	2.28e-05	0.000378	7.8216
NKD2	NKD inhibitor of Wnt signaling pathway 2	85409	NAKED2	-1.26275	-0.336566	2.52e-05	0.000413	8.5884
PTPRH	protein tyrosine phosphatase receptor type H	5794	R-PTP-H, SAP1	-1.22225	-0.289534	2.55e-05	0.000416	7.8044
SYNE3	spectrin repeat containing nuclear envelope family member 3	161176	C14ORF139, C14ORF49, KASH3, LINC00341, NCRNA00341, NET53, NESP3	1.21312	0.278717	2.61e-05	0.000424	8.0372
GABRB2	gamma-aminobutyric acid type A receptor subunit beta2	2561	DEE92, ICEE2	-1.26796	-0.342508	2.66e-05	0.000432	6.7377
COL12A1	collagen type XII alpha 1 chain	1303	BA209D8.1, BTHLM2, COL12A1L, DJ234P15.1, EDSMYP, UCMD2	1.21208	0.27749	3e-05	0.000481	15.4802
ISLR	immunoglobulin superfamily containing leucine rich repeat	3671	HST17563, MEFLIN	1.21565	0.281723	3.03e-05	0.000484	10.0472
PCDH8	protocadherin 8	5100	ARCADLIN, PAPC	-1.22017	-0.287083	3.03e-05	0.000484	8.6494
ROS1	ROS proto-oncogene 1, receptor tyrosine kinase	6098	MCF3, ROS, C-ROS-1	1.24754	0.319086	3.09e-05	0.000493	8.0569
F2RL2	coagulation factor II thrombin receptor like 2	2151	PAR-3, PAR3	1.23687	0.306694	3.13e-05	0.000496	12.7612
SRPX2	sushi repeat containing protein X-linked 2	27286	BPP, CBPS, PMGX, RESDX, SRPUL	1.24706	0.318528	3.31e-05	0.000519	11.0523
ZCCHC12	zinc finger CCHC-type containing 12	170261	PNMA7A, SIZN, SIZN1	-1.22432	-0.291983	3.33e-05	0.00052	7.9189
DLL3	delta like canonical Notch ligand 3	10683	SCDO1	-1.2024	-0.26592	3.37e-05	0.000526	10.4388
NEUROG2	neurogenin 2	63973	ATOH4, MATH4A, NGN2, BHLHA8, NGN-2	-1.26527	-0.339447	3.43e-05	0.000533	5.2252
ACTL6B	actin like 6B	51412	ACTL6, BAF53B, DEE76, EIEE76, IDDSSAD, SMARCN2, ARPNALPHA	-1.27691	-0.352659	3.53e-05	0.000547	6.4221
GADD45G	growth arrest and DNA damage inducible gamma	10912	CR6, DDIT2, GADD45GAMMA, GRP17	-1.21754	-0.283975	3.58e-05	0.000553	8.6195
SLC4A10	solute carrier family 4 member 10	57282	NBCN2, NCBE	-1.27647	-0.35216	3.62e-05	0.000558	5.8502
SYT9	synaptotagmin 9	143425	-	-1.2217	-0.288886	3.73e-05	0.000572	9.0718
TAC1	tachykinin precursor 1	6863	HS.2563, NK2, NKNA, NPK, TAC2	-1.26959	-0.344357	3.87e-05	0.000593	6.3682
ADAM12	ADAM metallopeptidase domain 12	8038	ADAM12-OT1, CAR10, MCMP, MCMPMLTNA, MLTN, MLTNA	1.2105	0.2756	3.88e-05	0.000594	13.7122
TIMP4	TIMP metallopeptidase inhibitor 4	7079	TIMP-4	1.21326	0.278887	4.06e-05	0.000614	7.6849
F2RL1	F2R like trypsin receptor 1	2150	GPR11, PAR2	1.22651	0.294554	4.06e-05	0.000614	14.1564
RUNDC3A	RUN domain containing 3A	10900	RAP2IP, RPIP-8, RPIP8	-1.23606	-0.305747	4.35e-05	0.000653	8.7777
MYT1L	myelin transcription factor 1 like	23040	MRD39, NZF1, ZC2H2C2, ZC2HC4B, MYT1-L	-1.27151	-0.346539	4.54e-05	0.000675	6.9255
ST18	ST18 C2H2C-type zinc finger transcription factor	9705	NZF-3, NZF3, ZC2H2C3, ZC2HC10, ZNF387	-1.25136	-0.323501	4.64e-05	0.000686	9.2137
FAM181A	family with sequence similarity 181 member A	90050	C14ORF152	-1.26004	-0.333475	4.99e-05	0.000732	8.6692
EBI3	Epstein-Barr virus induced 3	10148	IL-27B, IL27B, IL35B	1.23425	0.303633	5.08e-05	0.000744	8.8957
CREB3L1	cAMP responsive element binding protein 3 like 1	90993	C16DELP11.2, DEL16P11.2, OASIS, OI16	1.21287	0.278425	5.86e-05	0.000841	13.4435
CDKN2B	cyclin dependent kinase inhibitor 2B	1030	CDK4I, INK4B, MTS2, P15, TP15, P15INK4B	1.25801	0.331148	6.07e-05	0.000866	14.8202
KCNK2	potassium two pore domain channel subfamily K member 2	3776	K2P2.1, TPKC1, TREK, TREK-1, TREK1, HTREK-1C, HTREK-1E	-1.25074	-0.322777	6.23e-05	0.000884	8.1226
LRRK2	leucine rich repeat kinase 2	120892	AURA17, DARDARIN, PARK8, RIPK7, ROCO2	-1.25897	-0.332243	6.26e-05	0.000888	6.3477
RPE65	retinoid isomerohydrolase RPE65	6121	BCO3, LCA2, RP20, MRPE65, P63, RD12, SRPE65	-1.26358	-0.337515	6.39e-05	0.000905	6.6268
NELL2	neural EGFL like 2	4753	NRP2	-1.22443	-0.292114	6.43e-05	0.000908	13.6647
GSTA1	glutathione S-transferase alpha 1	2938	GST-EPSILON, GST2, GSTA1-1, GTH1	-1.25095	-0.323024	6.65e-05	0.000933	6.7952
SMOC2	SPARC related modular calcium binding 2	64094	DTDP1, MST117, MSTP117, MSTP140, SMAP2, BA270C4A.1, BA37D8.1, DJ421D16.1	1.21049	0.275589	7.04e-05	0.000981	8.9436
SRL	sarcalumenin	6345	SAR	-1.25251	-0.324823	7.04e-05	0.000981	4.9859
DUSP26	dual specificity phosphatase 26	78986	DSP-4, DUSP24, LDP-4, LDP4, MKP-8, MKP8, NATA1, NEAP, SKRP3	-1.21491	-0.280848	7.21e-05	0.000999	7.8885
HAS2	hyaluronan synthase 2	3037	-	1.20515	0.269216	7.68e-05	0.001053	8.3582
FUT9	fucosyltransferase 9	10690	FUC-TIX	-1.26025	-0.333708	7.73e-05	0.001059	10.354
RIPPLY3	ripply transcriptional repressor 3	53820	DSCR6	-1.25822	-0.331383	7.76e-05	0.001062	10.2402
CNGB1	cyclic nucleotide gated channel subunit beta 1	1258	CNCG2, CNCG3L, CNCG4, CNG4, CNGB1B, GAR1, GARP, GARP2, RCNC2, RCNCB, RCNCBETA, RP45	-1.26112	-0.334708	8.55e-05	0.001151	7.722
LMO2	LIM domain only 2	4005	LMO-2, RBTN2, RBTNL1, RHOM2, TTG2	-1.20746	-0.271981	8.67e-05	0.001164	9.1092
KLLN	killin, p53 regulated DNA replication inhibitor	100144748	CWS4, KILLIN	1.20016	0.263229	8.74e-05	0.001169	7.5862
ARSJ	arylsulfatase family member J	79642	ASJ	1.22359	0.291115	8.8e-05	0.001172	12.9059
SMOC1	SPARC related modular calcium binding 1	64093	OAS	-1.26011	-0.33355	8.94e-05	0.001186	12.0819
ASCL1	achaete-scute family bHLH transcription factor 1	429	ASH1, HASH1, MASH1, BHLHA46	-1.25388	-0.326405	9.09e-05	0.001204	8.6804
MAPK15	mitogen-activated protein kinase 15	225689	ERK7, ERK8	-1.22019	-0.287104	9.25e-05	0.001221	9.4345
WFDC2	WAP four-disulfide core domain 2	10406	BENP, EDDM4, HE4, WAP5, DJ461P17.6	-1.23622	-0.305941	9.26e-05	0.001221	7.2113
INSM1	INSM transcriptional repressor 1	3642	IA-1, IA1	-1.25714	-0.330142	9.49e-05	0.001246	9.9015
PAMR1	peptidase domain containing associated with muscle regeneration 1	25891	DKFZP586H2123, FP938, RAMP	1.23242	0.301493	9.68e-05	0.001265	7.3608
SHD	Src homology 2 domain containing transforming protein D	56961	-	-1.2543	-0.326881	0.000102	0.001317	6.3765
CES3	carboxylesterase 3	23491	ES31	-1.24819	-0.319842	0.000104	0.001337	6.5484
C22orf42	chromosome 22 open reading frame 42	150297	DJ90G24.6	-1.25764	-0.330714	0.000104	0.001338	5.7149
CPA4	carboxypeptidase A4	51200	CPA3	1.21677	0.283055	0.000107	0.001362	12.689
SAMD3	sterile alpha motif domain containing 3	154075	-	-1.25477	-0.327418	0.000107	0.001362	7.4253
SP140	SP140 nuclear body protein	11262	LYSP100, LYSP100-A, LYSP100-B	1.25631	0.329198	0.000108	0.001374	7.9579
KCNN1	potassium calcium-activated channel subfamily N member 1	3780	KCA2.1, SK1, SKCA1, HSK1	-1.21012	-0.275156	0.000108	0.001377	8.402
SOX21	SRY-box transcription factor 21	11166	SOX25	-1.23553	-0.305125	0.00011	0.00139	11.6208
DLX2	distal-less homeobox 2	1746	TES-1, TES1	-1.23972	-0.310011	0.000111	0.0014	7.1366
AC000093.1				-1.2133	-0.278942	0.000118	0.001484	7.3541
NEUROD4	neuronal differentiation 4	58158	ATH-3, ATH3, ATOH3, MATH-3, MATH3, BHLHA4	-1.2541	-0.326655	0.000125	0.001556	7.4584
POLD4	DNA polymerase delta 4, accessory subunit	57804	POLDS, P12	1.20659	0.270934	0.000126	0.001568	8.5969
UNC13C	unc-13 homolog C	440279	-	-1.21489	-0.280826	0.000133	0.001639	7.5857
TNC	tenascin C	3371	150-225, DFNA56, GMEM, GP, HXB, JI, TN, TN-C	1.22592	0.293868	0.00014	0.001718	17.814
COL9A1	collagen type IX alpha 1 chain	1297	DJ149L1.1.2, EDM6, MED, STL4	-1.22917	-0.297687	0.00014	0.001715	10.6298
PEX5L	peroxisomal biogenesis factor 5 like	51555	PEX5R, PEX5RP, PXR2, PXR2B, TRIP8B	-1.23245	-0.301534	0.000151	0.001842	7.1179
CNMD	chondromodulin	11061	BRICD3, CHM-I, CHM1, LECT1, MYETS1	-1.23949	-0.309743	0.00017	0.002046	6.3569
LHX5	LIM homeobox 5	64211	-	-1.24775	-0.319331	0.000178	0.002122	10.7563
SCUBE1	signal peptide, CUB domain and EGF like domain containing 1	80274	-	-1.20418	-0.268049	0.000178	0.002121	14.3759
IGFBP7	insulin like growth factor binding protein 7	3490	AGM, FSTL2, IBP-7, IGFBP-7, IGFBP-7V, IGFBPRP1, MAC25, PSF, RAMSVPS, TAF	1.23483	0.304307	0.00018	0.002139	15.1855
CHRNA4	cholinergic receptor nicotinic alpha 4 subunit	1137	BFNC, EBN, EBN1, NACHR, NACHRA4, NACRA4	-1.24175	-0.31238	0.000189	0.002222	6.8434
CFAP95	cilia and flagella associated protein 95	138255	C9ORF135	-1.24652	-0.317901	0.000192	0.002249	5.6185
SYT4	synaptotagmin 4	6860	HST1192	-1.24406	-0.315056	0.000217	0.002496	9.0052
MICAL2	microtubule associated monooxygenase, calponin and LIM domain containing 2	9645	EBITEIN1, MICAL-2, MICAL2PV1, MICAL2PV2, MICALCL, MICAL-CL	1.22194	0.289174	0.000222	0.002548	15.4593
CDH1	cadherin 1	999	ARC-1, BCDS1, CD324, CDHE, ECAD, LCAM, UVO	1.24283	0.313629	0.000226	0.002582	6.5822
KCNJ9	potassium inwardly rectifying channel subfamily J member 9	3765	GIRK3, KIR3.3	-1.24118	-0.311711	0.000241	0.002716	5.3471
GREM1	gremlin 1, DAN family BMP antagonist	26585	C15DUPQ, CKTSF1B1, CRAC1, CRCS4, DAND2, DRM, DUP15Q, GREMLIN, HMPS, HMPS1, IHG-2, MPSH, PIG2	1.22074	0.287754	0.000246	0.002766	16.5917
SPAG6	sperm associated antigen 6	9576	CFAP194, CT141, FAP194, REPRO-SA-1, PF16	-1.23813	-0.308161	0.000252	0.002828	6.1407
GDF15	growth differentiation factor 15	9518	GDF-15, HG, MIC-1, MIC1, NAG-1, PDF, PLAB, PTGFB	1.23374	0.303039	0.00026	0.002889	10.9821
EBF2	EBF transcription factor 2	64641	COE2, EBF-2, O/E-3, OE-3	-1.22413	-0.291754	0.000261	0.0029	8.3495
EBF3	EBF transcription factor 3	253738	COE3, EBF-3, HADDS, O/E-2, OE-2	-1.21944	-0.286223	0.000266	0.002941	8.8464
TH	tyrosine hydroxylase	7054	DYT14, DYT5B, TYH	-1.23121	-0.300076	0.000275	0.003019	7.7259
PTPN5	protein tyrosine phosphatase non-receptor type 5	84867	PTPSTEP, STEP, STEP61	-1.20679	-0.271175	0.00028	0.003064	8.8355
COL26A1	collagen type XXVI alpha 1 chain	136227	EMI6, EMID2, EMU2, SH2B	-1.2107	-0.275836	0.000283	0.003093	12.2186
NDNF	neuron derived neurotrophic factor	79625	C4ORF31, HH25, NORD	-1.2143	-0.280128	0.000288	0.003139	8.2387
SLC7A3	solute carrier family 7 member 3	84889	ATRC3, CAT-3, CAT3	-1.21871	-0.28535	0.000295	0.003199	8.7289
CBLN1	cerebellin 1 precursor	869	-	-1.22803	-0.296348	0.000302	0.003266	7.1283
KCNK5	potassium two pore domain channel subfamily K member 5	8645	K2P5.1, KCNK5B, TASK-2, TASK2	-1.22252	-0.289862	0.000308	0.003324	8.6442
CRH	corticotropin releasing hormone	1392	CRF, CRH1	-1.23515	-0.304689	0.000322	0.003463	9.3565
CEACAM1	CEA cell adhesion molecule 1	634	BGP, BGP1, BGPI	1.22641	0.294437	0.000326	0.003502	6.444
IL7R	interleukin 7 receptor	3575	CD127, CDW127, IL-7R-ALPHA, IL-7RALPHA, IL7RA, IL7RALPHA, ILRA, IMD104, LNC-IL7R, SIL-7R	1.22878	0.297232	0.000327	0.003512	10.2116
DPP6	dipeptidyl peptidase like 6	1804	DPL1, DPPX, MRD33, VF2	-1.2225	-0.289829	0.000335	0.003572	7.9124
ABCA12	ATP binding cassette subfamily A member 12	26154	ARCI4A, ARCI4B, ICR2B, LI2	1.21482	0.280748	0.00036	0.003786	8.2683
GCNT3	glucosaminyl (N-acetyl) transferase 3, mucin type	9245	C2/4GNT, C24GNT, C2GNT2, C2GNTM, GNTM	1.23091	0.299727	0.000381	0.003971	7.1691
BHLHE40	basic helix-loop-helix family member e40	8553	BHLHB2, CLAST5, DEC1, HLHB2, SHARP-2, SHARP2, STRA13, STRA14	1.20985	0.274827	0.000389	0.004037	13.6929
AMIGO2	adhesion molecule with Ig like domain 2	347902	ALI1, AMIGO-2, DEGA	1.22039	0.287344	0.000391	0.004063	14.9927
RRAD	RRAD, Ras related glycolysis inhibitor and calcium channel regulator	6236	RAD, RAD1, REM3	1.20535	0.269458	0.000394	0.00408	8.8723
EN2	engrailed homeobox 2	2020	-	-1.22635	-0.294366	0.000398	0.004111	8.5806
RUNX2	RUNX family transcription factor 2	860	AML3, CBF-ALPHA-1, CBFA1, CCD, CCD1, CLCD, OSF-2, OSF2, PEA2AA, PEBP2AA	1.20577	0.269953	0.000422	0.00432	11.893
FRMD7	FERM domain containing 7	90167	NYS, NYS1, XIPAN	1.20663	0.270989	0.000423	0.004332	8.0886
NKX2-1	NK2 homeobox 1	7080	BCH, BHC, NK-2, NKX2.1, NKX2A, NMTC1, T/EBP, TEBP, TITF1, TTF-1, TTF1	-1.22812	-0.296446	0.000424	0.004342	7.5951
FOXC2	forkhead box C2	2303	FKHL14, LD, MFH-1, MFH1	1.20401	0.267843	0.000434	0.004418	12.5456
CHRND	cholinergic receptor nicotinic delta subunit	1144	ACHRD, CMS2A, CMS3A, CMS3B, CMS3C, FCCMS, SCCMS	-1.22491	-0.292681	0.000446	0.004514	5.6906
ZNF676	zinc finger protein 676	163223	-	1.22755	0.295784	0.000453	0.004573	7.5345
VSTM2A	V-set and transmembrane domain containing 2A	222008	VSTM2	-1.21554	-0.2816	0.000456	0.004596	4.7836
MYOCD	myocardin	93649	MGBL, MYCD	1.21568	0.281758	0.000474	0.004759	8.8691
IP6K3	inositol hexakisphosphate kinase 3	117283	IHPK3, INSP6K3	1.21874	0.285392	0.000475	0.004764	10.3287
CREG2	cellular repressor of E1A stimulated genes 2	200407	-	-1.21715	-0.283504	0.000481	0.00481	4.945
GDF6	growth differentiation factor 6	392255	BMP-13, BMP13, CDMP2, KFM, KFS, KFS1, KFSL, SGM1, SYNS4	1.21063	0.275753	0.000496	0.004931	13.4531
HSPB8	heat shock protein family B (small) member 8	26353	CMT2L, DHMN2, E2IG1, H11, HMN2, HMN2A, HMND2, HSP22, HSPB8-N1, HSPB8-N2, MFM13	1.20014	0.263206	0.000501	0.004968	12.9394
CAMK2B	calcium/calmodulin dependent protein kinase II beta	816	CAM2, CAMK2, CAMKB, CAMKIIBETA, MRD54	-1.22756	-0.295797	0.00052	0.005114	5.813
BTBD17	BTB domain containing 17	388419	BTBD17A, LGALS3BPL, TANGO10A	-1.22539	-0.293237	0.000541	0.005296	10.7917
GDF5	growth differentiation factor 5	8200	BDA1C, BMP-14, BMP14, CDMP1, DUPANS, LAP-4, LAP4, OS5, SYM1B, SYNS2	1.20138	0.264693	0.00055	0.005373	11.0083
FEZF2	FEZ family zinc finger 2	55079	FEZ, FEZL, FKSG36, TOF, ZFP312, ZNF312	-1.2232	-0.290659	0.000561	0.005462	11.2069
ECEL1	endothelin converting enzyme like 1	9427	DA5D, DINE, ECEX, XCE	-1.2235	-0.291018	0.00058	0.005612	8.1515
TTYH1	tweety family member 1	57348	-	-1.21193	-0.277309	0.000587	0.005666	12.7985
HRK	harakiri, BCL2 interacting protein	8739	DP5, HARAKIRI	-1.21933	-0.286088	0.0006	0.005767	6.4033
FBXO43	F-box protein 43	286151	EMI2, ERP1, FBX43, OOMD12, OZEMA12, SPGF64	-1.20191	-0.265331	0.000613	0.005872	7.8773
LRRTM3	leucine rich repeat transmembrane neuronal 3	347731	-	-1.22274	-0.290115	0.000665	0.006281	6.8275
ASCL2	achaete-scute family bHLH transcription factor 2	430	ASH2, HASH2, MASH2, BHLHA45	-1.21136	-0.276632	0.000699	0.006538	6.086
HTR7	5-hydroxytryptamine receptor 7	3363	5-HT7	1.21785	0.284334	0.000755	0.006988	6.4369
INHBA	inhibin subunit beta A	3624	EDF, FRP	1.21391	0.27966	0.000757	0.007004	14.6849
FXYD7	FXYD domain containing ion transport regulator 7	53822	-	-1.20744	-0.271954	0.00078	0.007182	4.8264
TMPRSS2	transmembrane serine protease 2	7113	PRSS10	1.21219	0.277618	0.000784	0.007212	5.3571
GASK1A	golgi associated kinase 1A	729085	C3ORF41, FAM198A	-1.21886	-0.285538	0.000807	0.007344	6.9363
SYT7	synaptotagmin 7	9066	IPCA-7, IPCA7, PCANAP7, SYT-VII, SYTVII	-1.21205	-0.277451	0.000815	0.007403	7.8888
RGS1	regulator of G protein signaling 1	5996	1R20, BL34, HEL-S-87, IER1, IR20	1.2077	0.272266	0.000876	0.007868	7.4678
GRM3	glutamate metabotropic receptor 3	2913	GLUR3, GPRC1C, MGLUR3, MGLU3	-1.21533	-0.281352	0.000886	0.007945	11.2669
KCNH5	potassium voltage-gated channel subfamily H member 5	27133	DEE112, EAG2, H-EAG2, KV10.2, HEAG2	-1.20589	-0.2701	0.00091	0.008128	6.6225
CLDN3	claudin 3	1365	C7ORF1, CPE-R2, CPETR2, HRVP1, RVP1	-1.20761	-0.272156	0.00091	0.008128	6.5423
ITGBL1	integrin subunit beta like 1	9358	OSCP, TIED	1.21349	0.279163	0.000926	0.008249	5.7872
ASIC4	acid sensing ion channel subunit family member 4	55515	ACCN4, BNAC4	-1.2117	-0.277035	0.001082	0.009339	6.5886
SLC8A2	solute carrier family 8 member A2	6543	NCX2	-1.21302	-0.278599	0.001084	0.009355	5.5628
HSD11B2	hydroxysteroid 11-beta dehydrogenase 2	3291	AME, AME1, HSD11K, HSD2, SDR9C3	-1.2005	-0.263633	0.001094	0.009417	7.7929
CFAP210	cilia and flagella associated protein 210	129881	C2ORF77, CCDC173	-1.20579	-0.269977	0.001111	0.009544	7.3646
SIX2	SIX homeobox 2	10736	-	1.20867	0.273415	0.00114	0.009739	9.4218
TIGD3	tigger transposable element derived 3	220359	-	-1.20272	-0.266305	0.00114	0.009739	6.8556
OLFM3	olfactomedin 3	118427	NOE3, NOELIN3, OPTIMEDIN	-1.21159	-0.276905	0.001153	0.009808	7.0084
EPS8L2	EPS8 signaling adaptor L2	64787	DFNB106, EPS8R2	1.20397	0.267798	0.001251	0.010438	13.1638
POSTN	periostin	10631	OSF-2, OSF2, PDLPOSTN, PN	1.20781	0.272392	0.001257	0.010472	11.2279
FAM78B	family with sequence similarity 78 member B	149297	-	-1.20896	-0.273763	0.001267	0.010544	6.157
CBFA2T3	CBFA2/RUNX1 partner transcriptional co-repressor 3	863	ETO2, MTG16, MTGR2, RUNX1T3, ZMYND4	-1.20424	-0.268123	0.001314	0.01087	6.642
KCNJ4	potassium inwardly rectifying channel subfamily J member 4	3761	HIR, HIRK2, HRK1, IRK-3, IRK3, KIR2.3	-1.20107	-0.264321	0.001336	0.011029	6.514
GPR87	G protein-coupled receptor 87	53836	FKSG78, GPR95, KPG_002	1.20687	0.271276	0.001362	0.011198	6.7057
ONECUT1	one cut homeobox 1	3175	HNF-6, HNF6, HNF6A	-1.2077	-0.272264	0.001381	0.011341	6.5443
IGFL4	IGF like family member 4	444882	-	1.20657	0.270914	0.001486	0.012085	6.3527
LRRC10B	leucine rich repeat containing 10B	390205	-	-1.20449	-0.268428	0.001633	0.013052	7.4185
VMO1	vitelline membrane outer layer 1 homolog	284013	ERGA6350, PRO21055	-1.20002	-0.263055	0.0017	0.013446	5.5669

## Sheet: S9b
Supplemental Table S9b. Ingenuity pathway analysis using the DEGs identified between sphingosine-treated T21 NPCs and untreated T21 NPCs.
Ingenuity Canonical Pathways	-log(p-value)	zScore	Ratio	Molecules
Collagen degradation	12.9	2.84019	0.234	COL12A1,COL13A1,COL1A1,COL1A2,COL26A1,COL3A1,COL4A1,COL5A1,COL6A3,COL8A1,COL9A1,MMP13,MMP14,MMP2,MMP9
Assembly of collagen fibrils and other multimeric structures	10.7	3.05085	0.213	COL12A1,COL1A1,COL1A2,COL3A1,COL4A1,COL5A1,COL6A3,COL8A1,COL9A1,LOX,LOXL4,MMP13,MMP9
Hepatic Fibrosis / Hepatic Stellate Cell Activation	10.1		0.104	COL12A1,COL13A1,COL1A1,COL1A2,COL26A1,COL3A1,COL4A1,COL5A1,COL6A3,COL8A1,COL9A1,FN1,MMP13,MMP2,MMP9,PDGFRB,PGF,TGFB1,TGFBR2,TLR4
Collagen chain trimerization	9.98	2.11058	0.25	COL12A1,COL13A1,COL1A1,COL1A2,COL26A1,COL3A1,COL4A1,COL5A1,COL6A3,COL8A1,COL9A1
Pulmonary Fibrosis Idiopathic Signaling Pathway	9.59	3	0.0767	CDH1,COL12A1,COL13A1,COL1A1,COL1A2,COL26A1,COL3A1,COL4A1,COL5A1,COL6A3,COL8A1,COL9A1,CXCL12,FGF18,FN1,MMP13,MMP14,MMP2,MMP9,PDGFRB,PLAU,TGFB1,TGFBR2,WNT2B,WNT8B
Extracellular matrix organization	9.55	2.32379	0.14	ADAM12,CEACAM1,COL1A1,COL1A2,COL3A1,COL4A1,COL5A1,COL6A3,COL9A1,FN1,HAPLN1,NCAN,NRXN1,TGFB1,TNC
Collagen biosynthesis and modifying enzymes	9.02	2.3094	0.179	ADAMTS14,COL12A1,COL13A1,COL1A1,COL1A2,COL26A1,COL3A1,COL4A1,COL5A1,COL6A3,COL8A1,COL9A1
Integrin cell surface interactions	8.84	3.05085	0.153	CDH1,COL13A1,COL1A1,COL1A2,COL3A1,COL4A1,COL5A1,COL6A3,COL8A1,COL9A1,FN1,ITGA11,TNC
Sheddase Signaling Pathway	8.01	0.942809	0.0882	CDH1,CDH12,COL1A1,COL1A2,COL4A1,E2F2,F2RL1,FN1,IGFBP7,MMP13,MMP14,MMP2,MMP9,PDGFRB,PLAU,POSTN,TGFB1,TMPRSS2
Synaptogenesis Signaling Pathway	7.72	-2.06474	0.0694	APOE,CACNA2D2,CAMK2B,CDH1,CDH11,CDH12,CPLX2,CREB3L1,GRIA2,GRM2,GRM3,MAPT,NLGN3,NRXN1,NRXN2,NTRK2,RELN,SYT4,SYT5,SYT7,SYT9,THBS2
Wound Healing Signaling Pathway	7.4	2.9824	0.0763	COL12A1,COL13A1,COL1A1,COL1A2,COL26A1,COL3A1,COL4A1,COL5A1,COL6A3,COL8A1,COL9A1,FN1,MMP9,PGF,SNAI2,TAC1,TGFB1,TGFBR2,TNFSF15
HEY1 Signaling Pathway	7.09	1.94145	0.0932	ASCL1,BMP6,CDKN1A,DLL1,DLL3,E2F2,MMP13,MMP14,MMP2,MMP9,NEUROD4,PGF,RUNX2,TGFB1,TGFBR2
Role of Osteoclasts in Rheumatoid Arthritis Signaling Pathway	7.07	3.1305	0.0665	ADAM12,CALCR,CDH1,COL12A1,COL13A1,COL1A1,COL1A2,COL26A1,COL3A1,COL4A1,COL5A1,COL6A3,COL8A1,COL9A1,CREB3L1,CTNNA2,MMP13,MMP14,MMP2,MMP9,TLR4
Syndecan interactions	6.67	2.64575	0.259	COL1A1,COL1A2,COL3A1,COL5A1,FN1,TGFB1,TNC
ROBO SLIT Signaling Pathway	6.62	-1.38675	0.101	CDH1,CDKN1A,DCC,MMP14,MMP2,NELL2,NRXN1,NRXN2,PAX5,PGF,SLIT1,TGFB1,TGFBR2
Tumor Microenvironment Pathway	6.46	3.20713	0.0833	COL1A1,COL1A2,COL3A1,CXCL12,FGF18,FGF5,FN1,MMP13,MMP14,MMP2,MMP9,PGF,PLAU,TGFB1,TNC
Osteoarthritis Pathway	6.28	2.3094	0.0714	CNMD,CREB3L1,CTNNA2,EPAS1,FGF18,FN1,GDF5,GREM1,ITGA11,MMP13,MMP9,PGF,RUNX2,TGFB1,TGFBR2,TLR4,WNT8B
Elastic fibre formation	6.26	1.41421	0.182	EMILIN3,FBN3,FN1,GDF5,LOX,LOXL4,LTBP2,TGFB1
HOTAIR Regulatory Pathway	6.16	1.94145	0.0848	CDH1,CDKN1A,COL1A1,COL1A2,COL3A1,MMP13,MMP14,MMP2,MMP9,SNAI2,TGFB1,TLR4,WNT2B,WNT8B
Regulation of the Epithelial-Mesenchymal Transition Pathway	6.04		0.0773	CDH1,CDH12,CLDN3,FGF18,FGF5,FOXC2,LOX,MMP2,MMP9,PDGFRB,SNAI2,TGFB1,TGFBR2,WNT2B,WNT8B
RAR Activation	5.93	-0.208514	0.0529	ACTL6B,CAMK2B,CDKN1A,CDKN2B,CNGB1,COL1A1,COL1A2,COL3A1,CREB3L1,CYP26A1,LRAT,MMP13,MMP2,MMP9,MPPED2,NEUROG2,PLAU,RARB,RPE65,TGFB1,TGFBR2,TGM2,TNFSF15
Acetylcholine binding and downstream events	5.67	-2.23607	0.357	CHRNA3,CHRNA4,CHRNB2,CHRNB4,CHRND
Inhibition of Matrix Metalloproteases	5.58	-1.13389	0.184	ADAM12,MMP13,MMP14,MMP2,MMP9,THBS2,TIMP4
WNT/β-catenin Signaling	5.18	0.301511	0.0751	APC2,CDH1,CDH12,GNAO1,RARB,SOX1,SOX21,SOX3,SOX8,TGFB1,TGFBR2,WNT2B,WNT8B
Pathogen Induced Cytokine Storm Signaling Pathway	5.17	2.23607	0.0524	BHLHE40,CDH1,COL12A1,COL13A1,COL1A1,COL1A2,COL26A1,COL3A1,COL4A1,COL5A1,COL6A3,COL8A1,COL9A1,CXCL12,EOMES,MAPK15,PGF,TGFB1,TLR4,TNFSF15
S100 Family Signaling Pathway	5.11	1.25724	0.0396	ADCYAP1R1,ADGRA2,CACNA2D2,CACNG4,CALCR,CAMK2B,CDH1,CDKN1A,CREB3L1,DLC1,F2RL1,F2RL2,GPR87,GRM2,GRM3,HTR7,LGR5,MAPK15,MCHR1,MMP13,MMP14,MMP2,MMP9,NKX2-1,NTRK2,PGF,SSTR2,TGFB1,TLR4,WNT2B,WNT8B
ID1 Signaling Pathway	5.1	0	0.069	BHLHE40,CDKN1A,CHRNA3,CHRNA4,CHRNB2,CHRNB4,CHRND,FN1,MMP2,MMP9,PGF,TGFB1,TGFBR2,TGM2
GP6 Signaling Pathway	5.02	2.11058	0.0859	COL12A1,COL13A1,COL1A1,COL1A2,COL26A1,COL3A1,COL4A1,COL5A1,COL6A3,COL8A1,COL9A1
Molecular Mechanisms of Cancer	4.71	1.41421	0.0372	ADCYAP1R1,ADGRA2,APC2,BMP6,CALCR,CAMK2B,CCNE2,CDH1,CDKN1A,CDKN2B,CTNNA2,E2F2,F2RL1,F2RL2,GNAO1,GPR87,GRM2,GRM3,HTR7,IL2RB,IL31RA,IL7R,ITGA11,LGR5,MCHR1,MMP13,MMP14,MMP2,MMP9,SSTR2,TGFB1,TGFBR2
Regulation of the Epithelial Mesenchymal Transition by Growth Factors Pathway	4.65	2.11058	0.067	CDH1,CDH12,CLDN3,FGF18,FGF5,FOXC2,MMP2,MMP9,PDGFRB,SNAI2,TGFB1,TGFBR2,TNFSF15
Bladder Cancer Signaling	4.53		0.084	CDH1,CDKN1A,E2F2,FGF18,FGF5,MMP13,MMP14,MMP2,MMP9,PGF
Neurexins and neuroligins	4.38	-2.64575	0.123	DLG2,LRRTM3,NLGN3,NRXN1,NRXN2,SYT7,SYT9
Signaling by PDGF	4.33	1.88982	0.121	COL3A1,COL4A1,COL5A1,COL6A3,COL9A1,PDGFRB,THBS2
Potassium Channels	4.27	-2.33333	0.0874	KCNC1,KCNH5,KCNH8,KCNJ4,KCNJ9,KCNK2,KCNMA1,KCNN1,KCNQ2
Degradation of the extracellular matrix	4.23	1.41421	0.0988	CDH1,FBN3,FN1,MMP13,MMP14,MMP2,MMP9,SCUBE1
Axonal Guidance Signaling	4.21		0.0424	ADAM12,ADAMTS14,BMP6,CXCL12,DCC,DPYSL5,ECEL1,ERAP2,GNAO1,HHIP,ITGA11,MMP13,MMP14,MMP2,MMP9,NTRK2,PAPPA,PGF,SEMA3C,SLIT1,WNT2B,WNT8B
Cardiac conduction	4.2	-3.16228	0.0769	ATP1B2,CACNA2D2,CACNG4,CAMK2B,FXYD7,KCNJ4,KCNK2,KCNK5,SCN3A,SLC8A2
Microautophagy Signaling Pathway	4.1		0.0683	COL12A1,COL13A1,COL1A1,COL1A2,COL26A1,COL3A1,COL4A1,COL5A1,COL6A3,COL8A1,COL9A1
NCAM signaling for neurite out-growth	4.1	0.377964	0.111	CNTN2,COL3A1,COL4A1,COL5A1,COL6A3,COL9A1,NCAN
Role of Osteoblasts in Rheumatoid Arthritis Signaling Pathway	3.71	1.38675	0.0542	APC2,COL1A1,CXCL12,MMP13,MMP14,MMP2,MMP9,PGF,RUNX2,TGFB1,TNFSF15,WNT2B,WNT8B
Activin Inhibin Signaling Pathway	3.62	1.1547	0.0563	CCNA1,CDH1,CDKN1A,COL1A1,COL1A2,INHBA,MAPK15,MMP2,PAX5,SNAI2,TGFB1,TLR4
CREB Signaling in Neurons	3.57	1.52753	0.0374	ADCYAP1R1,ADGRA2,BMP6,CACNA2D2,CACNG4,CALCR,CAMK2B,CREB3L1,F2RL1,F2RL2,GNAO1,GPR87,GRIA2,GRM2,GRM3,HTR7,LGR5,MCHR1,NTRK2,PDGFRB,SSTR2,TGFB1,TGFBR2
Neuropathic Pain Signaling in Dorsal Horn Neurons	3.56	-2.12132	0.0792	CAMK2B,GRIA2,GRM2,GRM3,KCNN1,KCNQ2,NTRK2,TAC1
Formation of the ureteric bud	3.45	1	0.19	FOXC2,GREM1,SIX1,SIX2
Preeclampsia Signaling Pathway	3.44	0	0.0621	KCNMA1,LRRC55,MMP14,MMP2,MMP9,NT5E,PGF,TGFB1,TGFBR2,TLR4
Transcriptional Regulatory Network in Embryonic Stem Cells	3.38	1.89737	0.061	EOMES,GJD2,INHBA,LHX5,ONECUT1,TGFB1,TGFBR2,WNT2B,WNT8B,ZIC3
Cerebral Malformation Signaling Pathway	3.33	3	0.0657	BMP6,CDKN1A,CDKN2B,MMP9,PGF,PROCR,SNAI2,THBD,TLR4
Acetylcholine Receptor Signaling Pathway	3.31	-2.7136	0.0556	CACNA2D2,CACNG4,CAMK2B,CHRNA3,CHRNA4,CHRNB2,CHRNB4,CHRND,CREB3L1,GNAO1,TH
STAT3 Pathway	3.28	2.44949	0.0647	BMP6,CDKN1A,IL2RB,IL31RA,IL7R,NTRK2,PDGFRB,TGFB1,TGFBR2
Cyclins and Cell Cycle Regulation	3.25	-1.88982	0.0814	CCNA1,CCNE2,CDKN1A,CDKN2B,E2F2,MYT1,TGFB1
Pulmonary Healing Signaling Pathway	3.24	1.50756	0.0545	CDH1,CXCL12,MMP13,MMP14,MMP2,MMP9,PGF,TGFB1,TLR4,WNT2B,WNT8B
Neuropeptides in Migraine Signaling Pathway	3.23	-1.26491	0.0585	ADCYAP1,ADCYAP1R1,CALCR,CAMK2B,CREB3L1,HTR7,KCNMA1,LRRC55,P2RX3,TAC1
Colorectal Cancer Metastasis Signaling	3.2	1.89737	0.048	CDH1,DCC,GNAO1,MMP13,MMP14,MMP2,MMP9,PGF,TGFB1,TGFBR2,TLR4,WNT2B,WNT8B
Hepatic Fibrosis Signaling Pathway	3.2	2.3094	0.0409	APC2,CACNA2D2,CACNG4,COL1A1,COL1A2,COL3A1,CREB3L1,ITGA11,KLF9,MMP13,PDGFRB,PGF,TGFB1,TGFBR2,TLR4,WNT2B,WNT8B
Autism Signaling Pathway	3.19	0.57735	0.0456	CACNA2D2,CACNG4,CAMK2B,GRM2,GRM3,NLGN3,NRXN1,NTRK2,RARB,RELN,TGFB1,TNFSF15,WNT2B,WNT8B
Bone Mineralization Signaling Pathway	3.17	1	0.0625	COL1A1,COL1A2,COL3A1,FGF18,FGF5,RUNX2,SMPD3,WNT2B,WNT8B
Role of Chondrocytes in Rheumatoid Arthritis Signaling Pathway	3.17	3	0.0625	CXCL12,FN1,MMP13,MMP14,MMP2,MMP9,PGF,PLAU,RUNX2
Endocannabinoid Cancer Inhibition Pathway	3.11	-0.707107	0.0612	CCNE2,CDH1,CDKN1A,CREB3L1,GNAO1,MMP2,PGF,SMPD3,SNAI2
Estrogen-mediated S-phase Entry	3.08	-2	0.154	CCNA1,CCNE2,CDKN1A,E2F2
Factors Promoting Cardiogenesis in Vertebrates	3.02	1.13389	0.0596	APC2,BMP6,CAMK2B,CREB3L1,MYOCD,TGFB1,TGFBR2,WNT2B,WNT8B
Regulation of Insulin-like Growth Factor (IGF) transport and uptake by IGFBPs	2.97	2.12132	0.0645	APOE,FN1,IGFBP7,MMP2,PAPPA,PRSS23,SCG3,TNC
Calcium Signaling	2.97	-3.16228	0.0505	CACNA2D2,CACNG4,CAMK2B,CHRNA3,CHRNA4,CHRNB2,CHRNB4,CHRND,CREB3L1,GRIA2,SLC8A2
Pancreatic Adenocarcinoma Signaling	2.94		0.064	CCNE2,CDKN1A,CDKN2B,E2F2,MMP9,PGF,TGFB1,TGFBR2
Leukocyte Extravasation Signaling	2.82	0.333333	0.0515	CLDN3,CTNNA2,CXCL12,DLC1,EDIL3,MMP13,MMP14,MMP2,MMP9,TIMP4
Transcriptional regulation by RUNX2	2.82	2.23607	0.098	CDKN1A,COL1A1,ITGBL1,MMP13,RUNX2
Catecholamine Biosynthesis	2.8		0.5	DDC,TH
Neuroprotective Role of THOP1 in Alzheimer's Disease	2.79	1	0.0606	FAM111B,GNRH1,MAPT,MMP9,PRSS23,RELN,TAC1,TMPRSS2
Human Embryonic Stem Cell Pluripotency	2.72	1.89737	0.05	APC2,BMP6,INHBA,NTRK2,PDGFRB,TGFB1,TGFBR2,WNT2B,WNT8B,ZIC3
Neurovascular Coupling Signaling Pathway	2.72	-1.26491	0.047	CACNA2D2,CACNG4,GABRB2,GRIA2,KCNJ4,KCNJ9,KCNMA1,KCNN1,LRRC55,MAPT,SLC1A2
Atherosclerosis Signaling	2.71	2.82843	0.0588	APOE,COL1A1,COL1A2,COL3A1,CXCL12,MMP13,MMP9,TGFB1
Activation of Matrix Metalloproteinases	2.69	2	0.121	MMP13,MMP14,MMP2,MMP9
IL-17A Signaling in Fibroblasts	2.68	2.44949	0.075	COL1A1,COL1A2,CXCL12,FN1,LOX,TGFB1
Egg-Sperm Fusion Signaling Pathway	2.65	-1.13389	0.0642	CAMK2B,FBXO43,MMP2,SYT4,SYT5,SYT7,SYT9
GABAergic Receptor Signaling Pathway (Enhanced)	2.63	-1.13389	0.0571	CACNA2D2,CACNG4,GABRB2,GNAO1,KCNJ9,NLGN3,NRXN1,NRXN2
Serotonin Receptor Signaling	2.62	-0.242536	0.036	CACNA2D2,CACNG4,CAMK2B,CCNE2,CDH1,CREB3L1,DDC,GNAO1,HTR7,KCNJ9,KCNN1,KCNQ2,MAPT,MMP2,MMP9,TGFB1,TGM2
MITF-M-dependent gene expression	2.62	0.377964	0.0636	CDH1,CDKN1A,CEACAM1,EDIL3,GXYLT2,MLPH,PMEL
Cellular Effects of Sildenafil (Viagra)	2.6	-0.426401	0.0322	ADCYAP1R1,ADGRA2,CACNA2D2,CACNG4,CALCR,CNGB1,CREB3L1,F2RL1,F2RL2,GPR87,GRM2,GRM3,HTR7,KCNN1,KCNQ2,LGR5,MAPK15,MCHR1,PGF,SSTR2,TGFB1,TGFBR2
Breast Cancer Regulation by Stathmin1	2.55	1.60591	0.0331	ADCYAP1R1,ADGRA2,BMP6,CALCR,CAMK2B,CREB3L1,E2F2,F2RL1,F2RL2,GPR87,GRM2,GRM3,HTR7,LGR5,MCHR1,MMP2,MMP9,PGF,SSTR2,TGFB1
Protein Kinase A Signaling	2.54	1.26491	0.0376	ADD2,CAMK2B,CNGB1,CREB3L1,DCC,EBI3,MPPED2,MTMR7,PTPN5,PTPRH,PTPRO,PTPRZ1,TGFB1,TGFBR2,TH
GADD45 Signaling	2.51	1.34164	0.0833	CCNE2,CDKN1A,GADD45G,TGFB1,TGFBR2
Glutaminergic Receptor Signaling Pathway (Enhanced)	2.49	-1.38675	0.0399	CACNA2D2,CACNG4,CAMK2B,CREB3L1,GABRB2,GNAO1,GRIA2,GRM2,GRM3,KCNK2,SCN3A,SLC1A2,TGFB1
Irritable Bowel Syndrome Signaling Pathway	2.48	2.3094	0.0415	AHR,CDH1,ECM1,MMP13,MMP14,MMP2,MMP9,TGFB1,TLR4,TNFSF15,WNT2B,WNT8B
Aryl Hydrocarbon Receptor Signaling	2.47	-2.12132	0.0495	AHR,CCNA1,CCNE2,CDKN1A,GSTA1,RARB,TGFB1,TGM2,TP73
Myocardin Signaling Pathway	2.47	0.377964	0.0598	BMP6,CDKN1A,MYOCD,PDGFRB,RUNX2,TGFB1,TGFBR2
Cell surface interactions at the vascular wall	2.46	2.52982	0.0461	ATP1B2,CEACAM1,COL1A1,COL1A2,FN1,INPP5D,PROCR,SLC16A3,TGFB1,THBD
G-Protein Coupled Receptor Signaling	2.4	1.09109	0.0309	ADCYAP1R1,ADGRA2,CALCR,CAMK2B,CNGB1,CREB3L1,F2RL1,F2RL2,GNAO1,GPR87,GRM2,GRM3,HTR7,KCNN1,KCNQ2,LGR5,MCHR1,MPPED2,PREX2,SIX1,SIX2,SSTR2
Apelin Liver Signaling Pathway	2.38		0.15	COL1A1,COL1A2,PDGFRB
Role of Macrophages, Fibroblasts and Endothelial Cells in Rheumatoid Arthritis	2.36	1.38675	0.0385	APC2,CAMK2B,CREB3L1,CXCL12,F2RL1,FN1,GNAO1,MMP13,PGF,TGFB1,TLR4,WNT2B,WNT8B
L1CAM interactions	2.35	-1.13389	0.0569	ALCAM,ANK1,CNTN2,DCX,KCNQ2,NCAN,SCN3A
Role of Osteoblasts, Osteoclasts and Chondrocytes in Rheumatoid Arthritis	2.3		0.0437	APC2,BMP6,CALCR,COL1A1,MMP13,MMP14,RUNX2,TGFB1,WNT2B,WNT8B
Class B/2 (Secretin family receptors)	2.3	-0.816497	0.0632	ADCYAP1,ADCYAP1R1,CALCR,CRH,WNT2B,WNT8B
Epithelial-Mesenchymal Transition (EMT) during gastrulation	2.27		0.286	CDH1,EOMES
Glutamate Receptor Signaling	2.27		0.0735	GRIA2,GRM2,GRM3,SLC17A6,SLC1A2
eNOS Signaling	2.26	-1.63299	0.0497	CCNA1,CHRNA3,CHRNA4,CHRNB2,CHRNB4,CHRND,CNGB1,PGF
Intrinsic Prothrombin Activation Pathway	2.26		0.093	COL1A1,COL1A2,COL3A1,THBD
Cell Cycle: G1/S Checkpoint Regulation	2.24	2	0.0725	CCNE2,CDKN1A,CDKN2B,E2F2,TGFB1
Basal Cell Carcinoma Signaling	2.19		0.0704	APC2,BMP6,HHIP,WNT2B,WNT8B
Lung Ionic Balance Signaling Pathway	2.18	1.21268	0.0326	ADCYAP1R1,ADGRA2,ATP1B2,CALCR,CNGB1,F2RL1,F2RL2,GPR87,GRM2,GRM3,HTR7,KCNMA1,LGR5,LRRC55,MCHR1,SSTR2,TGFB1
Insulin processing	2.1		0.12	KIF5A,PCSK1,PCSK2
SNARE Signaling Pathway	2.09	-2.64575	0.0507	CACNA2D2,CAMK2B,CPLX2,SYT4,SYT5,SYT7,SYT9
Role of Tissue Factor in Cancer	2.08	1.66667	0.0431	F2RL1,FGF5,MAPK15,MMP13,MMP2,MMP9,PDIA2,TGFB1,TGFBR2
G alpha (q) signalling events	2.07	0	0.046	F2RL1,F2RL2,GNRH1,MCHR1,NMU,RGS1,TAC1,TRH
Ribonucleotide Reductase Signaling Pathway	2.07	0	0.046	ACTL6B,CDH1,CDKN1A,CREB3L1,E2F2,MMP2,MMP9,SNAI2
HIF1α Signaling	2.07	2.33333	0.0429	BMP6,CAMK2B,CDKN1A,MMP13,MMP14,MMP2,MMP9,PGF,TGFB1
Post-translational protein phosphorylation	2.06	1.63299	0.0561	APOE,FN1,IGFBP7,PRSS23,SCG3,TNC
Neutrophil Extracellular Trap Signaling Pathway	2.06	-1.06904	0.0342	COL12A1,COL13A1,COL1A1,COL1A2,COL26A1,COL3A1,COL4A1,COL5A1,COL6A3,COL8A1,COL9A1,MMP2,MMP9,TLR4
NF1 RAS Signaling Pathway	2.05	1.69775	0.0315	ADCYAP1R1,ADGRA2,BMP6,CALCR,F2RL1,F2RL2,GPR87,GRM2,GRM3,HTR7,LGR5,MCHR1,NTRK2,PDGFRB,SSTR2,TGFB1,TGFBR2
Signaling by TGFBR3	2.03	2	0.08	INHBA,MMP14,TGFB1,TGFBR2
DNA Damage/Telomere Stress Induced Senescence	2.02	-0.447214	0.0641	CCNA1,CCNE2,CDKN1A,H2AC6,H2BC9
Signaling by MET	2	2.23607	0.0633	COL1A1,COL1A2,COL3A1,COL5A1,FN1
Interleukin-4 and Interleukin-13 signaling	1.98	2.44949	0.0541	CDKN1A,COL1A2,FN1,MMP2,MMP9,TGFB1
Senescence-Associated Secretory Phenotype (SASP)	1.98	0.816497	0.0541	CCNA1,CDKN1A,CDKN2B,H2AC6,H2BC9,IGFBP7
Airway Pathology in Chronic Obstructive Pulmonary Disease	1.93		0.0526	FGF18,FGF5,MMP2,MMP9,TGFB1,TNFSF15
BEX2 Signaling Pathway	1.93	-0.447214	0.061	CDKN1A,LMO2,MMP2,NHLH2,PGF
Nuclear Cytoskeleton Signaling Pathway	1.92	1	0.0405	CDH1,CDH11,CDH12,FN1,ITGA11,KIF21B,KIF5A,RUNX2,SYNE3
Senescence Pathway	1.9	1.13389	0.0363	BHLHE40,CACNA2D2,CACNG4,CCNE2,CDKN1A,CDKN2B,E2F2,GADD45G,MAPK15,TGFB1,TGFBR2
PTEN Signaling	1.89	0	0.0464	CDKN1A,INPP5D,ITGA11,NTRK2,PDGFRB,PREX2,TGFBR2
Amyotrophic Lateral Sclerosis Signaling	1.88		0.0513	CACNA2D2,CACNG4,GRIA2,PGF,PRPH,SLC1A2
CSDE1 Signaling Pathway	1.86	1	0.0714	FN1,SNAI2,TGFB1,TNC
Regulation of the Epithelial Mesenchymal Transition in Development Pathway	1.85	0.447214	0.0581	CDH1,LOX,SNAI2,WNT2B,WNT8B
Binding and Uptake of Ligands by Scavenger Receptors	1.84	2.44949	0.0504	APOE,COL1A1,COL1A2,COL3A1,COL4A1,SSC5D
Glutamate binding, activation of AMPA receptors and synaptic plasticity	1.84		0.0968	CACNG4,CAMK2B,GRIA2
Parkinson's Signaling Pathway	1.8	-0.301511	0.035	CACNA2D2,CACNG4,CAMK2B,DDC,GRIA2,LRRK2,SLC1A2,TGFB1,TH,TLR4,TNFSF15
GP1b-IX-V activation signalling	1.79		0.167	COL1A1,COL1A2
Peptide hormone biosynthesis	1.79		0.167	INHBA,PCSK1
Presynaptic depolarization and calcium channel opening	1.79		0.167	CACNA2D2,CACNG4
Proteasomal PSMD10 Signaling Pathway	1.78	1.63299	0.0488	BMP6,E2F2,MMP2,MMP9,PGF,TGFB1
Inhibition of Angiogenesis by TSP1	1.77		0.0909	MMP9,TGFB1,TGFBR2
Synaptic Long Term Potentiation	1.76	-2.23607	0.0484	CAMK2B,CREB3L1,GRIA2,GRM2,GRM3,PPP1R1A
Cardiac Hypertrophy Signaling (Enhanced)	1.75	1.50756	0.0298	CACNA2D2,CACNG4,CAMK2B,FGF18,FGF5,IL2RB,IL31RA,IL7R,ITGA11,MPPED2,MYOCD,TGFB1,TGFBR2,TNFSF15,WNT2B,WNT8B
Adrenergic Receptor Signaling Pathway (Enhanced)	1.75	-2.82843	0.0404	CACNA2D2,CACNG4,DDC,GNAO1,SLC1A2,TGFB1,TH,TNFSF15
Platelet Aggregation (Plug Formation)	1.72		0.154	COL1A1,COL1A2
Opioid Signaling Pathway	1.7	-2.33333	0.0353	CACNA2D2,CACNG4,CAMK2B,CREB3L1,GNAO1,KCNJ9,MAPK15,RGS1,RGS8,TH
Transcriptional Regulation by MECP2	1.69	-2	0.0635	CAMK2B,CRH,DLL1,GRIA2
AMPK Signaling	1.68		0.0369	ACTL6B,CDKN1A,CHRNA3,CHRNA4,CHRNB2,CHRNB4,CHRND,CREB3L1,GNAO1
TR/RXR Activation	1.66	1.63299	0.0458	COL6A3,KLF9,PGF,SLC16A3,TRH,UCP3
Myelination Signaling Pathway	1.66	0.904534	0.0334	ASCL1,BMP6,CREB3L1,DLC1,HES5,MYRF,NTRK2,PDGFRB,SOX8,WNT2B,WNT8B
Neuroinflammation Signaling Pathway	1.66	0.707107	0.0334	CREB3L1,CXCL12,GABRB2,KCNJ9,MAPK15,MAPT,MMP9,SLC1A2,TGFB1,TGFBR2,TLR4
LGI-ADAM interactions	1.66		0.143	CACNG4,LGI2
SPINK1 Pancreatic Cancer Pathway	1.65		0.0615	CPA4,F2RL1,TGFB1,TGFBR2
Class A/1 (Rhodopsin-like receptors)	1.64	-0.301511	0.0331	CXCL12,F2RL1,F2RL2,GNRH1,HTR7,MCHR1,NMU,PLPPR1,SSTR2,TAC1,TRH
FAK Signaling	1.63	2.74563	0.0251	ADCYAP1R1,ADGRA2,CALCR,CDH1,COL1A1,COL1A2,ECM1,F2RL1,F2RL2,GPR87,GRM2,GRM3,HTR7,IL2RB,IL31RA,IL7R,ITGA11,LGR5,MCHR1,MMP14,MMP2,MMP9,PDGFRB,SSTR2,TGFB1,TGFBR2
p53 Signaling	1.63		0.051	CDKN1A,DRAM1,GADD45G,SNAI2,TP73
GABA Receptor Signaling	1.63		0.0451	CACNA2D2,CACNG4,GABRB2,GNAO1,KCNN1,KCNQ2
Glioblastoma Multiforme Signaling	1.62	0	0.0409	APC2,CCNE2,CDKN1A,E2F2,PDGFRB,WNT2B,WNT8B
Notch Signaling	1.61		0.0789	DLL1,DLL3,HES5
Docosahexaenoic Acid (DHA) Signaling	1.61	0.333333	0.0359	BMP6,CREB3L1,KCNMA1,NTRK2,SYT4,SYT5,SYT7,SYT9,TGFB1
Sensory processing of sound by inner hair cells of the cochlea	1.56	0	0.058	CACNA2D2,EPS8L2,KCNMA1,SYP
Hematoma Resolution Signaling Pathway	1.55	-3	0.0349	F2RL1,F2RL2,MMP13,MMP14,MMP2,MMP9,TGFB1,TLR4,TNFSF15
White Adipose Tissue Browning Pathway	1.55	-0.447214	0.0432	CACNA2D2,CACNG4,CREB3L1,FNDC5,FOXC2,RARB
Platelet Adhesion to exposed collagen	1.55		0.125	COL1A1,COL1A2
Glioma Invasiveness Signaling	1.52	1	0.0563	MMP2,MMP9,PLAU,TIMP4
Transcriptional regulation of pluripotent stem cells	1.5		0.118	EPAS1,ZIC3
Transport of inorganic cations/anions and amino acids/oligopeptides	1.49	-2.23607	0.0467	SLC17A6,SLC1A2,SLC4A10,SLC7A3,SLC8A2
Sulfate Activation for Sulfonation	1.48		0.5	PAPSS2
Oncostatin M Signaling	1.47		0.0698	EPAS1,MMP13,PLAU
Formation of definitive endoderm	1.46		0.111	CDH1,EOMES
Formation of the nephric duct	1.46		0.111	EMX2,WFDC2
Metabolism of amine-derived hormones	1.46		0.111	DDC,TH
BBSome Signaling Pathway	1.45	1.06904	0.0285	ADCYAP1R1,ADGRA2,CALCR,CXCL12,F2RL1,F2RL2,GPR87,GRM2,GRM3,HTR7,LGR5,MCHR1,NTRK2,SSTR2
Membrane Repair Signaling Pathway	1.44	-1.34164	0.0455	DYSF,SYT4,SYT5,SYT7,SYT9
Netrin-1 signaling	1.44		0.0682	AGAP2,DCC,SLIT1
Signaling by Retinoic Acid	1.44		0.0682	CYP26A1,CYP26C1,RARB
TP53 Regulates Transcription of Cell Death Genes	1.44		0.0682	STEAP3,TNFRSF10C,TP73
Circadian Rhythm Signaling	1.43		0.0332	ADCYAP1,ADCYAP1R1,BHLHE40,CACNA2D2,CACNG4,CAMK2B,CREB3L1,GRIA2,NTRK2
Transcriptional regulation by RUNX1	1.41	-1.13389	0.0368	ACTL6B,H2AC6,H2BC9,LMO2,PAX5,RUNX2,TP73
Endocannabinoid Neuronal Synapse Pathway	1.41	-2.44949	0.04	CACNA2D2,CACNG4,GNAO1,GRIA2,KCNJ9,MAPK15
Phase I - Functionalization of compounds	1.41	0.447214	0.0446	AHR,CES3,CYP26A1,CYP26C1,PTGIS
Maturity Onset Diabetes of Young (MODY) Signaling	1.39		0.0513	APOE,CACNA2D2,CACNG4,ONECUT1
VDR/RXR Activation	1.39		0.0513	CDKN1A,COL13A1,RUNX2,THBD
DNA damage-induced 14-3-3σ Signaling	1.39		0.0652	CCNE2,CDKN1A,TP73
Sertoli Cell-Germ Cell Junction Signaling Pathway (Enhanced)	1.36	2.12132	0.0339	CAMK2B,CDH1,CLDN3,CTNNA2,MMP2,MMP9,TGFB1,TGFBR2
Inositol phosphate metabolism	1.35		0.0625	INPP5D,IP6K3,MTMR7
IL-10 Signaling	1.35	0.816497	0.0387	AHR,BHLHE40,CDKN1A,CREB3L1,INPP5D,TLR4
Lysosome Positioning Signaling Pathway	1.34	0.816497	0.0385	KIF5A,MAP6,NTRK2,PDGFRB,TGFBR2,TLR4
TP53 Regulates Transcription of Cell Cycle Genes	1.33		0.0612	CCNA1,CCNE2,CDKN1A
Synaptic Long Term Depression	1.33	-2.64575	0.0354	CACNA2D2,CACNG4,CRH,GNAO1,GRIA2,GRM2,GRM3
O-linked glycosylation	1.33	1.34164	0.0424	ADAMTS14,GALNT5,GCNT3,SEMA5B,THBS2
cAMP-mediated signaling	1.32	-0.816497	0.0332	CAMK2B,CNGB1,CREB3L1,GNAO1,GRM2,GRM3,HTR7,MPPED2
PI3K/AKT Signaling	1.31		0.035	CDKN1A,GDF15,IL2RB,IL31RA,IL7R,INPP5D,ITGA11
Ovarian Cancer Signaling	1.31		0.0377	E2F2,MMP2,MMP9,PGF,WNT2B,WNT8B

## Sheet: S9c
Supplemental Table S9c. Metascape pathway analysis using the DEGs identified between sphingosine-treated T21 NPCs and untreated T21 NPCs.
GroupID	Category	Term	Description	LogP	Log(q-value)	Genes	Symbols	InTerm_InList
1_Summary	GO Biological Processes	GO:0050804	modulation of chemical synaptic transmission	-24.753	-20.6733	348,816,869,999,1009,1136,1137,1141,1143,1392,1630,2775,2891,2912,2913,3776,4137,4915,5024,5100,5649,6543,6855,6860,6861,6863,6900,8291,9066,9118,9254,9378,9379,9627,9783,10814,10874,26509,27092,54413,56853,57282,64084,64101,79012,84502,120892,140730,440279,729956,1144,1740,2561,3363,3780,3785,3798,6506,7054,8618,57084,57369,114794,143425,149111,85397,482,1258,3746,3765,3778,6328,8645,9096,27133,…	APOE,CAMK2B,CBLN1,CDH1,CDH11,CHRNA3,CHRNA4,CHRNB2,CHRNB4,CRH,DCC,GNAO1,GRIA2,GRM2,GRM3,KCNK2,MAPT,NTRK2,P2RX3,PCDH8,RELN,SLC8A2,SYP,SYT4,SYT5,TAC1,CNTN2,DYSF,SYT7,INA,CACNA2D2,NRXN1,NRXN2,SNCAIP,RIMS3,CPLX2,NMU,MYOF,CACNG4,NLGN3,CELF4,SLC4A10,CLSTN2,LRRC4,CAMKV,JPH4,LRRK2,RIMS4,UNC13C,SHISA7,CHRND,DLG2,GABRB2,HTR7,KCNN1,KCNQ2,KIF5A,SLC1A2,TH,CADPS,SLC17A6,GJD2,ELFN2,SYT9,CNIH3,RGS8,ATP1B2,CNGB1,K…	76/-
1_Member	GO Biological Processes	GO:0050804	modulation of chemical synaptic transmission	-24.753	-20.6733	348,816,869,999,1009,1136,1137,1141,1143,1392,1630,2775,2891,2912,2913,3776,4137,4915,5024,5100,5649,6543,6855,6860,6861,6863,6900,8291,9066,9118,9254,9378,9379,9627,9783,10814,10874,26509,27092,54413,56853,57282,64084,64101,79012,84502,120892,140730,440279,729956	APOE,CAMK2B,CBLN1,CDH1,CDH11,CHRNA3,CHRNA4,CHRNB2,CHRNB4,CRH,DCC,GNAO1,GRIA2,GRM2,GRM3,KCNK2,MAPT,NTRK2,P2RX3,PCDH8,RELN,SLC8A2,SYP,SYT4,SYT5,TAC1,CNTN2,DYSF,SYT7,INA,CACNA2D2,NRXN1,NRXN2,SNCAIP,RIMS3,CPLX2,NMU,MYOF,CACNG4,NLGN3,CELF4,SLC4A10,CLSTN2,LRRC4,CAMKV,JPH4,LRRK2,RIMS4,UNC13C,SHISA7	50/529
1_Member	GO Biological Processes	GO:0099177	regulation of trans-synaptic signaling	-24.7157	-20.6733	348,816,869,999,1009,1136,1137,1141,1143,1392,1630,2775,2891,2912,2913,3776,4137,4915,5024,5100,5649,6543,6855,6860,6861,6863,6900,8291,9066,9118,9254,9378,9379,9627,9783,10814,10874,26509,27092,54413,56853,57282,64084,64101,79012,84502,120892,140730,440279,729956	APOE,CAMK2B,CBLN1,CDH1,CDH11,CHRNA3,CHRNA4,CHRNB2,CHRNB4,CRH,DCC,GNAO1,GRIA2,GRM2,GRM3,KCNK2,MAPT,NTRK2,P2RX3,PCDH8,RELN,SLC8A2,SYP,SYT4,SYT5,TAC1,CNTN2,DYSF,SYT7,INA,CACNA2D2,NRXN1,NRXN2,SNCAIP,RIMS3,CPLX2,NMU,MYOF,CACNG4,NLGN3,CELF4,SLC4A10,CLSTN2,LRRC4,CAMKV,JPH4,LRRK2,RIMS4,UNC13C,SHISA7	50/530
1_Member	GO Biological Processes	GO:0099537	trans-synaptic signaling	-19.6962	-16.1213	348,869,1136,1137,1141,1143,1144,1392,1740,2561,2891,2912,2913,3363,3776,3780,3785,3798,4915,5024,5100,6506,6860,6861,6863,7054,8618,9066,9378,9379,9783,10814,54413,56853,57084,57369,114794,120892,143425,149111,440279	APOE,CBLN1,CHRNA3,CHRNA4,CHRNB2,CHRNB4,CHRND,CRH,DLG2,GABRB2,GRIA2,GRM2,GRM3,HTR7,KCNK2,KCNN1,KCNQ2,KIF5A,NTRK2,P2RX3,PCDH8,SLC1A2,SYT4,SYT5,TAC1,TH,CADPS,SYT7,NRXN1,NRXN2,RIMS3,CPLX2,NLGN3,CELF4,SLC17A6,GJD2,ELFN2,LRRK2,SYT9,CNIH3,UNC13C	41/451
1_Member	GO Biological Processes	GO:0007268	chemical synaptic transmission	-19.6196	-16.1213	348,869,1136,1137,1141,1143,1144,1392,1740,2561,2891,2912,2913,3363,3776,3780,3785,3798,5024,5100,6506,6860,6861,6863,7054,8618,9066,9378,9379,9783,10814,54413,56853,57084,57369,114794,120892,143425,149111,440279	APOE,CBLN1,CHRNA3,CHRNA4,CHRNB2,CHRNB4,CHRND,CRH,DLG2,GABRB2,GRIA2,GRM2,GRM3,HTR7,KCNK2,KCNN1,KCNQ2,KIF5A,P2RX3,PCDH8,SLC1A2,SYT4,SYT5,TAC1,TH,CADPS,SYT7,NRXN1,NRXN2,RIMS3,CPLX2,NLGN3,CELF4,SLC17A6,GJD2,ELFN2,LRRK2,SYT9,CNIH3,UNC13C	40/429
1_Member	GO Biological Processes	GO:0098916	anterograde trans-synaptic signaling	-19.6196	-16.1213	348,869,1136,1137,1141,1143,1144,1392,1740,2561,2891,2912,2913,3363,3776,3780,3785,3798,5024,5100,6506,6860,6861,6863,7054,8618,9066,9378,9379,9783,10814,54413,56853,57084,57369,114794,120892,143425,149111,440279	APOE,CBLN1,CHRNA3,CHRNA4,CHRNB2,CHRNB4,CHRND,CRH,DLG2,GABRB2,GRIA2,GRM2,GRM3,HTR7,KCNK2,KCNN1,KCNQ2,KIF5A,P2RX3,PCDH8,SLC1A2,SYT4,SYT5,TAC1,TH,CADPS,SYT7,NRXN1,NRXN2,RIMS3,CPLX2,NLGN3,CELF4,SLC17A6,GJD2,ELFN2,LRRK2,SYT9,CNIH3,UNC13C	40/429
1_Member	GO Biological Processes	GO:0099536	synaptic signaling	-19.2102	-15.7699	348,869,1136,1137,1141,1143,1144,1392,1740,2561,2891,2912,2913,3363,3776,3780,3785,3798,4915,5024,5100,6506,6860,6861,6863,7054,8618,9066,9378,9379,9783,10814,54413,56853,57084,57369,85397,114794,120892,143425,149111,440279	APOE,CBLN1,CHRNA3,CHRNA4,CHRNB2,CHRNB4,CHRND,CRH,DLG2,GABRB2,GRIA2,GRM2,GRM3,HTR7,KCNK2,KCNN1,KCNQ2,KIF5A,NTRK2,P2RX3,PCDH8,SLC1A2,SYT4,SYT5,TAC1,TH,CADPS,SYT7,NRXN1,NRXN2,RIMS3,CPLX2,NLGN3,CELF4,SLC17A6,GJD2,RGS8,ELFN2,LRRK2,SYT9,CNIH3,UNC13C	42/490
1_Member	GO Biological Processes	GO:0042391	regulation of membrane potential	-13.3382	-10.4097	482,869,1136,1137,1141,1143,1144,1258,2561,2891,3746,3765,3776,3778,3785,4137,4915,5024,5649,6328,6543,6863,8645,9096,9378,9783,27133,54413,56853,57369,120892,131096,140730,149111	ATP1B2,CBLN1,CHRNA3,CHRNA4,CHRNB2,CHRNB4,CHRND,CNGB1,GABRB2,GRIA2,KCNC1,KCNJ9,KCNK2,KCNMA1,KCNQ2,MAPT,NTRK2,P2RX3,RELN,SCN3A,SLC8A2,TAC1,KCNK5,TBX18,NRXN1,RIMS3,KCNH5,NLGN3,CELF4,GJD2,LRRK2,KCNH8,RIMS4,CNIH3	34/474
1_Member	GO Biological Processes	GO:0048167	regulation of synaptic plasticity	-8.67811	-6.33902	348,816,869,1392,2912,4137,4915,5024,5649,6543,6855,6860,6900,9066,10814,57282,84502,440279,729956	APOE,CAMK2B,CBLN1,CRH,GRM2,MAPT,NTRK2,P2RX3,RELN,SLC8A2,SYP,SYT4,CNTN2,SYT7,CPLX2,SLC4A10,JPH4,UNC13C,SHISA7	19/231
2_Summary	Canonical Pathways	M5884	NABA CORE MATRISOME	-23.7051	-19.8388	1277,1278,1281,1282,1289,1293,1295,1297,1303,1305,1404,1463,1893,2335,3371,3490,4053,4753,5649,6585,7045,7058,9806,10085,10631,25878,27286,55203,64093,64094,79625,79883,84467,84624,90187,129804,136227	COL1A1,COL1A2,COL3A1,COL4A1,COL5A1,COL6A3,COL8A1,COL9A1,COL12A1,COL13A1,HAPLN1,NCAN,ECM1,FN1,TNC,IGFBP7,LTBP2,NELL2,RELN,SLIT1,TGFBI,THBS2,SPOCK2,EDIL3,POSTN,MXRA5,SRPX2,LGI2,SMOC1,SMOC2,NDNF,PODNL1,FBN3,FNDC1,EMILIN3,FBLN7,COL26A1	37/-
2_Member	Canonical Pathways	M5884	NABA CORE MATRISOME	-23.7051	-19.8388	1277,1278,1281,1282,1289,1293,1295,1297,1303,1305,1404,1463,1893,2335,3371,3490,4053,4753,5649,6585,7045,7058,9806,10085,10631,25878,27286,55203,64093,64094,79625,79883,84467,84624,90187,129804,136227	COL1A1,COL1A2,COL3A1,COL4A1,COL5A1,COL6A3,COL8A1,COL9A1,COL12A1,COL13A1,HAPLN1,NCAN,ECM1,FN1,TNC,IGFBP7,LTBP2,NELL2,RELN,SLIT1,TGFBI,THBS2,SPOCK2,EDIL3,POSTN,MXRA5,SRPX2,LGI2,SMOC1,SMOC2,NDNF,PODNL1,FBN3,FNDC1,EMILIN3,FBLN7,COL26A1	37/275
2_Member	Canonical Pathways	M3008	NABA ECM GLYCOPROTEINS	-12.6475	-9.7812	1893,2335,3371,3490,4053,4753,5649,6585,7045,7058,10085,10631,25878,27286,55203,64093,64094,79625,84467,84624,90187,129804	ECM1,FN1,TNC,IGFBP7,LTBP2,NELL2,RELN,SLIT1,TGFBI,THBS2,EDIL3,POSTN,MXRA5,SRPX2,LGI2,SMOC1,SMOC2,NDNF,FBN3,FNDC1,EMILIN3,FBLN7	22/196
3_Summary	GO Biological Processes	GO:0007420	brain development	-22.3154	-18.574	429,482,869,999,1141,1281,1282,1392,1496,1746,1996,2018,2020,2662,3624,3746,4808,4826,4915,5079,5649,5915,6252,6387,6506,6585,6656,6658,6900,7048,7080,7161,7482,7545,7547,8320,9118,9378,10395,10716,11166,23017,23026,23544,28514,54768,55079,57282,63973,64211,79625,84630,120892,340260,347902,388585,1009,1630,4137,9024,58158,343472,460,1641,2823,92737	ASCL1,ATP1B2,CBLN1,CDH1,CHRNB2,COL3A1,COL4A1,CRH,CTNNA2,DLX2,ELAVL4,EMX2,EN2,GDF10,INHBA,KCNC1,NHLH2,NNAT,NTRK2,PAX5,RELN,RARB,RTN1,CXCL12,SLC1A2,SLIT1,SOX1,SOX3,CNTN2,TGFBR2,NKX2-1,TP73,WNT2B,ZIC1,ZIC3,EOMES,INA,NRXN1,DLC1,TBR1,SOX21,FAIM2,MYO16,SEZ6L,DLL1,HYDIN,FEZF2,SLC4A10,NEUROG2,LHX5,NDNF,TTBK1,LRRK2,UNCX,AMIGO2,HES5,CDH11,DCC,MAPT,BRSK2,NEUROD4,BARHL2,ASTN1,DCX,GPM6A,DNER	66/-
3_Member	GO Biological Processes	GO:0007420	brain development	-22.3154	-18.574	429,482,869,999,1141,1281,1282,1392,1496,1746,1996,2018,2020,2662,3624,3746,4808,4826,4915,5079,5649,5915,6252,6387,6506,6585,6656,6658,6900,7048,7080,7161,7482,7545,7547,8320,9118,9378,10395,10716,11166,23017,23026,23544,28514,54768,55079,57282,63973,64211,79625,84630,120892,340260,347902,388585	ASCL1,ATP1B2,CBLN1,CDH1,CHRNB2,COL3A1,COL4A1,CRH,CTNNA2,DLX2,ELAVL4,EMX2,EN2,GDF10,INHBA,KCNC1,NHLH2,NNAT,NTRK2,PAX5,RELN,RARB,RTN1,CXCL12,SLC1A2,SLIT1,SOX1,SOX3,CNTN2,TGFBR2,NKX2-1,TP73,WNT2B,ZIC1,ZIC3,EOMES,INA,NRXN1,DLC1,TBR1,SOX21,FAIM2,MYO16,SEZ6L,DLL1,HYDIN,FEZF2,SLC4A10,NEUROG2,LHX5,NDNF,TTBK1,LRRK2,UNCX,AMIGO2,HES5	56/762
3_Member	GO Biological Processes	GO:0030900	forebrain development	-18.2779	-14.9345	429,482,999,1141,1281,1392,1746,1996,2018,3624,3746,4808,4915,5079,5649,5915,6387,6506,6585,6656,6658,6900,7080,7161,7482,7545,7547,8320,10395,10716,55079,57282,63973,64211,79625,120892,340260,388585	ASCL1,ATP1B2,CDH1,CHRNB2,COL3A1,CRH,DLX2,ELAVL4,EMX2,INHBA,KCNC1,NHLH2,NTRK2,PAX5,RELN,RARB,CXCL12,SLC1A2,SLIT1,SOX1,SOX3,CNTN2,NKX2-1,TP73,WNT2B,ZIC1,ZIC3,EOMES,DLC1,TBR1,FEZF2,SLC4A10,NEUROG2,LHX5,NDNF,LRRK2,UNCX,HES5	38/418
3_Member	GO Biological Processes	GO:0021953	central nervous system neuron differentiation	-16.3846	-13.1873	429,869,1009,1141,1630,1746,1996,2020,3624,4137,4808,4915,6656,6900,7080,8320,9024,9378,10716,23017,55079,57282,58158,64211,79625,340260,343472,388585	ASCL1,CBLN1,CDH11,CHRNB2,DCC,DLX2,ELAVL4,EN2,INHBA,MAPT,NHLH2,NTRK2,SOX1,CNTN2,NKX2-1,EOMES,BRSK2,NRXN1,TBR1,FAIM2,FEZF2,SLC4A10,NEUROD4,LHX5,NDNF,UNCX,BARHL2,HES5	28/240
3_Member	GO Biological Processes	GO:0021537	telencephalon development	-12.4828	-9.65793	429,482,1281,1746,2018,3624,3746,4915,5079,5649,5915,6387,6506,6585,6900,7080,7161,7545,7547,8320,10716,55079,64211,120892,340260,388585	ASCL1,ATP1B2,COL3A1,DLX2,EMX2,INHBA,KCNC1,NTRK2,PAX5,RELN,RARB,CXCL12,SLC1A2,SLIT1,CNTN2,NKX2-1,TP73,ZIC1,ZIC3,EOMES,TBR1,FEZF2,LHX5,LRRK2,UNCX,HES5	26/291
3_Member	GO Biological Processes	GO:0021879	forebrain neuron differentiation	-12.1844	-9.42074	429,1746,1996,3624,4808,6656,6900,7080,8320,10716,55079,57282,64211,79625,340260	ASCL1,DLX2,ELAVL4,INHBA,NHLH2,SOX1,CNTN2,NKX2-1,EOMES,TBR1,FEZF2,SLC4A10,LHX5,NDNF,UNCX	15/79
3_Member	GO Biological Processes	GO:0001764	neuron migration	-12.0032	-9.26188	429,460,1281,1630,1641,2018,2823,4915,5649,6387,6656,6900,7080,8320,55079,58158,79625,92737,343472	ASCL1,ASTN1,COL3A1,DCC,DCX,EMX2,GPM6A,NTRK2,RELN,CXCL12,SOX1,CNTN2,NKX2-1,EOMES,FEZF2,NEUROD4,NDNF,DNER,BARHL2	19/149
3_Member	GO Biological Processes	GO:0021872	forebrain generation of neurons	-11.4674	-8.8052	429,1746,1996,3624,4808,6656,6900,7080,8320,10716,55079,57282,64211,79625,340260	ASCL1,DLX2,ELAVL4,INHBA,NHLH2,SOX1,CNTN2,NKX2-1,EOMES,TBR1,FEZF2,SLC4A10,LHX5,NDNF,UNCX	15/88
3_Member	GO Biological Processes	GO:0021761	limbic system development	-8.16856	-5.87048	1392,1746,2018,4808,5649,6658,7080,7161,7545,7547,10716,55079,64211,79625	CRH,DLX2,EMX2,NHLH2,RELN,SOX3,NKX2-1,TP73,ZIC1,ZIC3,TBR1,FEZF2,LHX5,NDNF	14/127
3_Member	GO Biological Processes	GO:0021954	central nervous system neuron development	-7.60465	-5.37183	429,1009,1141,1630,4137,4808,4915,6656,6900,55079,57282,79625	ASCL1,CDH11,CHRNB2,DCC,MAPT,NHLH2,NTRK2,SOX1,CNTN2,FEZF2,SLC4A10,NDNF	12/98
3_Member	GO Biological Processes	GO:0021895	cerebral cortex neuron differentiation	-6.75425	-4.61766	429,1746,1996,6900,7080,8320,55079	ASCL1,DLX2,ELAVL4,CNTN2,NKX2-1,EOMES,FEZF2	7/29
3_Member	GO Biological Processes	GO:0021543	pallium development	-6.4311	-4.32322	429,1281,1746,2018,4915,5079,5649,7080,7161,7545,7547,8320,10716,55079,64211	ASCL1,COL3A1,DLX2,EMX2,NTRK2,PAX5,RELN,NKX2-1,TP73,ZIC1,ZIC3,EOMES,TBR1,FEZF2,LHX5	15/201
3_Member	GO Biological Processes	GO:0097154	GABAergic neuron differentiation	-6.33754	-4.23717	429,1746,3624,6900,7080,55079	ASCL1,DLX2,INHBA,CNTN2,NKX2-1,FEZF2	6/21
3_Member	GO Biological Processes	GO:0021892	cerebral cortex GABAergic interneuron differentiation	-6.29455	-4.20399	429,1746,6900,7080,55079	ASCL1,DLX2,CNTN2,NKX2-1,FEZF2	5/12
3_Member	GO Biological Processes	GO:0021885	forebrain cell migration	-6.08642	-4.02177	1281,2018,5649,6387,6585,6900,7080,55079,120892	COL3A1,EMX2,RELN,CXCL12,SLIT1,CNTN2,NKX2-1,FEZF2,LRRK2	9/69
3_Member	GO Biological Processes	GO:1904936	interneuron migration	-5.57427	-3.5888	5649,6656,6900,7080,55079	RELN,SOX1,CNTN2,NKX2-1,FEZF2	5/16
3_Member	GO Biological Processes	GO:0022029	telencephalon cell migration	-5.2286	-3.29173	1281,5649,6387,6585,6900,7080,55079,120892	COL3A1,RELN,CXCL12,SLIT1,CNTN2,NKX2-1,FEZF2,LRRK2	8/66
3_Member	GO Biological Processes	GO:0021766	hippocampus development	-4.91707	-3.01796	1746,2018,5649,7080,7161,7545,7547,55079,64211	DLX2,EMX2,RELN,NKX2-1,TP73,ZIC1,ZIC3,FEZF2,LHX5	9/95
3_Member	GO Biological Processes	GO:0021884	forebrain neuron development	-4.79281	-2.91775	4808,6656,6900,55079,57282,79625	NHLH2,SOX1,CNTN2,FEZF2,SLC4A10,NDNF	6/37
3_Member	GO Biological Processes	GO:0021871	forebrain regionalization	-4.6286	-2.77656	2018,7080,7482,8320,55079	EMX2,NKX2-1,WNT2B,EOMES,FEZF2	5/24
3_Member	GO Biological Processes	GO:0021987	cerebral cortex development	-3.74216	-2.07909	429,1281,2018,4915,5079,5649,7080,8320,10716	ASCL1,COL3A1,EMX2,NTRK2,PAX5,RELN,NKX2-1,EOMES,TBR1	9/134
4_Summary	GO Biological Processes	GO:0007610	behavior	-18.9404	-15.5512	348,460,482,1136,1137,1141,1143,1392,1996,2775,2847,2912,3776,4137,4808,4915,5024,5079,5649,5803,6328,6387,6506,6543,6860,6863,6900,7054,7080,7200,7545,9378,9379,9518,10716,10874,23544,27286,54413,55079,55515,57282,64084,80243,84502,84630,120892,729956	APOE,ASTN1,ATP1B2,CHRNA3,CHRNA4,CHRNB2,CHRNB4,CRH,ELAVL4,GNAO1,MCHR1,GRM2,KCNK2,MAPT,NHLH2,NTRK2,P2RX3,PAX5,RELN,PTPRZ1,SCN3A,CXCL12,SLC1A2,SLC8A2,SYT4,TAC1,CNTN2,TH,NKX2-1,TRH,ZIC1,NRXN1,NRXN2,GDF15,TBR1,NMU,SEZ6L,SRPX2,NLGN3,FEZF2,ASIC4,SLC4A10,CLSTN2,PREX2,JPH4,TTBK1,LRRK2,SHISA7	48/-
4_Member	GO Biological Processes	GO:0007610	behavior	-18.9404	-15.5512	348,460,482,1136,1137,1141,1143,1392,1996,2775,2847,2912,3776,4137,4808,4915,5024,5079,5649,5803,6328,6387,6506,6543,6860,6863,6900,7054,7080,7200,7545,9378,9379,9518,10716,10874,23544,27286,54413,55079,55515,57282,64084,80243,84502,84630,120892,729956	APOE,ASTN1,ATP1B2,CHRNA3,CHRNA4,CHRNB2,CHRNB4,CRH,ELAVL4,GNAO1,MCHR1,GRM2,KCNK2,MAPT,NHLH2,NTRK2,P2RX3,PAX5,RELN,PTPRZ1,SCN3A,CXCL12,SLC1A2,SLC8A2,SYT4,TAC1,CNTN2,TH,NKX2-1,TRH,ZIC1,NRXN1,NRXN2,GDF15,TBR1,NMU,SEZ6L,SRPX2,NLGN3,FEZF2,ASIC4,SLC4A10,CLSTN2,PREX2,JPH4,TTBK1,LRRK2,SHISA7	48/660
4_Member	GO Biological Processes	GO:0007626	locomotory behavior	-10.1631	-7.68297	348,460,1136,1141,1143,1392,1996,2775,5649,6387,6900,7054,7080,7200,7545,23544,55079,57282,80243,120892	APOE,ASTN1,CHRNA3,CHRNB2,CHRNB4,CRH,ELAVL4,GNAO1,RELN,CXCL12,CNTN2,TH,NKX2-1,TRH,ZIC1,SEZ6L,FEZF2,SLC4A10,PREX2,LRRK2	20/212
4_Member	GO Biological Processes	GO:0030534	adult behavior	-8.74231	-6.3989	1136,1137,1141,1143,2912,5079,6387,6506,6900,7200,7545,9378,9379,23544,54413,80243	CHRNA3,CHRNA4,CHRNB2,CHRNB4,GRM2,PAX5,CXCL12,SLC1A2,CNTN2,TRH,ZIC1,NRXN1,NRXN2,SEZ6L,NLGN3,PREX2	16/157
4_Member	GO Biological Processes	GO:0008344	adult locomotory behavior	-2.72585	-1.25759	6387,6900,7200,7545,23544,80243	CXCL12,CNTN2,TRH,ZIC1,SEZ6L,PREX2	6/87
5_Summary	GO Biological Processes	GO:0001501	skeletal system development	-17.5712	-14.2691	654,860,1009,1277,1278,1281,1305,1404,1463,1746,1893,2303,2662,3037,4313,4318,4322,4323,5079,5915,6495,6591,7040,7045,7048,7052,7482,7547,8200,8817,10683,10736,11061,54360,54796,55512,64399,158326,338773,340260,388585,1289,4015,5159,30812,64641,799,3371,22801,90993,144165,26585,392255,222008	BMP6,RUNX2,CDH11,COL1A1,COL1A2,COL3A1,COL13A1,HAPLN1,NCAN,DLX2,ECM1,FOXC2,GDF10,HAS2,MMP2,MMP9,MMP13,MMP14,PAX5,RARB,SIX1,SNAI2,TGFB1,TGFBI,TGFBR2,TGM2,WNT2B,ZIC3,GDF5,FGF18,DLL3,SIX2,CNMD,CYTL1,BNC2,SMPD3,HHIP,FREM1,TMEM119,UNCX,HES5,COL5A1,LOX,PDGFRB,SOX8,EBF2,CALCR,TNC,ITGA11,CREB3L1,PRICKLE1,GREM1,GDF6,VSTM2A	54/-
5_Member	GO Biological Processes	GO:0001501	skeletal system development	-17.5712	-14.2691	654,860,1009,1277,1278,1281,1305,1404,1463,1746,1893,2303,2662,3037,4313,4318,4322,4323,5079,5915,6495,6591,7040,7045,7048,7052,7482,7547,8200,8817,10683,10736,11061,54360,54796,55512,64399,158326,338773,340260,388585	BMP6,RUNX2,CDH11,COL1A1,COL1A2,COL3A1,COL13A1,HAPLN1,NCAN,DLX2,ECM1,FOXC2,GDF10,HAS2,MMP2,MMP9,MMP13,MMP14,PAX5,RARB,SIX1,SNAI2,TGFB1,TGFBI,TGFBR2,TGM2,WNT2B,ZIC3,GDF5,FGF18,DLL3,SIX2,CNMD,CYTL1,BNC2,SMPD3,HHIP,FREM1,TMEM119,UNCX,HES5	41/516
5_Member	GO Biological Processes	GO:0061448	connective tissue development	-15.1907	-12.0777	654,860,1277,1281,1289,1746,1893,2303,4015,4322,5159,5915,6591,7040,7045,7048,7482,8200,8817,10736,11061,30812,54360,55512,64641,340260,388585	BMP6,RUNX2,COL1A1,COL3A1,COL5A1,DLX2,ECM1,FOXC2,LOX,MMP13,PDGFRB,RARB,SNAI2,TGFB1,TGFBI,TGFBR2,WNT2B,GDF5,FGF18,SIX2,CNMD,SOX8,CYTL1,SMPD3,EBF2,UNCX,HES5	27/245
5_Member	GO Biological Processes	GO:0051216	cartilage development	-12.4311	-9.62886	654,860,1277,1281,1746,1893,4322,5915,6591,7040,7045,7048,7482,8200,8817,10736,11061,54360,55512,340260,388585	BMP6,RUNX2,COL1A1,COL3A1,DLX2,ECM1,MMP13,RARB,SNAI2,TGFB1,TGFBI,TGFBR2,WNT2B,GDF5,FGF18,SIX2,CNMD,CYTL1,SMPD3,UNCX,HES5	21/180
5_Member	GO Biological Processes	GO:0048705	skeletal system morphogenesis	-12.1667	-9.41437	654,860,1277,1281,1305,1746,2303,3037,4313,4322,4323,5079,5915,6495,7040,7048,8817,10736,55512,64399,158326,338773,340260	BMP6,RUNX2,COL1A1,COL3A1,COL13A1,DLX2,FOXC2,HAS2,MMP2,MMP13,MMP14,PAX5,RARB,SIX1,TGFB1,TGFBR2,FGF18,SIX2,SMPD3,HHIP,FREM1,TMEM119,UNCX	23/229
5_Member	GO Biological Processes	GO:0001503	ossification	-10.9549	-8.37488	654,799,860,1009,1277,1278,1305,1893,2303,2662,3371,4015,4313,4322,4323,6591,8200,8817,22801,30812,55512,90993,144165,338773	BMP6,CALCR,RUNX2,CDH11,COL1A1,COL1A2,COL13A1,ECM1,FOXC2,GDF10,TNC,LOX,MMP2,MMP13,MMP14,SNAI2,GDF5,FGF18,ITGA11,SOX8,SMPD3,CREB3L1,PRICKLE1,TMEM119	24/287
5_Member	GO Biological Processes	GO:0060349	bone morphogenesis	-10.7002	-8.15613	654,860,1277,1281,1305,3037,4322,4323,5915,7040,7048,8817,55512,158326,338773	BMP6,RUNX2,COL1A1,COL3A1,COL13A1,HAS2,MMP13,MMP14,RARB,TGFB1,TGFBR2,FGF18,SMPD3,FREM1,TMEM119	15/99
5_Member	GO Biological Processes	GO:0060350	endochondral bone morphogenesis	-10.148	-7.67387	654,860,1277,1281,1305,4322,4323,5915,7048,8817,55512,338773	BMP6,RUNX2,COL1A1,COL3A1,COL13A1,MMP13,MMP14,RARB,TGFBR2,FGF18,SMPD3,TMEM119	12/60
5_Member	GO Biological Processes	GO:0001958	endochondral ossification	-9.31915	-6.90748	654,860,1277,1305,4322,4323,8817,55512,338773	BMP6,RUNX2,COL1A1,COL13A1,MMP13,MMP14,FGF18,SMPD3,TMEM119	9/31
5_Member	GO Biological Processes	GO:0036075	replacement ossification	-9.31915	-6.90748	654,860,1277,1305,4322,4323,8817,55512,338773	BMP6,RUNX2,COL1A1,COL13A1,MMP13,MMP14,FGF18,SMPD3,TMEM119	9/31
5_Member	GO Biological Processes	GO:0060348	bone development	-8.91206	-6.55092	654,860,1277,1281,1305,1893,3037,4322,4323,5915,7040,7048,7052,8817,54796,55512,158326,338773	BMP6,RUNX2,COL1A1,COL3A1,COL13A1,ECM1,HAS2,MMP13,MMP14,RARB,TGFB1,TGFBR2,TGM2,FGF18,BNC2,SMPD3,FREM1,TMEM119	18/199
5_Member	GO Biological Processes	GO:0002062	chondrocyte differentiation	-8.31989	-6.00587	860,1281,1893,7040,7045,7048,7482,8200,8817,10736,54360,55512	RUNX2,COL3A1,ECM1,TGFB1,TGFBI,TGFBR2,WNT2B,GDF5,FGF18,SIX2,CYTL1,SMPD3	12/85
5_Member	GO Biological Processes	GO:0061035	regulation of cartilage development	-7.79283	-5.54284	654,860,5915,6591,7040,8200,8817,10736,26585,55512,392255	BMP6,RUNX2,RARB,SNAI2,TGFB1,GDF5,FGF18,SIX2,GREM1,SMPD3,GDF6	11/76
5_Member	GO Biological Processes	GO:0032330	regulation of chondrocyte differentiation	-6.95692	-4.79536	654,860,5915,6591,8200,8817,10736,26585,392255	BMP6,RUNX2,RARB,SNAI2,GDF5,FGF18,SIX2,GREM1,GDF6	9/55
5_Member	GO Biological Processes	GO:0032332	positive regulation of chondrocyte differentiation	-4.93257	-3.03165	654,860,8200,8817,392255	BMP6,RUNX2,GDF5,FGF18,GDF6	5/21
5_Member	GO Biological Processes	GO:0001649	osteoblast differentiation	-4.85846	-2.97142	654,860,1277,2662,3371,4015,6591,22801,30812,90993,338773	BMP6,RUNX2,COL1A1,GDF10,TNC,LOX,SNAI2,ITGA11,SOX8,CREB3L1,TMEM119	11/148
5_Member	GO Biological Processes	GO:0061036	positive regulation of cartilage development	-3.92932	-2.22837	654,860,8200,8817,392255	BMP6,RUNX2,GDF5,FGF18,GDF6	5/33
5_Member	GO Biological Processes	GO:0071772	response to BMP	-3.84805	-2.16549	654,860,8200,55512,222008,338773,388585,392255	BMP6,RUNX2,GDF5,SMPD3,VSTM2A,TMEM119,HES5,GDF6	8/102
5_Member	GO Biological Processes	GO:0071773	cellular response to BMP stimulus	-3.84805	-2.16549	654,860,8200,55512,222008,338773,388585,392255	BMP6,RUNX2,GDF5,SMPD3,VSTM2A,TMEM119,HES5,GDF6	8/102
5_Member	GO Biological Processes	GO:0030509	BMP signaling pathway	-3.47089	-1.85766	654,860,8200,55512,338773,388585,392255	BMP6,RUNX2,GDF5,SMPD3,TMEM119,HES5,GDF6	7/88
6_Summary	Reactome Gene Sets	R-HSA-1474244	Extracellular matrix organization	-16.74	-13.4758	634,1277,1278,1281,1282,1289,1293,1295,1297,1303,1305,1404,1463,2335,3371,4015,4053,4313,4318,4322,4323,7040,8038,8200,9378,22801,80274,84171,84467,90187,136227,140766,7048,10085,25960,5328,7045,7052,7058,482,6543,8645,1026,2250,3560,3575,4915,5159,5228,5649,7099,8817,9134,90993,158326,1740,7479,7482,8900,10297,388585,6591,2034,113791,116,117,348,429,2561,5800,5803,6236,6387,6900,2775,7056,284297…	CEACAM1,COL1A1,COL1A2,COL3A1,COL4A1,COL5A1,COL6A3,COL8A1,COL9A1,COL12A1,COL13A1,HAPLN1,NCAN,FN1,TNC,LOX,LTBP2,MMP2,MMP9,MMP13,MMP14,TGFB1,ADAM12,GDF5,NRXN1,ITGA11,SCUBE1,LOXL4,FBN3,EMILIN3,COL26A1,ADAMTS14,TGFBR2,EDIL3,ADGRA2,PLAU,TGFBI,TGM2,THBS2,ATP1B2,SLC8A2,KCNK5,CDKN1A,FGF5,IL2RB,IL7R,NTRK2,PDGFRB,PGF,RELN,TLR4,FGF18,CCNE2,CREB3L1,FREM1,DLG2,WNT8B,WNT2B,CCNA1,APC2,HES5,SNAI2,EPAS1,PIK3IP1,AD…	84/-
6_Member	Reactome Gene Sets	R-HSA-1474244	Extracellular matrix organization	-16.74	-13.4758	634,1277,1278,1281,1282,1289,1293,1295,1297,1303,1305,1404,1463,2335,3371,4015,4053,4313,4318,4322,4323,7040,8038,8200,9378,22801,80274,84171,84467,90187,136227,140766	CEACAM1,COL1A1,COL1A2,COL3A1,COL4A1,COL5A1,COL6A3,COL8A1,COL9A1,COL12A1,COL13A1,HAPLN1,NCAN,FN1,TNC,LOX,LTBP2,MMP2,MMP9,MMP13,MMP14,TGFB1,ADAM12,GDF5,NRXN1,ITGA11,SCUBE1,LOXL4,FBN3,EMILIN3,COL26A1,ADAMTS14	32/318
6_Member	Reactome Gene Sets	R-HSA-1442490	Collagen degradation	-13.6253	-10.6436	1277,1278,1281,1282,1289,1293,1295,1297,1303,1305,4313,4318,4322,4323,136227	COL1A1,COL1A2,COL3A1,COL4A1,COL5A1,COL6A3,COL8A1,COL9A1,COL12A1,COL13A1,MMP2,MMP9,MMP13,MMP14,COL26A1	15/64
6_Member	Reactome Gene Sets	R-HSA-1474290	Collagen formation	-12.5668	-9.71471	1277,1278,1281,1282,1289,1293,1295,1297,1303,1305,4015,4318,4322,84171,136227,140766	COL1A1,COL1A2,COL3A1,COL4A1,COL5A1,COL6A3,COL8A1,COL9A1,COL12A1,COL13A1,LOX,MMP9,MMP13,LOXL4,COL26A1,ADAMTS14	16/89
6_Member	Canonical Pathways	M198	PID SYNDECAN 1 PATHWAY	-11.6226	-8.92263	1277,1278,1281,1282,1289,1293,1295,1297,1303,1305,4318,7040	COL1A1,COL1A2,COL3A1,COL4A1,COL5A1,COL6A3,COL8A1,COL9A1,COL12A1,COL13A1,MMP9,TGFB1	12/46
6_Member	Reactome Gene Sets	R-HSA-1474228	Degradation of the extracellular matrix	-11.5737	-8.89309	1277,1278,1281,1282,1289,1293,1295,1297,1303,1305,2335,4313,4318,4322,4323,80274,84467,136227	COL1A1,COL1A2,COL3A1,COL4A1,COL5A1,COL6A3,COL8A1,COL9A1,COL12A1,COL13A1,FN1,MMP2,MMP9,MMP13,MMP14,SCUBE1,FBN3,COL26A1	18/138
6_Member	Reactome Gene Sets	R-HSA-2022090	Assembly of collagen fibrils and other multimeric structures	-11.4169	-8.77248	1277,1278,1281,1282,1289,1293,1295,1297,1303,4015,4318,4322,84171	COL1A1,COL1A2,COL3A1,COL4A1,COL5A1,COL6A3,COL8A1,COL9A1,COL12A1,LOX,MMP9,MMP13,LOXL4	13/60
6_Member	Canonical Pathways	M160	PID AVB3 INTEGRIN PATHWAY	-11.39	-8.76255	1277,1278,1281,1282,1289,1293,1295,1297,1303,1305,2335,7048,10085,25960	COL1A1,COL1A2,COL3A1,COL4A1,COL5A1,COL6A3,COL8A1,COL9A1,COL12A1,COL13A1,FN1,TGFBR2,EDIL3,ADGRA2	14/74
6_Member	Canonical Pathways	M18	PID INTEGRIN1 PATHWAY	-10.8545	-8.28191	1277,1278,1281,1282,1289,1293,2335,3371,5328,7045,7052,7058,22801	COL1A1,COL1A2,COL3A1,COL4A1,COL5A1,COL6A3,FN1,TNC,PLAU,TGFBI,TGM2,THBS2,ITGA11	13/66
6_Member	Canonical Pathways	M3005	NABA COLLAGENS	-10.4812	-7.96388	1277,1278,1281,1282,1289,1293,1295,1297,1303,1305,136227	COL1A1,COL1A2,COL3A1,COL4A1,COL5A1,COL6A3,COL8A1,COL9A1,COL12A1,COL13A1,COL26A1	11/44
6_Member	Reactome Gene Sets	R-HSA-8948216	Collagen chain trimerization	-10.4812	-7.96388	1277,1278,1281,1282,1289,1293,1295,1297,1303,1305,136227	COL1A1,COL1A2,COL3A1,COL4A1,COL5A1,COL6A3,COL8A1,COL9A1,COL12A1,COL13A1,COL26A1	11/44
6_Member	Reactome Gene Sets	R-HSA-1650814	Collagen biosynthesis and modifying enzymes	-9.55668	-7.12709	1277,1278,1281,1282,1289,1293,1295,1297,1303,1305,136227,140766	COL1A1,COL1A2,COL3A1,COL4A1,COL5A1,COL6A3,COL8A1,COL9A1,COL12A1,COL13A1,COL26A1,ADAMTS14	12/67
6_Member	KEGG Pathway	hsa04974	Protein digestion and absorption	-9.26751	-6.86363	482,1277,1278,1281,1282,1289,1293,1295,1297,1303,1305,6543,8645,136227	ATP1B2,COL1A1,COL1A2,COL3A1,COL4A1,COL5A1,COL6A3,COL8A1,COL9A1,COL12A1,COL13A1,SLC8A2,KCNK5,COL26A1	14/105
6_Member	Reactome Gene Sets	R-HSA-3000178	ECM proteoglycans	-8.89517	-6.53853	1277,1278,1281,1282,1289,1293,1297,1404,1463,2335,3371,7040	COL1A1,COL1A2,COL3A1,COL4A1,COL5A1,COL6A3,COL9A1,HAPLN1,NCAN,FN1,TNC,TGFB1	12/76
6_Member	Reactome Gene Sets	R-HSA-216083	Integrin cell surface interactions	-8.38019	-6.05797	1277,1278,1281,1282,1289,1293,1295,1297,1305,2335,3371,22801	COL1A1,COL1A2,COL3A1,COL4A1,COL5A1,COL6A3,COL8A1,COL9A1,COL13A1,FN1,TNC,ITGA11	12/84
6_Member	Reactome Gene Sets	R-HSA-1566977	Fibronectin matrix formation	-8.00812	-5.73659	634,1277,1278,1281,1282,1289,2335	CEACAM1,COL1A1,COL1A2,COL3A1,COL4A1,COL5A1,FN1	7/20
6_Member	WikiPathways	WP4172	PI3K Akt signaling	-7.32082	-5.11095	1026,1277,1278,1282,1293,1297,2250,2335,3371,3560,3575,4915,5159,5228,5649,7058,7099,8817,9134,22801,90993	CDKN1A,COL1A1,COL1A2,COL4A1,COL6A3,COL9A1,FGF5,FN1,TNC,IL2RB,IL7R,NTRK2,PDGFRB,PGF,RELN,THBS2,TLR4,FGF18,CCNE2,ITGA11,CREB3L1	21/340
6_Member	WikiPathways	WP2911	miRNA targets in ECM and membrane receptors	-7.14108	-4.95603	1278,1281,1282,1289,1293,2335,7058,22801	COL1A2,COL3A1,COL4A1,COL5A1,COL6A3,FN1,THBS2,ITGA11	8/38
6_Member	KEGG Pathway	hsa04512	ECM-receptor interaction	-7.06318	-4.88413	1277,1278,1282,1293,1297,2335,3371,5649,7058,22801,158326	COL1A1,COL1A2,COL4A1,COL6A3,COL9A1,FN1,TNC,RELN,THBS2,ITGA11,FREM1	11/89
6_Member	Reactome Gene Sets	R-HSA-3000170	Syndecan interactions	-6.98804	-4.82361	1277,1278,1281,1289,2335,3371,7040	COL1A1,COL1A2,COL3A1,COL5A1,FN1,TNC,TGFB1	7/27
6_Member	KEGG Pathway	hsa04151	PI3K-Akt signaling pathway	-6.86163	-4.70575	1026,1277,1278,1282,1293,1297,2250,2335,3371,3560,3575,4915,5159,5228,5649,7058,7099,8817,9134,22801,90993	CDKN1A,COL1A1,COL1A2,COL4A1,COL6A3,COL9A1,FGF5,FN1,TNC,IL2RB,IL7R,NTRK2,PDGFRB,PGF,RELN,THBS2,TLR4,FGF18,CCNE2,ITGA11,CREB3L1	21/362
6_Member	KEGG Pathway	hsa05165	Human papillomavirus infection	-6.80464	-4.65436	1026,1277,1278,1282,1293,1297,1740,2335,3371,5159,5649,7058,7479,7482,8900,9134,10297,22801,90993,388585	CDKN1A,COL1A1,COL1A2,COL4A1,COL6A3,COL9A1,DLG2,FN1,TNC,PDGFRB,RELN,THBS2,WNT8B,WNT2B,CCNA1,CCNE2,APC2,ITGA11,CREB3L1,HES5	20/333
6_Member	WikiPathways	WP3967	miR 509 3p alteration of YAP1 ECM axis	-6.787	-4.64225	1277,1281,1289,2335,6591,7058	COL1A1,COL3A1,COL5A1,FN1,SNAI2,THBS2	6/18
6_Member	WikiPathways	WP3932	Focal adhesion PI3K Akt mTOR signaling	-6.76059	-4.61858	1026,1277,1278,1281,1282,1289,2034,2335,3371,3560,3575,5159,5228,5649,7058,8817,22801,90993,113791	CDKN1A,COL1A1,COL1A2,COL3A1,COL4A1,COL5A1,EPAS1,FN1,TNC,IL2RB,IL7R,PDGFRB,PGF,RELN,THBS2,FGF18,ITGA11,CREB3L1,PIK3IP1	19/304
6_Member	Reactome Gene Sets	R-HSA-9006934	Signaling by Receptor Tyrosine Kinases	-6.30536	-4.20992	116,117,348,429,1277,1278,1281,1282,1289,1293,1297,2250,2335,2561,4318,4915,5159,5228,5800,5803,6236,6387,7058,8038,8817	ADCYAP1,ADCYAP1R1,APOE,ASCL1,COL1A1,COL1A2,COL3A1,COL4A1,COL5A1,COL6A3,COL9A1,FGF5,FN1,GABRB2,MMP9,NTRK2,PDGFRB,PGF,PTPRO,PTPRZ1,RRAD,CXCL12,THBS2,ADAM12,FGF18	25/532
6_Member	Reactome Gene Sets	R-HSA-419037	NCAM1 interactions	-5.58873	-3.59943	1281,1282,1289,1293,1297,1463,6900	COL3A1,COL4A1,COL5A1,COL6A3,COL9A1,NCAN,CNTN2	7/42
6_Member	Reactome Gene Sets	R-HSA-3000171	Non-integrin membrane-ECM interactions	-5.53688	-3.55895	1277,1278,1281,1282,1289,2335,3371,7040,9378	COL1A1,COL1A2,COL3A1,COL4A1,COL5A1,FN1,TNC,TGFB1,NRXN1	9/80
6_Member	KEGG Pathway	hsa04926	Relaxin signaling pathway	-5.39823	-3.4327	1277,1278,1281,1282,2775,4313,4318,4322,7040,7048,90993	COL1A1,COL1A2,COL3A1,COL4A1,GNAO1,MMP2,MMP9,MMP13,TGFB1,TGFBR2,CREB3L1	11/130
6_Member	Reactome Gene Sets	R-HSA-2243919	Crosslinking of collagen fibrils	-5.29231	-3.33983	1277,1278,1282,4015,84171	COL1A1,COL1A2,COL4A1,LOX,LOXL4	5/18
6_Member	Reactome Gene Sets	R-HSA-3000480	Scavenging by Class A Receptors	-5.16499	-3.23656	348,1277,1278,1281,1282	APOE,COL1A1,COL1A2,COL3A1,COL4A1	5/19
6_Member	KEGG Pathway	hsa04933	AGE-RAGE signaling pathway in diabetic complications	-4.70123	-2.83783	1277,1278,1281,1282,2335,4313,7040,7048,7056	COL1A1,COL1A2,COL3A1,COL4A1,FN1,MMP2,TGFB1,TGFBR2,THBD	9/101
6_Member	Reactome Gene Sets	R-HSA-186797	Signaling by PDGF	-4.6302	-2.77675	1281,1282,1289,1293,1297,5159,7058	COL3A1,COL4A1,COL5A1,COL6A3,COL9A1,PDGFRB,THBS2	7/58
6_Member	Reactome Gene Sets	R-HSA-2173782	Binding and Uptake of Ligands by Scavenger Receptors	-4.46655	-2.64297	348,1277,1278,1281,1282,284297	APOE,COL1A1,COL1A2,COL3A1,COL4A1,SSC5D	6/42
6_Member	Reactome Gene Sets	R-HSA-375165	NCAM signaling for neurite out-growth	-4.39297	-2.58359	1281,1282,1289,1293,1297,1463,6900	COL3A1,COL4A1,COL5A1,COL6A3,COL9A1,NCAN,CNTN2	7/63
6_Member	KEGG Pathway	hsa04820	Cytoskeleton in muscle cells	-4.32028	-2.52832	482,1277,1278,1281,1282,1289,1293,1297,2335,7058,22801,84467,161176	ATP1B2,COL1A1,COL1A2,COL3A1,COL4A1,COL5A1,COL6A3,COL9A1,FN1,THBS2,ITGA11,FBN3,SYNE3	13/232
6_Member	KEGG Pathway	hsa04510	Focal adhesion	-4.25477	-2.47365	1277,1278,1282,1293,1297,2335,3371,5159,5228,5649,7058,22801	COL1A1,COL1A2,COL4A1,COL6A3,COL9A1,FN1,TNC,PDGFRB,PGF,RELN,THBS2,ITGA11	12/203
6_Member	Reactome Gene Sets	R-HSA-8874081	MET activates PTK2 signaling	-4.13498	-2.38429	1277,1278,1281,1289,2335	COL1A1,COL1A2,COL3A1,COL5A1,FN1	5/30
6_Member	WikiPathways	WP453	Inflammatory response pathway	-4.13498	-2.38429	1277,1278,1281,2335,3560	COL1A1,COL1A2,COL3A1,FN1,IL2RB	5/30
6_Member	Reactome Gene Sets	R-HSA-9925563	Developmental Lineage of Pancreatic Ductal Cells	-4.13	-2.38429	1277,1278,1281,1289,2335,3175	COL1A1,COL1A2,COL3A1,COL5A1,FN1,ONECUT1	6/48
6_Member	GO Biological Processes	GO:0043200	response to amino acid	-3.84186	-2.16026	1277,1278,1281,1282,2662,4313,4915,6495,6506	COL1A1,COL1A2,COL3A1,COL4A1,GDF10,MMP2,NTRK2,SIX1,SLC1A2	9/130
6_Member	Reactome Gene Sets	R-HSA-9820448	Developmental Cell Lineages of the Exocrine Pancreas	-3.59554	-1.962	1277,1278,1281,1289,2335,3175,64714	COL1A1,COL1A2,COL3A1,COL5A1,FN1,ONECUT1,PDIA2	7/84
6_Member	GO Biological Processes	GO:0001101	response to acid chemical	-3.50861	-1.88619	1277,1278,1281,1282,2662,4313,4915,6495,6506	COL1A1,COL1A2,COL3A1,COL4A1,GDF10,MMP2,NTRK2,SIX1,SLC1A2	9/144
6_Member	Reactome Gene Sets	R-HSA-8875878	MET promotes cell motility	-3.4722	-1.85766	1277,1278,1281,1289,2335	COL1A1,COL1A2,COL3A1,COL5A1,FN1	5/41
6_Member	GO Biological Processes	GO:0071230	cellular response to amino acid stimulus	-3.32447	-1.73617	1277,1278,1281,1282,4313,4915,6495	COL1A1,COL1A2,COL3A1,COL4A1,MMP2,NTRK2,SIX1	7/93
6_Member	WikiPathways	WP5036	Angiotensin II receptor type 1 pathway	-3.13412	-1.58659	1277,1278,7040,7048	COL1A1,COL1A2,TGFB1,TGFBR2	4/28
6_Member	WikiPathways	WP306	Focal adhesion	-3.08556	-1.55121	1277,1278,1282,2335,3371,5159,5228,5649,7058,22801	COL1A1,COL1A2,COL4A1,FN1,TNC,PDGFRB,PGF,RELN,THBS2,ITGA11	10/199
6_Member	GO Biological Processes	GO:0071229	cellular response to acid chemical	-3.08389	-1.55121	1277,1278,1281,1282,4313,4915,6495	COL1A1,COL1A2,COL3A1,COL4A1,MMP2,NTRK2,SIX1	7/102
6_Member	KEGG Pathway	hsa05146	Amoebiasis	-3.0588	-1.52897	1277,1278,1281,1282,2335,7040,7099	COL1A1,COL1A2,COL3A1,COL4A1,FN1,TGFB1,TLR4	7/103
6_Member	Reactome Gene Sets	R-HSA-9734767	Developmental Cell Lineages	-2.98575	-1.46768	1277,1278,1281,1289,2335,3175,28514,64714	COL1A1,COL1A2,COL3A1,COL5A1,FN1,ONECUT1,DLL1,PDIA2	8/137
6_Member	Reactome Gene Sets	R-HSA-2214320	Anchoring fibril formation	-2.8903	-1.387	1277,1278,1282	COL1A1,COL1A2,COL4A1	3/15
6_Member	WikiPathways	WP4786	Type I collagen synthesis in the context of osteogenesis imperfecta	-2.85875	-1.36167	1277,1278,4015,90993	COL1A1,COL1A2,LOX,CREB3L1	4/33
6_Member	GO Biological Processes	GO:0038065	collagen-activated signaling pathway	-2.8049	-1.31822	1277,1282,22801	COL1A1,COL4A1,ITGA11	3/16
6_Member	Canonical Pathways	M274	PID LYMPH ANGIOGENESIS PATHWAY	-2.2342	-0.884672	1277,1278,2335	COL1A1,COL1A2,FN1	3/25
6_Member	Reactome Gene Sets	R-HSA-6806834	Signaling by MET	-2.19285	-0.850309	1277,1278,1281,1289,2335	COL1A1,COL1A2,COL3A1,COL5A1,FN1	5/79
7_Summary	GO Biological Processes	GO:0031175	neuron projection development	-16.389	-13.1873	116,214,348,999,1009,1141,1496,1630,1996,2823,3371,3798,4135,4137,4313,4753,5649,5794,5800,5803,6387,6585,6900,7080,9024,9378,9576,10512,10631,11075,23026,23057,51412,54413,54437,55079,56896,56956,57549,58158,63973,80243,81551,120892,144165,388585,494470,1010,1365,3575,7040,26585,57348	ADCYAP1,ALCAM,APOE,CDH1,CDH11,CHRNB2,CTNNA2,DCC,ELAVL4,GPM6A,TNC,KIF5A,MAP6,MAPT,MMP2,NELL2,RELN,PTPRH,PTPRO,PTPRZ1,CXCL12,SLIT1,CNTN2,NKX2-1,BRSK2,NRXN1,SPAG6,SEMA3C,POSTN,STMN2,MYO16,NMNAT2,ACTL6B,NLGN3,SEMA5B,FEZF2,DPYSL5,LHX9,IGSF9,NEUROD4,NEUROG2,PREX2,STMN4,LRRK2,PRICKLE1,HES5,ARK2C,CDH12,CLDN3,IL7R,TGFB1,GREM1,TTYH1	53/-
7_Member	GO Biological Processes	GO:0031175	neuron projection development	-16.389	-13.1873	116,214,348,999,1009,1141,1496,1630,1996,2823,3371,3798,4135,4137,4313,4753,5649,5794,5800,5803,6387,6585,6900,7080,9024,9378,9576,10512,10631,11075,23026,23057,51412,54413,54437,55079,56896,56956,57549,58158,63973,80243,81551,120892,144165,388585,494470	ADCYAP1,ALCAM,APOE,CDH1,CDH11,CHRNB2,CTNNA2,DCC,ELAVL4,GPM6A,TNC,KIF5A,MAP6,MAPT,MMP2,NELL2,RELN,PTPRH,PTPRO,PTPRZ1,CXCL12,SLIT1,CNTN2,NKX2-1,BRSK2,NRXN1,SPAG6,SEMA3C,POSTN,STMN2,MYO16,NMNAT2,ACTL6B,NLGN3,SEMA5B,FEZF2,DPYSL5,LHX9,IGSF9,NEUROD4,NEUROG2,PREX2,STMN4,LRRK2,PRICKLE1,HES5,ARK2C	47/733
7_Member	GO Biological Processes	GO:0061564	axon development	-12.7179	-9.83688	214,1009,1141,1496,1630,3371,3798,4137,4313,4753,5649,5794,5800,5803,6387,6585,6900,7080,9024,9378,10512,23057,54413,54437,55079,56896,56956,57549,58158,63973,144165,494470	ALCAM,CDH11,CHRNB2,CTNNA2,DCC,TNC,KIF5A,MAPT,MMP2,NELL2,RELN,PTPRH,PTPRO,PTPRZ1,CXCL12,SLIT1,CNTN2,NKX2-1,BRSK2,NRXN1,SEMA3C,NMNAT2,NLGN3,SEMA5B,FEZF2,DPYSL5,LHX9,IGSF9,NEUROD4,NEUROG2,PRICKLE1,ARK2C	32/441
7_Member	GO Biological Processes	GO:0000902	cell morphogenesis	-11.743	-9.02282	214,999,1009,1010,1141,1365,1496,1630,1996,2823,3575,3798,4135,4753,5649,5794,5800,5803,6387,6585,6900,7040,7080,9024,9378,9576,10512,10631,23026,26585,54413,54437,56896,56956,57348,57549,80243,120892,144165,494470	ALCAM,CDH1,CDH11,CDH12,CHRNB2,CLDN3,CTNNA2,DCC,ELAVL4,GPM6A,IL7R,KIF5A,MAP6,NELL2,RELN,PTPRH,PTPRO,PTPRZ1,CXCL12,SLIT1,CNTN2,TGFB1,NKX2-1,BRSK2,NRXN1,SPAG6,SEMA3C,POSTN,MYO16,GREM1,NLGN3,SEMA5B,DPYSL5,LHX9,TTYH1,IGSF9,PREX2,LRRK2,PRICKLE1,ARK2C	40/733
7_Member	GO Biological Processes	GO:0048812	neuron projection morphogenesis	-11.7252	-9.01526	214,1009,1141,1496,1630,1996,2823,3798,4135,4753,5649,5794,5800,5803,6387,6585,6900,7080,9024,9378,9576,10512,10631,23026,54413,54437,56896,56956,57549,80243,120892,144165,494470	ALCAM,CDH11,CHRNB2,CTNNA2,DCC,ELAVL4,GPM6A,KIF5A,MAP6,NELL2,RELN,PTPRH,PTPRO,PTPRZ1,CXCL12,SLIT1,CNTN2,NKX2-1,BRSK2,NRXN1,SPAG6,SEMA3C,POSTN,MYO16,NLGN3,SEMA5B,DPYSL5,LHX9,IGSF9,PREX2,LRRK2,PRICKLE1,ARK2C	33/510
7_Member	GO Biological Processes	GO:0120039	plasma membrane bounded cell projection morphogenesis	-11.6102	-8.92002	214,1009,1141,1496,1630,1996,2823,3798,4135,4753,5649,5794,5800,5803,6387,6585,6900,7080,9024,9378,9576,10512,10631,23026,54413,54437,56896,56956,57549,80243,120892,144165,494470	ALCAM,CDH11,CHRNB2,CTNNA2,DCC,ELAVL4,GPM6A,KIF5A,MAP6,NELL2,RELN,PTPRH,PTPRO,PTPRZ1,CXCL12,SLIT1,CNTN2,NKX2-1,BRSK2,NRXN1,SPAG6,SEMA3C,POSTN,MYO16,NLGN3,SEMA5B,DPYSL5,LHX9,IGSF9,PREX2,LRRK2,PRICKLE1,ARK2C	33/515
7_Member	GO Biological Processes	GO:0048858	cell projection morphogenesis	-11.4517	-8.79845	214,1009,1141,1496,1630,1996,2823,3798,4135,4753,5649,5794,5800,5803,6387,6585,6900,7080,9024,9378,9576,10512,10631,23026,54413,54437,56896,56956,57549,80243,120892,144165,494470	ALCAM,CDH11,CHRNB2,CTNNA2,DCC,ELAVL4,GPM6A,KIF5A,MAP6,NELL2,RELN,PTPRH,PTPRO,PTPRZ1,CXCL12,SLIT1,CNTN2,NKX2-1,BRSK2,NRXN1,SPAG6,SEMA3C,POSTN,MYO16,NLGN3,SEMA5B,DPYSL5,LHX9,IGSF9,PREX2,LRRK2,PRICKLE1,ARK2C	33/522
7_Member	GO Biological Processes	GO:0048667	cell morphogenesis involved in neuron differentiation	-9.31639	-6.90748	214,1009,1141,1496,1630,1996,3798,4135,4753,5649,5794,5800,5803,6387,6585,6900,7080,9024,9378,10512,54413,54437,56896,56956,57549,80243,144165,494470	ALCAM,CDH11,CHRNB2,CTNNA2,DCC,ELAVL4,KIF5A,MAP6,NELL2,RELN,PTPRH,PTPRO,PTPRZ1,CXCL12,SLIT1,CNTN2,NKX2-1,BRSK2,NRXN1,SEMA3C,NLGN3,SEMA5B,DPYSL5,LHX9,IGSF9,PREX2,PRICKLE1,ARK2C	28/465
7_Member	GO Biological Processes	GO:0007409	axonogenesis	-9.0928	-6.71787	214,1009,1141,1496,1630,3798,4753,5649,5794,5800,5803,6387,6585,6900,7080,9024,9378,10512,54413,54437,56896,56956,57549,144165,494470	ALCAM,CDH11,CHRNB2,CTNNA2,DCC,KIF5A,NELL2,RELN,PTPRH,PTPRO,PTPRZ1,CXCL12,SLIT1,CNTN2,NKX2-1,BRSK2,NRXN1,SEMA3C,NLGN3,SEMA5B,DPYSL5,LHX9,IGSF9,PRICKLE1,ARK2C	25/383
7_Member	GO Biological Processes	GO:0007411	axon guidance	-7.82737	-5.57033	214,1630,3798,4753,5649,5794,5800,6387,6585,6900,7080,9378,10512,54437,56896,56956,57549,494470	ALCAM,DCC,KIF5A,NELL2,RELN,PTPRH,PTPRO,CXCL12,SLIT1,CNTN2,NKX2-1,NRXN1,SEMA3C,SEMA5B,DPYSL5,LHX9,IGSF9,ARK2C	18/233
7_Member	GO Biological Processes	GO:0097485	neuron projection guidance	-7.79849	-5.54499	214,1630,3798,4753,5649,5794,5800,6387,6585,6900,7080,9378,10512,54437,56896,56956,57549,494470	ALCAM,DCC,KIF5A,NELL2,RELN,PTPRH,PTPRO,CXCL12,SLIT1,CNTN2,NKX2-1,NRXN1,SEMA3C,SEMA5B,DPYSL5,LHX9,IGSF9,ARK2C	18/234
8_Summary	GO Biological Processes	GO:0007423	sensory organ development	-16.0349	-12.8676	429,430,654,1282,1289,1295,1365,1641,2303,2561,2823,3624,3776,4915,5079,5159,5915,6121,6495,6656,6658,7040,7048,7054,7482,7545,7547,8549,9096,10736,28514,30812,54360,54796,57084,58158,63973,64093,84467,118427,144165,343472,388585	ASCL1,ASCL2,BMP6,COL4A1,COL5A1,COL8A1,CLDN3,DCX,FOXC2,GABRB2,GPM6A,INHBA,KCNK2,NTRK2,PAX5,PDGFRB,RARB,RPE65,SIX1,SOX1,SOX3,TGFB1,TGFBR2,TH,WNT2B,ZIC1,ZIC3,LGR5,TBX18,SIX2,DLL1,SOX8,CYTL1,BNC2,SLC17A6,NEUROD4,NEUROG2,SMOC1,FBN3,OLFM3,PRICKLE1,BARHL2,HES5	43/-
8_Member	GO Biological Processes	GO:0007423	sensory organ development	-16.0349	-12.8676	429,430,654,1282,1289,1295,1365,1641,2303,2561,2823,3624,3776,4915,5079,5159,5915,6121,6495,6656,6658,7040,7048,7054,7482,7545,7547,8549,9096,10736,28514,30812,54360,54796,57084,58158,63973,64093,84467,118427,144165,343472,388585	ASCL1,ASCL2,BMP6,COL4A1,COL5A1,COL8A1,CLDN3,DCX,FOXC2,GABRB2,GPM6A,INHBA,KCNK2,NTRK2,PAX5,PDGFRB,RARB,RPE65,SIX1,SOX1,SOX3,TGFB1,TGFBR2,TH,WNT2B,ZIC1,ZIC3,LGR5,TBX18,SIX2,DLL1,SOX8,CYTL1,BNC2,SLC17A6,NEUROD4,NEUROG2,SMOC1,FBN3,OLFM3,PRICKLE1,BARHL2,HES5	43/628
8_Member	GO Biological Processes	GO:0001654	eye development	-10.3763	-7.87178	654,1282,1289,1295,1365,1641,2303,2823,3624,4915,5159,5915,6121,6656,7040,7048,7054,7482,28514,30812,57084,58158,64093,84467,118427,144165,343472,388585	BMP6,COL4A1,COL5A1,COL8A1,CLDN3,DCX,FOXC2,GPM6A,INHBA,NTRK2,PDGFRB,RARB,RPE65,SOX1,TGFB1,TGFBR2,TH,WNT2B,DLL1,SOX8,SLC17A6,NEUROD4,SMOC1,FBN3,OLFM3,PRICKLE1,BARHL2,HES5	28/418
8_Member	GO Biological Processes	GO:0150063	visual system development	-10.2802	-7.78191	654,1282,1289,1295,1365,1641,2303,2823,3624,4915,5159,5915,6121,6656,7040,7048,7054,7482,28514,30812,57084,58158,64093,84467,118427,144165,343472,388585	BMP6,COL4A1,COL5A1,COL8A1,CLDN3,DCX,FOXC2,GPM6A,INHBA,NTRK2,PDGFRB,RARB,RPE65,SOX1,TGFB1,TGFBR2,TH,WNT2B,DLL1,SOX8,SLC17A6,NEUROD4,SMOC1,FBN3,OLFM3,PRICKLE1,BARHL2,HES5	28/422
8_Member	GO Biological Processes	GO:0048880	sensory system development	-10.1148	-7.64647	654,1282,1289,1295,1365,1641,2303,2823,3624,4915,5159,5915,6121,6656,7040,7048,7054,7482,28514,30812,57084,58158,64093,84467,118427,144165,343472,388585	BMP6,COL4A1,COL5A1,COL8A1,CLDN3,DCX,FOXC2,GPM6A,INHBA,NTRK2,PDGFRB,RARB,RPE65,SOX1,TGFB1,TGFBR2,TH,WNT2B,DLL1,SOX8,SLC17A6,NEUROD4,SMOC1,FBN3,OLFM3,PRICKLE1,BARHL2,HES5	28/429
8_Member	GO Biological Processes	GO:0043010	camera-type eye development	-8.07917	-5.79267	1282,1295,1365,1641,2303,2823,3624,4915,5159,6121,6656,7040,7048,7054,7482,28514,30812,57084,58158,84467,144165,343472,388585	COL4A1,COL8A1,CLDN3,DCX,FOXC2,GPM6A,INHBA,NTRK2,PDGFRB,RPE65,SOX1,TGFB1,TGFBR2,TH,WNT2B,DLL1,SOX8,SLC17A6,NEUROD4,FBN3,PRICKLE1,BARHL2,HES5	23/367
8_Member	GO Biological Processes	GO:0060041	retina development in camera-type eye	-4.81649	-2.93398	1282,1365,1641,2823,4915,5159,6121,7040,28514,30812,58158,343472	COL4A1,CLDN3,DCX,GPM6A,NTRK2,PDGFRB,RPE65,TGFB1,DLL1,SOX8,NEUROD4,BARHL2	12/178
8_Member	GO Biological Processes	GO:0003407	neural retina development	-2.75153	-1.27441	2823,4915,6121,30812,58158,343472	GPM6A,NTRK2,RPE65,SOX8,NEUROD4,BARHL2	6/86
9_Summary	GO Biological Processes	GO:0051960	regulation of nervous system development	-15.8806	-12.7413	429,430,745,816,869,999,1630,1746,2335,4135,4137,4915,5649,5803,5915,6387,6585,6860,7040,7052,7058,7161,8553,9378,10683,27286,28514,30812,54413,55079,56896,57611,64084,84630,347731,347902,388585,2250,6900,7080,7099,8320,58158,92737,1281,4323,3575,3635,7048,51412	ASCL1,ASCL2,MYRF,CAMK2B,CBLN1,CDH1,DCC,DLX2,FN1,MAP6,MAPT,NTRK2,RELN,PTPRZ1,RARB,CXCL12,SLIT1,SYT4,TGFB1,TGM2,THBS2,TP73,BHLHE40,NRXN1,DLL3,SRPX2,DLL1,SOX8,NLGN3,FEZF2,DPYSL5,ISLR2,CLSTN2,TTBK1,LRRTM3,AMIGO2,HES5,FGF5,CNTN2,NKX2-1,TLR4,EOMES,NEUROD4,DNER,COL3A1,MMP14,IL7R,INPP5D,TGFBR2,ACTL6B	50/-
9_Member	GO Biological Processes	GO:0051960	regulation of nervous system development	-15.8806	-12.7413	429,430,745,816,869,999,1630,1746,2335,4135,4137,4915,5649,5803,5915,6387,6585,6860,7040,7052,7058,7161,8553,9378,10683,27286,28514,30812,54413,55079,56896,57611,64084,84630,347731,347902,388585	ASCL1,ASCL2,MYRF,CAMK2B,CBLN1,CDH1,DCC,DLX2,FN1,MAP6,MAPT,NTRK2,RELN,PTPRZ1,RARB,CXCL12,SLIT1,SYT4,TGFB1,TGM2,THBS2,TP73,BHLHE40,NRXN1,DLL3,SRPX2,DLL1,SOX8,NLGN3,FEZF2,DPYSL5,ISLR2,CLSTN2,TTBK1,LRRTM3,AMIGO2,HES5	37/466
9_Member	GO Biological Processes	GO:0050767	regulation of neurogenesis	-11.4072	-8.77139	429,430,745,816,999,1630,1746,2335,4135,4137,4915,5649,5803,6387,6585,6860,7040,7052,7161,8553,10683,28514,30812,55079,56896,57611,84630,388585	ASCL1,ASCL2,MYRF,CAMK2B,CDH1,DCC,DLX2,FN1,MAP6,MAPT,NTRK2,RELN,PTPRZ1,CXCL12,SLIT1,SYT4,TGFB1,TGM2,TP73,BHLHE40,DLL3,DLL1,SOX8,FEZF2,DPYSL5,ISLR2,TTBK1,HES5	28/378
9_Member	GO Biological Processes	GO:0051962	positive regulation of nervous system development	-10.8281	-8.27004	429,745,816,869,2335,4135,4137,4915,5649,5803,6387,7040,7052,7058,7161,9378,27286,30812,54413,57611,64084,84630,347731,347902	ASCL1,MYRF,CAMK2B,CBLN1,FN1,MAP6,MAPT,NTRK2,RELN,PTPRZ1,CXCL12,TGFB1,TGM2,THBS2,TP73,NRXN1,SRPX2,SOX8,NLGN3,ISLR2,CLSTN2,TTBK1,LRRTM3,AMIGO2	24/291
9_Member	GO Biological Processes	GO:0010001	glial cell differentiation	-8.09449	-5.80416	429,745,1746,2250,4137,4915,5649,5803,6900,7040,7080,7099,8320,28514,30812,58158,92737,388585	ASCL1,MYRF,DLX2,FGF5,MAPT,NTRK2,RELN,PTPRZ1,CNTN2,TGFB1,NKX2-1,TLR4,EOMES,DLL1,SOX8,NEUROD4,DNER,HES5	18/224
9_Member	GO Biological Processes	GO:0042063	gliogenesis	-7.89202	-5.62779	429,745,1281,1746,2250,4137,4323,4915,5649,5803,6900,7040,7080,7099,8320,28514,30812,58158,92737,388585	ASCL1,MYRF,COL3A1,DLX2,FGF5,MAPT,MMP14,NTRK2,RELN,PTPRZ1,CNTN2,TGFB1,NKX2-1,TLR4,EOMES,DLL1,SOX8,NEUROD4,DNER,HES5	20/286
9_Member	GO Biological Processes	GO:0048709	oligodendrocyte differentiation	-7.21989	-5.01949	429,745,1746,4915,5803,6900,7040,7080,30812,58158,388585	ASCL1,MYRF,DLX2,NTRK2,PTPRZ1,CNTN2,TGFB1,NKX2-1,SOX8,NEUROD4,HES5	11/86
9_Member	GO Biological Processes	GO:0050769	positive regulation of neurogenesis	-6.27988	-4.19174	429,745,816,2335,4135,4137,4915,5649,5803,6387,7040,7052,7161,30812,57611,84630	ASCL1,MYRF,CAMK2B,FN1,MAP6,MAPT,NTRK2,RELN,PTPRZ1,CXCL12,TGFB1,TGM2,TP73,SOX8,ISLR2,TTBK1	16/235
9_Member	GO Biological Processes	GO:0010720	positive regulation of cell development	-5.32925	-3.36965	429,745,816,2335,3575,3635,4135,4137,4323,4915,5649,5803,6387,7040,7048,7052,7161,30812,51412,57611,84630	ASCL1,MYRF,CAMK2B,FN1,IL7R,INPP5D,MAP6,MAPT,MMP14,NTRK2,RELN,PTPRZ1,CXCL12,TGFB1,TGFBR2,TGM2,TP73,SOX8,ACTL6B,ISLR2,TTBK1	21/451
9_Member	GO Biological Processes	GO:0021782	glial cell development	-3.86739	-2.18013	429,745,4137,4915,6900,7040,7099,28514,388585	ASCL1,MYRF,MAPT,NTRK2,CNTN2,TGFB1,TLR4,DLL1,HES5	9/129
10_Summary	GO Biological Processes	GO:0035239	tube morphogenesis	-14.2517	-11.1636	348,634,1281,1282,1295,1893,2018,2034,2303,2335,3037,3371,3490,4015,4313,4323,4915,5159,5228,6495,7040,7045,7048,7052,7080,7161,7547,8549,8817,9378,9645,10395,10736,25960,26585,27286,28514,30812,64399,79625,93649,144165,388585,196,1277,1278,1289,10512,430,1365,2150,3175,3642,4318,5328,5649,6387,6591,6863,7099,9806,10631,54437,57214,57608,64094,654,860,1030,2250,2662,3624,4053,6098,8200,9518,9961,…	APOE,CEACAM1,COL3A1,COL4A1,COL8A1,ECM1,EMX2,EPAS1,FOXC2,FN1,HAS2,TNC,IGFBP7,LOX,MMP2,MMP14,NTRK2,PDGFRB,PGF,SIX1,TGFB1,TGFBI,TGFBR2,TGM2,NKX2-1,TP73,ZIC3,LGR5,FGF18,NRXN1,MICAL2,DLC1,SIX2,ADGRA2,GREM1,SRPX2,DLL1,SOX8,HHIP,NDNF,MYOCD,PRICKLE1,HES5,AHR,COL1A1,COL1A2,COL5A1,SEMA3C,ASCL2,CLDN3,F2RL1,ONECUT1,INSM1,MMP9,PLAU,RELN,CXCL12,SNAI2,TAC1,TLR4,SPOCK2,POSTN,SEMA5B,CEMIP,JCAD,SMOC2,BMP6,RUNX2,CD…	88/-
10_Member	GO Biological Processes	GO:0035239	tube morphogenesis	-14.2517	-11.1636	348,634,1281,1282,1295,1893,2018,2034,2303,2335,3037,3371,3490,4015,4313,4323,4915,5159,5228,6495,7040,7045,7048,7052,7080,7161,7547,8549,8817,9378,9645,10395,10736,25960,26585,27286,28514,30812,64399,79625,93649,144165,388585	APOE,CEACAM1,COL3A1,COL4A1,COL8A1,ECM1,EMX2,EPAS1,FOXC2,FN1,HAS2,TNC,IGFBP7,LOX,MMP2,MMP14,NTRK2,PDGFRB,PGF,SIX1,TGFB1,TGFBI,TGFBR2,TGM2,NKX2-1,TP73,ZIC3,LGR5,FGF18,NRXN1,MICAL2,DLC1,SIX2,ADGRA2,GREM1,SRPX2,DLL1,SOX8,HHIP,NDNF,MYOCD,PRICKLE1,HES5	43/705
10_Member	GO Biological Processes	GO:0001568	blood vessel development	-12.4282	-9.62886	196,348,634,1277,1278,1281,1282,1289,1295,1893,2034,2303,2335,3037,3490,4015,4313,4323,4915,5159,5228,6495,7040,7045,7048,8817,9378,10512,25960,26585,27286,28514,79625,93649,144165	AHR,APOE,CEACAM1,COL1A1,COL1A2,COL3A1,COL4A1,COL5A1,COL8A1,ECM1,EPAS1,FOXC2,FN1,HAS2,IGFBP7,LOX,MMP2,MMP14,NTRK2,PDGFRB,PGF,SIX1,TGFB1,TGFBI,TGFBR2,FGF18,NRXN1,SEMA3C,ADGRA2,GREM1,SRPX2,DLL1,NDNF,MYOCD,PRICKLE1	35/540
10_Member	GO Biological Processes	GO:0001944	vasculature development	-11.865	-9.13435	196,348,634,1277,1278,1281,1282,1289,1295,1893,2034,2303,2335,3037,3490,4015,4313,4323,4915,5159,5228,6495,7040,7045,7048,8817,9378,10512,25960,26585,27286,28514,79625,93649,144165	AHR,APOE,CEACAM1,COL1A1,COL1A2,COL3A1,COL4A1,COL5A1,COL8A1,ECM1,EPAS1,FOXC2,FN1,HAS2,IGFBP7,LOX,MMP2,MMP14,NTRK2,PDGFRB,PGF,SIX1,TGFB1,TGFBI,TGFBR2,FGF18,NRXN1,SEMA3C,ADGRA2,GREM1,SRPX2,DLL1,NDNF,MYOCD,PRICKLE1	35/565
10_Member	GO Biological Processes	GO:0048514	blood vessel morphogenesis	-10.4407	-7.92975	348,634,1281,1282,1295,1893,2034,2303,2335,3037,3490,4015,4313,4323,4915,5159,5228,6495,7040,7045,7048,8817,9378,25960,26585,27286,28514,79625,93649	APOE,CEACAM1,COL3A1,COL4A1,COL8A1,ECM1,EPAS1,FOXC2,FN1,HAS2,IGFBP7,LOX,MMP2,MMP14,NTRK2,PDGFRB,PGF,SIX1,TGFB1,TGFBI,TGFBR2,FGF18,NRXN1,ADGRA2,GREM1,SRPX2,DLL1,NDNF,MYOCD	29/445
10_Member	GO Biological Processes	GO:2000147	positive regulation of cell motility	-9.24439	-6.84911	430,1277,1365,2150,2303,2335,3037,3175,3642,4313,4318,4323,5159,5228,5328,5649,6387,6591,6863,7040,7048,7099,8817,9806,10512,10631,25960,26585,27286,54437,57214,57608,64094	ASCL2,COL1A1,CLDN3,F2RL1,FOXC2,FN1,HAS2,ONECUT1,INSM1,MMP2,MMP9,MMP14,PDGFRB,PGF,PLAU,RELN,CXCL12,SNAI2,TAC1,TGFB1,TGFBR2,TLR4,FGF18,SPOCK2,SEMA3C,POSTN,ADGRA2,GREM1,SRPX2,SEMA5B,CEMIP,JCAD,SMOC2	33/634
10_Member	GO Biological Processes	GO:0030335	positive regulation of cell migration	-9.13342	-6.74425	430,1277,1365,2150,2303,2335,3037,3175,3642,4313,4318,4323,5159,5228,5328,5649,6387,6591,6863,7040,7048,7099,8817,10512,10631,25960,26585,27286,54437,57214,57608,64094	ASCL2,COL1A1,CLDN3,F2RL1,FOXC2,FN1,HAS2,ONECUT1,INSM1,MMP2,MMP9,MMP14,PDGFRB,PGF,PLAU,RELN,CXCL12,SNAI2,TAC1,TGFB1,TGFBR2,TLR4,FGF18,SEMA3C,POSTN,ADGRA2,GREM1,SRPX2,SEMA5B,CEMIP,JCAD,SMOC2	32/606
10_Member	GO Biological Processes	GO:0007167	enzyme-linked receptor protein signaling pathway	-9.1241	-6.73973	654,860,1030,1277,1278,1281,1282,2250,2303,2662,3175,3624,4015,4053,4313,4318,4323,4915,5159,5228,5328,6098,7040,7048,8200,8817,9518,9961,55512,133396,144165,338773,388585,392255	BMP6,RUNX2,CDKN2B,COL1A1,COL1A2,COL3A1,COL4A1,FGF5,FOXC2,GDF10,ONECUT1,INHBA,LOX,LTBP2,MMP2,MMP9,MMP14,NTRK2,PDGFRB,PGF,PLAU,ROS1,TGFB1,TGFBR2,GDF5,FGF18,GDF15,MVP,SMPD3,IL31RA,PRICKLE1,TMEM119,HES5,GDF6	34/676
10_Member	GO Biological Processes	GO:0040017	positive regulation of locomotion	-8.95553	-6.58984	430,1277,1365,2150,2303,2335,3037,3175,3642,4313,4318,4323,5159,5228,5328,5649,6387,6591,6863,7040,7048,7099,8817,9806,10512,10631,25960,26585,27286,54437,57214,57608,64094	ASCL2,COL1A1,CLDN3,F2RL1,FOXC2,FN1,HAS2,ONECUT1,INSM1,MMP2,MMP9,MMP14,PDGFRB,PGF,PLAU,RELN,CXCL12,SNAI2,TAC1,TGFB1,TGFBR2,TLR4,FGF18,SPOCK2,SEMA3C,POSTN,ADGRA2,GREM1,SRPX2,SEMA5B,CEMIP,JCAD,SMOC2	33/651
10_Member	GO Biological Processes	GO:0001525	angiogenesis	-7.73268	-5.48618	634,1282,1295,1893,2034,2303,2335,3490,4313,4323,5159,5228,7040,7045,7048,8817,9378,25960,26585,27286,28514,79625	CEACAM1,COL4A1,COL8A1,ECM1,EPAS1,FOXC2,FN1,IGFBP7,MMP2,MMP14,PDGFRB,PGF,TGFB1,TGFBI,TGFBR2,FGF18,NRXN1,ADGRA2,GREM1,SRPX2,DLL1,NDNF	22/352
10_Member	WikiPathways	WP5087	Pleural mesothelioma	-4.96553	-3.05988	999,1009,1010,1026,1282,1496,2250,2335,4313,4318,4323,4915,5159,5228,5328,6387,7040,7482,8817,11098	CDH1,CDH11,CDH12,CDKN1A,COL4A1,CTNNA2,FGF5,FN1,MMP2,MMP9,MMP14,NTRK2,PDGFRB,PGF,PLAU,CXCL12,TGFB1,WNT2B,FGF18,PRSS23	20/439
10_Member	GO Biological Processes	GO:0007169	cell surface receptor protein tyrosine kinase signaling pathway	-4.26066	-2.47716	1277,1282,2250,2303,4015,4313,4318,4323,4915,5159,5228,5328,6098,8817,9518,9961,55512,133396,144165	COL1A1,COL4A1,FGF5,FOXC2,LOX,MMP2,MMP9,MMP14,NTRK2,PDGFRB,PGF,PLAU,ROS1,FGF18,GDF15,MVP,SMPD3,IL31RA,PRICKLE1	19/453
11_Summary	GO Biological Processes	GO:0030198	extracellular matrix organization	-14.0576	-10.9929	1277,1278,1281,1282,1289,1303,2303,3037,4015,4313,4318,4322,4323,7040,7045,9806,10631,26585,55512,64093,64094,79625,84171,90993,140766,144165,169611	COL1A1,COL1A2,COL3A1,COL4A1,COL5A1,COL12A1,FOXC2,HAS2,LOX,MMP2,MMP9,MMP13,MMP14,TGFB1,TGFBI,SPOCK2,POSTN,GREM1,SMPD3,SMOC1,SMOC2,NDNF,LOXL4,CREB3L1,ADAMTS14,PRICKLE1,OLFML2A	27/-
11_Member	GO Biological Processes	GO:0030198	extracellular matrix organization	-14.0576	-10.9929	1277,1278,1281,1282,1289,1303,2303,3037,4015,4313,4318,4322,4323,7040,7045,9806,10631,26585,55512,64093,64094,79625,84171,90993,140766,144165,169611	COL1A1,COL1A2,COL3A1,COL4A1,COL5A1,COL12A1,FOXC2,HAS2,LOX,MMP2,MMP9,MMP13,MMP14,TGFB1,TGFBI,SPOCK2,POSTN,GREM1,SMPD3,SMOC1,SMOC2,NDNF,LOXL4,CREB3L1,ADAMTS14,PRICKLE1,OLFML2A	27/272
11_Member	GO Biological Processes	GO:0043062	extracellular structure organization	-14.0182	-10.9758	1277,1278,1281,1282,1289,1303,2303,3037,4015,4313,4318,4322,4323,7040,7045,9806,10631,26585,55512,64093,64094,79625,84171,90993,140766,144165,169611	COL1A1,COL1A2,COL3A1,COL4A1,COL5A1,COL12A1,FOXC2,HAS2,LOX,MMP2,MMP9,MMP13,MMP14,TGFB1,TGFBI,SPOCK2,POSTN,GREM1,SMPD3,SMOC1,SMOC2,NDNF,LOXL4,CREB3L1,ADAMTS14,PRICKLE1,OLFML2A	27/273
11_Member	GO Biological Processes	GO:0045229	external encapsulating structure organization	-13.9401	-10.9189	1277,1278,1281,1282,1289,1303,2303,3037,4015,4313,4318,4322,4323,7040,7045,9806,10631,26585,55512,64093,64094,79625,84171,90993,140766,144165,169611	COL1A1,COL1A2,COL3A1,COL4A1,COL5A1,COL12A1,FOXC2,HAS2,LOX,MMP2,MMP9,MMP13,MMP14,TGFB1,TGFBI,SPOCK2,POSTN,GREM1,SMPD3,SMOC1,SMOC2,NDNF,LOXL4,CREB3L1,ADAMTS14,PRICKLE1,OLFML2A	27/275
11_Member	GO Biological Processes	GO:0030199	collagen fibril organization	-7.39916	-5.17632	1277,1278,1281,1289,1303,2303,4015,26585,84171,140766	COL1A1,COL1A2,COL3A1,COL5A1,COL12A1,FOXC2,LOX,GREM1,LOXL4,ADAMTS14	10/65
12_Summary	GO Biological Processes	GO:0034330	cell junction organization	-13.7698	-10.7688	119,348,869,999,1009,1010,1282,1365,1496,2150,2335,2561,2823,3371,4137,5649,5800,6543,6591,6900,7040,9118,9254,9378,9379,9783,9806,10395,23544,54413,55203,64084,64101,92737,114794,120892,144165,729956	ADD2,APOE,CBLN1,CDH1,CDH11,CDH12,COL4A1,CLDN3,CTNNA2,F2RL1,FN1,GABRB2,GPM6A,TNC,MAPT,RELN,PTPRO,SLC8A2,SNAI2,CNTN2,TGFB1,INA,CACNA2D2,NRXN1,NRXN2,RIMS3,SPOCK2,DLC1,SEZ6L,NLGN3,LGI2,CLSTN2,LRRC4,DNER,ELFN2,LRRK2,PRICKLE1,SHISA7	38/-
12_Member	GO Biological Processes	GO:0034330	cell junction organization	-13.7698	-10.7688	119,348,869,999,1009,1010,1282,1365,1496,2150,2335,2561,2823,3371,4137,5649,5800,6543,6591,6900,7040,9118,9254,9378,9379,9783,9806,10395,23544,54413,55203,64084,64101,92737,114794,120892,144165,729956	ADD2,APOE,CBLN1,CDH1,CDH11,CDH12,COL4A1,CLDN3,CTNNA2,F2RL1,FN1,GABRB2,GPM6A,TNC,MAPT,RELN,PTPRO,SLC8A2,SNAI2,CNTN2,TGFB1,INA,CACNA2D2,NRXN1,NRXN2,RIMS3,SPOCK2,DLC1,SEZ6L,NLGN3,LGI2,CLSTN2,LRRC4,DNER,ELFN2,LRRK2,PRICKLE1,SHISA7	38/573
12_Member	GO Biological Processes	GO:0050808	synapse organization	-12.3781	-9.59099	119,348,869,999,1282,1496,2561,2823,3371,4137,5649,6543,6900,9118,9254,9378,9379,9783,9806,23544,54413,55203,64084,64101,92737,114794,120892,144165,729956	ADD2,APOE,CBLN1,CDH1,COL4A1,CTNNA2,GABRB2,GPM6A,TNC,MAPT,RELN,SLC8A2,CNTN2,INA,CACNA2D2,NRXN1,NRXN2,RIMS3,SPOCK2,SEZ6L,NLGN3,LGI2,CLSTN2,LRRC4,DNER,ELFN2,LRRK2,PRICKLE1,SHISA7	29/371
12_Member	GO Biological Processes	GO:0007416	synapse assembly	-8.84723	-6.49946	119,869,999,2561,2823,4137,5649,9378,9379,9806,54413,55203,64084,64101,92737	ADD2,CBLN1,CDH1,GABRB2,GPM6A,MAPT,RELN,NRXN1,NRXN2,SPOCK2,NLGN3,LGI2,CLSTN2,LRRC4,DNER	15/133
12_Member	GO Biological Processes	GO:0034329	cell junction assembly	-8.21306	-5.90707	119,869,999,1009,1010,1365,2335,2561,2823,4137,5649,5800,9378,9379,9806,10395,54413,55203,64084,64101,92737	ADD2,CBLN1,CDH1,CDH11,CDH12,CLDN3,FN1,GABRB2,GPM6A,MAPT,RELN,PTPRO,NRXN1,NRXN2,SPOCK2,DLC1,NLGN3,LGI2,CLSTN2,LRRC4,DNER	21/302
13_Summary	GO Biological Processes	GO:0007389	pattern specification process	-13.4712	-10.508	429,1746,2018,2303,4010,5100,5649,6495,6656,7048,7080,7479,7482,7545,7547,8320,8553,9096,9645,10297,10512,10683,10716,10736,26585,28514,53820,55079,64399,144165,221833,340260,340665,388585,860,2034,3175,23040,30812,58158,64641,343472	ASCL1,DLX2,EMX2,FOXC2,LMX1B,PCDH8,RELN,SIX1,SOX1,TGFBR2,NKX2-1,WNT8B,WNT2B,ZIC1,ZIC3,EOMES,BHLHE40,TBX18,MICAL2,APC2,SEMA3C,DLL3,TBR1,SIX2,GREM1,DLL1,RIPPLY3,FEZF2,HHIP,PRICKLE1,SP8,UNCX,CYP26C1,HES5,RUNX2,EPAS1,ONECUT1,MYT1L,SOX8,NEUROD4,EBF2,BARHL2	42/-
13_Member	GO Biological Processes	GO:0007389	pattern specification process	-13.4712	-10.508	429,1746,2018,2303,4010,5100,5649,6495,6656,7048,7080,7479,7482,7545,7547,8320,8553,9096,9645,10297,10512,10683,10716,10736,26585,28514,53820,55079,64399,144165,221833,340260,340665,388585	ASCL1,DLX2,EMX2,FOXC2,LMX1B,PCDH8,RELN,SIX1,SOX1,TGFBR2,NKX2-1,WNT8B,WNT2B,ZIC1,ZIC3,EOMES,BHLHE40,TBX18,MICAL2,APC2,SEMA3C,DLL3,TBR1,SIX2,GREM1,DLL1,RIPPLY3,FEZF2,HHIP,PRICKLE1,SP8,UNCX,CYP26C1,HES5	34/469
13_Member	GO Biological Processes	GO:0045165	cell fate commitment	-11.5534	-8.88208	429,860,1746,2034,2303,3175,6495,6656,7080,7479,7482,8320,9096,10297,10716,10736,23040,28514,30812,55079,58158,64641,343472,388585	ASCL1,RUNX2,DLX2,EPAS1,FOXC2,ONECUT1,SIX1,SOX1,NKX2-1,WNT8B,WNT2B,EOMES,TBX18,APC2,TBR1,SIX2,MYT1L,DLL1,SOX8,FEZF2,NEUROD4,EBF2,BARHL2,HES5	24/269
13_Member	GO Biological Processes	GO:0003002	regionalization	-11.0211	-8.42585	429,1746,2018,2303,4010,5100,5649,6656,7048,7080,7479,7482,7547,8320,8553,9096,9645,10512,10683,10716,10736,26585,28514,55079,64399,144165,221833,340665,388585	ASCL1,DLX2,EMX2,FOXC2,LMX1B,PCDH8,RELN,SOX1,TGFBR2,NKX2-1,WNT8B,WNT2B,ZIC3,EOMES,BHLHE40,TBX18,MICAL2,SEMA3C,DLL3,TBR1,SIX2,GREM1,DLL1,FEZF2,HHIP,PRICKLE1,SP8,CYP26C1,HES5	29/421
13_Member	GO Biological Processes	GO:0001708	cell fate specification	-5.94861	-3.89746	429,6495,6656,8320,9096,10297,10716,10736,23040,28514	ASCL1,SIX1,SOX1,EOMES,TBX18,APC2,TBR1,SIX2,MYT1L,DLL1	10/92
13_Member	GO Biological Processes	GO:0048663	neuron fate commitment	-5.67748	-3.67252	429,1746,6495,6656,7080,10716,23040,28514,55079	ASCL1,DLX2,SIX1,SOX1,NKX2-1,TBR1,MYT1L,DLL1,FEZF2	9/77
13_Member	GO Biological Processes	GO:0048665	neuron fate specification	-3.68643	-2.03586	429,6495,6656,23040,28514	ASCL1,SIX1,SOX1,MYT1L,DLL1	5/37
14_Summary	GO Biological Processes	GO:1903530	regulation of secretion by cell	-13.44	-10.4946	116,348,634,654,1113,1136,1137,1141,1143,1392,2150,2151,2775,2912,3624,4826,6387,6860,6861,6863,7040,7099,7200,8291,8618,9024,9066,9627,9783,10814,10874,26154,26509,55512,115827,120892,140730,143425,1592,5122,5126,6121,9060,9227,30812,51200,340665,999,4137,7545,57214,9378,85409,1365,4318	ADCYAP1,APOE,CEACAM1,BMP6,CHGA,CHRNA3,CHRNA4,CHRNB2,CHRNB4,CRH,F2RL1,F2RL2,GNAO1,GRM2,INHBA,NNAT,CXCL12,SYT4,SYT5,TAC1,TGFB1,TLR4,TRH,DYSF,CADPS,BRSK2,SYT7,SNCAIP,RIMS3,CPLX2,NMU,ABCA12,MYOF,SMPD3,RAB3C,LRRK2,RIMS4,SYT9,CYP26A1,PCSK1,PCSK2,RPE65,PAPSS2,LRAT,SOX8,CPA4,CYP26C1,CDH1,MAPT,ZIC1,CEMIP,NRXN1,NKD2,CLDN3,MMP9	55/-
14_Member	GO Biological Processes	GO:1903530	regulation of secretion by cell	-13.44	-10.4946	116,348,634,654,1113,1136,1137,1141,1143,1392,2150,2151,2775,2912,3624,4826,6387,6860,6861,6863,7040,7099,7200,8291,8618,9024,9066,9627,9783,10814,10874,26154,26509,55512,115827,120892,140730,143425	ADCYAP1,APOE,CEACAM1,BMP6,CHGA,CHRNA3,CHRNA4,CHRNB2,CHRNB4,CRH,F2RL1,F2RL2,GNAO1,GRM2,INHBA,NNAT,CXCL12,SYT4,SYT5,TAC1,TGFB1,TLR4,TRH,DYSF,CADPS,BRSK2,SYT7,SNCAIP,RIMS3,CPLX2,NMU,ABCA12,MYOF,SMPD3,RAB3C,LRRK2,RIMS4,SYT9	38/587
14_Member	GO Biological Processes	GO:0051046	regulation of secretion	-12.2582	-9.48296	116,348,634,654,1113,1136,1137,1141,1143,1392,2150,2151,2775,2912,3624,4826,6387,6860,6861,6863,7040,7099,7200,8291,8618,9024,9066,9627,9783,10814,10874,26154,26509,55512,115827,120892,140730,143425	ADCYAP1,APOE,CEACAM1,BMP6,CHGA,CHRNA3,CHRNA4,CHRNB2,CHRNB4,CRH,F2RL1,F2RL2,GNAO1,GRM2,INHBA,NNAT,CXCL12,SYT4,SYT5,TAC1,TGFB1,TLR4,TRH,DYSF,CADPS,BRSK2,SYT7,SNCAIP,RIMS3,CPLX2,NMU,ABCA12,MYOF,SMPD3,RAB3C,LRRK2,RIMS4,SYT9	38/641
14_Member	GO Biological Processes	GO:1903532	positive regulation of secretion by cell	-5.97337	-3.91552	116,654,1141,1392,2150,2151,3624,4826,6387,6860,6863,7040,7099,7200,8618,9066,10874,55512	ADCYAP1,BMP6,CHRNB2,CRH,F2RL1,F2RL2,INHBA,NNAT,CXCL12,SYT4,TAC1,TGFB1,TLR4,TRH,CADPS,SYT7,NMU,SMPD3	18/310
14_Member	GO Biological Processes	GO:0010817	regulation of hormone levels	-5.81817	-3.78171	116,654,1113,1392,1592,2150,2151,2775,3624,4826,5122,5126,6121,6863,7200,9024,9060,9066,9227,10874,26154,30812,51200,55512,340665	ADCYAP1,BMP6,CHGA,CRH,CYP26A1,F2RL1,F2RL2,GNAO1,INHBA,NNAT,PCSK1,PCSK2,RPE65,TAC1,TRH,BRSK2,PAPSS2,SYT7,LRAT,NMU,ABCA12,SOX8,CPA4,SMPD3,CYP26C1	25/566
14_Member	GO Biological Processes	GO:0051047	positive regulation of secretion	-5.57004	-3.58646	116,654,1141,1392,2150,2151,3624,4826,6387,6860,6863,7040,7099,7200,8618,9066,10874,55512	ADCYAP1,BMP6,CHRNB2,CRH,F2RL1,F2RL2,INHBA,NNAT,CXCL12,SYT4,TAC1,TGFB1,TLR4,TRH,CADPS,SYT7,NMU,SMPD3	18/331
14_Member	GO Biological Processes	GO:0050708	regulation of protein secretion	-5.2687	-3.32149	348,654,1113,1392,2150,2151,2775,4826,6860,7040,7099,7200,9024,9066,10874,26154	APOE,BMP6,CHGA,CRH,F2RL1,F2RL2,GNAO1,NNAT,SYT4,TGFB1,TLR4,TRH,BRSK2,SYT7,NMU,ABCA12	16/281
14_Member	GO Biological Processes	GO:0046883	regulation of hormone secretion	-4.81259	-2.93158	116,654,1113,1392,2150,2151,2775,3624,4826,6863,7200,9024,9066,10874,26154	ADCYAP1,BMP6,CHGA,CRH,F2RL1,F2RL2,GNAO1,INHBA,NNAT,TAC1,TRH,BRSK2,SYT7,NMU,ABCA12	15/272
14_Member	GO Biological Processes	GO:0090276	regulation of peptide hormone secretion	-4.09374	-2.35779	116,1113,1392,2150,2151,2775,4826,7200,9024,9066,10874,26154	ADCYAP1,CHGA,CRH,F2RL1,F2RL2,GNAO1,NNAT,TRH,BRSK2,SYT7,NMU,ABCA12	12/211
14_Member	GO Biological Processes	GO:0070201	regulation of establishment of protein localization	-4.03073	-2.30746	348,654,999,1113,1392,2150,2151,2775,4137,4826,6860,7040,7099,7200,7545,9024,9066,10874,26154,57214,120892	APOE,BMP6,CDH1,CHGA,CRH,F2RL1,F2RL2,GNAO1,MAPT,NNAT,SYT4,TGFB1,TLR4,TRH,ZIC1,BRSK2,SYT7,NMU,ABCA12,CEMIP,LRRK2	21/553
14_Member	GO Biological Processes	GO:0002791	regulation of peptide secretion	-4.01622	-2.29606	116,1113,1392,2150,2151,2775,4826,7200,9024,9066,10874,26154	ADCYAP1,CHGA,CRH,F2RL1,F2RL2,GNAO1,NNAT,TRH,BRSK2,SYT7,NMU,ABCA12	12/215
14_Member	GO Biological Processes	GO:0090087	regulation of peptide transport	-3.97818	-2.26925	116,1113,1392,2150,2151,2775,4826,7200,9024,9066,10874,26154	ADCYAP1,CHGA,CRH,F2RL1,F2RL2,GNAO1,NNAT,TRH,BRSK2,SYT7,NMU,ABCA12	12/217
14_Member	GO Biological Processes	GO:0051223	regulation of protein transport	-3.7171	-2.06032	348,654,999,1113,1392,2150,2151,2775,4826,6860,7040,7099,7200,7545,9024,9066,10874,26154	APOE,BMP6,CDH1,CHGA,CRH,F2RL1,F2RL2,GNAO1,NNAT,SYT4,TGFB1,TLR4,TRH,ZIC1,BRSK2,SYT7,NMU,ABCA12	18/458
14_Member	GO Biological Processes	GO:0050796	regulation of insulin secretion	-3.44389	-1.83688	1113,1392,2150,2151,2775,4826,7200,9024,9066,26154	CHGA,CRH,F2RL1,F2RL2,GNAO1,NNAT,TRH,BRSK2,SYT7,ABCA12	10/179
14_Member	GO Biological Processes	GO:0051048	negative regulation of secretion	-3.44389	-1.83688	348,634,1113,1392,2150,2775,3624,6860,7200,10874	APOE,CEACAM1,CHGA,CRH,F2RL1,GNAO1,INHBA,SYT4,TRH,NMU	10/179
14_Member	GO Biological Processes	GO:0051953	negative regulation of amine transport	-3.32802	-1.73819	1113,1392,6860,7200	CHGA,CRH,SYT4,TRH	4/25
14_Member	GO Biological Processes	GO:1903531	negative regulation of secretion by cell	-3.25441	-1.6811	348,634,1113,1392,2150,2775,3624,6860,7200	APOE,CEACAM1,CHGA,CRH,F2RL1,GNAO1,INHBA,SYT4,TRH	9/156
14_Member	GO Biological Processes	GO:0046887	positive regulation of hormone secretion	-3.23438	-1.66622	116,654,1392,2151,3624,4826,6863,7200,10874	ADCYAP1,BMP6,CRH,F2RL2,INHBA,NNAT,TAC1,TRH,NMU	9/157
14_Member	GO Biological Processes	GO:0051222	positive regulation of protein transport	-3.2159	-1.65248	348,654,999,1392,2150,2151,4826,7040,7099,7200,7545,10874	APOE,BMP6,CDH1,CRH,F2RL1,F2RL2,NNAT,TGFB1,TLR4,TRH,ZIC1,NMU	12/263
14_Member	GO Biological Processes	GO:0050714	positive regulation of protein secretion	-3.21452	-1.65248	654,1392,2150,2151,4826,7040,7099,7200,10874	BMP6,CRH,F2RL1,F2RL2,NNAT,TGFB1,TLR4,TRH,NMU	9/158
14_Member	GO Biological Processes	GO:0033604	negative regulation of catecholamine secretion	-3.19153	-1.63558	1113,1392,6860	CHGA,CRH,SYT4	3/12
14_Member	GO Biological Processes	GO:1904951	positive regulation of establishment of protein localization	-2.80347	-1.31799	348,654,999,1392,2150,2151,4826,7040,7099,7200,7545,10874,57214	APOE,BMP6,CDH1,CRH,F2RL1,F2RL2,NNAT,TGFB1,TLR4,TRH,ZIC1,NMU,CEMIP	13/334
14_Member	GO Biological Processes	GO:1903829	positive regulation of protein localization	-2.65031	-1.19564	348,654,999,1392,2150,2151,4137,4826,7040,7099,7200,7545,9378,10874,26154,57214,85409	APOE,BMP6,CDH1,CRH,F2RL1,F2RL2,MAPT,NNAT,TGFB1,TLR4,TRH,ZIC1,NRXN1,NMU,ABCA12,CEMIP,NKD2	17/522
14_Member	GO Biological Processes	GO:0046888	negative regulation of hormone secretion	-2.41603	-1.01562	1113,1392,2150,2775,3624	CHGA,CRH,F2RL1,GNAO1,INHBA	5/70
14_Member	GO Biological Processes	GO:0051051	negative regulation of transport	-2.33903	-0.956837	348,634,1113,1365,1392,2150,2775,3624,4318,6860,7040,7200,8291,10874,120892	APOE,CEACAM1,CHGA,CLDN3,CRH,F2RL1,GNAO1,INHBA,MMP9,SYT4,TGFB1,TRH,DYSF,NMU,LRRK2	15/468
14_Member	GO Biological Processes	GO:0090278	negative regulation of peptide hormone secretion	-2.28996	-0.919291	1113,1392,2150,2775	CHGA,CRH,F2RL1,GNAO1	4/47
14_Member	GO Biological Processes	GO:0002792	negative regulation of peptide secretion	-2.2572	-0.897416	1113,1392,2150,2775	CHGA,CRH,F2RL1,GNAO1	4/48
14_Member	GO Biological Processes	GO:0050709	negative regulation of protein secretion	-2.23963	-0.884672	348,1113,2150,2775,6860	APOE,CHGA,F2RL1,GNAO1,SYT4	5/77
14_Member	GO Biological Processes	GO:1904950	negative regulation of establishment of protein localization	-2.23718	-0.884672	348,1113,2150,2775,4137,6860,120892	APOE,CHGA,F2RL1,GNAO1,MAPT,SYT4,LRRK2	7/144
14_Member	GO Biological Processes	GO:0090277	positive regulation of peptide hormone secretion	-2.0257	-0.719842	116,1392,2151,4826,7200,10874	ADCYAP1,CRH,F2RL2,NNAT,TRH,NMU	6/121
15_Summary	GO Biological Processes	GO:0070848	response to growth factor	-13.1352	-10.2231	429,654,860,1030,1277,1278,1281,2250,2662,3037,3175,3371,3746,4053,4137,4915,5159,5228,6591,6863,7040,7048,7099,8200,8817,9518,10631,11075,25878,55512,79625,222008,286151,338773,388585,392255,3624,999,1496,1740,7161,7479,7482,10297,85409,93649,494470,3560,3575,6387,8794,9966,133396,26585,4015,7080,56884,10148	ASCL1,BMP6,RUNX2,CDKN2B,COL1A1,COL1A2,COL3A1,FGF5,GDF10,HAS2,ONECUT1,TNC,KCNC1,LTBP2,MAPT,NTRK2,PDGFRB,PGF,SNAI2,TAC1,TGFB1,TGFBR2,TLR4,GDF5,FGF18,GDF15,POSTN,STMN2,MXRA5,SMPD3,NDNF,VSTM2A,FBXO43,TMEM119,HES5,GDF6,INHBA,CDH1,CTNNA2,DLG2,TP73,WNT8B,WNT2B,APC2,NKD2,MYOCD,ARK2C,IL2RB,IL7R,CXCL12,TNFRSF10C,TNFSF15,IL31RA,GREM1,LOX,NKX2-1,FSTL5,EBI3	58/-
15_Member	GO Biological Processes	GO:0070848	response to growth factor	-13.1352	-10.2231	429,654,860,1030,1277,1278,1281,2250,2662,3037,3175,3371,3746,4053,4137,4915,5159,5228,6591,6863,7040,7048,7099,8200,8817,9518,10631,11075,25878,55512,79625,222008,286151,338773,388585,392255	ASCL1,BMP6,RUNX2,CDKN2B,COL1A1,COL1A2,COL3A1,FGF5,GDF10,HAS2,ONECUT1,TNC,KCNC1,LTBP2,MAPT,NTRK2,PDGFRB,PGF,SNAI2,TAC1,TGFB1,TGFBR2,TLR4,GDF5,FGF18,GDF15,POSTN,STMN2,MXRA5,SMPD3,NDNF,VSTM2A,FBXO43,TMEM119,HES5,GDF6	36/540
15_Member	GO Biological Processes	GO:0071363	cellular response to growth factor stimulus	-11.079	-8.47598	654,860,1030,1277,1278,1281,2250,2662,3037,3175,4053,4137,4915,5159,5228,6591,6863,7040,7048,7099,8200,8817,9518,10631,11075,55512,79625,222008,286151,338773,388585,392255	BMP6,RUNX2,CDKN2B,COL1A1,COL1A2,COL3A1,FGF5,GDF10,HAS2,ONECUT1,LTBP2,MAPT,NTRK2,PDGFRB,PGF,SNAI2,TAC1,TGFB1,TGFBR2,TLR4,GDF5,FGF18,GDF15,POSTN,STMN2,SMPD3,NDNF,VSTM2A,FBXO43,TMEM119,HES5,GDF6	32/508
15_Member	GO Biological Processes	GO:0141091	transforming growth factor beta receptor superfamily signaling pathway	-8.20844	-5.90642	654,860,1030,1278,1281,2662,3175,3624,4053,7040,7048,8200,9518,55512,338773,388585,392255	BMP6,RUNX2,CDKN2B,COL1A2,COL3A1,GDF10,ONECUT1,INHBA,LTBP2,TGFB1,TGFBR2,GDF5,GDF15,SMPD3,TMEM119,HES5,GDF6	17/195
15_Member	GO Biological Processes	GO:0007178	cell surface receptor protein serine/threonine kinase signaling pathway	-7.63517	-5.39897	654,860,1030,1278,1281,2662,3175,3624,4053,7040,7048,8200,9518,55512,338773,388585,392255	BMP6,RUNX2,CDKN2B,COL1A2,COL3A1,GDF10,ONECUT1,INHBA,LTBP2,TGFB1,TGFBR2,GDF5,GDF15,SMPD3,TMEM119,HES5,GDF6	17/213
15_Member	KEGG Pathway	hsa04390	Hippo signaling pathway	-6.99062	-4.82361	654,999,1496,1740,6591,7040,7048,7161,7479,7482,8200,10297,85409,392255	BMP6,CDH1,CTNNA2,DLG2,SNAI2,TGFB1,TGFBR2,TP73,WNT8B,WNT2B,GDF5,APC2,NKD2,GDF6	14/157
15_Member	GO Biological Processes	GO:0071559	response to transforming growth factor beta	-5.71579	-3.70279	1030,1277,1278,1281,2662,3175,4053,7040,7048,8200,9518,10631,25878	CDKN2B,COL1A1,COL1A2,COL3A1,GDF10,ONECUT1,LTBP2,TGFB1,TGFBR2,GDF5,GDF15,POSTN,MXRA5	13/172
15_Member	GO Biological Processes	GO:0007179	transforming growth factor beta receptor signaling pathway	-5.23823	-3.29965	1030,1278,1281,2662,3175,4053,7040,7048,8200,9518	CDKN2B,COL1A2,COL3A1,GDF10,ONECUT1,LTBP2,TGFB1,TGFBR2,GDF5,GDF15	10/110
15_Member	GO Biological Processes	GO:0090100	positive regulation of transmembrane receptor protein serine/threonine kinase signaling pathway	-5.20293	-3.26945	654,1030,3624,7040,7048,8200,93649,388585,392255,494470	BMP6,CDKN2B,INHBA,TGFB1,TGFBR2,GDF5,MYOCD,HES5,GDF6,ARK2C	10/111
15_Member	GO Biological Processes	GO:0071560	cellular response to transforming growth factor beta stimulus	-5.15009	-3.22332	1030,1277,1278,1281,2662,3175,4053,7040,7048,8200,9518,10631	CDKN2B,COL1A1,COL1A2,COL3A1,GDF10,ONECUT1,LTBP2,TGFB1,TGFBR2,GDF5,GDF15,POSTN	12/165
15_Member	WikiPathways	WP5473	Cytokine cytokine receptor interaction	-4.50993	-2.67438	654,2662,3560,3575,3624,6387,7040,7048,8200,8794,9518,9966,133396,392255	BMP6,GDF10,IL2RB,IL7R,INHBA,CXCL12,TGFB1,TGFBR2,GDF5,TNFRSF10C,GDF15,TNFSF15,IL31RA,GDF6	14/255
15_Member	GO Biological Processes	GO:0060391	positive regulation of SMAD protein signal transduction	-4.46655	-2.64297	654,3624,7040,7048,8200,392255	BMP6,INHBA,TGFB1,TGFBR2,GDF5,GDF6	6/42
15_Member	GO Biological Processes	GO:0060390	regulation of SMAD protein signal transduction	-4.44915	-2.62948	654,3624,7040,7048,8200,9518,26585,392255	BMP6,INHBA,TGFB1,TGFBR2,GDF5,GDF15,GREM1,GDF6	8/84
15_Member	GO Biological Processes	GO:0090092	regulation of transmembrane receptor protein serine/threonine kinase signaling pathway	-4.39342	-2.58359	654,1030,3175,3624,4015,7040,7048,7080,8200,9518,26585,56884,93649,388585,392255,494470	BMP6,CDKN2B,ONECUT1,INHBA,LOX,TGFB1,TGFBR2,NKX2-1,GDF5,GDF15,GREM1,FSTL5,MYOCD,HES5,GDF6,ARK2C	16/331
15_Member	KEGG Pathway	hsa04060	Cytokine-cytokine receptor interaction	-4.35395	-2.55336	654,2662,3560,3575,3624,6387,7040,7048,8200,8794,9518,9966,10148,133396,392255	BMP6,GDF10,IL2RB,IL7R,INHBA,CXCL12,TGFB1,TGFBR2,GDF5,TNFRSF10C,GDF15,TNFSF15,EBI3,IL31RA,GDF6	15/298
15_Member	KEGG Pathway	hsa04350	TGF-beta signaling pathway	-3.62117	-1.98363	654,1030,3624,7040,7048,8200,26585,392255	BMP6,CDKN2B,INHBA,TGFB1,TGFBR2,GDF5,GREM1,GDF6	8/110
16_Summary	GO Biological Processes	GO:0140352	export from cell	-12.8794	-9.98315	116,286,482,869,1113,2775,2912,3624,3776,4053,4915,6543,6860,6861,7052,8618,8645,9024,9066,9378,9379,9783,10814,26154,55240,55512,85409,90332,90993,94122,115827,140730,143425,144165,440279,7161,10874,6506,57084,1136,1143,8291,9627,26509,120892,8120,54413,634,2150,348,3560,7040,26585,28514,30846,4137,4318,5159,6863,8739,11075,11346,225689	ADCYAP1,ANK1,ATP1B2,CBLN1,CHGA,GNAO1,GRM2,INHBA,KCNK2,LTBP2,NTRK2,SLC8A2,SYT4,SYT5,TGM2,CADPS,KCNK5,BRSK2,SYT7,NRXN1,NRXN2,RIMS3,CPLX2,ABCA12,STEAP3,SMPD3,NKD2,EXOC3L2,CREB3L1,SYTL5,RAB3C,RIMS4,SYT9,PRICKLE1,UNC13C,TP73,NMU,SLC1A2,SLC17A6,CHRNA3,CHRNB4,DYSF,SNCAIP,MYOF,LRRK2,AP3B2,NLGN3,CEACAM1,F2RL1,APOE,IL2RB,TGFB1,GREM1,DLL1,EHD2,MAPT,MMP9,PDGFRB,TAC1,HRK,STMN2,SYNPO,MAPK15	63/-
16_Member	GO Biological Processes	GO:0140352	export from cell	-12.8794	-9.98315	116,286,482,869,1113,2775,2912,3624,3776,4053,4915,6543,6860,6861,7052,8618,8645,9024,9066,9378,9379,9783,10814,26154,55240,55512,85409,90332,90993,94122,115827,140730,143425,144165,440279	ADCYAP1,ANK1,ATP1B2,CBLN1,CHGA,GNAO1,GRM2,INHBA,KCNK2,LTBP2,NTRK2,SLC8A2,SYT4,SYT5,TGM2,CADPS,KCNK5,BRSK2,SYT7,NRXN1,NRXN2,RIMS3,CPLX2,ABCA12,STEAP3,SMPD3,NKD2,EXOC3L2,CREB3L1,SYTL5,RAB3C,RIMS4,SYT9,PRICKLE1,UNC13C	35/521
16_Member	GO Biological Processes	GO:0032940	secretion by cell	-12.506	-9.6677	116,286,869,1113,2775,2912,3624,3776,4053,4915,6860,6861,7052,8618,9024,9066,9378,9379,9783,10814,26154,55240,55512,85409,90332,90993,94122,115827,140730,143425,144165,440279	ADCYAP1,ANK1,CBLN1,CHGA,GNAO1,GRM2,INHBA,KCNK2,LTBP2,NTRK2,SYT4,SYT5,TGM2,CADPS,BRSK2,SYT7,NRXN1,NRXN2,RIMS3,CPLX2,ABCA12,STEAP3,SMPD3,NKD2,EXOC3L2,CREB3L1,SYTL5,RAB3C,RIMS4,SYT9,PRICKLE1,UNC13C	32/449
16_Member	GO Biological Processes	GO:0046903	secretion	-11.0056	-8.41803	116,286,869,1113,2775,2912,3624,3776,4053,4915,6860,6861,7052,7161,8618,9024,9066,9378,9379,9783,10814,10874,26154,55240,55512,85409,90332,90993,94122,115827,140730,143425,144165,440279	ADCYAP1,ANK1,CBLN1,CHGA,GNAO1,GRM2,INHBA,KCNK2,LTBP2,NTRK2,SYT4,SYT5,TGM2,TP73,CADPS,BRSK2,SYT7,NRXN1,NRXN2,RIMS3,CPLX2,NMU,ABCA12,STEAP3,SMPD3,NKD2,EXOC3L2,CREB3L1,SYTL5,RAB3C,RIMS4,SYT9,PRICKLE1,UNC13C	34/574
16_Member	GO Biological Processes	GO:0006887	exocytosis	-7.40967	-5.18353	286,1113,2775,6860,6861,8618,9024,9066,9783,10814,26154,85409,90332,94122,115827,140730,143425,440279	ANK1,CHGA,GNAO1,SYT4,SYT5,CADPS,BRSK2,SYT7,RIMS3,CPLX2,ABCA12,NKD2,EXOC3L2,SYTL5,RAB3C,RIMS4,SYT9,UNC13C	18/248
16_Member	GO Biological Processes	GO:0006836	neurotransmitter transport	-6.66781	-4.54189	6506,6860,6861,8618,9066,9378,9379,9783,10814,57084,140730,143425,440279	SLC1A2,SYT4,SYT5,CADPS,SYT7,NRXN1,NRXN2,RIMS3,CPLX2,SLC17A6,RIMS4,SYT9,UNC13C	13/142
16_Member	GO Biological Processes	GO:0007269	neurotransmitter secretion	-6.12918	-4.05993	6860,6861,8618,9066,9378,9379,9783,10814,143425,440279	SYT4,SYT5,CADPS,SYT7,NRXN1,NRXN2,RIMS3,CPLX2,SYT9,UNC13C	10/88
16_Member	GO Biological Processes	GO:0099643	signal release from synapse	-6.12918	-4.05993	6860,6861,8618,9066,9378,9379,9783,10814,143425,440279	SYT4,SYT5,CADPS,SYT7,NRXN1,NRXN2,RIMS3,CPLX2,SYT9,UNC13C	10/88
16_Member	GO Biological Processes	GO:0046928	regulation of neurotransmitter secretion	-6.0377	-3.97533	1136,1143,6860,6861,8291,9627,9783,26509,120892,140730	CHRNA3,CHRNB4,SYT4,SYT5,DYSF,SNCAIP,RIMS3,MYOF,LRRK2,RIMS4	10/90
16_Member	GO Biological Processes	GO:0023061	signal release	-5.81589	-3.78171	116,3624,6860,6861,7052,8618,9066,9378,9379,9783,10814,55512,143425,440279	ADCYAP1,INHBA,SYT4,SYT5,TGM2,CADPS,SYT7,NRXN1,NRXN2,RIMS3,CPLX2,SMPD3,SYT9,UNC13C	14/196
16_Member	GO Biological Processes	GO:0099504	synaptic vesicle cycle	-5.54834	-3.56854	6860,6861,8120,8618,9066,9378,9783,10814,54413,57084,143425,440279	SYT4,SYT5,AP3B2,CADPS,SYT7,NRXN1,RIMS3,CPLX2,NLGN3,SLC17A6,SYT9,UNC13C	12/151
16_Member	GO Biological Processes	GO:0051588	regulation of neurotransmitter transport	-5.31	-3.35398	1136,1143,6860,6861,8291,9627,9783,26509,120892,140730	CHRNA3,CHRNB4,SYT4,SYT5,DYSF,SNCAIP,RIMS3,MYOF,LRRK2,RIMS4	10/108
16_Member	GO Biological Processes	GO:0016079	synaptic vesicle exocytosis	-5.27911	-3.3284	6860,6861,8618,9066,9783,10814,143425,440279	SYT4,SYT5,CADPS,SYT7,RIMS3,CPLX2,SYT9,UNC13C	8/65
16_Member	GO Biological Processes	GO:0017157	regulation of exocytosis	-5.26357	-3.31811	634,2150,6860,6861,8618,9066,9783,10814,55512,115827,120892,140730,143425	CEACAM1,F2RL1,SYT4,SYT5,CADPS,SYT7,RIMS3,CPLX2,SMPD3,RAB3C,LRRK2,RIMS4,SYT9	13/189
16_Member	GO Biological Processes	GO:0099003	vesicle-mediated transport in synapse	-5.01798	-3.09945	6860,6861,8120,8618,9066,9378,9783,10814,54413,57084,143425,440279	SYT4,SYT5,AP3B2,CADPS,SYT7,NRXN1,RIMS3,CPLX2,NLGN3,SLC17A6,SYT9,UNC13C	12/170
16_Member	GO Biological Processes	GO:0031630	regulation of synaptic vesicle fusion to presynaptic active zone membrane	-4.82591	-2.94189	6860,6861,9066,10814,143425	SYT4,SYT5,SYT7,CPLX2,SYT9	5/22
16_Member	GO Biological Processes	GO:1901632	regulation of synaptic vesicle membrane organization	-4.82591	-2.94189	6860,6861,9066,10814,143425	SYT4,SYT5,SYT7,CPLX2,SYT9	5/22
16_Member	GO Biological Processes	GO:0031632	positive regulation of synaptic vesicle fusion to presynaptic active zone membrane	-4.51464	-2.67774	6860,6861,9066,143425	SYT4,SYT5,SYT7,SYT9	4/13
16_Member	GO Biological Processes	GO:0099502	calcium-dependent activation of synaptic vesicle fusion	-4.51464	-2.67774	6860,6861,9066,143425	SYT4,SYT5,SYT7,SYT9	4/13
16_Member	GO Biological Processes	GO:1901634	positive regulation of synaptic vesicle membrane organization	-4.51464	-2.67774	6860,6861,9066,143425	SYT4,SYT5,SYT7,SYT9	4/13
16_Member	GO Biological Processes	GO:0045055	regulated exocytosis	-4.3216	-2.52842	1113,6860,6861,8618,9066,9783,10814,26154,143425,440279	CHGA,SYT4,SYT5,CADPS,SYT7,RIMS3,CPLX2,ABCA12,SYT9,UNC13C	10/140
16_Member	GO Biological Processes	GO:0060627	regulation of vesicle-mediated transport	-3.94428	-2.24036	348,634,2150,3560,6860,6861,7040,7052,8291,8618,9066,9783,10814,26585,28514,30846,55512,115827,120892,140730,143425	APOE,CEACAM1,F2RL1,IL2RB,SYT4,SYT5,TGFB1,TGM2,DYSF,CADPS,SYT7,RIMS3,CPLX2,GREM1,DLL1,EHD2,SMPD3,RAB3C,LRRK2,RIMS4,SYT9	21/561
16_Member	GO Biological Processes	GO:1903305	regulation of regulated secretory pathway	-3.89317	-2.20006	634,2150,6860,6861,9066,9783,120892,140730,143425	CEACAM1,F2RL1,SYT4,SYT5,SYT7,RIMS3,LRRK2,RIMS4,SYT9	9/128
16_Member	GO Biological Processes	GO:0031338	regulation of vesicle fusion	-3.7442	-2.07941	6860,6861,9066,10814,143425	SYT4,SYT5,SYT7,CPLX2,SYT9	5/36
16_Member	GO Biological Processes	GO:0031340	positive regulation of vesicle fusion	-3.6327	-1.99118	6860,6861,9066,143425	SYT4,SYT5,SYT7,SYT9	4/21
16_Member	GO Biological Processes	GO:2000300	regulation of synaptic vesicle exocytosis	-3.02862	-1.50542	6860,6861,9783,120892,140730	SYT4,SYT5,RIMS3,LRRK2,RIMS4	5/51
16_Member	GO Biological Processes	GO:0017158	regulation of calcium ion-dependent exocytosis	-2.5056	-1.08336	6860,6861,9066,143425	SYT4,SYT5,SYT7,SYT9	4/41
16_Member	GO Biological Processes	GO:0010638	positive regulation of organelle organization	-2.33856	-0.956837	286,2150,4137,4318,5159,6860,6861,6863,8739,9066,11075,11346,55512,120892,143425,225689	ANK1,F2RL1,MAPT,MMP9,PDGFRB,SYT4,SYT5,TAC1,HRK,SYT7,STMN2,SYNPO,SMPD3,LRRK2,SYT9,MAPK15	16/514
17_Summary	GO Biological Processes	GO:0050803	regulation of synapse structure or activity	-11.2618	-8.64264	348,816,869,1141,1496,2823,4915,5100,5649,5800,6495,6585,7058,9378,9379,27286,54413,57084,57549,64084,79012,90668,120892,144165,347731,347902,4323,6591,10395,26585,1113,2150,4137,6863,7040,7099,8739,11346,55512,64787,84630,90167,225689	APOE,CAMK2B,CBLN1,CHRNB2,CTNNA2,GPM6A,NTRK2,PCDH8,RELN,PTPRO,SIX1,SLIT1,THBS2,NRXN1,NRXN2,SRPX2,NLGN3,SLC17A6,IGSF9,CLSTN2,CAMKV,CARMIL3,LRRK2,PRICKLE1,LRRTM3,AMIGO2,MMP14,SNAI2,DLC1,GREM1,CHGA,F2RL1,MAPT,TAC1,TGFB1,TLR4,HRK,SYNPO,SMPD3,EPS8L2,TTBK1,FRMD7,MAPK15	43/-
17_Member	GO Biological Processes	GO:0050803	regulation of synapse structure or activity	-11.2618	-8.64264	348,816,869,1141,1496,2823,4915,5100,5649,5800,6495,6585,7058,9378,9379,27286,54413,57084,57549,64084,79012,90668,120892,144165,347731,347902	APOE,CAMK2B,CBLN1,CHRNB2,CTNNA2,GPM6A,NTRK2,PCDH8,RELN,PTPRO,SIX1,SLIT1,THBS2,NRXN1,NRXN2,SRPX2,NLGN3,SLC17A6,IGSF9,CLSTN2,CAMKV,CARMIL3,LRRK2,PRICKLE1,LRRTM3,AMIGO2	26/329
17_Member	GO Biological Processes	GO:0050807	regulation of synapse organization	-10.684	-8.1468	348,816,869,1141,1496,2823,4915,5100,5649,5800,6495,6585,7058,9378,9379,27286,54413,57549,64084,79012,90668,120892,144165,347731,347902	APOE,CAMK2B,CBLN1,CHRNB2,CTNNA2,GPM6A,NTRK2,PCDH8,RELN,PTPRO,SIX1,SLIT1,THBS2,NRXN1,NRXN2,SRPX2,NLGN3,IGSF9,CLSTN2,CAMKV,CARMIL3,LRRK2,PRICKLE1,LRRTM3,AMIGO2	25/322
17_Member	GO Biological Processes	GO:1901888	regulation of cell junction assembly	-7.19841	-5.00422	869,1141,4323,4915,6495,6585,6591,7058,9378,9379,10395,26585,27286,54413,64084,90668,144165,347731,347902	CBLN1,CHRNB2,MMP14,NTRK2,SIX1,SLIT1,SNAI2,THBS2,NRXN1,NRXN2,DLC1,GREM1,SRPX2,NLGN3,CLSTN2,CARMIL3,PRICKLE1,LRRTM3,AMIGO2	19/285
17_Member	GO Biological Processes	GO:0051963	regulation of synapse assembly	-7.02346	-4.85324	869,1141,4915,6495,6585,7058,9378,9379,27286,54413,64084,90668,144165,347731,347902	CBLN1,CHRNB2,NTRK2,SIX1,SLIT1,THBS2,NRXN1,NRXN2,SRPX2,NLGN3,CLSTN2,CARMIL3,PRICKLE1,LRRTM3,AMIGO2	15/181
17_Member	GO Biological Processes	GO:0051965	positive regulation of synapse assembly	-5.92682	-3.87788	869,4915,7058,9378,27286,54413,64084,347731,347902	CBLN1,NTRK2,THBS2,NRXN1,SRPX2,NLGN3,CLSTN2,LRRTM3,AMIGO2	9/72
17_Member	GO Biological Processes	GO:0044089	positive regulation of cellular component biogenesis	-5.7386	-3.71245	348,869,1113,2150,2823,4137,4915,6863,7040,7058,7099,8739,9378,11346,27286,54413,55512,64084,64787,84630,90167,225689,347731,347902	APOE,CBLN1,CHGA,F2RL1,GPM6A,MAPT,NTRK2,TAC1,TGFB1,THBS2,TLR4,HRK,NRXN1,SYNPO,SRPX2,NLGN3,SMPD3,CLSTN2,EPS8L2,TTBK1,FRMD7,MAPK15,LRRTM3,AMIGO2	24/534
17_Member	GO Biological Processes	GO:1901890	positive regulation of cell junction assembly	-4.10889	-2.36971	869,4915,7058,9378,27286,54413,64084,347731,347902	CBLN1,NTRK2,THBS2,NRXN1,SRPX2,NLGN3,CLSTN2,LRRTM3,AMIGO2	9/120
18_Summary	KEGG Pathway	hsa05200	Pathways in cancer	-11.208	-8.59702	816,999,1026,1030,1282,1496,1630,1870,2034,2250,2335,2938,3560,3575,4313,4318,5159,5228,5915,6387,7040,7048,7479,7482,8817,8900,9134,10297,10683,10912,28514,64399,388585,51412,2913,80243,860,116986	CAMK2B,CDH1,CDKN1A,CDKN2B,COL4A1,CTNNA2,DCC,E2F2,EPAS1,FGF5,FN1,GSTA1,IL2RB,IL7R,MMP2,MMP9,PDGFRB,PGF,RARB,CXCL12,TGFB1,TGFBR2,WNT8B,WNT2B,FGF18,CCNA1,CCNE2,APC2,DLL3,GADD45G,DLL1,HHIP,HES5,ACTL6B,GRM3,PREX2,RUNX2,AGAP2	38/-
18_Member	KEGG Pathway	hsa05200	Pathways in cancer	-11.208	-8.59702	816,999,1026,1030,1282,1496,1630,1870,2034,2250,2335,2938,3560,3575,4313,4318,5159,5228,5915,6387,7040,7048,7479,7482,8817,8900,9134,10297,10683,10912,28514,64399,388585	CAMK2B,CDH1,CDKN1A,CDKN2B,COL4A1,CTNNA2,DCC,E2F2,EPAS1,FGF5,FN1,GSTA1,IL2RB,IL7R,MMP2,MMP9,PDGFRB,PGF,RARB,CXCL12,TGFB1,TGFBR2,WNT8B,WNT2B,FGF18,CCNA1,CCNE2,APC2,DLL3,GADD45G,DLL1,HHIP,HES5	33/533
18_Member	WikiPathways	WP5434	Cancer pathways	-9.71902	-7.2677	816,999,1026,1030,1282,1496,1630,1870,2034,2335,2938,3560,3575,4313,5159,5228,5915,6387,7040,7048,7479,7482,8900,9134,10297,10683,10912,28514,64399,388585	CAMK2B,CDH1,CDKN1A,CDKN2B,COL4A1,CTNNA2,DCC,E2F2,EPAS1,FN1,GSTA1,IL2RB,IL7R,MMP2,PDGFRB,PGF,RARB,CXCL12,TGFB1,TGFBR2,WNT8B,WNT2B,CCNA1,CCNE2,APC2,DLL3,GADD45G,DLL1,HHIP,HES5	30/509
18_Member	KEGG Pathway	hsa05226	Gastric cancer	-8.12137	-5.82718	999,1026,1030,1496,1870,2250,5915,7040,7048,7479,7482,8817,9134,10297,10912	CDH1,CDKN1A,CDKN2B,CTNNA2,E2F2,FGF5,RARB,TGFB1,TGFBR2,WNT8B,WNT2B,FGF18,CCNE2,APC2,GADD45G	15/150
18_Member	KEGG Pathway	hsa05224	Breast cancer	-4.85846	-2.97142	1026,1870,2250,7479,7482,8817,10297,10683,10912,28514,388585	CDKN1A,E2F2,FGF5,WNT8B,WNT2B,FGF18,APC2,DLL3,GADD45G,DLL1,HES5	11/148
18_Member	KEGG Pathway	hsa05218	Melanoma	-3.97904	-2.26925	999,1026,1870,2250,5159,8817,10912	CDH1,CDKN1A,E2F2,FGF5,PDGFRB,FGF18,GADD45G	7/73
18_Member	WikiPathways	WP4262	Breast cancer pathway	-3.95066	-2.24574	1026,1870,2250,7482,8817,10297,10683,10912,28514,388585	CDKN1A,E2F2,FGF5,WNT2B,FGF18,APC2,DLL3,GADD45G,DLL1,HES5	10/155
18_Member	KEGG Pathway	hsa05225	Hepatocellular carcinoma	-3.62297	-1.98457	1026,1870,2938,7040,7048,7479,7482,10297,10912,51412	CDKN1A,E2F2,GSTA1,TGFB1,TGFBR2,WNT8B,WNT2B,APC2,GADD45G,ACTL6B	10/170
18_Member	KEGG Pathway	hsa05217	Basal cell carcinoma	-3.46787	-1.85766	1026,7479,7482,10297,10912,64399	CDKN1A,WNT8B,WNT2B,APC2,GADD45G,HHIP	6/63
18_Member	WikiPathways	WP4685	Melanoma	-3.28777	-1.70704	999,1026,1870,2913,10912,80243	CDH1,CDKN1A,E2F2,GRM3,GADD45G,PREX2	6/68
18_Member	WikiPathways	WP4216	Chromosomal and microsatellite instability in colorectal cancer	-3.1229	-1.57675	1026,1630,7040,7048,10297,10912	CDKN1A,DCC,TGFB1,TGFBR2,APC2,GADD45G	6/73
18_Member	KEGG Pathway	hsa05213	Endometrial cancer	-2.74194	-1.266	999,1026,1496,10297,10912	CDH1,CDKN1A,CTNNA2,APC2,GADD45G	5/59
18_Member	KEGG Pathway	hsa05210	Colorectal cancer	-2.72585	-1.25759	1026,1630,7040,7048,10297,10912	CDKN1A,DCC,TGFB1,TGFBR2,APC2,GADD45G	6/87
18_Member	WikiPathways	WP4787	Osteoblast differentiation and related diseases	-2.69482	-1.22935	860,2250,7479,7482,8817,10683,28514	RUNX2,FGF5,WNT8B,WNT2B,FGF18,DLL3,DLL1	7/119
18_Member	WikiPathways	WP4155	Endometrial cancer	-2.6155	-1.16862	999,1026,1496,10297,10912	CDH1,CDKN1A,CTNNA2,APC2,GADD45G	5/63
18_Member	KEGG Pathway	hsa04068	FoxO signaling pathway	-2.4245	-1.02161	1026,1030,3575,7040,7048,10912,116986	CDKN1A,CDKN2B,IL7R,TGFB1,TGFBR2,GADD45G,AGAP2	7/133
18_Member	KEGG Pathway	hsa05214	Glioma	-2.26358	-0.899724	816,1026,1870,5159,10912	CAMK2B,CDKN1A,E2F2,PDGFRB,GADD45G	5/76
18_Member	KEGG Pathway	hsa05212	Pancreatic cancer	-2.23963	-0.884672	1026,1870,7040,7048,10912	CDKN1A,E2F2,TGFB1,TGFBR2,GADD45G	5/77
18_Member	KEGG Pathway	hsa05220	Chronic myeloid leukemia	-2.23963	-0.884672	1026,1870,7040,7048,10912	CDKN1A,E2F2,TGFB1,TGFBR2,GADD45G	5/77
19_Summary	GO Biological Processes	GO:0072001	renal system development	-10.8312	-8.27004	654,1282,1592,1644,2018,2303,3037,5159,5800,5915,6495,7040,7161,8549,9096,9245,10736,26585,28514,30812,93649,120892,144165,388585,392255,1365,2034,2150,3175,3642,6098,26154,54768,429,1026,2938,3624,7080,80274,133396	BMP6,COL4A1,CYP26A1,DDC,EMX2,FOXC2,HAS2,PDGFRB,PTPRO,RARB,SIX1,TGFB1,TP73,LGR5,TBX18,GCNT3,SIX2,GREM1,DLL1,SOX8,MYOCD,LRRK2,PRICKLE1,HES5,GDF6,CLDN3,EPAS1,F2RL1,ONECUT1,INSM1,ROS1,ABCA12,HYDIN,ASCL1,CDKN1A,GSTA1,INHBA,NKX2-1,SCUBE1,IL31RA	40/-
19_Member	GO Biological Processes	GO:0072001	renal system development	-10.8312	-8.27004	654,1282,1592,1644,2018,2303,3037,5159,5800,5915,6495,7040,7161,8549,9096,9245,10736,26585,28514,30812,93649,120892,144165,388585,392255	BMP6,COL4A1,CYP26A1,DDC,EMX2,FOXC2,HAS2,PDGFRB,PTPRO,RARB,SIX1,TGFB1,TP73,LGR5,TBX18,GCNT3,SIX2,GREM1,DLL1,SOX8,MYOCD,LRRK2,PRICKLE1,HES5,GDF6	25/317
19_Member	GO Biological Processes	GO:0001822	kidney development	-6.71658	-4.58536	654,1592,1644,2303,3037,5159,5800,5915,6495,7040,7161,9245,10736,26585,28514,30812,120892,388585,392255	BMP6,CYP26A1,DDC,FOXC2,HAS2,PDGFRB,PTPRO,RARB,SIX1,TGFB1,TP73,GCNT3,SIX2,GREM1,DLL1,SOX8,LRRK2,HES5,GDF6	19/306
19_Member	GO Biological Processes	GO:0002064	epithelial cell development	-5.66118	-3.6613	654,1365,2034,2150,2303,3175,3642,5915,6098,7040,26154,28514,30812,54768	BMP6,CLDN3,EPAS1,F2RL1,FOXC2,ONECUT1,INSM1,RARB,ROS1,TGFB1,ABCA12,DLL1,SOX8,HYDIN	14/202
19_Member	GO Biological Processes	GO:0030855	epithelial cell differentiation	-5.60707	-3.61391	429,654,1026,1282,1365,2034,2150,2303,2938,3175,3624,3642,5800,5915,6098,6495,7040,7080,10736,26154,26585,28514,30812,54768,80274,133396,388585	ASCL1,BMP6,CDKN1A,COL4A1,CLDN3,EPAS1,F2RL1,FOXC2,GSTA1,ONECUT1,INHBA,INSM1,PTPRO,RARB,ROS1,SIX1,TGFB1,NKX2-1,SIX2,ABCA12,GREM1,DLL1,SOX8,HYDIN,SCUBE1,IL31RA,HES5	27/660
20_Summary	GO Biological Processes	GO:0007507	heart development	-10.7215	-8.17053	429,654,1009,1026,1281,1289,2303,2335,3037,3624,3776,4015,4313,5159,5915,6495,6591,7040,7048,7054,7547,8320,9096,9645,10395,10439,10512,26585,28514,53820,80274,92689,93649,144165,860,1295,1303,1746,4318,4323,5079,5100,7479,7545,8200,10736,30812,84467,221833,388585,634,1282,3371,7052,7080,8549,9024,9245,64399,158326,1305,430,2020,2034,1277,10683,56853	ASCL1,BMP6,CDH11,CDKN1A,COL3A1,COL5A1,FOXC2,FN1,HAS2,INHBA,KCNK2,LOX,MMP2,PDGFRB,RARB,SIX1,SNAI2,TGFB1,TGFBR2,TH,ZIC3,EOMES,TBX18,MICAL2,DLC1,OLFM1,SEMA3C,GREM1,DLL1,RIPPLY3,SCUBE1,FAM114A1,MYOCD,PRICKLE1,RUNX2,COL8A1,COL12A1,DLX2,MMP9,MMP14,PAX5,PCDH8,WNT8B,ZIC1,GDF5,SIX2,SOX8,FBN3,SP8,HES5,CEACAM1,COL4A1,TNC,TGM2,NKX2-1,LGR5,BRSK2,GCNT3,HHIP,FREM1,COL13A1,ASCL2,EN2,EPAS1,COL1A1,DLL3,CELF4	67/-
20_Member	GO Biological Processes	GO:0007507	heart development	-10.7215	-8.17053	429,654,1009,1026,1281,1289,2303,2335,3037,3624,3776,4015,4313,5159,5915,6495,6591,7040,7048,7054,7547,8320,9096,9645,10395,10439,10512,26585,28514,53820,80274,92689,93649,144165	ASCL1,BMP6,CDH11,CDKN1A,COL3A1,COL5A1,FOXC2,FN1,HAS2,INHBA,KCNK2,LOX,MMP2,PDGFRB,RARB,SIX1,SNAI2,TGFB1,TGFBR2,TH,ZIC3,EOMES,TBX18,MICAL2,DLC1,OLFM1,SEMA3C,GREM1,DLL1,RIPPLY3,SCUBE1,FAM114A1,MYOCD,PRICKLE1	34/588
20_Member	GO Biological Processes	GO:0048598	embryonic morphogenesis	-9.6163	-7.17598	860,1295,1303,1746,2303,2335,3624,4313,4318,4323,5079,5100,5915,6495,7040,7048,7054,7479,7545,7547,8200,8320,9096,9645,10395,10736,26585,28514,30812,84467,144165,221833,388585	RUNX2,COL8A1,COL12A1,DLX2,FOXC2,FN1,INHBA,MMP2,MMP9,MMP14,PAX5,PCDH8,RARB,SIX1,TGFB1,TGFBR2,TH,WNT8B,ZIC1,ZIC3,GDF5,EOMES,TBX18,MICAL2,DLC1,SIX2,GREM1,DLL1,SOX8,FBN3,PRICKLE1,SP8,HES5	33/613
20_Member	GO Biological Processes	GO:0048729	tissue morphogenesis	-9.0982	-6.71858	634,1281,1282,1289,2303,3371,3624,4313,4323,5100,6495,6591,7040,7048,7052,7080,7547,8320,8549,9024,9096,9245,9645,10395,10512,10736,26585,28514,30812,64399,144165,388585	CEACAM1,COL3A1,COL4A1,COL5A1,FOXC2,TNC,INHBA,MMP2,MMP14,PCDH8,SIX1,SNAI2,TGFB1,TGFBR2,TGM2,NKX2-1,ZIC3,EOMES,LGR5,BRSK2,TBX18,GCNT3,MICAL2,DLC1,SEMA3C,SIX2,GREM1,DLL1,SOX8,HHIP,PRICKLE1,HES5	32/608
20_Member	GO Biological Processes	GO:0002009	morphogenesis of an epithelium	-8.21621	-5.90707	634,1282,1289,2303,3371,4313,4323,5100,6495,7040,7048,7052,7080,7547,8549,9024,9096,9645,10395,10512,10736,26585,28514,30812,64399,144165,388585	CEACAM1,COL4A1,COL5A1,FOXC2,TNC,MMP2,MMP14,PCDH8,SIX1,TGFB1,TGFBR2,TGM2,NKX2-1,ZIC3,LGR5,BRSK2,TBX18,MICAL2,DLC1,SEMA3C,SIX2,GREM1,DLL1,SOX8,HHIP,PRICKLE1,HES5	27/488
20_Member	GO Biological Processes	GO:1904888	cranial skeletal system development	-7.98219	-5.71433	860,1746,2303,4323,5079,6495,7040,7048,7547,10736,158326	RUNX2,DLX2,FOXC2,MMP14,PAX5,SIX1,TGFB1,TGFBR2,ZIC3,SIX2,FREM1	11/73
20_Member	GO Biological Processes	GO:0048701	embryonic cranial skeleton morphogenesis	-6.69718	-4.56861	860,1746,2303,4323,5079,6495,7048,10736	RUNX2,DLX2,FOXC2,MMP14,PAX5,SIX1,TGFBR2,SIX2	8/43
20_Member	GO Biological Processes	GO:0001763	morphogenesis of a branching structure	-6.14401	-4.06777	1282,1305,1746,2303,3371,4323,6495,7040,7048,7052,7080,10512,30812,64399	COL4A1,COL13A1,DLX2,FOXC2,TNC,MMP14,SIX1,TGFB1,TGFBR2,TGM2,NKX2-1,SEMA3C,SOX8,HHIP	14/184
20_Member	GO Biological Processes	GO:0060562	epithelial tube morphogenesis	-5.77689	-3.74523	1282,2303,3371,4323,6495,7040,7048,7080,7547,8549,9645,10395,26585,28514,30812,64399,144165,388585	COL4A1,FOXC2,TNC,MMP14,SIX1,TGFB1,TGFBR2,NKX2-1,ZIC3,LGR5,MICAL2,DLC1,GREM1,DLL1,SOX8,HHIP,PRICKLE1,HES5	18/320
20_Member	GO Biological Processes	GO:0048568	embryonic organ development	-5.59163	-3.6004	430,860,1746,2020,2034,2303,4323,5079,5915,6495,7040,7048,7054,7545,7547,8320,9096,9645,10736,28514,84467,144165	ASCL2,RUNX2,DLX2,EN2,EPAS1,FOXC2,MMP14,PAX5,RARB,SIX1,TGFB1,TGFBR2,TH,ZIC1,ZIC3,EOMES,TBX18,MICAL2,SIX2,DLL1,FBN3,PRICKLE1	22/470
20_Member	GO Biological Processes	GO:0003007	heart morphogenesis	-5.48978	-3.51373	1289,2303,3037,5915,6495,6591,7040,7048,7054,7547,9645,10395,10439,10512,28514,144165	COL5A1,FOXC2,HAS2,RARB,SIX1,SNAI2,TGFB1,TGFBR2,TH,ZIC3,MICAL2,DLC1,OLFM1,SEMA3C,DLL1,PRICKLE1	16/270
20_Member	GO Biological Processes	GO:0043009	chordate embryonic development	-5.2071	-3.27193	430,860,1026,1277,1281,1746,2034,2303,4323,5079,5100,6495,7040,7048,7547,8320,9096,10395,10512,10683,10736,28514,30812,53820,56853,144165,388585	ASCL2,RUNX2,CDKN1A,COL1A1,COL3A1,DLX2,EPAS1,FOXC2,MMP14,PAX5,PCDH8,SIX1,TGFB1,TGFBR2,ZIC3,EOMES,TBX18,DLC1,SEMA3C,DLL3,SIX2,DLL1,SOX8,RIPPLY3,CELF4,PRICKLE1,HES5	27/694
20_Member	GO Biological Processes	GO:0009792	embryo development ending in birth or egg hatching	-4.99651	-3.08607	430,860,1026,1277,1281,1746,2034,2303,4323,5079,5100,6495,7040,7048,7547,8320,9096,10395,10512,10683,10736,28514,30812,53820,56853,144165,388585	ASCL2,RUNX2,CDKN1A,COL1A1,COL3A1,DLX2,EPAS1,FOXC2,MMP14,PAX5,PCDH8,SIX1,TGFB1,TGFBR2,ZIC3,EOMES,TBX18,DLC1,SEMA3C,DLL3,SIX2,DLL1,SOX8,RIPPLY3,CELF4,PRICKLE1,HES5	27/713
20_Member	GO Biological Processes	GO:0061138	morphogenesis of a branching epithelium	-4.91577	-3.01796	1282,2303,3371,4323,6495,7040,7048,7052,7080,10512,30812,64399	COL4A1,FOXC2,TNC,MMP14,SIX1,TGFB1,TGFBR2,TGM2,NKX2-1,SEMA3C,SOX8,HHIP	12/174
20_Member	GO Biological Processes	GO:0048562	embryonic organ morphogenesis	-4.80667	-2.92715	860,1746,2303,4323,5079,5915,6495,7048,7054,7545,7547,9096,9645,10736,28514,84467	RUNX2,DLX2,FOXC2,MMP14,PAX5,RARB,SIX1,TGFBR2,TH,ZIC1,ZIC3,TBX18,MICAL2,SIX2,DLL1,FBN3	16/306
20_Member	GO Biological Processes	GO:0048704	embryonic skeletal system morphogenesis	-4.0979	-2.3598	860,1746,2303,4323,5079,6495,7048,10736	RUNX2,DLX2,FOXC2,MMP14,PAX5,SIX1,TGFBR2,SIX2	8/94
20_Member	GO Biological Processes	GO:0048706	embryonic skeletal system development	-3.69371	-2.03961	860,1277,1746,2303,4323,5079,6495,7048,10736	RUNX2,COL1A1,DLX2,FOXC2,MMP14,PAX5,SIX1,TGFBR2,SIX2	9/136
20_Member	GO Biological Processes	GO:0048754	branching morphogenesis of an epithelial tube	-3.50861	-1.88619	1282,2303,3371,4323,6495,7040,7048,7080,64399	COL4A1,FOXC2,TNC,MMP14,SIX1,TGFB1,TGFBR2,NKX2-1,HHIP	9/144

## Sheet: S9d
Supplemental Table S9d. DEGs identified between untreated T21 NPCs and untreated Eup NPCs from the sphingosine 6-well experiment.
Gene Symbol	Description	Gene ID	Alias	Fold Change	Log Fold Change	p-Value	p-Adj	Average Log2 Expression
FMO1	flavin containing dimethylaniline monoxygenase 1	2326	-	-27.34	-4.77294	0	0	7.1657
ATP1A2	ATPase Na+/K+ transporting subunit alpha 2	477	DEE98, FARIMPD, FHM2, MHP2	-12.578	-3.65283	0	0	13.4791
POU2F2	POU class 2 homeobox 2	5452	OCT2, OTF2, OCT-2	5.41792	2.43774	0	0	10.9669
CLXN	calaxin	79645	CILD53, EFCAB1, ODAD5	-10.6691	-3.41536	0	0	9.1213
LAMC3	laminin subunit gamma 3	10319	OCCM	-7.38967	-2.88551	0	0	9.5981
PTGER3	prostaglandin E receptor 3	5733	EP3, EP3-I, EP3-II, EP3-III, EP3-IV, EP3-VI, EP3E, PGE2-R, LNC003875	8.62623	3.10873	0	0	6.258
SYT1	synaptotagmin 1	6857	BAGOS, P65, SVP65, SYT	3.74234	1.90394	0	0	12.372
ATP2B1	ATPase plasma membrane Ca2+ transporting 1	490	MRD66, PMCA1, PMCA1KB	-2.39176	-1.25807	0	0	14.3703
WNT8B	Wnt family member 8B	7479	-	-185.484	-7.53515	0	4.62e-44	14.067
SLC1A3	solute carrier family 1 member 3	6507	EA6, EAAT1, GLAST, GLAST1	-7.1682	-2.84161	0	0	12.3997
ZNF446	zinc finger protein 446	55663	ZKSCAN20, ZSCAN30, ZSCAN52	-1.51336	-0.597757	0	0	10.2512
RFX2	regulatory factor X2	5990	-	-2.47596	-1.30799	0	2.8e-44	11.0071
GABRE	gamma-aminobutyric acid type A receptor subunit epsilon	2564	-	-4.49129	-2.16713	0	1.11e-43	8.747
DLX5	distal-less homeobox 5	1749	SHFM1, SHFM1D	99.4383	6.63573	0	0	7.1041
BLVRA	biliverdin reductase A	644	BLVR, BVR, BVRA, BVRALPHA	2.04163	1.02972	0	0	11.7153
GAB1	GRB2 associated binding protein 1	2549	DFNB26	-1.8337	-0.874758	0	0	11.919
SLC15A3	solute carrier family 15 member 3	51296	OCTP, PHT2, PTR3, HPHT2	9.74674	3.28492	0	0	9.1175
MDM1	Mdm1 nuclear protein	56890	-	-2.61411	-1.38632	0	0	12.0252
ARFGEF3	ARFGEF family member 3	57221	A7322, BIG3, C6ORF92, KIAA1244, PPP1R33, DJ171N11.1	5.31703	2.41062	0	0	9.9698
ITGA4	integrin subunit alpha 4	3676	CD49D, IA4	7.14612	2.83716	0	1.68e-44	11.7014
SPR	sepiapterin reductase	6697	SDR38C1	5.55755	2.47445	0	0	8.3566
TEK	TEK receptor tyrosine kinase	7010	CD202B, GLC3E, TIE-2, TIE2, VMCM, VMCM1	-1.88996	-0.918355	0	0	12.4192
SOCS2	suppressor of cytokine signaling 2	8835	CIS2, CISH2, SOCS-2, SSI-2, SSI2, STATI2	-2.11703	-1.08204	0	0	9.7655
ARL4A	ARF like GTPase 4A	10124	ARL4	-2.54094	-1.34536	0	6.87e-44	12.5685
SH3TC1	SH3 domain and tetratricopeptide repeats 1	54436	-	7.38598	2.88479	0	0	8.7063
VGF	VGF nerve growth factor inducible	7425	SCG7, SGVII	6.56525	2.71485	0	0	9.8181
MYO1B	myosin IB	4430	MMI-ALPHA, MMIA, MYH-1C, MYR1	1.69881	0.764522	0	0	14.4393
PER2	period circadian regulator 2	8864	FASPS, FASPS1	-1.76489	-0.819578	0	0	10.5003
POPDC3	popeye domain cAMP effector 3	64208	LGMDR26, POP3, BA355M14.1	10.3201	3.36738	0	0	7.3889
TRPC4	transient receptor potential cation channel subfamily C member 4	7223	HTRP-4, HTRP4, TRP4	2.15523	1.10784	0	0	11.3162
GSTT2B	glutathione S-transferase theta 2B	653689	GSTT2P	21.5563	4.43004	0	0	8.5528
VAV3	vav guanine nucleotide exchange factor 3	10451	-	6.00278	2.58563	0	0	10.7106
BICDL1	BICD family like cargo adaptor 1	92558	BICDR-1, BICDR1, CCDC64, CCDC64A, H_267D11.1	4.08012	2.02861	0	0	9.3426
EPHA7	EPH receptor A7	2045	EHK-3, EHK3, EK11, HEK11	-12.4677	-3.64012	0	0	14.2552
NKD1	NKD inhibitor of Wnt signaling pathway 1	85407	NAKED1	-8.87643	-3.14998	0	0	12.6695
OSGIN1	oxidative stress induced growth inhibitor 1	29948	BDGI, OKL38	10.0226	3.32518	0	0	8.754
DOP1B	DOP1 leucine zipper like protein B	9980	21ORF5, C21ORF5, DOPEY2	2.62877	1.39439	0	0	12.0146
ZEB1	zinc finger E-box binding homeobox 1	6935	AREB6, BZP, DELTAEF1, FECD6, NIL2A, PPCD3, TCF8, ZFHEP, ZFHX1A	-1.60963	-0.686729	0	3.92e-44	13.3046
PLCH2	phospholipase C eta 2	9651	PLC-L4, PLC-ETA2, PLCL4, PLCETA2	13.7103	3.77719	0	0	10.2373
MFSD6	major facilitator superfamily domain containing 6	54842	MMR2, SLC73A1, HMMR2	6.82136	2.77006	0	0	8.3764
SLC25A4	solute carrier family 25 member 4	291	AAC1, ANT, ANT 1, ANT1, MTDPS12, MTDPS12A, PEO2, PEO3, PEOA2, T1	2.2607	1.17677	0	0	11.8134
PLEKHH2	pleckstrin homology, MyTH4 and FERM domain containing H2	130271	PLEKHH1L	-2.0079	-1.00569	0	0	9.7044
SEMA3D	semaphorin 3D	223117	SEMA-Z2, COLL-2	6.63571	2.73025	0	0	12.7567
HSPA13	heat shock protein family A (Hsp70) member 13	6782	STCH	1.77724	0.829641	0	0	14.1505
USP16	ubiquitin specific peptidase 16	10600	UBP-M, UBPM	1.70634	0.770906	0	0	13.3412
CCT8	chaperonin containing TCP1 subunit 8	10694	C21ORF112, CCTQ, D21S246, PRED71	1.73939	0.798585	0	0	15.4469
VPS26C	VPS26 endosomal protein sorting factor C	10311	DCRA, DSCR3, DSCRA	1.9494	0.963029	0	0	12.8405
GPRASP2	G protein-coupled receptor associated sorting protein 2	114928	DFNX7, GASP2	-1.6612	-0.73223	0	0	12.1689
GPSM1	G protein signaling modulator 1	26086	AGS3	1.52721	0.610899	0	0	12.649
TRIM58	tripartite motif containing 58	25893	BIA2	10.3141	3.36655	0	0	11.4162
LMX1A	LIM homeobox transcription factor 1 alpha	4009	DFNA7, LMX1, LMX1.1	-143.368	-7.16358	0	0	10.4966
MSX1	msh homeobox 1	4487	ECTD3, HOX7, HYD1, STHAG1	-7.53992	-2.91455	0	0	10.1699
NKX6-1	NK6 homeobox 1	4825	NKX6.1, NKX6A	-7.80046	-2.96356	0	0	5.6407
APBB2	amyloid beta precursor protein binding family B member 2	323	FE65L, FE65L1	1.874	0.906122	0	1.4e-45	13.6919
CHMP4C	charged multivesicular body protein 4C	92421	SNF7-3, SHAX3, VPS32C	3.86814	1.95164	0	0	8.6402
TMEM88	transmembrane protein 88	92162	-	2.76594	1.46777	0	0	10.9059
WNT10B	Wnt family member 10B	7480	SHFM6, STHAG8, WNT-12	-8.50611	-3.0885	0	0	9.63
FRMD3	FERM domain containing 3	257019	4.1O, EPB41L4O, EPB41LO, P410	-5.70474	-2.51216	0	0	9.0785
DPP7	dipeptidyl peptidase 7	29952	DPP, DPP II, DPP2, DPPII, II, QPP	3.40872	1.76923	0	0	10.7013
FAM20C	FAM20C golgi associated secretory pathway kinase	56975	DMP-4, DMP4, G-CK, GEF-CK, RNS	2.78431	1.47732	0	0	10.5535
KREMEN1	kringle containing transmembrane protein 1	83999	ECTD13, KREMEN, KRM1	-2.40314	-1.26492	0	0	11.3515
SLITRK6	SLIT and NTRK like family member 6	84189	DFNMYP	15.4873	3.95301	0	0	9.6417
ZBTB37	zinc finger and BTB domain containing 37	84614	D430004I08RIK, ZNF908	-1.7965	-0.845188	0	0	11.9582
TCN2	transcobalamin 2	6948	D22S676, D22S750, II, TC, TC II, TC-2, TC2, TCII	-2.35589	-1.23627	0	2.8e-45	11.8675
C9orf47	chromosome 9 open reading frame 47	286223	C9ORF108, BA791O21.3	-4.15213	-2.05385	0	0	8.3618
LTN1	listerin E3 ubiquitin protein ligase 1	26046	C21ORF10, C21ORF98, RNF160, ZNF294	1.7197	0.782157	0	0	13.4675
S1PR3	sphingosine-1-phosphate receptor 3	1903	C9ORF108, C9ORF47, EDG-3, EDG3, LPB3, S1P3, BA791O21.3	-4.44333	-2.15164	0	0	13.1133
C12orf75	chromosome 12 open reading frame 75	387882	AGD3, OCC-1, OCC1	5.07346	2.34297	0	0	13.6373
CD302	CD302 molecule	9936	BIMLEC, CLEC13A, DCL-1, DCL1	-3.71811	-1.89457	0	0	9.5869
TRABD2B	TraB domain containing 2B	388630	TIKI2	-6.21584	-2.63595	0	1.4e-45	8.8059
TNXB	tenascin XB	7148	EDS3, EDSCLL, EDSCLL1, HXBL, TENX, TN-X, TNX, TNXB1, TNXB2, TNXBS, VUR8, XB, XBS	-3.79208	-1.92299	1.4e-45	1.72e-43	8.438
SLF2	SMC5/6 complex localization factor 2	55719	ATELS1, C10ORF6, FAM178A, HNSE6	-2.01802	-1.01294	2.8e-45	5.35e-43	13.6846
PSMG1	proteasome assembly chaperone 1	8624	C21LRP, DSCR2, LRPC21, PAC-1, PAC1, PBA1	1.50618	0.59089	5.61e-45	1.27e-42	12.4036
NTN4	netrin 4	59277	PRO3091	4.78351	2.25807	9.81e-45	2.17e-42	12.1659
CSTB	cystatin B	1476	CPI-B, CST6, EPM1, EPM1A, PME, STFB, ULD	2.96888	1.56992	1.26e-44	2.9e-42	12.891
SLX4	SLX4 structure-specific endonuclease subunit	84464	BTBD12, FANCP, MUS312	-1.52938	-0.612951	5.04e-44	1.16e-41	11.5898
SLC37A1	solute carrier family 37 member 1	54020	G3PP, SPX1	4.65471	2.21869	1.64e-43	3.71e-41	10.7862
USP25	ubiquitin specific peptidase 25	29761	EIG19, USP21	1.52304	0.606957	3.83e-43	8.36e-41	12.9359
PLCG2	phospholipase C gamma 2	5336	APLAID, FCAS3, PLC-IV, PLC-GAMMA-2	-2.76514	-1.46735	4.47e-42	9.67e-40	8.7378
PLEKHG6	pleckstrin homology and RhoGEF domain containing G6	55200	ARHGEF46, MYOGEF	-3.47487	-1.79696	4.69e-41	9.81e-39	7.4624
CRYBG1	crystallin beta-gamma domain containing 1	202	AIM1, ST4	128.752	7.00845	6.56e-41	1.36e-38	8.5513
TPBG	trophoblast glycoprotein	7162	5T4, 5T4AG, M6P1, WAIF1	-6.53293	-2.70773	7.95e-41	1.63e-38	14.3946
GMNC	geminin coiled-coil domain containing	647309	GEMC1	-32.3098	-5.0139	1.41e-40	2.86e-38	9.3547
AKR1C2	aldo-keto reductase family 1 member C2	1646	AKR1C-PSEUDO, BABP, DD, DD-2, DD/BABP, DD2, DDH2, HAKRD, HBAB, MCDR2, SRXY8, TDD	2.42088	1.27553	2.49e-40	4.94e-38	7.9402
EBF4	EBF family member 4	57593	COE4, O/E-4, OE-4	-2.51244	-1.32909	3.95e-40	7.74e-38	9.5963
CDKN2C	cyclin dependent kinase inhibitor 2C	1031	INK4C, P18, P18-INK4C	-3.17158	-1.6652	4.01e-40	7.78e-38	9.2283
CIPC	CLOCK interacting pacemaker	85457	KIAA1737	-1.59874	-0.676933	4.15e-40	7.97e-38	11.9437
A2M	alpha-2-macroglobulin	2	A2MD, CPAMD5, FWP007, S863-7	-5.6594	-2.50065	2.2e-39	4.18e-37	12.3729
DNASE1	deoxyribonuclease 1	1773	DNL1, DRNI	-1.65958	-0.730817	2.62e-39	4.92e-37	11.7378
WNT10A	Wnt family member 10A	80326	ECTD16, OODD, SSPS, STHAG4	7.43251	2.89385	2.68e-39	4.99e-37	6.5472
NUDT19	nudix hydrolase 19	390916	RP2	1.653	0.725087	7.63e-39	1.39e-36	10.0579
PLXNA2	plexin A2	5362	OCT, PLXN2	-2.79334	-1.48199	1.64e-38	2.97e-36	12.251
SFMBT2	Scm like with four mbt domains 2	57713	-	-2.05426	-1.03862	4.87e-38	8.74e-36	9.7195
CASP4	caspase 4	837	ICE(REL)II, ICEREL-II, ICH-2, MIH1, MIH1/TX, TX	74.1636	6.21264	6.46e-38	1.15e-35	7.2451
UXS1	UDP-glucuronate decarboxylase 1	80146	SDR6E1, UGD, HUXS, HUXS1	1.58707	0.666367	8.56e-38	1.51e-35	12.9466
ZFP36L1	ZFP36 ring finger protein like 1	677	BRF1, BERG36, ERF-1, ERF1, RNF162B, TIS11B, CMG1	-1.62924	-0.704195	2.27e-37	3.92e-35	14.5835
CYBA	cytochrome b-245 alpha chain	1535	CGD4, P22-PHOX	3.1344	1.64819	5.26e-37	9e-35	11.1509
OSBPL1A	oxysterol binding protein like 1A	114876	ORP-1, ORP1, OSBPL1B	-1.97477	-0.981681	7.3e-37	1.24e-34	13.1511
ATP5PF	ATP synthase peripheral stalk subunit F6	522	ATP5, ATP5A, ATP5J, ATPM, CF6, F6	1.62353	0.699136	1.92e-36	3.23e-34	13.2166
SERTAD4	SERTA domain containing 4	56256	DJ667H12.2	2.98829	1.57932	1.99e-36	3.32e-34	11.7128
TMEM132C	transmembrane protein 132C	92293	PPP1R152	-84.612	-6.40279	2.66e-36	4.4e-34	12.2288
MLF1	myeloid leukemia factor 1	4291	-	-1.60614	-0.683594	3.21e-36	5.25e-34	11.3567
DLX6	distal-less homeobox 6	1750	-	43.0013	5.42631	1.21e-35	1.93e-33	6.1932
ANXA8	annexin A8	653145	ANX8, CH17-360D5.2	64.0968	6.00218	1.55e-35	2.44e-33	6.7678
C1R	complement C1r	715	EDS8, EDSPD1	-2.23207	-1.15838	2.42e-35	3.76e-33	9.3551
FBXW9	F-box and WD repeat domain containing 9	84261	FBW9, MEC-15	-1.58496	-0.664446	5.14e-35	7.92e-33	10.6842
F3	coagulation factor III, tissue factor	2152	CD142, TF, TFA	2.93736	1.55452	7.19e-35	1.1e-32	10.224
C9orf40	chromosome 9 open reading frame 40	55071	-	-1.89825	-0.924673	7.81e-35	1.19e-32	11.3931
ST8SIA1	ST8 alpha-N-acetyl-neuraminide alpha-2,8-sialyltransferase 1	6489	GD3S, SIAT8, SIAT8-A, SIAT8A, ST8SIAI	-5.44967	-2.44617	1.45e-34	2.18e-32	11.1173
ATP8A2	ATPase phospholipid transporting 8A2	51761	ATP, ATPIB, CAMRQ4, IB, ML-1	3.34872	1.74361	1.56e-34	2.32e-32	10.0101
TDRD7	tudor domain containing 7	23424	CATC4, PCTAIRE2BP, TRAP	5.26849	2.39739	1.66e-34	2.45e-32	10.331
SDK2	sidekick cell adhesion molecule 2	54549	-	-4.28101	-2.09795	2.53e-34	3.72e-32	13.9831
ARHGAP27	Rho GTPase activating protein 27	201176	CAMGAP1, PP905, SH3D20, SH3P20	2.84173	1.50677	3.17e-34	4.55e-32	8.8289
ARHGEF25	Rho guanine nucleotide exchange factor 25	115557	GEFT, P63RHOGEF	-1.85816	-0.893872	4.43e-34	6.32e-32	11.5821
PPP1R12B	protein phosphatase 1 regulatory subunit 12B	4660	MYPT2, PP1BP55	-1.79992	-0.847932	7.89e-34	1.12e-31	11.7142
IQUB	IQ motif and ubiquitin domain containing	154865	TRS4	-2.76657	-1.4681	8.89e-34	1.24e-31	7.7549
GRIK2	glutamate ionotropic receptor kainate type subunit 2	2898	EAA4, GLR6, GLUK6, GLUR6, GLUK2, MRT6, NEDLAS	6.24434	2.64255	1.37e-33	1.88e-31	9.1335
TFAP2C	transcription factor AP-2 gamma	7022	AP2-GAMMA, ERF1, TFAP2G, HAP-2G	-1.96925	-0.977648	4.09e-33	5.58e-31	9.3449
FRMPD3	FERM and PDZ domain containing 3	84443	-	-4.40066	-2.13772	4.28e-33	5.8e-31	9.4235
ENO4	enolase 4	387712	C10ORF134, ENOS	-2.29807	-1.20042	4.57e-33	6.11e-31	8.4106
IL17RD	interleukin 17 receptor D	54756	HH18, IL-17RD, IL17RLM, SEF	-2.30785	-1.20655	6.64e-33	8.79e-31	15.5363
ADGRL3	adhesion G protein-coupled receptor L3	23284	CIRL3, CL3, LEC3, LPHN3	-2.0784	-1.05547	8.79e-33	1.15e-30	13.7217
NPDC1	neural proliferation, differentiation and control 1	56654	CAB, CAB-, CAB-1, CAB1, NPDC-1	1.90987	0.933477	8.81e-33	1.15e-30	11.3205
CCDC85A	coiled-coil domain containing 85A	114800	-	10.6434	3.41189	8.99e-33	1.17e-30	9.099
TRPM2	transient receptor potential cation channel subfamily M member 2	7226	EREG1, KNP3, LTRPC2, LTRPC-2, NUDT9H, NUDT9L1, TRPC7	77.7322	6.28044	9.97e-33	1.28e-30	7.6934
DGKB	diacylglycerol kinase beta	1607	DAGK2, DGK, DGK-BETA	-13.1995	-3.72241	1.11e-32	1.43e-30	9.8534
DMRTA2	DMRT like family A2	63950	-	-34.8907	-5.12477	2.21e-32	2.79e-30	12.244
HECTD2	HECT domain E3 ubiquitin protein ligase 2	143279	-	-1.73757	-0.79707	5.7e-32	7.15e-30	13.169
SPAG8	sperm associated antigen 8	26206	BS-84, CILD28, CT142, HSD-1, SMP1, SPAG3, HSMP-1	-3.81859	-1.93304	5.75e-32	7.17e-30	7.0399
PLXNC1	plexin C1	10154	CD232, PLXN-C1, VESPR	-2.88752	-1.52983	9.59e-32	1.19e-29	11.1434
PIP4P2	phosphatidylinositol-4,5-bisphosphate 4-phosphatase 2	55529	TMEM55A	1.69949	0.765104	1.14e-31	1.41e-29	11.0086
TIAM2	TIAM Rac1 associated GEF 2	26230	STEF, TIAM-2	1.95173	0.964756	1.79e-31	2.18e-29	11.4747
PTGIS	prostaglandin I2 synthase	5740	CYP8, CYP8A1, PGIS, PTGI	-3.5004	-1.80752	2.16e-31	2.62e-29	11.4581
BACH1	BTB domain and CNC homolog 1	571	BACH-1, BTBD24	2.81749	1.49441	2.22e-31	2.68e-29	13.9703
SP5	Sp5 transcription factor	389058	-	-30.7693	-4.94342	2.32e-31	2.77e-29	9.1342
FBXO41	F-box protein 41	150726	FBX41	2.7069	1.43664	2.33e-31	2.77e-29	9.8919
NKX2-1	NK2 homeobox 1	7080	BCH, BHC, NK-2, NKX2.1, NKX2A, NMTC1, T/EBP, TEBP, TITF1, TTF-1, TTF1	64.3099	6.00697	4.28e-31	5.04e-29	6.7911
ARAP2	ArfGAP with RhoGAP domain, ankyrin repeat and PH domain 2	116984	CENTD1, PARX	6.94869	2.79674	6.09e-31	7.11e-29	9.175
ARSL	arylsulfatase L	415	ARSE, ASE, CDPX, CDPX1, CDPXR	-3.42905	-1.77781	7.81e-31	9.07e-29	9.8304
ESYT3	extended synaptotagmin 3	83850	CHR3SYT, E-SYT3, FAM62C	2.3039	1.20408	9.68e-31	1.12e-28	7.2664
CNTN6	contactin 6	27255	NB3	5.16236	2.36803	1.06e-30	1.21e-28	11.5648
TRIM46	tripartite motif containing 46	80128	GENEY, TRIFIC	1.97881	0.984632	1.1e-30	1.26e-28	10.3937
COL9A2	collagen type IX alpha 2 chain	1298	DJ39G22.4, EDM2, MED, STL5	-4.34357	-2.11888	1.79e-30	2.02e-28	11.289
IFT70A	intraflagellar transport 70A	92104	CFAP259, FAP259, TTC30A, TTC30B	-1.5367	-0.619838	2.23e-30	2.51e-28	10.6401
SLC15A2	solute carrier family 15 member 2	6565	PEPT2	-5.27562	-2.39934	2.64e-30	2.95e-28	8.4556
QPCT	glutaminyl-peptide cyclotransferase	25797	GCT, QC, SQC	8.29459	3.05217	3.48e-30	3.88e-28	9.9356
NOD1	nucleotide binding oligomerization domain containing 1	10392	CARD4, CLR7.1, NLRC1, HNOD1	-1.50047	-0.585413	3.75e-30	4.15e-28	10.7004
NAGA	alpha-N-acetylgalactosaminidase	4668	D22S674, GALB	-1.61798	-0.694191	4.18e-30	4.6e-28	12.0802
NAT1	N-acetyltransferase 1	9	AAC1, MNAT, NAT-1, NATI	1.93875	0.955128	4.64e-30	5.08e-28	8.4197
ATP1B2	ATPase Na+/K+ transporting subunit beta 2	482	AMOG	-4.17918	-2.06322	5.3e-30	5.77e-28	10.197
KLHL2	kelch like family member 2	11275	ABP-KELCH, MAV, MAYVEN	2.44973	1.29262	8.29e-30	8.96e-28	11.3527
HYDIN	HYDIN axonemal central pair apparatus protein	54768	CILD5, HYDIN1, HYDIN2, PPP1R31	-4.51226	-2.17385	1.01e-29	1.08e-27	10.8058
NEDD4	NEDD4 E3 ubiquitin protein ligase	4734	NEDD4-1, RPF1	3.64144	1.86451	1.22e-29	1.31e-27	12.8485
CARD16	caspase recruitment domain family member 16	114769	COP, COP1, LLID-114769, PSEUDO-ICE	38.1719	5.25444	1.28e-29	1.36e-27	4.3628
RAC2	Rac family small GTPase 2	5880	EN-7, GX, HSPC022, IMD73A, IMD73B, IMD73C, P21-RAC2	7.22707	2.85341	1.31e-29	1.38e-27	8.2542
MORC3	MORC family CW-type zinc finger 3	23515	NXP2, ZCW5, ZCWCC3	1.64911	0.721684	2.63e-29	2.76e-27	12.2974
CCDC74A	coiled-coil domain containing 74A	90557	-	-2.72108	-1.44418	2.84e-29	2.97e-27	11.1448
PLEKHG3	pleckstrin homology and RhoGEF domain containing G3	26030	ARHGEF43, KIAA0599	1.67194	0.741527	3.38e-29	3.52e-27	13.0612
NR2F2	nuclear receptor subfamily 2 group F member 2	7026	ARP-1, ARP1, CHTD4, COUPTF2, COUPTFB, COUPTFII, NF-E3, SRXX5, SVP40, TFCOUP2	-3.66329	-1.87314	3.69e-29	3.82e-27	13.6446
LMLN	leishmanolysin like peptidase	89782	GP63, INV, IX14, LMNL1, MSP	-1.55337	-0.635399	5.83e-29	5.99e-27	11.3682
GDF7	growth differentiation factor 7	151449	BMP12	-5.7247	-2.5172	1.01e-28	1.03e-26	10.8608
FBXL16	F-box and leucine rich repeat protein 16	146330	C16ORF22, FBL16, C380A1.1	3.64849	1.8673	1.04e-28	1.06e-26	8.4275
COL13A1	collagen type XIII alpha 1 chain	1305	CMS19, COLXIIIA1	-3.98876	-1.99594	1.07e-28	1.09e-26	9.683
GET1	guided entry of tail-anchored proteins factor 1	7485	CHD5, WRB	1.52988	0.613422	1.29e-28	1.3e-26	12.6596
PADI2	peptidyl arginine deiminase 2	11240	PAD-H19, PAD2, PDI2	26.0114	4.70107	1.33e-28	1.33e-26	10.9659
ERG	ETS transcription factor ERG	2078	LMPHM14, ERG-3, P55	5.58102	2.48053	1.33e-28	1.33e-26	6.2976
CLEC4E	C-type lectin domain family 4 member E	26253	CLECSF9, MINCLE	78.2311	6.28967	1.6e-28	1.56e-26	6.3563
ARNT2	aryl hydrocarbon receptor nuclear translocator 2	9915	WEDAS, BHLHE1	-2.01268	-1.00912	1.6e-28	1.56e-26	13.6714
FBXO4	F-box protein 4	26272	FBX4	-1.6259	-0.701242	2.61e-28	2.53e-26	9.0208
IL13RA2	interleukin 13 receptor subunit alpha 2	3598	CD213A2, CT19, IL-13R, IL13BP	-9.23275	-3.20676	4.85e-28	4.63e-26	10.473
DPH3	diphthamide biosynthesis 3	285381	DELGIP, DELGIP1, DESR1, DPH3A, KTI11, ZCSL2	1.63681	0.710891	5.4e-28	5.13e-26	12.8119
CNPY4	canopy FGF signaling regulator 4	245812	PRAT4B	-1.50403	-0.588829	6.58e-28	6.22e-26	11.2387
PDIA2	protein disulfide isomerase family A member 2	64714	PDA2, PDI, PDIP, PDIR	7.91906	2.98533	6.72e-28	6.31e-26	6.3564
RAB36	RAB36, member RAS oncogene family	9609	-	-2.01637	-1.01176	6.74e-28	6.31e-26	11.0028
EPB41L3	erythrocyte membrane protein band 4.1 like 3	23136	4.1B, DAL-1, DAL1	2.52618	1.33696	1.26e-27	1.18e-25	12.889
DNAI4	dynein axonemal intermediate chain 4	79819	DIC4, WDR78	-2.12494	-1.08742	2.18e-27	2.01e-25	8.9221
EEF1A2	eukaryotic translation elongation factor 1 alpha 2	1917	DEE33, EEF1AL, EF-1-ALPHA-2, EF1A, EIEE33, HS1, MRD38, STN, STNL	5.33386	2.41518	4.96e-27	4.48e-25	11.0508
GATA3	GATA binding protein 3	2625	HDR, HDRS	13.5441	3.75959	6.15e-27	5.54e-25	8.4761
CXCR4	C-X-C motif chemokine receptor 4	7852	CD184, D2S201E, FB22, HM89, HSY3RR, LAP-3, LAP3, LCR1, LESTR, NPY3R, NPYR, NPYRL, NPYY3R, WHIM, WHIMS, WHIMS1	-6.74328	-2.75345	6.43e-27	5.76e-25	11.8281
TMEM144	transmembrane protein 144	55314	SLC35G7	3.19889	1.67757	7.24e-27	6.45e-25	8.5747
TUBB3	tubulin beta 3 class III	10381	CDCBM, CDCBM1, CFEOM3, CFEOM3A, FEOM3, TUBB4, BETA-4	2.3052	1.20489	8.92e-27	7.92e-25	8.6533
MYCT1	MYC target 1	80177	MTLC	32.5334	5.02385	9.03e-27	7.96e-25	5.3498
ESAM	endothelial cell adhesion molecule	90952	NEDIHSS, W117M	9.89541	3.30676	9.05e-27	7.96e-25	7.5124
SLC16A7	solute carrier family 16 member 7	9194	MCT2	2.76303	1.46625	9.13e-27	7.99e-25	9.6933
BMP7	bone morphogenetic protein 7	655	OP-1	-3.41316	-1.77111	9.17e-27	7.99e-25	14.0439
CFTR	CF transmembrane conductance regulator	1080	ABC35, ABCC7, CF, CFTR/MRP, MRP7, TNR-CFTR, DJ760C5.1	-11.1178	-3.4748	9.8e-27	8.5e-25	5.6064
EPS8L1	EPS8 signaling adaptor L1	54869	DRC3, EPS8R1, PP10566	1.66783	0.737973	1.07e-26	9.23e-25	9.5651
LTB4R	leukotriene B4 receptor	1241	BLT1, BLTR, CMKRL1, GPR16, LTB4R1, LTBR1, P2RY7, P2Y7	1.57266	0.653207	1.47e-26	1.27e-24	9.9853
CLEC19A	C-type lectin domain containing 19A	728276	-	-25.7024	-4.68383	1.6e-26	1.37e-24	8.2098
EXPH5	exophilin 5	23086	EBS4, SLAC2-B, SLAC2B	2.04345	1.03101	1.69e-26	1.44e-24	8.3714
ZNF230	zinc finger protein 230	7773	FDZF2	-1.5788	-0.658825	1.77e-26	1.5e-24	9.0612
PCSK6	proprotein convertase subtilisin/kexin type 6	5046	PACE4, SPC4	-3.76385	-1.91221	1.89e-26	1.59e-24	9.6136
SLC41A2	solute carrier family 41 member 2	84102	SLC41A1-L1	5.73725	2.52036	2.06e-26	1.72e-24	9.3108
FLG	filaggrin	2312	ATOD2, FLG-1, FLG1	82.8247	6.37199	2.16e-26	1.8e-24	5.0476
PTER	phosphotriesterase related	9317	HPHRP, RPR-1	1.66973	0.739613	2.18e-26	1.81e-24	10.0682
TRIB1	tribbles pseudokinase 1	10221	C8FW, GIG-2, GIG2, SKIP1, TRB-1, TRB1	4.18422	2.06496	2.23e-26	1.84e-24	12.0307
LTBR	lymphotoxin beta receptor	4055	D12S370, LT-BETA-R, TNF-R-III, TNFCR, TNFR-RP, TNFR2-RP, TNFR3, TNFRSF3	4.46933	2.16006	2.36e-26	1.93e-24	7.9469
OCLN	occludin	100506658	BLCPMG, PPP1R115, PTORCH1	4.1265	2.04492	2.51e-26	2.04e-24	10.1607
PLAC8	placenta associated 8	51316	C15, DGIC, PNAS-144, ONZIN	17.3527	4.11709	3e-26	2.44e-24	8.1664
DCHS1	dachsous cadherin-related 1	8642	CDH19, CDH25, CDHR6, FIB1, MMVP2, MVP2, PCDH16, VMLDS1	-1.86588	-0.899853	3.53e-26	2.85e-24	14.3466
PAQR8	progestin and adipoQ receptor family member 8	85315	C6ORF33, LMPB1, MPRB	-2.15421	-1.10716	4.25e-26	3.41e-24	11.5657
ADAMTS5	ADAM metallopeptidase with thrombospondin type 1 motif 5	11096	ADAM-TS 11, ADAM-TS 5, ADAM-TS5, ADAMTS-11, ADAMTS-5, ADAMTS11, ADMP-2	45.4948	5.50763	4.3e-26	3.45e-24	12.578
TBX1	T-box transcription factor 1	6899	CAFS, CATCH22, CTHM, DGCR, DGS, DORV, TBX1C, TGA, VCF, VCFS	25.0731	4.64807	4.34e-26	3.46e-24	7.0972
COXFA4L3	cytochrome c oxidase associated subunit FA4L3	84419	C15ORF48, FOAP-11, MIR147BHG, MISTRAV, MOCCI, NMES1	15.5018	3.95436	4.89e-26	3.86e-24	5.968
TM6SF1	transmembrane 6 superfamily member 1	53346	-	6.18563	2.62892	5.09e-26	4.01e-24	4.4386
CHAC1	ChaC glutathione specific gamma-glutamylcyclotransferase 1	79094	-	3.32485	1.73329	6.29e-26	4.93e-24	8.4144
MS4A8	membrane spanning 4-domains A8	83661	4SPAN4, CD20L5, MS4A4, MS4A8B	-108.326	-6.75924	9.75e-26	7.55e-24	6.8734
MRS2	magnesium transporter MRS2	57380	HPT, MRS2L	1.55052	0.63275	1.37e-25	1.06e-23	12.7996
CHRDL1	chordin like 1	91851	CHL, MGC1, MGCN, NRLN1, VOPT, DA141H5.1	6.58188	2.7185	1.49e-25	1.14e-23	13.9943
ZC3HAV1	zinc finger CCCH-type containing, antiviral 1	56829	ARTD13, FLB6421, PARP13, ZAP, ZC3H2, ZC3HDC2	3.47728	1.79796	1.65e-25	1.25e-23	12.7203
ISL1	ISL LIM homeobox 1	3670	ISLET1, ISL-1	33.1942	5.05286	1.69e-25	1.28e-23	8.8233
PARVB	parvin beta	29780	CGI-56	2.13345	1.09319	6.64e-25	4.94e-23	11.3559
SFXN5	sideroflexin 5	94097	BBG-TCC, SLC56A5	-1.56448	-0.64568	7.24e-25	5.37e-23	11.9609
NAV2	neuron navigator 2	89797	HELAD1, POMFIL2, RAINB1, STEERIN2, UNC53H2	-2.36746	-1.24334	7.96e-25	5.88e-23	12.7589
ZNF521	zinc finger protein 521	25925	EHZF, EVI3	-2.75263	-1.46081	8.08e-25	5.94e-23	14.0422
CDC25B	cell division cycle 25B	994	MPIP2	-1.71352	-0.776964	9.55e-25	6.97e-23	12.6389
OR2W3	olfactory receptor family 2 subfamily W member 3	343171	OR2W3P, OR2W8P, OST718	9.67439	3.27417	1.21e-24	8.75e-23	7.7852
APOLD1	apolipoprotein L domain containing 1	81575	BDVAS, VERGE	-4.397	-2.13652	1.31e-24	9.44e-23	11.1643
THBS4	thrombospondin 4	7060	TSP-4, TSP4	-4.03761	-2.0135	1.39e-24	1e-22	9.7958
ODAPH	odontogenesis associated phosphoprotein	152816	AI2A4, C4ORF26	55.4671	5.79356	2.24e-24	1.6e-22	9.4515
TTLL9	tubulin tyrosine ligase like 9	164395	C20ORF125	-3.42229	-1.77496	2.41e-24	1.71e-22	7.0791
LDLRAD3	low density lipoprotein receptor class A domain containing 3	143458	LRAD3	-1.65516	-0.72697	2.72e-24	1.92e-22	12.6013
HSF2BP	heat shock transcription factor 2 binding protein	11077	MEILB2, POF19	2.18419	1.1271	3.51e-24	2.46e-22	7.7024
KCTD17	potassium channel tetramerization domain containing 17	79734	-	-1.74303	-0.801601	4.3e-24	3.01e-22	12.4194
SDCCAG8	SHH signaling and ciliogenesis regulator SDCCAG8	10806	BBS16, CCCAP, CCCAP SLSN7, HSPC085, NPHP10, NY-CO-8, SLSN7, HCCCAP	1.94468	0.95953	4.52e-24	3.15e-22	10.6532
LURAP1L	leucine rich adaptor protein 1 like	286343	C9ORF150, HYST0841, LRAP35B, BA3L8.2	3.45439	1.78843	4.73e-24	3.28e-22	7.224
SLC18A1	solute carrier family 18 member A1	6570	CGAT, VAT1, VMAT1	-10.7746	-3.42956	5.72e-24	3.96e-22	7.0446
COL4A6	collagen type IV alpha 6 chain	1288	CXDELQ22.3, DELXQ22.3, DFNX6	-4.53037	-2.17963	6.35e-24	4.37e-22	14.3705
DNAJC1	DnaJ heat shock protein family (Hsp40) member C1	64215	DNAJL1, ERDJ1, HTJ1, MTJ1	1.80766	0.854122	1.17e-23	8e-22	12.6092
EMB	embigin	133418	GP70	1.54119	0.624047	1.17e-23	8e-22	12.3042
GPRASP1	G protein-coupled receptor associated sorting protein 1	9737	GASP, GASP-1, GASP1	-1.86484	-0.899049	1.25e-23	8.5e-22	10.6521
SRGAP2	SLIT-ROBO Rho GTPase activating protein 2	23380	ARHGAP34, FNBP2, SRGAP2A, SRGAP3	-1.86966	-0.902775	1.29e-23	8.72e-22	13.7234
PTPN1	protein tyrosine phosphatase non-receptor type 1	5770	PTP1B	1.57651	0.65673	1.38e-23	9.33e-22	13.3007
AFAP1L1	actin filament associated protein 1 like 1	134265	-	8.06201	3.01114	1.65e-23	1.1e-21	9.5907
ZNRF2	zinc and ring finger 2	223082	RNF202	-1.90069	-0.926527	1.78e-23	1.18e-21	9.6948
SPNS2	SPNS lysolipid transporter 2, sphingosine-1-phosphate	124976	DFNB115, SLC62A2, SLC63A2	8.91343	3.15598	2.16e-23	1.43e-21	8.6063
DRC7	dynein regulatory complex subunit 7	84229	C16ORF50, CCDC135, CFAP50, FAP50	-7.75835	-2.95575	2.73e-23	1.8e-21	6.3565
FMNL1	formin like 1	752	C17ORF1, C17ORF1B, FHOD4, FMNL, KW-13	3.08109	1.62344	2.92e-23	1.92e-21	7.8959
TAFA5	TAFA chemokine like family member 5	25817	FAM19A5, QLLK5208, TAFA-5, UNQ5208	-2.4642	-1.30112	3.02e-23	1.97e-21	11.0856
NKAIN4	sodium/potassium transporting ATPase interacting 4	128414	C20ORF58, FAM77A, BA261N11.2	5.44126	2.44394	4.13e-23	2.68e-21	12.1438
DYNC1I1	dynein cytoplasmic 1 intermediate chain 1	1780	DNCI1, DNCIC1	14.9734	3.90433	4.25e-23	2.75e-21	9.317
SCT	secretin	6343	-	7.43225	2.8938	4.67e-23	3.01e-21	5.6976
CABIN1	calcineurin binding protein 1	23523	CAIN, KB-318B8.7, PPP3IN	-1.6875	-0.754887	4.7e-23	3.02e-21	13.6253
SEMA6D	semaphorin 6D	80031	-	-4.73344	-2.24289	4.85e-23	3.1e-21	11.1085
DUSP4	dual specificity phosphatase 4	1846	HVH2, MKP-2, MKP2, TYP	3.3429	1.7411	5e-23	3.19e-21	13.9982
CCDC167	coiled-coil domain containing 167	154467	C6ORF129, HSPC265	-1.50121	-0.586126	5.48e-23	3.49e-21	11.5141
DCDC1	doublecortin domain containing 1	341019	DCDC5	-3.93674	-1.977	6.15e-23	3.9e-21	8.7992
SUSD4	sushi domain containing 4	55061	PRO222	7.81789	2.96678	9.49e-23	6e-21	5.7681
C1orf226	chromosome 1 open reading frame 226	400793	-	-3.83272	-1.93837	1.02e-22	6.42e-21	10.6208
ABCB1	ATP binding cassette subfamily B member 1	5243	ABC20, CD243, CLCS, ENPAT, GP170, MDR1, P-GP, PGY1, P-170	2.56429	1.35856	1.08e-22	6.76e-21	8.8071
NPTXR	neuronal pentraxin receptor	23467	NPR	2.29752	1.20008	1.13e-22	7.04e-21	9.4227
KCTD12	potassium channel tetramerization domain containing 12	115207	C13ORF2, PFET1, PFETIN	-5.45549	-2.44771	1.15e-22	7.15e-21	13.8068
CDPF1	cysteine rich DPF motif domain containing 1	150383	C22ORF40, CDKN1A	-1.58351	-0.663124	1.23e-22	7.64e-21	9.8696
TMOD1	tropomodulin 1	7111	D9S57E, ETMOD, TMOD	19.4111	4.27881	1.27e-22	7.88e-21	7.6311
GLRB	glycine receptor beta	2743	HKPX2	2.08049	1.05692	1.5e-22	9.25e-21	10.0202
GGT1	gamma-glutamyltransferase 1	2678	CD224, D22S672, D22S732, GGT, GGT 1, GGTD, GTG	7.71786	2.9482	1.57e-22	9.62e-21	9.5015
GRM8	glutamate metabotropic receptor 8	2918	GLUR8, GPRC1H, MGLUR8, MGLU8	-6.90619	-2.78789	1.74e-22	1.06e-20	8.7772
HAGHL	hydroxyacylglutathione hydrolase like	84264	-	3.11869	1.64094	1.88e-22	1.14e-20	8.9288
HPSE	heparanase	10855	HPA, HPA1, HPR1, HPSE1, HSE1	3.62766	1.85904	2.09e-22	1.27e-20	6.6032
UCHL3	ubiquitin C-terminal hydrolase L3	7347	UCH-L3	1.60125	0.679202	4.32e-22	2.59e-20	11.3464
STX7	syntaxin 7	8417	-	1.53403	0.617328	4.42e-22	2.63e-20	13.0871
SLC16A14	solute carrier family 16 member 14	151473	MCT14	-2.8041	-1.48754	5.14e-22	3.04e-20	11.8718
WNT5B	Wnt family member 5B	81029	-	3.14047	1.65098	5.93e-22	3.5e-20	11.5265
CYB5D1	cytochrome b5 domain containing 1	124637	-	1.89182	0.919775	7.61e-22	4.46e-20	11.649
CFAP119	cilia and flagella associated protein 119	90835	C16ORF93, CCDC189	-1.72341	-0.78527	8.42e-22	4.92e-20	9.4859
PTPRH	protein tyrosine phosphatase receptor type H	5794	R-PTP-H, SAP1	6.75956	2.75693	8.92e-22	5.2e-20	7.1805
CHRNA1	cholinergic receptor nicotinic alpha 1 subunit	1134	ACHRA, ACHRD, CHRNA, CMS1A, CMS1B, CMS2A, FCCMS, SCCMS	4.53106	2.17985	1.08e-21	6.29e-20	7.3086
SOD1	superoxide dismutase 1	6647	ALS, ALS1, HEL-S-44, IPOA, SOD, STAHP, HSOD1, HOMODIMER	1.52393	0.607799	1.1e-21	6.36e-20	14.2228
NPHP1	nephrocystin 1	4867	JBTS4, NPH1, SLSN1	-2.13298	-1.09287	1.31e-21	7.56e-20	10.3716
SYT6	synaptotagmin 6	148281	SYTVI	-5.28458	-2.40179	1.44e-21	8.25e-20	8.6356
JCAD	junctional cadherin 5 associated	57608	KIAA1462	6.38369	2.67439	1.7e-21	9.68e-20	11.7919
MRPL39	mitochondrial ribosomal protein L39	54148	C21ORF92, COXPD59, L39MT, L5MT, MRP-L5, MRPL5, MSTP003, PRED22, PRED66, RPML5, ML39	1.75697	0.813088	1.78e-21	1.01e-19	12.0551
ZNF324B	zinc finger protein 324B	388569	-	-1.6261	-0.701417	1.81e-21	1.02e-19	8.9886
WNT3A	Wnt family member 3A	89780	-	-35.0862	-5.13283	2.44e-21	1.37e-19	9.4436
NRXN3	neurexin 3	9369	C14ORF60	2.21969	1.15036	2.57e-21	1.43e-19	9.8265
KRT19	keratin 19	3880	CK19, K19, K1CS	13.3655	3.74044	2.7e-21	1.5e-19	13.0714
TCF7	transcription factor 7	6932	TCF-1	-3.23665	-1.6945	2.74e-21	1.52e-19	10.6417
EHBP1L1	EH domain binding protein 1 like 1	254102	-	4.10332	2.03679	2.93e-21	1.62e-19	10.5076
SMYD4	SET and MYND domain containing 4	114826	ZMYND21	-1.96369	-0.973565	3.03e-21	1.67e-19	11.6485
ARHGDIG	Rho GDP dissociation inhibitor gamma	398	RHOGDI-3	7.51827	2.9104	3.07e-21	1.68e-19	7.293
RYR3	ryanodine receptor 3	6263	CMYO20, CMYP20, RYR-3	2.86296	1.51751	3.08e-21	1.68e-19	7.866
DMRT3	doublesex and mab-3 related transcription factor 3	58524	DMRTA3	-25.4999	-4.67242	4.01e-21	2.18e-19	7.9606
DAAM1	dishevelled associated activator of morphogenesis 1	23002	-	-1.6099	-0.686967	4.57e-21	2.48e-19	13.0626
DRC9	dynein regulatory complex subunit 9	84223	CFAP122, IQCG	-1.8398	-0.879552	4.61e-21	2.49e-19	10.9192
ENTPD6	ectonucleoside triphosphate diphosphohydrolase 6	955	CD39L2, IL-6SAG, IL6ST2, NTPDASE-6, DJ738P15.3	1.61874	0.694875	5.27e-21	2.84e-19	12.7018
SPINT2	serine peptidase inhibitor, Kunitz type 2	10653	DIAR3, HAI-2, HAI2, KOP, PB	4.2664	2.09302	5.31e-21	2.85e-19	11.4319
CADPS2	calcium dependent secretion activator 2	93664	CAPS2	-2.18117	-1.1251	5.79e-21	3.11e-19	10.9275
PRKN	parkin RBR E3 ubiquitin protein ligase	5071	AR-JP, LPRS2, PARK2, PDJ	-1.79029	-0.840195	5.84e-21	3.12e-19	7.9879
SPARCL1	SPARC like 1	8404	MAST 9, MAST9, PIG33, SC1	-9.49929	-3.24782	7.44e-21	3.96e-19	11.8089
GDNF	glial cell derived neurotrophic factor	2668	ATF, ATF1, ATF2, HFB1-GDNF, HSCR3	32.6434	5.02872	7.7e-21	4.08e-19	9.1932
SEC11C	SEC11 homolog C, signal peptidase complex subunit	90701	SEC11L3, SPC21, SPCS4C	1.67302	0.742452	9.28e-21	4.88e-19	11.3891
AL592183.1				1.69988	0.765433	9.89e-21	5.18e-19	7.829
SIX2	SIX homeobox 2	10736	-	10.8619	3.4412	1.04e-20	5.46e-19	8.393
IFT22	intraflagellar transport 22	64792	CFAP9, FAP9, RABL5	-1.73297	-0.793248	1.08e-20	5.65e-19	12.2681
CD69	CD69 molecule	969	AIM, BL-AC/P26, CLEC2C, EA1, GP32/28, MLR-3	19.5583	4.28971	1.2e-20	6.21e-19	5.0218
PLEKHA2	pleckstrin homology domain containing A2	59339	TAPP2	5.49062	2.45697	1.58e-20	8.12e-19	9.6506
NAV3	neuron navigator 3	89795	NEDSFB, POMFIL1, STEERIN3, UNC53H3	3.00566	1.58768	1.79e-20	9.17e-19	11.4123
IQCE	IQ motif containing E	23288	1700028P05RIK, PAPA7	-1.9573	-0.968863	2.31e-20	1.17e-18	11.9495
ALDH1L1	aldehyde dehydrogenase 1 family member L1	10840	10-FTHFDH, 10-FTHF, FDH, FTHFD	-4.51811	-2.17572	2.36e-20	1.19e-18	5.438
ADGRG6	adhesion G protein-coupled receptor G6	57211	APG1, DREG, GPR126, LCCS9, PR126, PS1TP2, VIGR	4.99107	2.31935	2.37e-20	1.2e-18	13.8438
CD83	CD83 molecule	9308	BL11, HB15	-3.56233	-1.83282	2.44e-20	1.23e-18	10.777
TMEM45A	transmembrane protein 45A	55076	DERP7, DNAPTP4	2.05361	1.03816	2.55e-20	1.28e-18	9.875
HTRA3	HtrA serine peptidase 3	94031	PRSP, TASP	4.62797	2.21038	2.57e-20	1.29e-18	10.8216
CRYAA	crystallin alpha A	1409	CRYA1, CTRCT9, HSPB4	108.962	6.76768	3.06e-20	1.53e-18	10.1618
MAPK15	mitogen-activated protein kinase 15	225689	ERK7, ERK8	-2.6834	-1.42406	3.16e-20	1.58e-18	10.3837
KCNB2	potassium voltage-gated channel subfamily B member 2	9312	KV2.2	3.39497	1.7634	3.26e-20	1.62e-18	7.9389
FOXJ1	forkhead box J1	2302	CILD43, FKHL13, HFH-4, HFH4	-6.19558	-2.63124	3.33e-20	1.65e-18	10.4066
PIK3AP1	phosphoinositide-3-kinase adaptor protein 1	118788	BCAP	7.98654	2.99757	3.94e-20	1.95e-18	9.9998
KSR2	kinase suppressor of ras 2	283455	-	2.20976	1.14389	3.98e-20	1.97e-18	7.9851
MS4A6E	membrane spanning 4-domains A6E	245802	-	-22.387	-4.48459	4.47e-20	2.19e-18	4.6214
SLC29A3	solute carrier family 29 member 3	55315	ENT3, HCLAP, HJCD, PHID	-2.36202	-1.24002	4.51e-20	2.21e-18	8.7725
ZNF672	zinc finger protein 672	79894	-	-1.50898	-0.593573	5.7e-20	2.77e-18	12.4169
PBX4	PBX homeobox 4	80714	-	-2.5099	-1.32763	6.06e-20	2.94e-18	8.5617
ZNF503	zinc finger protein 503	84858	NOLZ-1, NOLZ1, NLZ2	-7.91456	-2.98451	6.25e-20	3.02e-18	12.3145
PC	pyruvate carboxylase	5091	PCB	-1.80972	-0.855763	8.08e-20	3.87e-18	11.5148
SUGCT	succinyl-CoA:glutarate-CoA transferase	79783	C7ORF10, DERP13, GA3, ORF19	2.00382	1.00275	8.29e-20	3.96e-18	9.627
UNC80	unc-80 subunit of NALCN channel complex	285175	C2ORF21, UNC-80	-4.90465	-2.29415	8.43e-20	4.02e-18	12.1482
LDB3	LIM domain binding 3	11155	CMD1C, CMD2L, CMH24, CMPD3, CYPHER, LDB3Z1, LDB3Z4, LVNC3, MFM4, ORACLE, PDLIM6, ZASP	5.66458	2.50197	8.71e-20	4.14e-18	7.4488
UPK1B	uroplakin 1B	7348	TSPAN20, UPIB, UPK1	14.5396	3.86192	8.84e-20	4.19e-18	6.4267
RASGRP2	RAS guanyl releasing protein 2	10235	CALDAG-GEFI, CDC25L	2.90766	1.53986	1.01e-19	4.75e-18	7.3549
MALL	mal, T cell differentiation protein like	7851	BENE	-3.40051	-1.76575	1.07e-19	5.03e-18	6.471
CDHR3	cadherin related family member 3	222256	CDH28	-4.27128	-2.09467	1.23e-19	5.8e-18	8.2786
TPPP	tubulin polymerization promoting protein	11076	TPPP/P25, TPPP1, P24, P25, P25ALPHA	6.35446	2.66777	1.46e-19	6.85e-18	10.5004
DOCK1	dedicator of cytokinesis 1	1793	DOCK180, CED5	-1.51398	-0.59835	1.48e-19	6.91e-18	13.834
MASP1	MBL associated serine protease 1	5648	3MC1, CRARF, CRARF1, MAP-1, MAP1, MASP, MASP-3, MASP3, MAP44, PRSS5, RARF	-5.38162	-2.42804	1.78e-19	8.25e-18	7.5116
SYTL4	synaptotagmin like 4	94121	SLP4	2.28025	1.18919	1.82e-19	8.42e-18	8.0591
CRHBP	corticotropin releasing hormone binding protein	1393	CRF-BP, CRFBP	13.4251	3.74686	1.91e-19	8.78e-18	10.8591
PACRG	parkin coregulated	135138	BUG21, GLUP, HAK005771, PACRG2.1, PARK2CRG, PF12	-2.27912	-1.18848	1.95e-19	8.97e-18	6.5511
MSTN	myostatin	2660	GDF8, MSLHP	4.86119	2.28131	2.2e-19	1e-17	6.6449
COL4A5	collagen type IV alpha 5 chain	1287	ASLN, ATS, ATS1, CA54	-2.11118	-1.07805	2.26e-19	1.03e-17	14.8439
TMEM42	transmembrane protein 42	131616	-	-1.50986	-0.594412	2.52e-19	1.14e-17	10.0274
XPR1	xenotropic and polytropic retrovirus receptor 1	9213	IBGC6, SLC53A1, SYG1, X3	-1.51176	-0.596233	2.69e-19	1.22e-17	14.1916
IL15RA	interleukin 15 receptor subunit alpha	3601	CD215	17.6689	4.14314	2.97e-19	1.34e-17	5.7051
RASSF7	Ras association domain family member 7	8045	C11ORF13, CFAP88, FAP88, HRAS1, HRC1	2.36158	1.23975	3.23e-19	1.45e-17	9.8473
KCNS1	potassium voltage-gated channel modifier subfamily S member 1	3787	KV9.1, HKV9.1	5.8144	2.53963	4.11e-19	1.84e-17	7.637
FRMPD2	FERM and PDZ domain containing 2	143162	PDZD5C, PDZK4, PDZK5C	-1.98074	-0.986042	4.46e-19	1.99e-17	6.3128
TTC6	tetratricopeptide repeat domain 6	319089	C14ORF25, NCRNA00291	-4.19884	-2.06999	7.05e-19	3.13e-17	5.2141
TK1	thymidine kinase 1	7083	TK2	-1.71817	-0.780872	7.81e-19	3.46e-17	12.3937
RSPO2	R-spondin 2	340419	CRISTIN2, HHRRD, TETAMS2	-34.5614	-5.11109	9.5e-19	4.18e-17	11.1096
PCDHAC2	protocadherin alpha subfamily C, 2	56134	PCDH-ALPHA-C2	3.07401	1.62012	1.07e-18	4.71e-17	8.6321
TFPI2	tissue factor pathway inhibitor 2	7980	PP5, REF1, TFPI-2	3.87807	1.95534	1.08e-18	4.72e-17	11.337
SCRG1	stimulator of chondrogenesis 1	11341	SCRG-1, LINCSCRG1	7.78059	2.95988	1.21e-18	5.28e-17	8.1162
DLX1	distal-less homeobox 1	1745	-	8.81005	3.13915	1.29e-18	5.63e-17	7.7174
MYOM3	myomesin 3	127294	-	4.99128	2.31941	1.3e-18	5.66e-17	6.1656
SGIP1	SH3GL interacting endocytic adaptor 1	84251	-	6.69377	2.74282	1.42e-18	6.16e-17	9.7455
LRRC73	leucine rich repeat containing 73	221424	C6ORF154	-3.13032	-1.64631	1.42e-18	6.16e-17	7.257
KALRN	kalirin RhoGEF kinase	8997	ARHGEF24, CHD5, CHDS5, DUET, DUO, HAPIP, KALNC2, TRAD	1.51696	0.601187	1.46e-18	6.33e-17	12.5824
PPP2R2C	protein phosphatase 2 regulatory subunit Bgamma	5522	B55-GAMMA, B55GAMMA, IMYPNO, IMYPNO1, PR52, PR55G	4.30881	2.10729	1.53e-18	6.62e-17	6.8315
OGFRL1	opioid growth factor receptor like 1	79627	DJ331H24.1	2.19003	1.13095	1.57e-18	6.78e-17	13.4122
APCDD1	APC down-regulated 1	147495	B7323, DRAPC1, FP7019, HHS, HTS, HYPT1	-7.20446	-2.84889	1.6e-18	6.88e-17	11.9568
PTTG1IP	PTTG1 interacting protein	754	C21ORF1, C21ORF3, PBF, PTTG1IP1	1.77281	0.82604	1.64e-18	6.99e-17	15.5537
STYK1	serine/threonine/tyrosine kinase 1	55359	NOK, SURTK106	9.19481	3.20082	2.13e-18	9.01e-17	6.5234
FLT1	fms related receptor tyrosine kinase 1	2321	FLT, FLT-1, VEGFR-1, VEGFR1	11.1719	3.4818	2.13e-18	9.01e-17	7.2677
ROBO3	roundabout guidance receptor 3	64221	HGPPS, HGPPS1, HGPS, RBIG1, RIG1	-1.97029	-0.978405	2.16e-18	9.12e-17	10.1866
STK26	serine/threonine kinase 26	51765	MASK, MST4	2.26693	1.18074	2.27e-18	9.52e-17	13.7925
NPFFR2	neuropeptide FF receptor 2	10886	GPR74, HLWAR77, NPFF2, NPGPR	16.5688	4.0504	2.38e-18	9.96e-17	7.3853
EFEMP2	EGF containing fibulin extracellular matrix protein 2	30008	ARCL1B, FBLN4, MBP1, UPH1	2.93779	1.55473	2.6e-18	1.09e-16	12.4001
TMEM8B	transmembrane protein 8B	51754	C9ORF127, FP588, LINC00950, NAG-5, NAG5, NGX6, NGX6A	-2.40946	-1.26871	2.63e-18	1.1e-16	11.7494
OTX1	orthodenticle homeobox 1	5013	-	-23.4803	-4.55338	3.01e-18	1.25e-16	12.5324
ZFAND2A	zinc finger AN1-type containing 2A	90637	AIRAP	1.69829	0.764082	4.32e-18	1.78e-16	10.1774
C19orf44	chromosome 19 open reading frame 44	84167	-	-1.6834	-0.751376	4.43e-18	1.83e-16	10.2526
SCN3B	sodium voltage-gated channel beta subunit 3	55800	ATFB16, BRGDA7, HSA243396, SCNB3	5.39559	2.43178	4.81e-18	1.97e-16	8.7211
ANXA8L1	annexin A8 like 1	728113	ANXA8, ANXA8L2, VAC-BETA, BA145E20.2	95.9732	6.58456	4.92e-18	2.01e-16	7.1723
PLPPR3	phospholipid phosphatase related 3	79948	LPPR3, LPR3, PRG-2, PRG2	-1.57816	-0.658245	5.04e-18	2.05e-16	12.6345
ZNHIT6	zinc finger HIT-type containing 6	54680	BCD1, C1ORF181, NY-BR-75	1.59034	0.669335	5.2e-18	2.11e-16	12.2813
APOBEC3G	apolipoprotein B mRNA editing enzyme catalytic subunit 3G	60489	A3G, ARCD, ARP-9, ARP9, CEM-15, CEM15, MDS019, BK150C2.7, DJ494G10.1	4.74711	2.24705	5.42e-18	2.19e-16	7.0724
BIRC2	baculoviral IAP repeat containing 2	329	API1, HIAP2, HIAP-2, MIHB, RNF48, C-IAP1, CIAP1	1.53061	0.614108	5.43e-18	2.19e-16	13.6204
PAPPA	pappalysin 1	5069	ASBABP2, DIPLA1, IGFBP-4ASE, PAPA, PAPP-A, PAPPA1	5.62624	2.49217	6.37e-18	2.56e-16	16.2375
ELFN2	extracellular leucine rich repeat and fibronectin type III domain containing 2	114794	LRRC62, PPP1R29	23.5891	4.56005	6.97e-18	2.8e-16	10.6447
TMC3	transmembrane channel like 3	342125	-	20.183	4.33507	7.06e-18	2.83e-16	6.173
NR2F1	nuclear receptor subfamily 2 group F member 1	7025	BBOAS, BBSOAS, COUP-TFI, COUPTF1, EAR-3, EAR3, ERBAL3, SVP44, TCFCOUP1, TFCOUP1	-5.57809	-2.47977	8.18e-18	3.26e-16	14.1068
NEK9	NIMA related kinase 9	91754	APUG, LCCS10, NC, NERCC, NERCC1	-1.74964	-0.807059	8.74e-18	3.47e-16	13.6723
FOXRED2	FAD dependent oxidoreductase domain containing 2	80020	ERFAD	-2.27299	-1.18459	8.87e-18	3.51e-16	12.0971
CD47	CD47 molecule	961	IAP, MER6, OA3	-1.95638	-0.96819	9.7e-18	3.83e-16	13.4308
WNK2	WNK lysine deficient protein kinase 2	65268	NY-CO-43, P/OKCL.13, PRKWNK2, SDCCAG43	-2.82212	-1.49678	1.12e-17	4.42e-16	11.9052
SPCS3	signal peptidase complex subunit 3	60559	PRO3567, SPC22, SPC22/23, SPC23, SPC3, YLR066W	1.63435	0.708716	1.32e-17	5.17e-16	14.2594
RASD1	ras related dexamethasone induced 1	51655	AGS1, DEXRAS1, MGC:26290	-5.31747	-2.41074	1.37e-17	5.37e-16	8.4362
GPR161	G protein-coupled receptor 161	23432	RE2	-1.50014	-0.585094	1.56e-17	6.07e-16	13.5998
IL18	interleukin 18	3606	IGIF, IL-18, IL-1G, IL1F4	43.5418	5.44433	1.63e-17	6.33e-16	9.8959
GALNT6	polypeptide N-acetylgalactosaminyltransferase 6	11226	GALNAC-T6, GALNACT6	23.6842	4.56585	1.64e-17	6.35e-16	9.2441
ERVMER34-1	endogenous retrovirus group MER34 member 1, envelope	100288413	HEMO, ENVMER34	-2.93587	-1.55379	1.68e-17	6.51e-16	10.1658
MTARC2	mitochondrial amidoxime reducing component 2	54996	MARC2, MOSC2	-1.89187	-0.919816	1.77e-17	6.81e-16	9.0825
TCF19	transcription factor 19	6941	SC1, TCF-19	-1.78187	-0.833394	2.01e-17	7.71e-16	11.9173
FOLR1	folate receptor alpha	2348	FBP, FOLR, FRALPHA, NCFTD	2.48256	1.31183	2.03e-17	7.77e-16	6.651
ADAMTSL1	ADAMTS like 1	92949	ADAMTSL-1, ADAMTSR1, C9ORF94, PUNCTIN	3.89577	1.96191	2.12e-17	8.08e-16	9.8127
ZNRF3	zinc and ring finger 3	84133	BK747E2.3, RNF203	-2.80761	-1.48934	2.42e-17	9.21e-16	12.1735
SERPINE2	serpin family E member 2	5270	GDN, GDNPF, PI-7, PI7, PN-1, PN1, PNI	-1.81849	-0.862744	2.57e-17	9.73e-16	12.6555
CYP39A1	cytochrome P450 family 39 subfamily A member 1	51302	-	-2.00857	-1.00617	2.78e-17	1.05e-15	8.9872
GPRIN2	G protein regulated inducer of neurite outgrowth 2	9721	GRIN2, KIAA0514	2.82753	1.49954	3.09e-17	1.16e-15	9.4584
LRP4	LDL receptor related protein 4	4038	CLSS, CMS17, LRP-4, LRP10, MEGF7, SOST2	-1.7309	-0.79152	3.16e-17	1.18e-15	12.9913
PID1	phosphotyrosine interaction domain containing 1	55022	HMFN2073, NYGGF4, P-CLI1, PCLI1	5.83511	2.54476	3.26e-17	1.22e-15	7.9535
SYDE2	synapse defective Rho GTPase homolog 2	84144	-	1.65316	0.725226	3.4e-17	1.27e-15	10.2466
GAL	galanin and GMAP prepropeptide	51083	ETL8, GAL-GMAP, GALN, GLNN, GMAP	8.19628	3.03497	3.8e-17	1.41e-15	8.1185
SLC39A8	solute carrier family 39 member 8	64116	BIGM103, CDG2N, LZT-HS6, PP3105, ZIP8	1.64663	0.71952	4.05e-17	1.51e-15	10.9825
PMAIP1	phorbol-12-myristate-13-acetate-induced protein 1	5366	APR, NOXA	2.93187	1.55182	4.11e-17	1.53e-15	11.651
DACT2	dishevelled binding antagonist of beta catenin 2	168002	C6ORF116, DAPPER2, DPR2, BA503C24.7	-8.02199	-3.00396	4.15e-17	1.54e-15	7.3306
TACC1	transforming acidic coiled-coil containing protein 1	6867	GA55	1.78505	0.835962	4.65e-17	1.71e-15	13.4343
JAG2	jagged canonical Notch ligand 2	3714	HJ2, LGMDR27, SER2	2.55549	1.3536	5.09e-17	1.87e-15	9.3522
GLT1D1	glycosyltransferase 1 domain containing 1	144423	-	-2.16247	-1.11268	5.13e-17	1.88e-15	9.7362
NPAS4	neuronal PAS domain protein 4	266743	LE-PAS, NXF, PASD10, BHLHE79	-2.94625	-1.55888	5.17e-17	1.89e-15	6.9612
OTUB2	OTU deubiquitinase, ubiquitin aldehyde binding 2	78990	C14ORF137, OTB2, OTU2	-1.8846	-0.914255	5.54e-17	2.02e-15	10.117
CLSTN2	calsyntenin 2	64084	ALC-GAMMA, CDHR13, CS2, CSTN2, ALCAGAMMA	7.79441	2.96244	5.59e-17	2.04e-15	14.3049
UNC13D	unc-13 homolog D	201294	FHL3, HLH3, HPLH3, MUNC13-4	3.6821	1.88053	5.69e-17	2.07e-15	7.2558
GAB3	GRB2 associated binding protein 3	139716	-	3.98125	1.99322	6.37e-17	2.31e-15	5.6677
DYRK3	dual specificity tyrosine phosphorylation regulated kinase 3	8444	DYRK5, RED, REDK, HYAK3-2	-1.63796	-0.711899	6.96e-17	2.52e-15	10.0402
ADGRV1	adhesion G protein-coupled receptor V1	84059	FEB4, GPR98, MASS1, USH2B, USH2C, VLGR1, VLGR1B	-7.06863	-2.82143	8.2e-17	2.95e-15	13.7591
CCDC102B	coiled-coil domain containing 102B	79839	ACY1L, AN, C18ORF14, HST1731	-1.73028	-0.791009	8.4e-17	3.02e-15	9.1949
FAM234A	family with sequence similarity 234 member A	83986	C16ORF9, ITFG3, GS19	-1.50052	-0.585458	8.85e-17	3.18e-15	12.031
DNAI2	dynein axonemal intermediate chain 2	64446	CILD9, DIC2, ODA6	-9.21708	-3.20431	9.04e-17	3.24e-15	4.7954
TMEM54	transmembrane protein 54	113452	BCLP, CAC-1, CAC1	4.95924	2.31012	9.19e-17	3.29e-15	7.2031
CAMKK1	calcium/calmodulin dependent protein kinase kinase 1	84254	CAMKKA	2.43768	1.28551	9.33e-17	3.33e-15	10.0196
EFCAB12	EF-hand calcium binding domain 12	90288	C3ORF25	-5.10008	-2.35052	1.16e-16	4.11e-15	8.9889
RIBC2	RIB43A domain with coiled-coils 2	26150	C22ORF11, TRIB	-4.13759	-2.04879	1.32e-16	4.68e-15	8.8278
PTGS1	prostaglandin-endoperoxide synthase 1	5742	COX1, COX3, PCOX1, PES-1, PGG/HS, PGHS-1, PGHS1, PHS1, PTGHS	-6.10131	-2.60912	1.33e-16	4.7e-15	7.9379
CCDC78	coiled-coil domain containing 78	124093	C16ORF25, CNM4, JFP10, HSCCDC78	3.37573	1.7552	1.46e-16	5.14e-15	7.0892
KCTD16	potassium channel tetramerization domain containing 16	57528	-	3.93025	1.97462	1.59e-16	5.6e-15	8.6237
SOST	sclerostin	50964	CDD, DAND6, SOST1, VBCH	-3.71239	-1.89235	1.65e-16	5.77e-15	6.6228
ACTC1	actin alpha cardiac muscle 1	70	ACTC, ASD5, CMD1R, CMH11, LVNC4	8.09325	3.01672	1.89e-16	6.57e-15	14.1008
SCAMP5	secretory carrier membrane protein 5	192683	-	2.3658	1.24233	1.93e-16	6.7e-15	10.635
SOX13	SRY-box transcription factor 13	9580	ICA12, SOX-13	-5.5828	-2.48099	2.18e-16	7.56e-15	11.2447
CGB8	chorionic gonadotropin subunit beta 8	94115	-	73.1122	6.19204	2.32e-16	8.01e-15	7.4172
PDGFC	platelet derived growth factor C	56034	FALLOTEIN, SCDGF	3.41714	1.77279	2.42e-16	8.33e-15	13.6144
PRELP	proline and arginine rich end leucine rich repeat protein	5549	MST161, MSTP161, SLRR2A	-6.30161	-2.65572	2.71e-16	9.27e-15	5.9114
FABP5	fatty acid binding protein 5	2171	E-FABP, EFABP, KFABP, PA-FABP, PAFABP	2.7818	1.47602	2.95e-16	1.01e-14	13.2401
TRIM45	tripartite motif containing 45	80263	RNF99	-2.2578	-1.17492	3.01e-16	1.03e-14	11.342
MYBL2	MYB proto-oncogene like 2	4605	B-MYB, BMYB	-1.87777	-0.909023	3.1e-16	1.06e-14	14.1351
MYCBPAP	MYCBP associated protein	84073	AMAP-1, AMAP1	-2.71533	-1.44113	3.16e-16	1.07e-14	6.0002
BCO1	beta-carotene oxygenase 1	53630	BCDO, BCDO1, BCMO, BCMO1, BCO	-10.6904	-3.41824	3.41e-16	1.16e-14	7.58
GPC6	glypican 6	10082	OMIMD1	2.10896	1.07653	3.47e-16	1.17e-14	13.4398
TRAPPC10	trafficking protein particle complex subunit 10	7109	EHOC-1, EHOC1, GT334, NEDMISS, TMEM1, TRS130, TRS30	1.74037	0.799395	3.52e-16	1.19e-14	12.5276
PTPN6	protein tyrosine phosphatase non-receptor type 6	5777	HCP, HCPH, HPTP1C, PTP-1C, SH-PTP1, SHP-1, SHP-1L, SHP1	3.70273	1.88859	3.89e-16	1.31e-14	7.6548
LOXL4	lysyl oxidase like 4	84171	LOXC	5.30238	2.40664	4.02e-16	1.35e-14	10.3777
H2BC21	H2B clustered histone 21	8349	GL105, H2B, H2B-GL105, H2B.1, H2BE, H2BFQ, H2BGL105, H2BQ, HIST2H2BE	2.55501	1.35333	4.09e-16	1.37e-14	9.8909
USP53	ubiquitin specific peptidase 53	54532	PFIC7	2.64103	1.4011	4.14e-16	1.39e-14	12.0284
BARHL1	BarH like homeobox 1	56751	-	-20.1241	-4.33085	4.21e-16	1.41e-14	4.815
ZBED2	zinc finger BED-type containing 2	79413	-	22.4641	4.48955	4.34e-16	1.45e-14	3.2352
DRC2	dynein regulatory complex subunit 2	85478	CCDC65, CFAP250, FAP250, NYD-SP28	-2.54787	-1.34929	4.53e-16	1.51e-14	7.1481
NSUN7	NOP2/Sun RNA methyltransferase family member 7	79730	-	-2.21649	-1.14828	4.68e-16	1.55e-14	10.9056
NGEF	neuronal guanine nucleotide exchange factor	25791	ARHGEF27, EPHEXIN	-3.8254	-1.93561	4.77e-16	1.58e-14	7.7729
DNAH7	dynein axonemal heavy chain 7	56171	CILD50	-5.26455	-2.39631	4.82e-16	1.6e-14	8.6528
KDM6B	lysine demethylase 6B	23135	JMJD3, NEDCFSA, NEDSST	1.50591	0.590636	4.89e-16	1.62e-14	12.703
GPR156	G protein-coupled receptor 156	165829	DFNB121, GABABL, PGR28	-2.13585	-1.09481	5.08e-16	1.68e-14	7.5988
TTC21A	tetratricopeptide repeat domain 21A	199223	IFT139A, SPGF37, STI2, THM2	-2.06149	-1.04369	5.21e-16	1.72e-14	9.0815
AC093512.2	Homo sapiens aldolase, fructose-bisphosphate A (ALDOA), transcript variant 7, mRNA.			-2.29461	-1.19825	5.26e-16	1.73e-14	7.9354
DNAAF11	dynein axonemal assembly factor 11	23639	CILD19, LRRC6, LRTP, TSLRP, TILB	-4.23676	-2.08296	5.63e-16	1.85e-14	9.4594
ELAPOR1	endosome-lysosome associated apoptosis and autophagy regulator 1	57535	EIG121, KIAA1324	1.87038	0.903331	6.18e-16	2.02e-14	7.5188
MYD88	MYD88 innate immune signal transduction adaptor	4615	IMD68, MYD88D, WM1	1.97923	0.984937	6.41e-16	2.09e-14	12.531
BEST3	bestrophin 3	144453	VMD2L3	7.40937	2.88935	6.44e-16	2.1e-14	7.8084
DDIT4L	DNA damage inducible transcript 4 like	115265	REDD2, RTP801L	-6.4122	-2.68082	6.5e-16	2.12e-14	11.3155
P3H2	prolyl 3-hydroxylase 2	55214	LEPREL1, MCVD, MLAT4	2.40616	1.26673	7.04e-16	2.29e-14	13.5453
LAD1	ladinin 1	3898	LADA	16.4423	4.03934	7.09e-16	2.3e-14	7.1773
NHERF2	NHERF family PDZ scaffold protein 2	9351	E3KARP, NHE3RF2, NHERF-2, OCTS2, SIP-1, SIP1, SLC9A3R2, TKA-1	3.17906	1.6686	7.29e-16	2.36e-14	10.8676
HRK	harakiri, BCL2 interacting protein	8739	DP5, HARAKIRI	4.63561	2.21276	7.63e-16	2.46e-14	5.8868
MTCL1	microtubule crosslinking factor 1	23255	CCDC165, KIAA0802, SOGA2	2.35696	1.23693	8.04e-16	2.59e-14	13.179
ITSN2	intersectin 2	50618	PRO2015, SH3D1B, SH3P18, SWA, SWAP	2.31951	1.21382	9.89e-16	3.16e-14	11.2329
BNIP3	BCL2 interacting protein 3	664	HABON, NIP3	1.94253	0.957936	9.92e-16	3.16e-14	11.5998
CFAP96	cilia and flagella associated protein 96	441054	C4ORF47	-2.14657	-1.10203	1.03e-15	3.28e-14	6.4514
STARD9	StAR related lipid transfer domain containing 9	57519	KIF16A	-1.64681	-0.719678	1.15e-15	3.63e-14	12.3335
LSS	lanosterol synthase	4047	APMR4, CTRCT44, HYPT14, OSC	1.87231	0.904817	1.21e-15	3.83e-14	15.5817
FGFR2	fibroblast growth factor receptor 2	2263	BBDS, BEK, BFR-1, CD332, CEK3, CFD1, ECT1, JWS, K-SAM, KGFR, TK14, TK25	-4.28308	-2.09865	1.28e-15	4.03e-14	11.7505
KLHL25	kelch like family member 25	64410	ENC-2, ENC2	-2.03761	-1.02688	1.29e-15	4.05e-14	11.5116
FXYD5	FXYD domain containing ion transport regulator 5	53827	DYSAD, HSPC113, IWU1, KCT1, OIT2, PRO6241, RIC	5.88315	2.55659	1.3e-15	4.07e-14	10.5547
CD55	CD55 molecule (Cromer blood group)	1604	CHAPLE, CR, CROM, DAF, TC	2.17996	1.1243	1.39e-15	4.35e-14	9.8495
PLEKHN1	pleckstrin homology domain containing N1	84069	CLPABP	20.4639	4.35501	1.4e-15	4.35e-14	7.1779
DAPP1	dual adaptor of phosphotyrosine and 3-phosphoinositides 1	27071	BAM32	21.1064	4.39961	1.45e-15	4.52e-14	5.5904
ZIC4	Zic family zinc finger 4	84107	-	-10.4297	-3.38262	1.51e-15	4.7e-14	12.8722
QRFPR	pyroglutamylated RFamide peptide receptor	84109	AQ27, GPR103, SP9155	-9.85865	-3.30139	1.62e-15	5.01e-14	4.931
SLX9	SLX9 ribosome biogenesis factor	85395	C21ORF70, FAM207A, PRED56	1.57612	0.656373	1.63e-15	5.05e-14	11.4924
TMEM45B	transmembrane protein 45B	120224	-	4.54938	2.18567	1.81e-15	5.6e-14	3.7158
GBE1	1,4-alpha-glucan branching enzyme 1	2632	APBD, GBE, GSD4	4.55613	2.18781	1.86e-15	5.73e-14	12.9014
SLC9A2	solute carrier family 9 member A2	6549	NHE2	8.48691	3.08524	1.89e-15	5.8e-14	4.6108
SAP30L	SAP30 like	79685	NS4ATP2	-1.55972	-0.641286	1.89e-15	5.8e-14	12.133
FAM81B	family with sequence similarity 81 member B	153643	-	-2.68816	-1.42662	2.09e-15	6.4e-14	5.8414
PTPRN	protein tyrosine phosphatase receptor type N	5798	IA-2, IA-2/PTP, IA2, ICA512, R-PTP-N	7.8557	2.97374	2.16e-15	6.61e-14	9.8973
L3MBTL4	L3MBTL histone methyl-lysine binding protein 4	91133	HST1031	2.8847	1.52842	2.17e-15	6.62e-14	5.4446
NPY1R	neuropeptide Y receptor Y1	4886	NPY1-R, NPYR	5.34952	2.41941	2.25e-15	6.83e-14	8.3633
ZNF584	zinc finger protein 584	201514	-	-1.58238	-0.662093	2.27e-15	6.9e-14	10.6439
SLC39A4	solute carrier family 39 member 4	55630	AEZ, AWMS2, ZIP4	7.389	2.88538	2.29e-15	6.93e-14	7.5535
STRA6	signaling receptor and transporter of retinol STRA6	64220	MCOPCB8, MCOPS9, PP14296, SLC69A1	-1.83935	-0.879194	2.45e-15	7.39e-14	10.4799
DDN	dendrin	23109	-	-2.54215	-1.34605	2.5e-15	7.54e-14	7.3758
TOP3A	DNA topoisomerase III alpha	7156	MGRISCE2, PEOB5, TOP3, ZGRF7	-1.57067	-0.651382	2.51e-15	7.57e-14	12.6236
DRC1	dynein regulatory complex subunit 1	92749	C2ORF39, CCDC164, CILD21, SPGF80	-4.53962	-2.18257	2.54e-15	7.63e-14	7.1064
MMP13	matrix metallopeptidase 13	4322	CLG3, MANDP1, MDST, MMP-13	45.6499	5.51254	2.59e-15	7.76e-14	6.3145
CYTH4	cytohesin 4	27128	CYT4, DJ63G5.1, PSCD4, CYTOHESIN-4	18.5134	4.2105	3.07e-15	9.13e-14	5.1805
NCOA7	nuclear receptor coactivator 7	135112	ERAP140, ESNA1, NCOA7-AS, NBLA00052, NBLA10993, TLDC4, DJ187J11.3	2.92223	1.54707	3.26e-15	9.66e-14	10.9979
MGAM	maltase-glucoamylase	8972	MG, MGA	4.5157	2.17495	3.43e-15	1.02e-13	5.8421
MPP2	MAGUK p55 scaffold protein 2	4355	DLG2	-1.97445	-0.981452	3.46e-15	1.03e-13	11.7408
FRMD7	FERM domain containing 7	90167	NYS, NYS1, XIPAN	23.4889	4.55391	3.53e-15	1.04e-13	6.9806
EHHADH	enoyl-CoA hydratase and 3-hydroxyacyl CoA dehydrogenase	1962	ECHD, FRTS3, L-PBE, LBFP, LBP, MFE1, PBFE	1.99565	0.996862	3.55e-15	1.05e-13	8.9605
CAPN6	calpain 6	827	CANPX, CAPNX, CALPM, DJ914P14.1	4.60714	2.20387	3.64e-15	1.07e-13	11.7662
HDAC9	histone deacetylase 9	9734	ARCND4, HD7, HD7B, HD9, HDAC, HDAC7, HDAC7B, HDAC9B, HDAC9FL, HDRP, MITR	2.34687	1.23074	3.89e-15	1.14e-13	12.5592
GDF6	growth differentiation factor 6	392255	BMP-13, BMP13, CDMP2, KFM, KFS, KFS1, KFSL, SGM1, SYNS4	19.7947	4.30704	4.03e-15	1.18e-13	12.3924
RABGGTB	Rab geranylgeranyltransferase subunit beta	5876	GGTB	1.75575	0.812088	4.09e-15	1.19e-13	12.9483
ENPP4	ectonucleotide pyrophosphatase/phosphodiesterase 4	22875	NPP4	2.43581	1.2844	4.28e-15	1.25e-13	10.4814
PRR11	proline rich 11	55771	-	-1.61001	-0.687066	4.62e-15	1.34e-13	13.3098
KIF13B	kinesin family member 13B	23303	GAKIN	1.58753	0.666786	4.67e-15	1.36e-13	11.2615
PLAGL1	PLAG1 like zinc finger 1	5325	LOT1, ZAC, ZAC1	-4.32323	-2.11211	4.77e-15	1.38e-13	14.0539
NEGR1	neuronal growth regulator 1	257194	DMML2433, IGLON4, KILON, NTRA	6.89782	2.78614	4.88e-15	1.41e-13	11.9744
MX1	MX dynamin like GTPase 1	4599	IFI-78K, IFI78, MX, MXA, LNCMX1-215	31.5619	4.98011	5.47e-15	1.57e-13	13.8669
CPNE2	copine 2	221184	COPN2, CPN2	-1.50126	-0.586175	5.49e-15	1.58e-13	12.4951
LRRC75A	leucine rich repeat containing 75A	388341	C17ORF76, FAM211A	-2.67004	-1.41686	5.66e-15	1.62e-13	9.7456
TMEM151A	transmembrane protein 151A	256472	DYT36, EKD3, TMEM151	10.9611	3.45432	5.7e-15	1.63e-13	7.3983
BOLA1	bolA family member 1	51027	CGI-143	-1.6374	-0.711408	5.86e-15	1.68e-13	8.8063
KCNMA1	potassium calcium-activated channel subfamily M alpha 1	3778	BKTM, CADEDS, IEG16, KCA1.1, LIWAS, MAXIK, PNKD3, SAKCA, SLO, SLO-ALPHA, SLO1, BA205K10.1, HSLO, MSLO1	21.1385	4.4018	5.9e-15	1.69e-13	11.9237
ME3	malic enzyme 3	10873	NADP-ME	2.51823	1.33241	6.19e-15	1.76e-13	12.2172
RAB3A	RAB3A, member RAS oncogene family	5864	-	1.77465	0.827532	6.47e-15	1.84e-13	8.5112
ACTA1	actin alpha 1, skeletal muscle	58	ACTA, ASMA, CFTD, CFTD1, CFTDM, CMYO2A, CMYO2B, CMYO2C, CMYP2A, CMYP2B, CMYP2C, MPFD, NEM1, NEM2, NEM3, SHPM	10.2366	3.35566	6.69e-15	1.89e-13	9.6902
ANKRD45	ankyrin repeat domain 45	339416	CT117	-2.93793	-1.5548	6.74e-15	1.91e-13	9.6019
ARHGAP18	Rho GTPase activating protein 18	93663	MACGAP, SENEX, BA307O14.2	6.30672	2.65689	6.97e-15	1.97e-13	12.0549
IFT57	intraflagellar transport 57	55081	ESRRBL1, HIPPI, MHS4R2, OFD18	-2.36392	-1.24118	7.07e-15	1.99e-13	12.7765
KIF1A	kinesin family member 1A	547	ATSV, C2ORF20, HSN2C, MRD9, NESCAVS, SPG30, SPG30A, SPG30B, UNC104	2.7304	1.44911	7.14e-15	2e-13	14.4782
CCDC40	coiled-coil domain 40 molecular ruler complex subunit	55036	CFAP172, CILD15, FAP172	-2.33333	-1.22239	7.64e-15	2.13e-13	10.7828
B9D1	B9 domain containing 1	27077	B9, EPPB9, JBTS27, MKS9, MKSR-1, MKSR1	-1.51464	-0.598971	8.02e-15	2.24e-13	10.2837
EFNA5	ephrin A5	1946	AF1, EFL5, EPLG7, GLC1M, LERK7, RAGS	-2.38624	-1.25474	9.33e-15	2.58e-13	12.4231
TCTN2	tectonic family member 2	79867	C12ORF38, JBTS24, MKS8, TECT2	-1.85387	-0.890541	9.64e-15	2.66e-13	11.7114
SPTBN2	spectrin beta, non-erythrocytic 2	6712	GTRAP41, SCA5, SCAR14	1.63831	0.712204	1.01e-14	2.79e-13	13.2911
KAT2B	lysine acetyltransferase 2B	8850	CAF, P/CAF, PCAF	2.14049	1.09794	1.04e-14	2.87e-13	10.8287
ANGPT1	angiopoietin 1	284	AGP1, AGPT, AGPT-1, ANG1, HAE5	-8.84364	-3.14464	1.05e-14	2.9e-13	11.1202
GASK1B	golgi associated kinase 1B	51313	AD021, AD036, C4ORF18, ENED, FAM198B	4.21061	2.07403	1.07e-14	2.93e-13	13.3461
TMEM62	transmembrane protein 62	80021	-	1.80373	0.850985	1.11e-14	3.03e-13	10.1955
SCARF1	scavenger receptor class F member 1	8578	SREC, SREC-I, SREC1	4.10716	2.03814	1.23e-14	3.35e-13	8.3788
FYCO1	FYVE and coiled-coil domain autophagy adaptor 1	79443	CATC2, CTRCT18, RUFY3, ZFYVE7	2.12601	1.08815	1.25e-14	3.41e-13	11.6649
ANKRD1	ankyrin repeat domain 1	27063	ALRP, C-193, CARP, CVARP, MCARP, BA320F15.2	9.45325	3.24081	1.26e-14	3.43e-13	16.4945
SPAG17	sperm associated antigen 17	200162	CT143, PF6, SPGF55	-5.41646	-2.43735	1.3e-14	3.52e-13	9.4861
SLC16A3	solute carrier family 16 member 3	9123	MCT 3, MCT 4, MCT-3, MCT-4, MCT3, MCT4	12.3782	3.62973	1.35e-14	3.63e-13	11.6432
SPC24	SPC24 component of NDC80 kinetochore complex	147841	SPBC24	-2.17943	-1.12395	1.38e-14	3.7e-13	11.859
CCDC68	coiled-coil domain containing 68	80323	SE57-1	8.36149	3.06376	1.41e-14	3.8e-13	6.6955
ADAMTSL5	ADAMTS like 5	339366	THSD6	23.2336	4.53814	1.44e-14	3.88e-13	7.7685
SUSD1	sushi domain containing 1	64420	-	2.25744	1.17469	1.51e-14	4.03e-13	11.4947
GLB1L	galactosidase beta 1 like	79411	-	-1.80656	-0.853242	1.57e-14	4.18e-13	10.2004
FAM110B	family with sequence similarity 110 member B	90362	C8ORF72	-1.78983	-0.83982	1.57e-14	4.18e-13	10.4823
NAPEPLD	N-acyl phosphatidylethanolamine phospholipase D	222236	C7ORF18, FMP30, NAPE-PLD	-1.50215	-0.587029	1.58e-14	4.21e-13	10.6947
OSBPL10	oxysterol binding protein like 10	114884	ORP10, OSBP9	3.76257	1.91172	1.61e-14	4.27e-13	10.8003
BIRC3	baculoviral IAP repeat containing 3	330	AIP1, API2, CIAP2, HAIP1, HIAP1, IAP-1, MALT2, MIHC, RNF49, C-IAP2	9.34452	3.22412	1.64e-14	4.36e-13	8.6262
SBK2	SH3 domain binding kinase family member 2	646643	SGK069	5.33386	2.41518	1.64e-14	4.34e-13	7.6712
ITGA8	integrin subunit alpha 8	8516	-	-24.2093	-4.59749	1.7e-14	4.49e-13	8.5453
PLEKHA6	pleckstrin homology domain containing A6	22874	PEPP-3, PEPP3	-4.42789	-2.14662	1.74e-14	4.59e-13	11.3431
TUBB8	tubulin beta 8 class VIII	347688	OOMD, OOMD2, OZEMA2, BA631M21.2	-3.164	-1.66175	1.87e-14	4.91e-13	5.7174
LASP1NB	LASP1 neighbor	100505576	LINC00672	1.62969	0.704599	1.88e-14	4.93e-13	8.2533
KLC3	kinesin light chain 3	147700	KLC2, KLC2L, KLCT, KNS2B	5.10015	2.35054	1.89e-14	4.96e-13	4.4284
CNKSR1	connector enhancer of kinase suppressor of Ras 1	10256	CNK, CNK1	2.83043	1.50102	1.98e-14	5.18e-13	7.3009
SYNJ1	synaptojanin 1	8867	DEE53, EIEE53, INPP5G, PARK20	1.86728	0.900938	2.02e-14	5.29e-13	11.3975
PXMP4	peroxisomal membrane protein 4	11264	PMP24	-1.61949	-0.69554	2.05e-14	5.36e-13	10.2527
ZIC1	Zic family zinc finger 1	7545	BAIDCS, CRS6, ZIC, ZNF201	-8.10516	-3.01884	2.08e-14	5.43e-13	14.7143
KCNMB4	potassium calcium-activated channel subfamily M regulatory beta subunit 4	27345	-	-1.68974	-0.7568	2.14e-14	5.56e-13	10.7324
ESRP2	epithelial splicing regulatory protein 2	80004	RBM35B	5.83515	2.54477	2.22e-14	5.75e-13	6.1815
FAT4	FAT atypical cadherin 4	79633	CDHF14, CDHR11, FAT-J, FATJ, HKLLS2, NBLA00548, VMLDS2	-2.0567	-1.04033	2.35e-14	6.08e-13	13.2535
GSTCD	glutathione S-transferase C-terminal domain containing	79807	-	-1.67165	-0.741275	2.51e-14	6.46e-13	12.3162
LNPEP	leucyl and cystinyl aminopeptidase	4012	CAP, IRAP, P-LAP, PLAP	1.90384	0.928916	2.57e-14	6.61e-13	13.0923
PRR29	proline rich 29	92340	C17ORF72	-2.7428	-1.45565	2.6e-14	6.67e-13	7.7721
PCARE	photoreceptor cilium actin regulator	388939	C2ORF71, RP54	-17.2667	-4.10992	2.64e-14	6.77e-13	4.77
SCHIP1	schwannomin interacting protein 1	29970	SCHIP-1	1.96498	0.974517	2.81e-14	7.19e-13	9.4345
TGM2	transglutaminase 2	7052	G(H), TG(C), TGC, HTG2, TTG	21.3028	4.41297	2.9e-14	7.41e-13	13.3183
RTN2	reticulon 2	6253	HMNR11, NSP2, NSPL1, NSPLI, SPG12	1.77433	0.827271	3.03e-14	7.74e-13	10.5367
ADM2	adrenomedullin 2	79924	AM2, DJ579N16.4	3.3072	1.72561	3.05e-14	7.78e-13	8.8191
SNX7	sorting nexin 7	51375	-	1.72682	0.78812	3.21e-14	8.16e-13	12.123
GPR18	G protein-coupled receptor 18	2841	DRV2	47.2211	5.56136	3.42e-14	8.67e-13	5.9292
MRNIP	MRN complex interacting protein	51149	C5ORF45	-1.50041	-0.585359	3.42e-14	8.67e-13	11.4468
CLIC6	chloride intracellular channel 6	54102	CLIC1L	-8.66134	-3.11459	3.52e-14	8.88e-13	11.0385
PYGO1	pygopus family PHD finger 1	26108	-	-1.99411	-0.995746	3.56e-14	8.97e-13	12.1197
BTN2A2	butyrophilin subfamily 2 member A2	10385	BT2.2, BTF2, BTN2.2	1.68404	0.751926	3.93e-14	9.87e-13	11.0464
GPA33	glycoprotein A33	10223	A33	-3.59158	-1.84462	4.26e-14	1.07e-12	6.6493
LRRN1	leucine rich repeat neuronal 1	57633	FIGLER3, NLRR-1, NLRR1	-1.95657	-0.968324	4.26e-14	1.07e-12	14.6271
TMEM218	transmembrane protein 218	219854	JBTS39	-1.63055	-0.705356	4.66e-14	1.16e-12	11.3624
RASL11B	RAS like family 11 member B	65997	-	-3.12581	-1.64423	4.88e-14	1.21e-12	11.2401
TRANK1	tetratricopeptide repeat and ankyrin repeat containing 1	9881	LBA1	-2.50269	-1.32348	4.93e-14	1.23e-12	12.1184
MSH5	mutS homolog 5	4439	G7, MUTSH5, NG23, POF13, SPGF74	-2.11093	-1.07788	5.15e-14	1.28e-12	8.4689
AVPR1B	arginine vasopressin receptor 1B	553	AVPR3, V1BR, VPR3	-29.9329	-4.90366	5.22e-14	1.29e-12	5.5843
SEC22B	SEC22 homolog B, vesicle trafficking protein	9554	ERS-24, SEC22L1	1.96955	0.977869	5.41e-14	1.34e-12	13.5289
FILIP1L	filamin A interacting protein 1 like	11259	DOC-1, DOC1, GIP130, GIP90	6.39542	2.67704	5.44e-14	1.34e-12	13.2159
HIF3A	hypoxia inducible factor 3 subunit alpha	64344	HIF-3A, HIF3-ALPHA-1, IPAS, MOP7, PASD7, BHLHE17	-2.03904	-1.02789	5.47e-14	1.35e-12	10.5499
ARHGAP39	Rho GTPase activating protein 39	80728	CRGAP, VILSE	-1.53462	-0.61788	6.5e-14	1.6e-12	11.3638
RASSF10	Ras association domain family member 10	644943	-	-3.48102	-1.79951	6.54e-14	1.6e-12	7.0154
L1CAM	L1 cell adhesion molecule	3897	CAML1, CD171, HSAS, HSAS1, HYCX, MASA, MIC5, N-CAM-L1, N-CAML1, NCAM-L1, S10, SPG1	3.06411	1.61547	6.67e-14	1.63e-12	13.6356
C1orf56	chromosome 1 open reading frame 56	54964	MENT	-2.03685	-1.02634	6.68e-14	1.63e-12	8.8021
DCP2	decapping mRNA 2	167227	NUDT20	-1.80354	-0.850834	6.85e-14	1.67e-12	13.4973
ANO7	anoctamin 7	50636	D-TMPP, DTMPP, IPCA-5, IPCA5, NGEP, PCANAP5, PCANAP5L, TMEM16G	1.80865	0.854913	7.21e-14	1.76e-12	7.3241
BHMT	betaine--homocysteine S-methyltransferase	635	BHMT1, HEL-S-61P	29.8815	4.90118	7.3e-14	1.77e-12	10.2291
PPP1R14A	protein phosphatase 1 regulatory inhibitor subunit 14A	94274	CPI-17, CPI17, PPP1INL	6.35015	2.66679	7.3e-14	1.77e-12	8.6628
CCDC198	coiled-coil domain containing 198	55195	C14ORF105, FAME	11.3887	3.50953	7.48e-14	1.81e-12	7.5715
C1QL1	complement C1q like 1	10882	C1QRF, C1QTNF14, CRF, CTRP14	-3.75213	-1.90771	7.6e-14	1.84e-12	7.1068
CNMD	chondromodulin	11061	BRICD3, CHM-I, CHM1, LECT1, MYETS1	-2.2963	-1.19931	7.71e-14	1.86e-12	7.2234
NDUFV3	NADH:ubiquinone oxidoreductase subunit V3	4731	CI-10K, CI-9KD	1.58295	0.662616	7.78e-14	1.88e-12	12.3951
PLD6	phospholipase D family member 6	201164	ZUC	2.90994	1.54099	7.82e-14	1.89e-12	8.1787
ART3	ADP-ribosyltransferase 3 (inactive)	419	ARTC3	-8.54186	-3.09455	8.46e-14	2.03e-12	5.8713
PROKR1	prokineticin receptor 1	10887	GPR73, GPR73A, PK-R1, PKR1, ZAQ	-2.869	-1.52055	8.69e-14	2.08e-12	5.2629
PSG5	pregnancy specific beta-1-glycoprotein 5	5673	FL-NCA-3, PSG	39.2443	5.29441	8.69e-14	2.08e-12	4.0302
SLC16A4	solute carrier family 16 member 4	9122	MCT4, MCT5	9.20234	3.202	8.76e-14	2.09e-12	9.7533
KCTD4	potassium channel tetramerization domain containing 4	386618	BA321C24.3	21.6073	4.43345	8.9e-14	2.13e-12	5.6857
DENND1C	DENN domain containing 1C	79958	FAM31C	4.25615	2.08955	9.06e-14	2.16e-12	5.3226
ZNF487	zinc finger protein 487	642819	KRBO1, ZNF487P	-1.55763	-0.639351	9.33e-14	2.22e-12	8.7126
TMEM255B	transmembrane protein 255B	348013	FAM70B	3.5003	1.80748	9.39e-14	2.23e-12	7.0377
ZBTB25	zinc finger and BTB domain containing 25	7597	C14ORF51, KUP, ZNF46	-1.6279	-0.703015	9.6e-14	2.28e-12	10.5648
FRK	fyn related Src family tyrosine kinase	2444	GTK, PTK5, RAK	5.02415	2.32888	9.72e-14	2.31e-12	6.1699
UNC13C	unc-13 homolog C	440279	-	14.9757	3.90455	1e-13	2.36e-12	6.8019
TTYH2	tweety family member 2	94015	C17ORF29	-2.38619	-1.25471	1.04e-13	2.46e-12	10.9734
COL23A1	collagen type XXIII alpha 1 chain	91522	-	-10.415	-3.38059	1.06e-13	2.49e-12	8.7817
VSTM2L	V-set and transmembrane domain containing 2 like	128434	C20ORF102, DJ1118M15.2	-2.08858	-1.06252	1.09e-13	2.55e-12	10.0527
TSPAN12	tetraspanin 12	23554	EVR5, NET-2, NET2, TM4SF12	1.61807	0.694277	1.15e-13	2.7e-12	11.1264
LAMA1	laminin subunit alpha 1	284217	LAMA, PTBHS, S-LAM-ALPHA	-2.16735	-1.11593	1.17e-13	2.73e-12	14.6068
RASGRP3	RAS guanyl releasing protein 3	25780	GRP3	7.08251	2.82426	1.19e-13	2.78e-12	6.559
AXIN2	axin 2	8313	AXIL, ODCRCS	-3.33025	-1.73563	1.25e-13	2.91e-12	11.7365
TAC1	tachykinin precursor 1	6863	HS.2563, NK2, NKNA, NPK, TAC2	4.17672	2.06237	1.31e-13	3.03e-12	5.9317
PXYLP1	2-phosphoxylose phosphatase 1	92370	ACPL2, HEL124, XYLP	-1.68312	-0.751142	1.32e-13	3.05e-12	12.0773
ZMYND10	zinc finger MYND-type containing 10	51364	BLU, CILD22, DNAAF7, FLU	-3.53625	-1.82222	1.45e-13	3.34e-12	8.1995
TMEM182	transmembrane protein 182	130827	-	1.52563	0.609402	1.47e-13	3.39e-12	9.4227
FZD10	frizzled class receptor 10	11211	CD350, FZ-10, FZ10, FZE7, HFZ10	-11.4606	-3.51861	1.5e-13	3.46e-12	9.7078
MMP1	matrix metallopeptidase 1	4312	CLG, CLGN	7.53345	2.91331	1.78e-13	4.09e-12	7.4164
IFIH1	interferon induced with helicase C domain 1	64135	AGS7, HLCD, IDDM19, IMD95, MDA-5, MDA5, RLR-2, SGMRT1	7.95648	2.99213	1.89e-13	4.33e-12	10.5068
PAG1	phosphoprotein membrane anchor with glycosphingolipid microdomains 1	55824	CBP, PAG	2.06627	1.04703	1.93e-13	4.43e-12	11.0437
STAT4	signal transducer and activator of transcription 4	6775	DPMC, SLEB11	1.92677	0.946181	2.02e-13	4.63e-12	7.547
HID1	HID1 domain containing	283987	17ORF28, C17ORF28, DEE105, DMC1, HID-1	3.80781	1.92896	2.08e-13	4.76e-12	9.4816
AQP3	aquaporin 3 (Gill blood group)	360	AQP-3, GIL	2.7981	1.48445	2.13e-13	4.85e-12	7.3439
PLEKHG7	pleckstrin homology and RhoGEF domain containing G7	440107	C12ORF74	13.3616	3.74002	2.13e-13	4.85e-12	3.8885
S100A16	S100 calcium binding protein A16	140576	AAG13, DT1P1A7, S100F	6.11546	2.61246	2.15e-13	4.9e-12	12.3642
KCNK6	potassium two pore domain channel subfamily K member 6	9424	K2P6.1, KCNK8, TOSS, TWIK-2, TWIK2	15.0165	3.90848	2.28e-13	5.17e-12	8.9462
ABCD2	ATP binding cassette subfamily D member 2	225	ABC39, ALDL1, ALDR, ALDRP, HALDR	-3.79187	-1.92291	2.42e-13	5.48e-12	7.7588
DYNLRB2	dynein light chain roadblock-type 2	83657	DNCL2B, DNLC2B, ROBLD2	-3.08184	-1.62379	2.44e-13	5.52e-12	5.4359
KCNJ2	potassium inwardly rectifying channel subfamily J member 2	3759	ATFB9, HHBIRK1, HHIRK1, IRK1, KIR2.1, LQT7, SQT3	4.26563	2.09276	2.55e-13	5.74e-12	10.0696
RXRA	retinoid X receptor alpha	6256	NR2B1, RXR-ALPHA, RXRALPHA	-1.50028	-0.585231	2.55e-13	5.74e-12	12.5401
NOS1AP	nitric oxide synthase 1 adaptor protein	9722	6330408P19RIK, CAPON, NPHS22	-3.02266	-1.59582	2.62e-13	5.88e-12	9.3587
CENPA	centromere protein A	1058	CENP-A, CENH3	-2.52254	-1.33488	2.73e-13	6.11e-12	11.3557
SFRP4	secreted frizzled related protein 4	6424	FRP-4, FRPHE, FRZB-2, PYL, SFRP-4	4.86696	2.28302	2.92e-13	6.52e-12	10.3157
AJM1	apical junction component 1 homolog	389813	C9ORF172, AJM-1	3.0112	1.59034	3.02e-13	6.75e-12	9.0335
RPS6KA2	ribosomal protein S6 kinase A2	6196	HU-2, MAPKAPK1C, RSK, RSK3, S6K-ALPHA, S6K-ALPHA2, P90-RSK3, P90RSK2, PP90RSK3	2.2329	1.15892	3.17e-13	7.06e-12	12.9285
QDPR	quinoid dihydropteridine reductase	5860	DHPR, HDHPR, PKU2, SDR33C1	1.96303	0.973079	3.23e-13	7.18e-12	11.4974
ARMC2	armadillo repeat containing 2	84071	SPGF38, BA787I22.1	-1.54394	-0.626613	3.41e-13	7.58e-12	9.3847
HLTF	helicase like transcription factor	6596	HIP116, HIP116A, HLTF1, RNF80, SMARCA3, SNF2L3, ZBU1	-1.52645	-0.610176	3.44e-13	7.62e-12	13.6867
SULF1	sulfatase 1	23213	SULF-1	-5.18146	-2.37336	3.47e-13	7.69e-12	14.8497
PMFBP1	polyamine modulated factor 1 binding protein 1	83449	SPGF31, STAP	-3.71306	-1.89261	3.58e-13	7.92e-12	8.0842
NKX3-1	NK3 homeobox 1	4824	BAPX2, NKX3, NKX3.1, NKX3A	7.05883	2.81943	3.67e-13	8.1e-12	7.4617
SYNPO2	synaptopodin 2	171024	-	8.85388	3.14631	3.88e-13	8.54e-12	8.1978
AJAP1	adherens junctions associated protein 1	55966	MOT8, SHREW-1, SHREW1	-9.21957	-3.2047	3.89e-13	8.55e-12	11.3015
RBFOX1	RNA binding fox-1 homolog 1	54715	2BP1, A2BP1, FOX-1, FOX1, HRNBP1	-4.89728	-2.29198	3.98e-13	8.74e-12	8.1123
KIF23	kinesin family member 23	9493	CDA3, CDAIII, CDAN3, CDAN3A, CHO1, KNSL5, MKLP-1, MKLP1	-1.71088	-0.774742	4.19e-13	9.18e-12	13.6911
RSPO3	R-spondin 3	84870	CRISTIN1, PWTSR, THSD2	-6.89844	-2.78627	4.3e-13	9.43e-12	10.4771
RNF144B	ring finger protein 144B	255488	IBRDC2, PIR2, BA528A10.3, P53RFP	7.19672	2.84734	4.46e-13	9.76e-12	9.4157
IFT122	intraflagellar transport 122	55764	CED, CED1, CFAP80, FAP80, SPG, WDR10, WDR10P, WDR140	-2.05499	-1.03913	4.49e-13	9.82e-12	12.7078
KANSL1L	KAT8 regulatory NSL complex subunit 1 like	151050	C2ORF67, MSL1V2	-1.97952	-0.985154	4.62e-13	1.01e-11	11.0434
CENPM	centromere protein M	79019	C22ORF18, CENP-M, PANE1	-2.1997	-1.13731	4.67e-13	1.02e-11	11.0598
IFT70B	intraflagellar transport 70B	150737	IFT70, TTC30B, FLEER	-1.97084	-0.978813	4.75e-13	1.03e-11	10.1668
CDK2	cyclin dependent kinase 2	1017	CDKN2, P33(CDK2)	-1.83624	-0.876755	4.79e-13	1.04e-11	13.4406
SCN1B	sodium voltage-gated channel beta subunit 1	6324	ATFB13, BRGDA5, DEE52, EIEE52, GEFSP1	6.09172	2.60685	4.86e-13	1.06e-11	7.9797
CYSLTR2	cysteinyl leukotriene receptor 2	57105	CYSLT2, CYSLT2R, GPCR21, HG57, HPN321, KPG_011, PSEC0146, HGPCR21	37.1196	5.21411	4.88e-13	1.06e-11	7.9876
TYRO3	TYRO3 protein tyrosine kinase	7301	BYK, DTK, ETK-2, RSE, REK, SKY, TIF	-1.91311	-0.935917	4.94e-13	1.07e-11	12.9853
SPATA17	spermatogenesis associated 17	128153	CFAP305, FAP305, IQCH, MOT17, MSRG-11, MSRG11	-3.31951	-1.73097	4.95e-13	1.07e-11	8.4691
LIG4	DNA ligase 4	3981	LIG4S	1.56701	0.648017	5.09e-13	1.1e-11	11.7477
SH2D4A	SH2 domain containing 4A	63898	PPP1R38, SH2A	3.24554	1.69846	5.13e-13	1.11e-11	9.7079
TDG	thymine DNA glycosylase	6996	HTDG	1.55071	0.632932	5.36e-13	1.16e-11	13.4388
ELL2	elongation factor for RNA polymerase II 2	22936	MRCCAT1	4.39088	2.13451	5.46e-13	1.17e-11	12.3243
UBXN11	UBX domain protein 11	91544	COA-1, PP2243, SOC, SOCI, UBXD5	-2.06337	-1.045	5.54e-13	1.19e-11	11.1164
CFAP144	cilia and flagella associated protein 144	440585	FAM183A	-5.37483	-2.42622	5.84e-13	1.25e-11	5.5376
ADGRL1	adhesion G protein-coupled receptor L1	22859	CIRL1, CL1, DEDBANP, LEC2, LPHN1	-1.89352	-0.921074	6.58e-13	1.41e-11	12.979
GPR160	G protein-coupled receptor 160	26996	GPCR1, GPCR150	11.8932	3.57206	6.59e-13	1.41e-11	7.6393
DOK4	docking protein 4	55715	IRS-5, IRS5	1.90234	0.927778	6.64e-13	1.42e-11	11.5616
NNMT	nicotinamide N-methyltransferase	4837	-	19.4969	4.28517	6.9e-13	1.47e-11	11.9353
DMBX1	diencephalon/mesencephalon homeobox 1	127343	ATX, MBX, OTX3, PAXB	-12.5737	-3.65234	6.93e-13	1.47e-11	7.4576
ID1	inhibitor of DNA binding 1	3397	ID, BHLHB24	-2.82631	-1.49892	6.96e-13	1.48e-11	12.5563
USP18	ubiquitin specific peptidase 18	11274	ISG43, PTORCH2, UBP43	8.11651	3.02086	7.01e-13	1.49e-11	9.6788
MITF	melanocyte inducing transcription factor	4286	CMM8, COMMAD, MI, MITF-A, WS2, WS2A, BHLHE32	5.85448	2.54954	7.1e-13	1.51e-11	9.6449
CCND2	cyclin D2	894	KIAK0002, MPPH3	-1.84922	-0.88692	7.25e-13	1.53e-11	14.6485
EPHB3	EPH receptor B3	2049	EK2, ETK2, HEK2, TYRO6	-1.61045	-0.687465	7.25e-13	1.53e-11	11.3925
SLC22A15	solute carrier family 22 member 15	55356	FLIPT1, PRO34686	1.96605	0.975302	7.42e-13	1.57e-11	9.9706
FAM219A	family with sequence similarity 219 member A	203259	C9ORF25	1.65074	0.72311	7.43e-13	1.57e-11	12.2945
PTGES	prostaglandin E synthase	9536	MGST-IV, MGST1-L1, MGST1L1, MPGES, PGES, PIG12, PP102, PP1294, TP53I12, MPGES-1	2.31166	1.20893	7.76e-13	1.63e-11	8.6781
SRGN	serglycin	5552	PPG, PRG, PRG1	4.28861	2.10051	8.09e-13	1.7e-11	4.1994
MGAT5B	alpha-1,6-mannosylglycoprotein 6-beta-N-acetylglucosaminyltransferase B	146664	GNT-IX, GNT-VB	-2.38411	-1.25345	8.21e-13	1.72e-11	10.8903
TSPAN2	tetraspanin 2	10100	NET3, TSN2, TSPAN-2	3.13934	1.65046	8.48e-13	1.78e-11	11.6899
STARD13	StAR related lipid transfer domain containing 13	90627	ARHGAP37, DLC2, GT650, LINC00464	4.28184	2.09823	8.56e-13	1.79e-11	11.5241
MTRF1L	mitochondrial translation release factor 1 like	54516	HMRF1L, MRF1L, MTRF1A	1.52815	0.611784	8.81e-13	1.84e-11	11.6723
VSIR	V-set immunoregulatory receptor	64115	B7-H5, B7H5, C10ORF54, DD1ALPHA, DIES1, GI24, PD-1H, PP2135, SISP1, VISTA	3.43557	1.78055	8.94e-13	1.86e-11	4.6712
TMEM107	transmembrane protein 107	84314	GRVS638, JBTS29, MKS13, PRO1268	-2.23122	-1.15783	9.16e-13	1.9e-11	10.4885
SLC6A6	solute carrier family 6 member 6	6533	HTRDC, TAUT	3.03825	1.60324	9.4e-13	1.95e-11	13.8139
MISP	mitotic spindle positioning	126353	C19ORF21, MISP1	10.8485	3.43942	9.57e-13	1.98e-11	6.5517
RGS10	regulator of G protein signaling 10	6001	-	4.48836	2.16619	1.03e-12	2.13e-11	9.1639
RTL3	retrotransposon Gag like 3	203430	MAR3, MART3, SIRH9, ZCCHC5, ZHC5	15.3917	3.94408	1.04e-12	2.13e-11	4.1035
H3C6	H3 clustered histone 6	8353	H3.1, H3/D, H3C1, H3C10, H3C11, H3C12, H3C2, H3C3, H3C4, H3C7, H3C8, H3FD, HIST1H3E	2.14466	1.10075	1.1e-12	2.27e-11	8.3482
HLA-DOA	major histocompatibility complex, class II, DO alpha	3111	HLA-DNA, HLA-DZA, HLADZ	-2.82318	-1.49732	1.11e-12	2.28e-11	8.3219
GPR183	G protein-coupled receptor 183	1880	EBI2, HEBI2	13.5838	3.76382	1.12e-12	2.29e-11	6.578
ST6GALNAC3	ST6 N-acetylgalactosaminide alpha-2,6-sialyltransferase 3	256435	PRO7177, SIAT7C, ST6GALNACIII, STY	-2.03629	-1.02594	1.12e-12	2.29e-11	11.8048
PSCA	prostate stem cell antigen	8000	PRO232, LNCPSCA	8.54997	3.09592	1.21e-12	2.49e-11	4.2955
SVIL	supervillin	6840	MFM10	2.60074	1.37892	1.23e-12	2.51e-11	14.2364
FAM135A	family with sequence similarity 135 member A	57579	KIAA1411	-1.81342	-0.858715	1.25e-12	2.55e-11	12.2425
SERPINB9	serpin family B member 9	5272	CAP-3, CAP3, PI-9, PI9	3.16646	1.66287	1.27e-12	2.59e-11	9.1375
LRRC37A	leucine rich repeat containing 37A	9884	LRRC37, LRRC37A1	-2.1439	-1.10024	1.39e-12	2.83e-11	7.6108
PCBP4	poly(rC) binding protein 4	57060	CBP, LIP4, MCG10	1.86061	0.895772	1.5e-12	3.05e-11	13.3098
SHC3	SHC adaptor protein 3	53358	N-SHC, NSHC, RAI, SHCC	-3.02268	-1.59583	1.52e-12	3.08e-11	13.3296
PAMR1	peptidase domain containing associated with muscle regeneration 1	25891	DKFZP586H2123, FP938, RAMP	-6.14345	-2.61905	1.57e-12	3.18e-11	9.1043
RNF26	ring finger protein 26	79102	-	-1.51228	-0.596729	1.58e-12	3.2e-11	12.9056
ITGA3	integrin subunit alpha 3	3675	CD49C, FRP-2, GAP-B3, GAPB3, ILNEB, JEB7, MSK18, VCA-2, VL3A, VLA3A	9.54483	3.25472	1.67e-12	3.36e-11	14.7533
CLDN10	claudin 10	9071	CPETRL3, HELIX, OSP-L, OSPL	-6.81059	-2.76778	1.8e-12	3.62e-11	8.5589
RENBP	renin binding protein	5973	RBP, RNBP	1.64226	0.715681	1.93e-12	3.88e-11	8.3339
C1QTNF3	C1q and TNF related 3	114899	C1ATNF3, CORCS, CORS, CORS-26, CORS26, CTRP3	-2.60756	-1.3827	2.06e-12	4.14e-11	7.4228
TBL1Y	transducin beta like 1 Y-linked	90665	DFNY2, TBL1	3.39323	1.76266	2.07e-12	4.16e-11	6.9343
PIP5K1B	phosphatidylinositol-4-phosphate 5-kinase type 1 beta	8395	MSS4, STM7	-8.86788	-3.14859	2.08e-12	4.17e-11	11.3783
CFAP90	cilia and flagella associated protein 90	134121	C5ORF49	-3.03736	-1.60282	2.13e-12	4.25e-11	7.4997
PCDHA4	protocadherin alpha 4	56144	CNR1, CNRN1, CRNR1, PCDH-ALPHA4	2.08323	1.05882	2.15e-12	4.3e-11	9.9954
LRRC24	leucine rich repeat containing 24	441381	LRRC14OS	1.8326	0.873892	2.24e-12	4.48e-11	8.4657
PSG4	pregnancy specific beta-1-glycoprotein 4	5672	PSBG-4, PSBG-9, PSG9	50.5034	5.65831	2.41e-12	4.81e-11	6.1082
GRAMD4	GRAM domain containing 4	23151	DIP	-1.83563	-0.876279	2.45e-12	4.86e-11	11.6704
DYNC2I2	dynein 2 intermediate chain 2	89891	CFAP133, DIC5, FAP133, SRTD11, WDR34, BA216B9.3	-2.07457	-1.05281	2.45e-12	4.86e-11	13.1751
CCDC146	coiled-coil domain containing 146	57639	MBO2, SPGF94	-2.24312	-1.16551	2.45e-12	4.86e-11	8.8503
MEF2C	myocyte enhancer factor 2C	4208	C5DELQ14.3, DEL5Q14.3, NEDHSIL	2.79558	1.48315	2.47e-12	4.9e-11	10.0878
PPEF1	protein phosphatase with EF-hand domain 1	5475	PP7, PPEF, PPP7C, PPP7CA	-2.22054	-1.15091	2.58e-12	5.11e-11	6.78
LOC730098	uncharacterized LOC730098	730098	-	-1.98362	-0.988138	2.58e-12	5.11e-11	8.4235
ENTREP1	endosomal transmembrane epsin interactor 1	9413	C9ORF61, ENTREP, FAM189A2, X123	4.49886	2.16956	2.63e-12	5.2e-11	8.4886
LRRC34	leucine rich repeat containing 34	151827	-	-2.14706	-1.10236	2.65e-12	5.24e-11	9.5359
TVP23B	trans-golgi network vesicle protein 23 homolog B	51030	CGI-148, FAM18B, FAM18B1, NPD008, YDR084C	1.74814	0.805822	2.75e-12	5.41e-11	11.6267
CEP19	centrosomal protein 19	84984	C3ORF34, MOSPGF	-1.77303	-0.826221	2.77e-12	5.44e-11	9.3466
IRAG1	inositol 1,4,5-triphosphate receptor associated 1	10335	IRAG, JAW1L, MRVI1	-1.93161	-0.949802	2.81e-12	5.52e-11	10.7223
ADPRHL1	ADP-ribosylhydrolase like 1	113622	ARH2	1.78067	0.832418	2.82e-12	5.54e-11	7.9948
DLX2	distal-less homeobox 2	1746	TES-1, TES1	5.72403	2.51703	2.89e-12	5.67e-11	6.5566
QTGAL	queuosine-tRNA galactosyltransferase	146712	3-GN-T8, B3GNT8, B3GNTL1, BGNT-8, BETA-1, BETA3GN-T8, BETA3GNTL1	-1.76879	-0.822764	2.89e-12	5.66e-11	10.2917
GALNT7	polypeptide N-acetylgalactosaminyltransferase 7	51809	GALNAC-T7, GALNACT7	2.15081	1.10488	2.92e-12	5.72e-11	13.8974
MELK	maternal embryonic leucine zipper kinase	9833	HPK38	-1.60491	-0.682492	2.94e-12	5.75e-11	13.2029
FBF1	Fas binding factor 1	85302	ALB, FBF-1	-2.21197	-1.14533	2.95e-12	5.75e-11	8.8017
IL11	interleukin 11	3589	AGIF, IL-11	20.5323	4.35982	2.96e-12	5.76e-11	13.2695
CLIC3	chloride intracellular channel 3	9022	-	26.6821	4.7378	3.03e-12	5.9e-11	5.0458
IGFBP3	insulin like growth factor binding protein 3	3486	BP-53, IBP-3, IBP3, IGFBP-3	3.87106	1.95273	3.07e-12	5.96e-11	15.9905
SOAT1	sterol O-acyltransferase 1	6646	ACACT, ACAT, ACAT-1, ACAT1, SOAT, STAT	1.56027	0.6418	3.08e-12	5.97e-11	12.7153
NFATC2	nuclear factor of activated T cells 2	4773	JCOSL, NFAT1, NFATP	4.35629	2.1231	3.11e-12	6.02e-11	9.8113
CKLF	chemokine like factor	51192	C32, CKLF1, CKLF2, CKLF3, CKLF4, HSPC224, UCK-1	-1.65112	-0.723445	3.12e-12	6.04e-11	6.8174
F2RL2	coagulation factor II thrombin receptor like 2	2151	PAR-3, PAR3	15.8279	3.9844	3.16e-12	6.12e-11	11.7059
HYAL3	hyaluronidase 3	8372	HYAL-3, LUCA-3, LUCA3	1.69206	0.758779	3.31e-12	6.4e-11	8.2475
TMEM184A	transmembrane protein 184A	202915	SDMG1, SLC51C1	14.3383	3.8418	3.39e-12	6.55e-11	8.0191
WSCD2	WSC domain containing 2	9671	-	-15.3872	-3.94366	3.44e-12	6.64e-11	7.833
STARD5	StAR related lipid transfer domain containing 5	80765	-	-1.59768	-0.67598	3.46e-12	6.67e-11	7.9299
PMP2	peripheral myelin protein 2	5375	CMT1G, FABP8, M-FABP, MP2, P2	19.5492	4.28904	3.62e-12	6.94e-11	3.813
FBXO43	F-box protein 43	286151	EMI2, ERP1, FBX43, OOMD12, OZEMA12, SPGF64	-3.73193	-1.89992	3.62e-12	6.94e-11	9.0602
ASPHD1	aspartate beta-hydroxylase domain containing 1	253982	-	10.8058	3.43374	3.63e-12	6.96e-11	8.6351
PKMYT1	protein kinase, membrane associated tyrosine/threonine 1	9088	MYT1, PPP1R126	-1.90684	-0.931185	3.68e-12	7.05e-11	11.4467
CFAP300	cilia and flagella associated protein 300	85016	C11ORF70, CILD38, DNAAF17, FBB5	-2.94758	-1.55953	3.77e-12	7.21e-11	8.6725
SPTB	spectrin beta, erythrocytic	6710	EL3, HS2, HSPTB1, SPH2	4.71945	2.23862	3.81e-12	7.28e-11	8.0008
EFHC2	EF-hand domain containing 2	80258	MRX74, DJ1158H2.1	-5.30018	-2.40604	4.01e-12	7.65e-11	7.9138
TPTEP2-CSNK1E	TPTEP2-CSNK1E readthrough	102800317	LOC400927-CSNK1E	-1.54515	-0.627743	4.01e-12	7.65e-11	8.4034
MBP	myelin basic protein	4155	-	14.515	3.85947	4.15e-12	7.9e-11	10.8936
ZNF658	zinc finger protein 658	26149	-	-1.63391	-0.708327	4.19e-12	7.96e-11	9.563
ZIC2	Zic family zinc finger 2	7546	HPE5	-4.28504	-2.09931	4.29e-12	8.15e-11	13.7379
LAGE3	L antigen family member 3	8270	CVG5, DXS9879E, DXS9951E, ESO3, GAMOS2, ITBA2, PCC1	-1.58082	-0.660676	4.46e-12	8.47e-11	10.339
ACACB	acetyl-CoA carboxylase beta	32	ACACBETA, ACC-BETA, ACC2, ACCB, ACCBETA, HACC275	-2.05197	-1.03701	4.56e-12	8.65e-11	11.1788
AMIGO1	adhesion molecule with Ig like domain 1	57463	ALI2, AMIGO, AMIGO-1	-2.4217	-1.27602	4.76e-12	9.01e-11	9.7697
PODN	podocan	127435	PCAN, SLRR5A	7.59916	2.92584	4.82e-12	9.1e-11	6.5267
NOD2	nucleotide binding oligomerization domain containing 2	64127	ACUG, BLAU, BLAUS, CARD15, CD, CLR16.3, IBD1, NLRC2, NOD2B, PSORAS1, YAOS	-4.42047	-2.1442	4.86e-12	9.17e-11	4.501
ALDH1B1	aldehyde dehydrogenase 1 family member B1	219	ALDH5, ALDHX	1.94299	0.958276	5.07e-12	9.56e-11	13.1836
GAS6	growth arrest specific 6	2621	AXLLG, AXSF	9.44074	3.2389	5.2e-12	9.79e-11	13.5684
ARHGEF6	Rac/Cdc42 guanine nucleotide exchange factor 6	9459	COOL2, COOL-2, MRX46, PIXA, ALPHA-PIX, ALPHAPIX	-3.34295	-1.74112	5.62e-12	1.06e-10	11.4394
KLHL21	kelch like family member 21	9903	-	2.01051	1.00756	5.65e-12	1.06e-10	12.4127
C16orf86	chromosome 16 open reading frame 86	388284	-	-2.07966	-1.05635	5.67e-12	1.06e-10	7.0282
AMZ1	archaelysin family metallopeptidase 1	155185	-	26.3942	4.72215	5.73e-12	1.07e-10	7.1775
MLLT11	MLLT11 transcription factor 7 cofactor	10962	AF1Q	1.79774	0.846181	5.78e-12	1.08e-10	14.8624
CLDN5	claudin 5	7122	AWAL, BEC1, CPETRL1, TMDVCF, TMVCF	-3.93431	-1.97611	5.92e-12	1.1e-10	7.7584
FGFRL1	fibroblast growth factor receptor like 1	53834	FGFR-5, FGFR5, FHFR	2.49704	1.32022	6.03e-12	1.12e-10	13.148
SYCE2	synaptonemal complex central element protein 2	256126	CESC1	-4.33602	-2.11637	6.22e-12	1.16e-10	6.9438
HERC6	HECT and RLD domain containing E3 ubiquitin protein ligase family member 6	55008	-	12.4298	3.63573	6.82e-12	1.27e-10	10.5238
GOLT1B	golgi transport 1B	51026	CGI-141, GCT2, GOT1, GOT1B, YMR292W	1.83317	0.874343	6.89e-12	1.28e-10	12.8991
EPHX3	epoxide hydrolase 3	79852	ABHD9, EH3	-2.11081	-1.0778	7.2e-12	1.34e-10	6.4402
TMT1A	thiol methyltransferase 1A	25840	AAM-B, AAMB, METTL7A	-3.1321	-1.64713	7.35e-12	1.36e-10	9.664
SELENOT	selenoprotein T	51714	SELT	1.7906	0.840443	7.82e-12	1.44e-10	13.1836
ZBTB42	zinc finger and BTB domain containing 42	100128927	LCCS6, ZNF925	2.53731	1.3433	7.84e-12	1.44e-10	8.8667
SLC29A4	solute carrier family 29 member 4	222962	ENT4, PMAT	-1.80256	-0.850047	7.9e-12	1.45e-10	11.9771
TLL1	tolloid like 1	7092	ASD6, TLL	6.08843	2.60607	8.33e-12	1.53e-10	11.7752
ATL1	atlastin GTPase 1	51062	AD-FSP, ATL-1, FSP1, GBP3, HSN1D, SPG3, SPG3A, ATLASTIN1	1.77897	0.83104	9.51e-12	1.74e-10	11.2093
MAB21L2	mab-21 like 2	10586	MCOPS14, MCSKS14	3.92388	1.97228	9.56e-12	1.75e-10	10.5313
ALX4	ALX homeobox 4	60529	CRS5, FND2	-29.098	-4.86285	1.08e-11	1.98e-10	5.1562
ACVRL1	activin A receptor like type 1	94	ACVRLK1, ALK-1, ALK1, HHT, HHT2, ORW2, SKR3, TSR-I	6.5342	2.70801	1.11e-11	2.03e-10	7.441
SLN	sarcolipin	6588	-	6.99081	2.80546	1.14e-11	2.07e-10	5.8508
HTR1D	5-hydroxytryptamine receptor 1D	3352	5-HT1D, HT1DA, HTR1DA, HTRL, RDC4	8.46042	3.08073	1.16e-11	2.11e-10	8.8209
LRRC8E	leucine rich repeat containing 8 VRAC subunit E	80131	-	5.6682	2.50289	1.17e-11	2.12e-10	8.8431
TNFRSF18	TNF receptor superfamily member 18	8784	AITR, CD357, ENERGEN, GITR, GITR-D	12.3964	3.63185	1.17e-11	2.12e-10	5.4026
TCFL5	transcription factor like 5	10732	CHA, E2BP-1, FIGLB, SOSF1, BHLHE82	-1.50221	-0.587087	1.26e-11	2.29e-10	11.2034
CACNG8	calcium voltage-gated channel auxiliary subunit gamma 8	59283	-	-3.56127	-1.83239	1.26e-11	2.29e-10	9.9636
SERPINA1	serpin family A member 1	5265	A1A, A1AT, AAT, PI, PI1, PRO2275, ALPHA1AT, NNIF	16.9699	4.08491	1.27e-11	2.3e-10	3.8302
CNTNAP3	contactin associated protein family member 3	79937	CASPR3, CNTNAP3A	-2.435	-1.28392	1.32e-11	2.38e-10	10.5915
WLS	Wnt ligand secretion mediator	79971	C1ORF139, EVI, GPR177, MRP, ZKS, MIG-14	-3.50268	-1.80846	1.33e-11	2.4e-10	15.6164
ALPK1	alpha kinase 1	80216	8430410J10RIK, LAK, ROSAH	-1.78573	-0.836514	1.37e-11	2.47e-10	10.1024
PDXK	pyridoxal kinase	8566	C21ORF124, C21ORF97, HEL-S-1A, HMSN6C, PKH, PNK, PRED79	2.18789	1.12954	1.38e-11	2.48e-10	13.5532
TM4SF18	transmembrane 4 L six family member 18	116441	L6D	-7.47773	-2.9026	1.41e-11	2.53e-10	11.8396
ESRP1	epithelial splicing regulatory protein 1	54845	DFNB109, RBM35A, RMB35A	11.4145	3.5128	1.43e-11	2.57e-10	3.7116
PLA2G7	phospholipase A2 group VII	7941	LDL-PLA2, LP-PLA2, PAFAD, PAFAH	-4.56264	-2.18987	1.46e-11	2.63e-10	5.6316
AIFM3	AIF family member 3	150209	AIFL	-2.87729	-1.52471	1.46e-11	2.62e-10	5.8742
MYOZ2	myozenin 2	51778	C4ORF5, CMH16, CS-1, FATZ-2	25.2566	4.65859	1.5e-11	2.69e-10	7.7278
VEGFC	vascular endothelial growth factor C	7424	FLT4-L, LMPH1D, LMPHM4, VRP	2.42792	1.27972	1.52e-11	2.72e-10	9.2638
RASGEF1A	RasGEF domain family member 1A	221002	CG4853	2.61988	1.3895	1.52e-11	2.72e-10	8.5668
CATSPER1	cation channel sperm associated 1	117144	CATSPER, SPGF7	10.0072	3.32296	1.6e-11	2.86e-10	4.5373
CFAP221	cilia and flagella associated protein 221	200373	CILD55, FAP221, PCDP1	-3.00843	-1.58901	1.64e-11	2.92e-10	8.5086
UCHL1	ubiquitin C-terminal hydrolase L1	7345	HEL-117, HEL-S-53, NDGOA, PARK5, PGP 9.5, PGP9.5, PGP95, SPG79, SPG79A, UCHL-1, UCH-L1	1.83986	0.879593	1.66e-11	2.96e-10	15.3719
NCAPD3	non-SMC condensin II complex subunit D3	23310	CAP-D3, CAPD3, MCPH22, HCAP-D3, HHCP-6, HCP-6	-1.78939	-0.839466	1.7e-11	3.02e-10	13.0485
EMILIN3	elastin microfibril interfacer 3	90187	C20ORF130, EMILIN5, DJ620E11.4	-3.51353	-1.81292	1.74e-11	3.09e-10	11.0701
FAM110C	family with sequence similarity 110 member C	642273	-	-1.88018	-0.910868	1.76e-11	3.12e-10	8.6309
INPP4B	inositol polyphosphate-4-phosphatase type II B	8821	-	2.65369	1.408	1.85e-11	3.27e-10	11.6066
SYNGR4	synaptogyrin 4	23546	-	-10.5887	-3.40445	1.88e-11	3.32e-10	3.8235
HCRT	hypocretin neuropeptide precursor	3060	NRCLP1, OX, PPOX	7.63035	2.93175	1.95e-11	3.44e-10	5.4165
FAM174A	family with sequence similarity 174 member A	345757	HGS_RE408, NS5ATP6, TMEM157, UNQ1912	2.87075	1.52143	2e-11	3.51e-10	9.5065
PRKCB	protein kinase C beta	5579	PKC-BETA, PKCB, PKCI(2), PKCBETA, PRKCB1, PRKCB2	5.45209	2.44681	2.05e-11	3.61e-10	8.7487
EMP2	epithelial membrane protein 2	2013	XMP	-2.55027	-1.35065	2.06e-11	3.62e-10	11.9103
PITX3	paired like homeodomain 3	5309	ASGD1, ASMD, ASOD, CTPP4, CTRCT11, PTX3	21.2435	4.40895	2.09e-11	3.67e-10	8.57
THOC3	THO complex subunit 3	84321	THO3, HTREX45	-1.65409	-0.726038	2.21e-11	3.87e-10	12.8005
ODAD2	outer dynein arm docking complex subunit 2	55130	ARMC4, CILD23, GUDU	-3.18073	-1.66936	2.22e-11	3.88e-10	10.3494
MT1E	metallothionein 1E	4493	MT-1E, MT-IE, MT1, MTD	16.6686	4.05906	2.34e-11	4.09e-10	7.7404
PCOLCE2	procollagen C-endopeptidase enhancer 2	26577	PCPE2	-2.38869	-1.25622	2.55e-11	4.45e-10	8.5417
MESP2	mesoderm posterior bHLH transcription factor 2	145873	SCDO2, BHLHC6	-3.79874	-1.92552	2.69e-11	4.68e-10	5.4503
LRFN1	leucine rich repeat and fibronectin type III domain containing 1	57622	SALM2	-1.916	-0.938097	2.71e-11	4.72e-10	9.5457
STXBP2	syntaxin binding protein 2	6813	FHL5, HUNC18B, MUNC18-2, UNC18-2, UNC18B, PP10122, UNC-18B	3.70196	1.88829	2.76e-11	4.79e-10	8.9596
PLCB4	phospholipase C beta 4	5332	ARCND2, ARCND2A, ARCND2B, PI-PLC	2.13288	1.0928	2.81e-11	4.87e-10	11.7553
ATOH1	atonal bHLH transcription factor 1	474	ATH1, DFNA89, HATH1, MATH-1, BHLHA14	-27.4962	-4.78116	2.89e-11	4.99e-10	5.586
ZNF396	zinc finger protein 396	252884	ZSCAN14	-1.5997	-0.677804	2.91e-11	5.02e-10	8.2167
MOXD1	monooxygenase DBH like 1	26002	MOX, PRO5780, DJ248E1.1	4.38702	2.13324	2.92e-11	5.04e-10	11.7562
GSTM4	glutathione S-transferase mu 4	2948	GSTM4-4, GTM4	-1.57418	-0.6546	2.96e-11	5.09e-10	10.8785
HAPLN1	hyaluronan and proteoglycan link protein 1	1404	CRT1, CRTL1	17.1137	4.09708	3.05e-11	5.26e-10	12.4816
SLC37A2	solute carrier family 37 member 2	219855	SPX2, PP11662	-2.26025	-1.17648	3.09e-11	5.31e-10	7.1267
BPGM	bisphosphoglycerate mutase	669	DPGM, ECYT8	1.89568	0.922713	3.12e-11	5.37e-10	11.9842
SEMA3F	semaphorin 3F	6405	SEMA-IV, SEMA4, SEMAK	2.80422	1.4876	3.24e-11	5.56e-10	12.0755
SP6	Sp6 transcription factor	80320	AI1K, EPFN, EPIPROFIN, KLF14	2.06877	1.04877	3.24e-11	5.56e-10	5.2926
TMEM125	transmembrane protein 125	128218	-	4.55048	2.18602	3.28e-11	5.61e-10	4.8079
ADAMTS1	ADAM metallopeptidase with thrombospondin type 1 motif 1	9510	C3-C5, METH1	4.05072	2.01818	3.39e-11	5.8e-10	13.6404
ELOVL7	ELOVL fatty acid elongase 7	79993	-	3.49359	1.80471	3.44e-11	5.88e-10	7.1305
PIGP	phosphatidylinositol glycan anchor biosynthesis class P	51227	DCRC, DCRC-S, DEE55, DSCR5, DSRC, EIEE55, PIG-P	1.70264	0.767776	3.5e-11	5.96e-10	10.3192
ATP6V1C2	ATPase H+ transporting V1 subunit C2	245973	ATP6C2, VMA5	-8.70606	-3.12202	3.68e-11	6.26e-10	6.1341
OAS1	2'-5'-oligoadenylate synthetase 1	4938	E18/E16, IFI-4, IMD100, OIAS, OIASI	31.4555	4.97524	3.69e-11	6.27e-10	11.0328
KIAA1614	KIAA1614	57710	-	-1.5209	-0.604921	3.73e-11	6.32e-10	9.1952
TGFBR1	transforming growth factor beta receptor 1	7046	AAT5, ACVRLK4, ALK-5, ALK5, ESS1, LDS1, LDS1A, LDS2A, MSSE, SKR4, TBR-I, TBRI, TGFR-1, TBETAR-I	1.64445	0.717609	3.76e-11	6.37e-10	15.4529
KIF18B	kinesin family member 18B	146909	-	-2.36092	-1.23935	3.88e-11	6.56e-10	12.5093
CORO2A	coronin 2A	7464	CLIPINB, IR10, WDR2	7.78156	2.96006	3.91e-11	6.61e-10	10.9466
CCP110	centriolar coiled-coil protein 110	9738	CP110, CEP110	-1.77167	-0.82511	3.94e-11	6.66e-10	12.6132
SLC22A23	solute carrier family 22 member 23	63027	C6ORF85	-2.70129	-1.43365	4.04e-11	6.81e-10	13.3763
FOXB1	forkhead box B1	27023	FKH5, HFKH-5	-19.4194	-4.27943	4.05e-11	6.82e-10	7.5769
LAPTM5	lysosomal protein transmembrane 5	7805	CLAST6	3.05847	1.61281	4.19e-11	7.06e-10	6.8259
TBX18	T-box transcription factor 18	9096	CAKUT2, PUJO	15.0306	3.90983	4.26e-11	7.16e-10	8.7857
PCIF1	phosphorylated CTD interacting factor 1	63935	C20ORF67, CAPAM, MT-A70, PPP1R121, HCAPAM, HPCIF1	-1.51107	-0.595574	4.35e-11	7.31e-10	11.7413
DRD1	dopamine receptor D1	1812	D1R, DADR, DRD1A	-5.13164	-2.35942	4.4e-11	7.39e-10	5.323
LMCD1	LIM and cysteine rich domains 1	29995	-	5.51526	2.46343	4.43e-11	7.44e-10	13.3369
MAPK12	mitogen-activated protein kinase 12	6300	ERK-6, ERK3, ERK6, MAPK 12, P38GAMMA, PRKM12, SAPK-3, SAPK3	2.99343	1.5818	4.45e-11	7.46e-10	11.7113
ID3	inhibitor of DNA binding 3	3399	HEIR-1, BHLHB25	-1.94336	-0.958555	4.77e-11	7.98e-10	14.1531
AGPAT3	1-acylglycerol-3-phosphate O-acyltransferase 3	56894	1-AGPAT 3, LPAAT-GAMMA1, LPAAT3, LPLAT3	1.74712	0.804976	4.94e-11	8.25e-10	13.0188
TNFSF9	TNF superfamily member 9	8744	4-1BB-L, CD137L, TNLG5A	4.11163	2.03971	5.06e-11	8.43e-10	9.0766
CRABP1	cellular retinoic acid binding protein 1	1381	CRABP, CRABP-I, CRABPI, RBP5	-16.6305	-4.05576	5.13e-11	8.52e-10	13.3382
TDO2	tryptophan 2,3-dioxygenase	6999	HYPTRP, TDO, TO, TPH2, TRPO	4.06659	2.02382	5.26e-11	8.72e-10	5.6619
ATP1A4	ATPase Na+/K+ transporting subunit alpha 4	480	ATP1A1, ATP1AL2	-5.22398	-2.38515	5.29e-11	8.76e-10	4.5104
CLN6	CLN6 transmembrane ER protein	54982	CLN4A, CLN6A, HST18960, NCLF	-1.6154	-0.691889	5.33e-11	8.82e-10	11.5848
COL8A2	collagen type VIII alpha 2 chain	1296	FECD, FECD1, PPCD, PPCD2	14.7784	3.88542	5.42e-11	8.95e-10	8.8244
TUBB4A	tubulin beta 4A class IVa	10382	DYT4, TUBB4, BETA-5	3.55579	1.83017	5.45e-11	8.99e-10	10.0018
RGS7	regulator of G protein signaling 7	6000	-	3.01772	1.59346	5.54e-11	9.14e-10	6.1652
GREM1	gremlin 1, DAN family BMP antagonist	26585	C15DUPQ, CKTSF1B1, CRAC1, CRCS4, DAND2, DRM, DUP15Q, GREMLIN, HMPS, HMPS1, IHG-2, MPSH, PIG2	13.0655	3.70769	5.58e-11	9.19e-10	15.5704
TMEM121	transmembrane protein 121	80757	TMEM121A, HHOLE, HOLE	-1.9695	-0.977827	5.8e-11	9.52e-10	8.1413
SHISA2	shisa family member 2	387914	C13ORF13, PRO28631, TMEM46, WGAR9166, BA398O19.2, HSHISA	4.66097	2.22063	5.98e-11	9.8e-10	11.2661
CNTNAP1	contactin associated protein 1	8506	CASPR, CHN3, CNTNAP, NRXN4, P190	1.83959	0.879381	6.18e-11	1.01e-09	12.0812
DSP	desmoplakin	1832	DCWHKTA, DP	3.12629	1.64445	6.28e-11	1.03e-09	13.8393
THEMIS2	thymocyte selection associated family member 2	9473	C1ORF38, ICB-1, ICB1	-2.44757	-1.29135	6.43e-11	1.05e-09	7.87
TAGAP	T cell activation RhoGTPase activating protein	117289	ARHGAP47, FKSG15, IDDM21, TAGAP1	12.2373	3.61321	6.43e-11	1.05e-09	2.5049
TRIM14	tripartite motif containing 14	9830	-	5.45376	2.44725	6.71e-11	1.09e-09	11.034
GPC4	glypican 4	2239	K-GLYPICAN, KPTS	2.2194	1.15017	6.77e-11	1.1e-09	15.7591
BAMBI	BMP and activin membrane bound inhibitor	25805	NMA	-3.63224	-1.86086	7.58e-11	1.23e-09	11.7843
SOX15	SRY-box transcription factor 15	6665	SOX20, SOX26, SOX27	6.00923	2.58718	8e-11	1.29e-09	8.1003
ZCCHC12	zinc finger CCHC-type containing 12	170261	PNMA7A, SIZN, SIZN1	-2.68703	-1.42601	8.22e-11	1.33e-09	8.9989
SPATA6	spermatogenesis associated 6	54558	HASH, SRF-1, SRF1	-2.16401	-1.11371	8.38e-11	1.35e-09	11.5613
ZNF530	zinc finger protein 530	348327	-	-1.62209	-0.69785	8.53e-11	1.38e-09	9.9508
NPPB	natriuretic peptide B	4879	BNP, ISO-ANP	13.2126	3.72384	8.64e-11	1.39e-09	12.5515
NIPAL4	NIPA like domain containing 4	348938	ARCI6, ICHTHYIN, ICHYN, NIPA4, SLC57A6	7.18894	2.84578	8.77e-11	1.41e-09	10.1545
EFHC1	EF-hand domain containing 1	114327	EJM1, POC9, RIB72, DJ304B14.2	-1.82381	-0.866957	8.94e-11	1.44e-09	12.8582
USP41P	ubiquitin specific peptidase 41, pseudogene	373856	USP18B, USP41	3.62912	1.85962	9.19e-11	1.48e-09	3.4367
P2RX5	purinergic receptor P2X 5	5026	LRH-1, P2X5, P2X5R	5.06692	2.34111	9.28e-11	1.49e-09	4.0417
XRCC3	X-ray repair cross complementing 3	7517	CMM6	-2.37998	-1.25095	9.38e-11	1.51e-09	11.6515
USP28	ubiquitin specific peptidase 28	57646	-	-1.66867	-0.738696	9.43e-11	1.51e-09	12.4736
ZP1	zona pellucida glycoprotein 1	22917	HEL163, OOMD, OOMD1, OZEMA1, ZPB1	13.3333	3.73696	9.45e-11	1.51e-09	2.7812
OPTC	opticin	26254	OPT	-7.53214	-2.91306	9.56e-11	1.53e-09	3.8264
KCNIP4	potassium voltage-gated channel interacting protein 4	80333	CALP, KCHIP4	3.81639	1.93221	9.64e-11	1.54e-09	6.6914
SGCD	sarcoglycan delta	6444	35DAG, CMD1L, DAGD, LGMDR6, SG-DELTA, SGCDP, SGD	8.66272	3.11482	9.76e-11	1.56e-09	8.8826
GRID2	glutamate ionotropic receptor delta type subunit 2	2895	GLUD2, SCAR18	-4.69401	-2.23082	9.8e-11	1.56e-09	8.1592
TMTC4	transmembrane O-mannosyltransferase targeting cadherins 4	84899	DFNB122	-2.1001	-1.07046	9.98e-11	1.59e-09	12.8027
FOXN3	forkhead box N3	1112	C14ORF116, CHES1, PRO1635	2.34271	1.22818	1.01e-10	1.61e-09	13.679
MOK	MOK protein kinase	5891	RAGE, RAGE-1, RAGE1, STK30	-1.91846	-0.939948	1.03e-10	1.63e-09	10.0887
FZD5	frizzled class receptor 5	7855	C2ORF31, HFZ5, MCOPCB11	6.79541	2.76456	1.09e-10	1.73e-09	12.0934
SSPOP	SCO-spondin, pseudogene	23145	SSPO	-1.905	-0.929789	1.1e-10	1.74e-09	8.4087
RPS26	ribosomal protein S26	6231	DBA10, S26, ES26	1.61596	0.692391	1.18e-10	1.86e-09	14.0436
FIRRM	FIGNL1 interacting regulator of recombination and mitosis	55732	APOLO1, C1ORF112, FLIP, MEICA1	-2.00853	-1.00614	1.19e-10	1.89e-09	11.7455
TH	tyrosine hydroxylase	7054	DYT14, DYT5B, TYH	6.23435	2.64024	1.26e-10	1.98e-09	7.1525
SPP1	secreted phosphoprotein 1	6696	BNSP, BSPI, ETA-1, OPN	5.75183	2.52402	1.31e-10	2.06e-09	11.4276
IGFL3	IGF like family member 3	388555	UNQ483	13.0472	3.70567	1.34e-10	2.11e-09	5.762
GPRASP3	G protein-coupled receptor associated sorting protein family member 3	80823	BHLHB9, GASP3, P60TRP	-1.67642	-0.745383	1.37e-10	2.15e-09	11.5766
NCAM2	neural cell adhesion molecule 2	4685	NCAM21	3.12403	1.64341	1.38e-10	2.16e-09	8.7258
SMAD6	SMAD family member 6	4091	AOVD2, HST17432, MADH6, MADH7	-2.02747	-1.01968	1.39e-10	2.18e-09	10.9435
MAD2L2	mitotic arrest deficient 2 like 2	10459	FANCV, MAD2B, POLZ2, REV7	-1.56294	-0.644263	1.41e-10	2.21e-09	12.2687
CMTM1	CKLF like MARVEL transmembrane domain containing 1	113540	CKLFH, CKLFH1, CKLFSF1	-1.74753	-0.80532	1.42e-10	2.22e-09	8.0116
MEIS2	Meis homeobox 2	4212	CPCMR, HST18361, MRG1	1.90171	0.927296	1.46e-10	2.27e-09	12.0463
ABLIM3	actin binding LIM protein family member 3	22885	HMFN1661	6.64219	2.73166	1.5e-10	2.33e-09	8.2013
KRT23	keratin 23	25984	CK23, HAIK1, K23	4.30568	2.10624	1.53e-10	2.38e-09	6.0458
LUM	lumican	4060	LDC, SLRR2D	10.0777	3.33309	1.54e-10	2.39e-09	12.8034
FKBPL	FKBP prolyl isomerase like	63943	DIR1, NG7, WISP39	-1.51742	-0.60162	1.55e-10	2.4e-09	9.5524
GFRA3	GDNF family receptor alpha 3	2676	GDNFR3	2.45685	1.29681	1.57e-10	2.43e-09	4.6568
TMEM59L	transmembrane protein 59 like	25789	BSMAP, C19ORF4	2.37543	1.24819	1.58e-10	2.44e-09	8.7128
WDR31	WD repeat domain 31	114987	-	-2.51424	-1.33012	1.61e-10	2.48e-09	9.2602
FER1L6	fer-1 like family member 6	654463	C8ORFK23	-5.10471	-2.35183	1.62e-10	2.5e-09	7.2405
GUCY2F	guanylate cyclase 2F, retinal	2986	CYGF, GC-F, GUC2DL, GUC2F, RETGC-2, ROS-GC2	-2.43087	-1.28147	1.63e-10	2.52e-09	5.4667
TRPM8	transient receptor potential cation channel subfamily M member 8	79054	LTRPC6, LTRPC-6, TRPP8, TRP-P8	3.73348	1.90052	1.65e-10	2.55e-09	7.6762
FUT1	fucosyltransferase 1 (H blood group)	2523	H, HH, HSC	3.71502	1.89337	1.68e-10	2.58e-09	4.951
F2RL1	F2R like trypsin receptor 1	2150	GPR11, PAR2	10.0254	3.32559	1.75e-10	2.69e-09	13.152
DNALI1	dynein axonemal light intermediate chain 1	7802	P28, SPGF83, DJ423B22.5, HP28	-2.48356	-1.31241	1.77e-10	2.71e-09	12.0714
AL355916.3				31.7754	4.98984	1.8e-10	2.75e-09	7.4561
RPGR	retinitis pigmentosa GTPase regulator	6103	COD1, CORDX1, CRD, PCDX, RP15, RP3, XLRP3, ORF15	-1.55321	-0.635252	1.81e-10	2.77e-09	10.3346
SLC25A51	solute carrier family 25 member 51	92014	CG7943, MCART1	1.51195	0.596413	1.89e-10	2.89e-09	10.3412
RGS2	regulator of G protein signaling 2	5997	G0S8	1.81753	0.86198	1.95e-10	2.98e-09	11.0139
CFAP57	cilia and flagella associated protein 57	149465	SPGF95, VWS2, WDR65	-2.23645	-1.16121	1.96e-10	2.99e-09	7.6929
ABTB2	ankyrin repeat and BTB domain containing 2	25841	ABTB2A, BTBD22, CCA3	1.64022	0.713887	1.98e-10	3.02e-09	11.1706
MATR3	matrin 3	9782	ALS21, MPD2, VCPDM	-1.8253	-0.868137	2.01e-10	3.06e-09	9.3745
SPTLC3	serine palmitoyltransferase long chain base subunit 3	55304	C20ORF38, LCB 3, LCB2B, LCB3, SPT 3, SPT3, SPTLC2L, DJ718P11, DJ718P11.1, HLCB2B	-3.17046	-1.66469	2.05e-10	3.12e-09	10.0641
STC2	stanniocalcin 2	8614	STC-2, STCRP	12.3787	3.62979	2.13e-10	3.24e-09	13.9685
FAM83D	family with sequence similarity 83 member D	81610	C20ORF129, CHICA, DJ616B8.3	-1.92439	-0.944398	2.17e-10	3.29e-09	12.4784
NEK5	NIMA related kinase 5	341676	-	-2.40504	-1.26606	2.17e-10	3.3e-09	6.3281
RIMS1	regulating synaptic membrane exocytosis 1	22999	CORD7, RAB3IP2, RIM, RIM1	1.95834	0.96963	2.18e-10	3.31e-09	9.1639
ACP3	acid phosphatase 3	55	5'-NT, ACP-3, ACPP, TM-PAP	-4.154	-2.0545	2.28e-10	3.44e-09	4.3372
AIRE	autoimmune regulator	326	AIRE1, APECED, APS1, APSI, PGA1	7.23438	2.85487	2.31e-10	3.48e-09	3.0449
KRT8	keratin 8	3856	CARD2, CK-8, CK8, CYK8, K2C8, K8, KO	4.84014	2.27505	2.35e-10	3.55e-09	15.3798
ENKD1	enkurin domain containing 1	84080	C16ORF48, DAKV6410, FBB11	-2.29024	-1.1955	2.37e-10	3.57e-09	10.6409
BBS1	Bardet-Biedl syndrome 1	582	BBS2L2	-1.59788	-0.676157	2.37e-10	3.57e-09	7.5348
ADAP1	ArfGAP with dual PH domains 1	11033	CENTA1, GCS1L, P42IP4	2.59672	1.37669	2.39e-10	3.59e-09	5.9632
PLAAT3	phospholipase A and acyltransferase 3	11145	ADPLA, FPLD9, H-REV107, H-REV107-1, HRASLS3, HREV107, HREV107-1, HREV107-3, HRSL3, PLA2G16, PLAAT-3	4.00449	2.00162	2.45e-10	3.67e-09	9.9276
CFAP77	cilia and flagella associated protein 77	389799	C9ORF171	-9.20725	-3.20277	2.52e-10	3.78e-09	7.486
NRG1	neuregulin 1	3084	ARIA, GGF, GGF2, HGL, HRG, HRG1, HRGA, MST131, MSTP131, NDF, NRG1-IT2, SMDF	2.835	1.50335	2.65e-10	3.96e-09	11.4659
SHOC2	SHOC2 leucine rich repeat scaffold protein	8036	NSLH1, SIAA0862, SOC2, SUR8	1.89602	0.922976	2.73e-10	4.07e-09	12.8965
NRK	Nik related kinase	203447	NESK	8.98252	3.16712	2.78e-10	4.15e-09	12.8403
RAP2C	RAP2C, member of RAS oncogene family	57826	-	1.931	0.949345	2.83e-10	4.22e-09	13.1466
AMPH	amphiphysin	273	AMPH1	-2.06245	-1.04436	3.02e-10	4.48e-09	12.3577
TYMP	thymidine phosphorylase	1890	ECGF, ECGF1, MEDPS1, MNGIE, MTDPS1, PDECGF, TP, HPD-ECGF	5.18721	2.37496	3.06e-10	4.52e-09	6.4985
FBXO36	F-box protein 36	130888	FBX36	-1.55105	-0.633241	3.13e-10	4.62e-09	9.2126
COBLL1	cordon-bleu WH2 repeat protein like 1	22837	COBLR1	2.00204	1.00147	3.24e-10	4.78e-09	10.7427
MXI1	MAX interactor 1, dimerization protein	4601	MAD2, MXD2, MXI, BHLHC11	-1.50323	-0.588066	3.25e-10	4.78e-09	11.4597
SCART1	scavenger receptor family member expressed on T cells 1	619207	-	-2.41732	-1.27341	3.31e-10	4.88e-09	7.3557
LRRIQ1	leucine rich repeats and IQ motif containing 1	84125	-	-2.94099	-1.5563	3.32e-10	4.88e-09	10.4392
ZPLD1	zona pellucida like domain containing 1	131368	-	11.1461	3.47847	3.36e-10	4.94e-09	5.4303
ZIC5	Zic family zinc finger 5	85416	-	-3.83855	-1.94056	3.37e-10	4.94e-09	12.4546
MED8	mediator complex subunit 8	112950	ARC32	1.59245	0.671252	3.37e-10	4.95e-09	11.9377
PCDHB9	protocadherin beta 9	56127	PCDH-BETA9, PCDH3H	1.98189	0.986877	3.4e-10	4.99e-09	8.5719
CCL5	C-C motif chemokine ligand 5	6352	D17S136E, RANTES, SCYA5, SIS-DELTA, SISD, TCP228, EOCP	33.9969	5.08733	3.44e-10	5.03e-09	6.6868
SEMA3E	semaphorin 3E	9723	M-SEMAH, M-SEMAK, SEMAH, COLL-5	8.50765	3.08876	3.45e-10	5.05e-09	9.9321
EPB41L4A	erythrocyte membrane protein band 4.1 like 4A	64097	EPB41L4, NBL4	-2.24571	-1.16717	3.47e-10	5.08e-09	11.3648
IL12A	interleukin 12A	3592	CLMF, IL-12A, NFSK, NKSF1, P35	2.93337	1.55256	3.48e-10	5.08e-09	6.5945
CCDC74B	coiled-coil domain containing 74B	91409	-	-2.35857	-1.23791	3.54e-10	5.17e-09	9.7576
PICK1	protein interacting with PRKCA 1	9463	PICK, PRKCABP	1.56052	0.642023	3.62e-10	5.28e-09	11.1368
CALY	calcyon neuron specific vesicular protein	50632	DRD1IP, NSG3	3.02539	1.59712	3.68e-10	5.37e-09	7.2851
CBLN4	cerebellin 4 precursor	140689	CBLNL1	29.0044	4.8582	3.71e-10	5.4e-09	4.8164
MARCHF4	membrane associated ring-CH-type finger 4	57574	MARCH-IV, MARCH4, RNF174	7.875	2.97728	3.86e-10	5.61e-09	12.3985
COL20A1	collagen type XX alpha 1 chain	57642	-	8.62952	3.10928	3.87e-10	5.62e-09	4.7989
MTERF2	mitochondrial transcription termination factor 2	80298	MTERFD3, MTERFL	-1.51273	-0.597151	3.87e-10	5.62e-09	11.0977
FZD8	frizzled class receptor 8	8325	FZ-8, HFZ8	3.45259	1.78768	4.05e-10	5.87e-09	11.5861
NEFH	neurofilament heavy chain	4744	CMT2CC, NFH	1.53288	0.616246	4.09e-10	5.92e-09	9.8307
CACNB2	calcium voltage-gated channel auxiliary subunit beta 2	783	CAB2, CACNLB2, CAVB2, MYSB	2.32089	1.21468	4.28e-10	6.19e-09	7.9563
ITGA6	integrin subunit alpha 6	3655	CD49F, ITGA6A, ITGA6B, JEB6, VLA-6	-1.63937	-0.71314	4.29e-10	6.2e-09	13.3146
ZNF365	zinc finger protein 365	22891	SU48, UAN, ZNF365D	3.76933	1.91431	4.32e-10	6.23e-09	9.0753
ADGRG1	adhesion G protein-coupled receptor G1	9289	BFPP, BPPR, CDCBM14B, CDCBM15A, GPR56, TM7LN4, TM7XN1	-2.16257	-1.11275	4.32e-10	6.23e-09	12.2939
ANKRD30B	ankyrin repeat domain 30B	374860	NY-BR-1.1	9.82822	3.29693	4.42e-10	6.36e-09	5.8739
CPNE7	copine 7	27132	-	5.49706	2.45866	4.59e-10	6.61e-09	7.6859
ETV5	ETS variant transcription factor 5	2119	ERM	1.63418	0.708567	4.6e-10	6.61e-09	13.2428
LOC102724159	periodic tryptophan protein 2 homolog	102724159	-	1.83269	0.873963	4.61e-10	6.62e-09	10.5497
SYT17	synaptotagmin 17	51760	SYT-17, SYTXVII	-2.41299	-1.27082	4.68e-10	6.72e-09	10.0499
CCDC188	coiled-coil domain containing 188	388849	-	-8.35865	-3.06327	4.72e-10	6.77e-09	7.6541
ASAH1	N-acylsphingosine amidohydrolase 1	427	AC, ACDASE, ASAH, PHP, PHP32, SMAPME	2.38965	1.2568	4.74e-10	6.79e-09	13.4629
MORN1	MORN repeat containing 1	79906	-	-2.05653	-1.04021	4.84e-10	6.91e-09	9.6863
AKAP14	A-kinase anchoring protein 14	158798	AKAP28, PRKA14	-4.50585	-2.1718	4.9e-10	7e-09	4.7569
FHIP2A	FHF complex subunit HOOK interacting protein 2A	57700	FAM160B1, KIAA1600, BA106M7.3	1.79232	0.841829	4.97e-10	7.1e-09	12.392
DUSP7	dual specificity phosphatase 7	1849	MKPX, PYST2	1.69695	0.762946	4.99e-10	7.13e-09	11.2061
PCDHAC1	protocadherin alpha subfamily C, 1	56135	PCDH-ALPHA-C1	1.90177	0.927344	5.05e-10	7.2e-09	8.2923
RASSF4	Ras association domain family member 4	83937	AD037	3.14838	1.65461	5.09e-10	7.25e-09	12.9713
DENND3	DENN domain containing 3	22898	-	4.76363	2.25206	5.11e-10	7.28e-09	11.1819
OAS2	2'-5'-oligoadenylate synthetase 2	4939	-	30.1119	4.91226	5.13e-10	7.29e-09	11.1356
OR2T33	olfactory receptor family 2 subfamily T member 33	391195	OR1-56, OR2T32	11.1269	3.47598	5.15e-10	7.32e-09	2.0922
COBL	cordon-bleu WH2 repeat protein	23242	-	2.36815	1.24376	5.22e-10	7.41e-09	6.6945
ECRG4	ECRG4 augurin precursor	84417	C2ORF40	-4.26735	-2.09334	5.22e-10	7.41e-09	6.0683
KMO	kynurenine 3-monooxygenase	8564	DJ317G22.1	21.2239	4.40762	5.4e-10	7.65e-09	9.9272
AC109583.3				-3.46052	-1.79099	5.41e-10	7.66e-09	5.1676
MYEOV	myeloma overexpressed	26579	OCIM	7.23127	2.85425	5.48e-10	7.75e-09	5.4314
PADI1	peptidyl arginine deiminase 1	29943	HPAD10, PAD1, PDI, PDI1	4.34697	2.12001	5.5e-10	7.77e-09	7.0616
MSMP	microseminoprotein, prostate associated	692094	PSMP	4.47557	2.16207	5.55e-10	7.84e-09	4.7778
TOX2	TOX high mobility group box family member 2	84969	C20ORF100, GCX-1, GCX1, DJ1108D11.2, DJ495O3.1	-2.60288	-1.38011	5.78e-10	8.15e-09	9.5589
PLN	phospholamban	5350	CMD1P, CMH18, PLB	17.3524	4.11706	5.8e-10	8.17e-09	3.7588
UBE3D	ubiquitin protein ligase E3D	90025	C6ORF157, H10BH, UBE2CBP, YJR141W	-1.90001	-0.926004	6.03e-10	8.5e-09	10.0773
NELL2	neural EGFL like 2	4753	NRP2	-3.4437	-1.78396	6.12e-10	8.62e-09	14.5434
DPCD	deleted in primary ciliary dyskinesia homolog (mouse)	25911	-	-1.54194	-0.624751	6.32e-10	8.89e-09	11.4005
PLEKHM3	pleckstrin homology domain containing M3	389072	DAPR, PLEKHM1L	1.50153	0.58643	6.39e-10	8.97e-09	11.2088
BCL2	BCL2 apoptosis regulator	596	BCL-2, PPP1R50	-3.02333	-1.59614	6.4e-10	8.98e-09	11.2904
ALCAM	activated leukocyte cell adhesion molecule	214	CD166, MEMD	7.47379	2.90184	6.67e-10	9.33e-09	14.703
C5	complement C5	727	C5D, C5A, C5B, CPAMD4, ECLZB	-3.78832	-1.92156	6.76e-10	9.44e-09	10.9091
CCDC61	coiled-coil domain containing 61	729440	VFL3, HVFL3	-1.52484	-0.608657	6.87e-10	9.58e-09	9.245
STRIP2	striatin interacting protein 2	57464	FAM40B, FAR11B	-2.23471	-1.16009	6.87e-10	9.58e-09	10.5249
IRF5	interferon regulatory factor 5	3663	SLEB10	4.79623	2.2619	6.91e-10	9.62e-09	3.6747
MGAT4C	MGAT4 family member C	25834	GNTIVH, HGNT-IV-H	8.89121	3.15238	6.91e-10	9.62e-09	7.6685
CDK7	cyclin dependent kinase 7	1022	CAK, CAK1, CDKN7, HCAK, MO15, STK1, P39MO15	1.5907	0.669664	6.99e-10	9.72e-09	11.5803
SCN4B	sodium voltage-gated channel beta subunit 4	6330	ATFB17, LQT10, NAVBETA4	-2.16547	-1.11468	7.14e-10	9.91e-09	6.678
LRRC17	leucine rich repeat containing 17	10234	P37NB	4.72296	2.23969	7.23e-10	1e-08	14.982
TMOD2	tropomodulin 2	29767	N-TMOD, NTMOD	2.07639	1.05408	7.32e-10	1.01e-08	11.3597
GPR39	G protein-coupled receptor 39	2863	ZNR	4.31718	2.11009	7.35e-10	1.02e-08	6.9075
KRTAP2-3	keratin associated protein 2-3	730755	KAP2.3, KAP2.4, KRTAP2-4, KRTAP2.3, KRTAP2.4	18.6356	4.21999	7.35e-10	1.02e-08	7.8893
CXCL12	C-X-C motif chemokine ligand 12	6387	IRH, PBSF, SCYB12, SDF1, TLSF, TPAR1	11.3292	3.50197	7.54e-10	1.04e-08	11.0999
SERPINB8	serpin family B member 8	5271	C18ORF53, CAP2, PI-8, PI8, PSS5	3.42777	1.77727	7.64e-10	1.05e-08	10.3853
AC106886.5				1.94224	0.957724	7.68e-10	1.06e-08	6.2831
TROAP	trophinin associated protein	10024	TASTIN	-2.02221	-1.01593	7.75e-10	1.07e-08	12.2821
ZFP42	ZFP42 zinc finger protein	132625	REX-1, REX1, ZNF754, ZFP-42	11.9964	3.58453	7.75e-10	1.07e-08	8.6012
BIRC7	baculoviral IAP repeat containing 7	79444	KIAP, LIVIN, ML-IAP, MLIAP, RNF50	10.0974	3.33591	7.82e-10	1.07e-08	6.9116
ZBTB5	zinc finger and BTB domain containing 5	9925	-	-1.53853	-0.621549	7.95e-10	1.09e-08	12.6436
VAT1L	vesicle amine transport 1 like	57687	-	-2.8667	-1.51939	8.14e-10	1.12e-08	13.7116
FABP3	fatty acid binding protein 3	2170	FABP11, H-FABP, M-FABP, MDGI, O-FABP	2.87384	1.52298	8.24e-10	1.13e-08	10.5977
CYTIP	cytohesin 1 interacting protein	9595	B3-1, CASP, CYBR, CYTHIP, HE, PSCDBP	6.8689	2.78008	8.28e-10	1.13e-08	2.5701
ZNF214	zinc finger protein 214	7761	BAZ-1, BAZ1	-3.21922	-1.68671	8.29e-10	1.14e-08	9.4355
OAF	out at first homolog	220323	NS5ATP13TP2	-2.28271	-1.19075	8.33e-10	1.14e-08	11.3578
IRF6	interferon regulatory factor 6	3664	LPS, OFC6, PIT, PPS, PPS1, VWS, VWS1	8.04666	3.00839	8.52e-10	1.16e-08	6.9561
LYPD6	LY6/PLAUR domain containing 6	130574	-	1.64753	0.720301	8.57e-10	1.17e-08	11.3736
EPSTI1	epithelial stromal interaction 1	94240	BRESI1	16.4866	4.04322	8.65e-10	1.18e-08	10.411
MCTP2	multiple C2 and transmembrane domain containing 2	55784	-	9.73655	3.28341	8.68e-10	1.18e-08	6.9124
BAALC	BAALC binder of MAP3K1 and KLF4	79870	-	-6.30244	-2.65591	8.72e-10	1.19e-08	12.8774
TRIM4	tripartite motif containing 4	89122	RNF87	1.62684	0.702069	8.82e-10	1.2e-08	10.6111
RFLNA	refilin A	144347	CFM2, FAM101A	-1.82197	-0.865501	8.9e-10	1.21e-08	7.9077
CABS1	calcium binding protein, spermatid associated 1	85438	C4ORF35, CLPH, NYD-SP26	-5.37215	-2.4255	8.95e-10	1.21e-08	6.8781
SOX30	SRY-box transcription factor 30	11063	-	-2.39123	-1.25775	9.4e-10	1.27e-08	4.9891
UBAP1L	ubiquitin associated protein 1 like	390595	UBAP-1L	-1.5219	-0.605875	9.67e-10	1.31e-08	8.1783
TMEM190	transmembrane protein 190	147744	MDAC1	8.70341	3.12158	9.73e-10	1.31e-08	6.9181
BNC1	basonuclin zinc finger protein 1	646	BNC, BSN1, HST19447, POF16, BN1	6.58152	2.71842	9.81e-10	1.32e-08	7.7704
C6orf132	chromosome 6 open reading frame 132	647024	LNCCCLM, BA7K24.2	7.96498	2.99367	9.9e-10	1.33e-08	10.0298
ATXN7L1	ataxin 7 like 1	222255	ATXN7L4	-1.98426	-0.988599	1.01e-09	1.36e-08	10.6698
EFCAB13	EF-hand calcium binding domain 13	124989	C17ORF57	1.90378	0.928865	1.02e-09	1.38e-08	6.9295
B3GALT5	beta-1,3-galactosyltransferase 5	10317	B3GALT-V, B3GALTX, B3T5, GLCT5, BETA-1,3-GALTASE 5, BETA-3-GX-T5, BETA3GAL-T5	3.49403	1.80489	1.06e-09	1.42e-08	11.0558
CAV2	caveolin 2	858	CAV	9.34419	3.22407	1.07e-09	1.44e-08	12.9154
SOX18	SRY-box transcription factor 18	54345	HLTRS, HLTS	6.62656	2.72826	1.08e-09	1.45e-08	4.6213
IRS1	insulin receptor substrate 1	3667	HIRS-1	-1.58181	-0.661578	1.09e-09	1.46e-08	14.2558
FANCA	FA complementation group A	2175	FA, FA-H, FA1, FAA, FACA, FAH, FANCH	-2.13444	-1.09386	1.09e-09	1.46e-08	12.6576
NUDT1	nudix hydrolase 1	4521	MTH1	-1.8756	-0.907349	1.15e-09	1.53e-08	11.4092
STX3	syntaxin 3	6809	DIAR12, MVID2, RDMVID, STX3A	2.98299	1.57676	1.15e-09	1.54e-08	11.5744
MKS1	MKS transition zone complex subunit 1	54903	BBS13, JBTS28, MES, MKS, POC12	-1.51814	-0.602309	1.18e-09	1.58e-08	11.2031
RASAL2	RAS protein activator like 2	9462	NGAP	1.5107	0.595216	1.18e-09	1.58e-08	13.1566
C20orf202	chromosome 20 open reading frame 202	400831	-	-10.3153	-3.36671	1.2e-09	1.6e-08	2.4927
AKR1C1	aldo-keto reductase family 1 member C1	1645	2-ALPHA-HSD, 20-ALPHA-HSD, C9, DD1, DD1/DD2, DDH, DDH1, H-37, HAKRC, HBAB, MBAB	1.71123	0.775035	1.21e-09	1.61e-08	8.3868
NPHP4	nephrocystin 4	261734	POC10, SLSN4	-2.25716	-1.17451	1.23e-09	1.64e-08	11.381
MAPK13	mitogen-activated protein kinase 13	5603	MAPK 13, MAPK-13, PRKM13, SAPK4, P38DELTA	2.2141	1.14672	1.25e-09	1.66e-08	8.8563
ANKRD9	ankyrin repeat domain 9	122416	-	-1.74303	-0.801598	1.26e-09	1.67e-08	11.8119
WDR90	WD repeat domain 90	197335	C16ORF15, C16ORF16, C16ORF17, C16ORF18, C16ORF19, POC16	-1.9585	-0.969751	1.26e-09	1.67e-08	11.9727
BST2	bone marrow stromal cell antigen 2	684	CD317, HM1.24, TETHERIN	12.204	3.60928	1.27e-09	1.69e-08	11.3032
FSTL3	follistatin like 3	10272	FLRG, FSRP	10.9718	3.45573	1.29e-09	1.71e-08	13.2269
EFNB3	ephrin B3	1949	EFL6, EPLG8, LERK8	-2.33309	-1.22224	1.29e-09	1.71e-08	12.0611
DOCK10	dedicator of cytokinesis 10	55619	DRIP2, NBLA10300, ZIZ3	2.00925	1.00666	1.29e-09	1.71e-08	10.4669
CCR7	C-C motif chemokine receptor 7	1236	BLR2, CC-CKR-7, CCR-7, CD197, CDW197, CMKBR7, EBI1	8.72842	3.12572	1.3e-09	1.72e-08	4.3604
NFKB2	nuclear factor kappa B subunit 2	4791	CVID10, H2TF1, LYT-10, LYT10, NF-KB2, P100, P49/P100, P52	1.52655	0.610273	1.41e-09	1.87e-08	12.2462
CRYBB1	crystallin beta B1	1414	CATCN3, CTRCT17	26.8457	4.74662	1.45e-09	1.91e-08	11.1864
PPM1N	protein phosphatase, Mg2+/Mn2+ dependent 1N (putative)	147699	-	2.54108	1.34544	1.46e-09	1.92e-08	4.8004
HES2	hes family bHLH transcription factor 2	54626	BHLHB40	4.41245	2.14158	1.47e-09	1.93e-08	4.567
TSHZ2	teashirt zinc finger homeobox 2	128553	C20ORF17, OVC10-2, TSH2, ZABC2, ZNF218	-2.36859	-1.24403	1.51e-09	1.99e-08	9.7799
CXCL5	C-X-C motif chemokine ligand 5	6374	ENA-78, SCYB5	-2.11941	-1.08366	1.53e-09	2e-08	10.7388
HSPB3	heat shock protein family B (small) member 3	8988	DHMN2C, HMN2C, HMND4, HSPL27	22.6211	4.4996	1.53e-09	2e-08	4.6153
C1QTNF4	C1q and TNF related 4	114900	CTRP4, ZACRP4	-6.13596	-2.61729	1.54e-09	2.02e-08	7.7168
AC010542.3				-5.577	-2.47949	1.55e-09	2.03e-08	3.3414
SORT1	sortilin 1	6272	GP95, LDLCQ6, NT3, NTR3	2.24691	1.16794	1.65e-09	2.15e-08	14.8437
LGI3	leucine rich repeat LGI family member 3	203190	IDDMDS, LGIL4	9.96272	3.31654	1.65e-09	2.15e-08	4.2104
STON1	stonin 1	11037	SALF, SBLF, STN1, STNB1	-1.77621	-0.828806	1.65e-09	2.15e-08	11.1345
CIMIP5	ciliary microtubule inner protein 5	130813	C2ORF50	-2.74583	-1.45724	1.68e-09	2.19e-08	5.4434
RIC8B	RIC8 guanine nucleotide exchange factor B	55188	RIC8, HSYN	-1.678	-0.746744	1.7e-09	2.21e-08	12.3427
BARX1	BARX homeobox 1	56033	-	2.8064	1.48872	1.76e-09	2.28e-08	4.8547
UNC5D	unc-5 netrin receptor D	137970	PRO34692, UNC5H4	1.61671	0.693059	1.84e-09	2.38e-08	11.6836
C22orf15	chromosome 22 open reading frame 15	150248	N27C7-3	-6.75689	-2.75636	1.87e-09	2.41e-08	8.2177
PTHLH	parathyroid hormone like hormone	5744	BDE2, HHM, PLP, PTHR, PTHRP	19.8547	4.31141	1.88e-09	2.43e-08	10.5128
PRR16	proline rich 16	51334	DSC54, LARGEN	4.8557	2.27968	1.91e-09	2.46e-08	9.9777
GTSE1	G2 and S-phase expressed 1	51512	B99	-2.04497	-1.03208	1.93e-09	2.48e-08	13.1436
CPAMD8	C3 and PZP like alpha-2-macroglobulin domain containing 8	27151	ASGD8, K-CAP, VIP	-2.8185	-1.49493	1.93e-09	2.48e-08	10.9761
FUCA1	alpha-L-fucosidase 1	2517	FUCA	2.38378	1.25325	1.93e-09	2.48e-08	10.6529
IGF1	insulin like growth factor 1	3479	IGF, IGF-I, IGFI, MGF	13.3811	3.74212	1.97e-09	2.53e-08	7.0329
NRM	nurim	11270	NRM29	-1.75931	-0.815009	1.97e-09	2.53e-08	11.7953
TMEM40	transmembrane protein 40	55287	-	13.3505	3.73882	1.98e-09	2.53e-08	5.2345
NUDT4	nudix hydrolase 4	11163	DIPP-2B, DIPP2, DIPP2ALPHA, DIPP2BETA, HDCMB47P, NUDT4B	1.78328	0.834532	1.99e-09	2.54e-08	13.0795
SLF1	SMC5/6 complex localization factor 1	84250	ANKRD32, BRCTD1, BRCTX, HNSE5	-2.04845	-1.03453	2.01e-09	2.57e-08	11.8028
FABP4	fatty acid binding protein 4	2167	A-FABP, AFABP, ALBP, HEL-S-104, AP2	28.1624	4.8157	2.01e-09	2.57e-08	8.2363
ITGA2B	integrin subunit alpha 2b	3674	BDPLT16, BDPLT2, CD41, CD41B, GP2B, GPIIB, GT, GT1, GTA, HPA3, PPP1R93	-4.04366	-2.01566	2.03e-09	2.59e-08	7.3139
SPATA8	spermatogenesis associated 8	145946	SRG8	-10.355	-3.37226	2.04e-09	2.6e-08	3.543
CPED1	cadherin like and PC-esterase domain containing 1	79974	C7ORF58	3.60923	1.85169	2.05e-09	2.62e-08	6.8051
RCAN1	regulator of calcineurin 1	1827	ADAPT78, CSP1, DSC1, DSCR1, MCIP1, RCN1	5.98757	2.58197	2.06e-09	2.63e-08	14.3013
AP1G2	adaptor related protein complex 1 subunit gamma 2	8906	G2AD	1.95312	0.965778	2.07e-09	2.63e-08	11.3495
CTNND2	catenin delta 2	1501	GT24, NPRAP	-3.34487	-1.74195	2.09e-09	2.66e-08	12.8193
TACC3	transforming acidic coiled-coil containing protein 3	10460	ERIC-1, ERIC1, TACC4, MASKIN	-1.93764	-0.954297	2.11e-09	2.68e-08	14.1481
ABCA3	ATP binding cassette subfamily A member 3	21	ABC-C, ABC3, EST111653, LBM180, SMDP3	1.69894	0.764638	2.14e-09	2.71e-08	11.8771
KLHL20	kelch like family member 20	27252	KHLHX, KLEIP, KLHLX	1.68156	0.7498	2.21e-09	2.79e-08	11.8777
CLRN1	clarin 1	7401	RP61, USH3, USH3A	3.63665	1.86261	2.27e-09	2.86e-08	6.6
ADAMTS6	ADAM metallopeptidase with thrombospondin type 1 motif 6	11174	ADAM-TS 6, ADAM-TS6, ADAMTS-6	2.95062	1.56102	2.28e-09	2.88e-08	10.7826
RIPK1	receptor interacting serine/threonine kinase 1	8737	AIEFL, IMD57, RIP, RIP-1, RIP1	1.64024	0.713903	2.28e-09	2.87e-08	12.0916
SCX	scleraxis bHLH transcription factor	642658	SCXA, SCXB, BHLHA48	6.95119	2.79726	2.28e-09	2.87e-08	8.5036
SLC13A5	solute carrier family 13 member 5	284111	DEE25, EIEE25, INDY, NACT, MINDY	-1.78926	-0.839367	2.29e-09	2.88e-08	7.9528
TENM4	teneurin transmembrane protein 4	26011	DOC4, ETM5, ODZ4, TEN4, TNM4, TEN-M4, TEN-4	-2.13706	-1.09563	2.36e-09	2.97e-08	12.9203
ISG15	ISG15 ubiquitin like modifier	9636	G1P2, IFI15, IMD38, IP17, UCRP, HUCRP	12.3429	3.62561	2.38e-09	2.98e-08	12.9513
GSTA4	glutathione S-transferase alpha 4	2941	GSTA4-4, GTA4	-1.57602	-0.656286	2.4e-09	3e-08	12.8705
TRPV2	transient receptor potential cation channel subfamily V member 2	51393	VRL, VRL-1, VRL1	12.3741	3.62925	2.48e-09	3.11e-08	10.1056
ASF1B	anti-silencing function 1B histone chaperone	55723	CIA-II	-2.38735	-1.25541	2.49e-09	3.11e-08	12.2535
OR2T8	olfactory receptor family 2 subfamily T member 8	343172	OR2T8P	4.53044	2.17965	2.54e-09	3.17e-08	3.6391
USP21	ubiquitin specific peptidase 21	27005	USP16, USP23	-1.60977	-0.686857	2.55e-09	3.18e-08	11.6898
AK8	adenylate kinase 8	158067	AK 8, C9ORF98, DDX31	-2.22051	-1.15089	2.56e-09	3.19e-08	7.0585
TFCP2L1	transcription factor CP2 like 1	29842	CRTR1, LBP-9, LBP9	4.32731	2.11347	2.57e-09	3.21e-08	4.4622
C1GALT1	core 1 synthase, glycoprotein-N-acetylgalactosamine 3-beta-galactosyltransferase 1	56913	C1GALT, T-SYNTHASE	1.53373	0.617046	2.65e-09	3.28e-08	12.1732
RHBDF2	rhomboid 5 homolog 2	79651	RHBDL5, RHBDL6, TOC, TOCG, IRHOM2	4.90462	2.29414	2.68e-09	3.32e-08	10.2994
ADSS1	adenylosuccinate synthase 1	122622	ADSSL1, MPD5	-2.28423	-1.19171	2.72e-09	3.37e-08	9.3133
ABHD6	abhydrolase domain containing 6, acylglycerol lipase	57406	-	-2.29148	-1.19628	2.86e-09	3.53e-08	9.8891
GSX2	GS homeobox 2	170825	DMJDS2, GSH2	11.1118	3.47402	2.88e-09	3.56e-08	6.1609
KLHL30	kelch like family member 30	377007	-	13.6044	3.766	2.89e-09	3.57e-08	7.7664
TCTN1	tectonic family member 1	79600	JBTS13, TECT1	-1.52541	-0.609196	2.91e-09	3.58e-08	11.9984
SPATA13	spermatogenesis associated 13	221178	ARHGEF29, ASEF2	-2.69589	-1.43076	2.93e-09	3.61e-08	11.9612
CIB2	calcium and integrin binding family member 2	10518	DFNB48, KIP2, USH1J	-2.01884	-1.01353	3.07e-09	3.77e-08	11.6547
ASB13	ankyrin repeat and SOCS box containing 13	79754	-	-2.00479	-1.00345	3.08e-09	3.78e-08	10.8186
AARD	alanine and arginine rich domain containing protein	441376	C8ORF85	-2.0271	-1.01942	3.12e-09	3.83e-08	7.186
AP000781.2				8.67191	3.11635	3.14e-09	3.84e-08	3.4992
LOC102724200	trafficking protein particle complex subunit 10-like	102724200	-	1.96466	0.974276	3.15e-09	3.86e-08	8.8104
CRYBB3	crystallin beta B3	1417	CATCN2, CRYB3, CTRCT22	17.3933	4.12046	3.17e-09	3.87e-08	8.766
LIPA	lipase A, lysosomal acid type	3988	CESD, LAL	1.5843	0.66385	3.17e-09	3.87e-08	13.137
PYCARD	PYD and CARD domain containing	29108	ASC, CARD5, TMS, TMS-1, TMS1	3.66283	1.87296	3.18e-09	3.89e-08	6.6469
RASD2	RASD family member 2	23551	RHES, TEM2	-4.04929	-2.01767	3.28e-09	4e-08	3.8396
CPNE8	copine 8	144402	-	1.99984	0.999885	3.31e-09	4.04e-08	10.8621
SPINT1	serine peptidase inhibitor, Kunitz type 1	6692	HAI, HAI1, MANSC2	4.63555	2.21274	3.32e-09	4.04e-08	9.0175
ASB5	ankyrin repeat and SOCS box containing 5	140458	ASB-5	18.2382	4.18889	3.36e-09	4.08e-08	4.6803
SYNGR2	synaptogyrin 2	9144	-	1.99696	0.997804	3.39e-09	4.12e-08	11.7294
TUBA4A	tubulin alpha 4a	7277	ALS22, CMYO26, FTDALS9, H2-ALPHA, OZEMA23, SPAX11, TUBA1	10.3985	3.37831	3.41e-09	4.13e-08	8.2336
ADCY4	adenylate cyclase 4	196883	AC4	4.89982	2.29273	3.47e-09	4.2e-08	4.1809
PURG	purine rich element binding protein G	29942	PURG-A, PURG-B, PURGA, PURGB	-2.05671	-1.04034	3.49e-09	4.23e-08	9.7254
SH3RF2	SH3 domain containing ring finger 2	153769	HEPP1, POSHER, PPP1R39, RNF158	5.48499	2.45549	3.57e-09	4.32e-08	9.6933
TGFB1	transforming growth factor beta 1	7040	CED, DPD1, IBDIMDE, LAP, TGF-BETA1, TGFB, TGFBETA	8.17705	3.03158	3.67e-09	4.44e-08	12.7444
FKBP1A	FKBP prolyl isomerase 1A	2280	FKBP-12, FKBP-1A, FKBP1, FKBP12, PKC12, PKCI2, PPIASE	1.93769	0.954338	3.71e-09	4.48e-08	14.396
WDR93	WD repeat domain 93	56964	C1D-87, CFAP297, FAP297	-2.32456	-1.21696	3.8e-09	4.57e-08	5.7398
RFX4	regulatory factor X4	5992	NYD-SP10	-8.16068	-3.02869	3.81e-09	4.58e-08	11.9979
MMP16	matrix metallopeptidase 16	4325	C8ORF57, MMP-X2, MT-MMP2, MT-MMP3, MT3-MMP	1.77175	0.825175	3.81e-09	4.58e-08	13.2806
DYSF	dysferlin	8291	FER1L1, LGMD2B, LGMDR2, MMD1	14.1552	3.82326	3.86e-09	4.64e-08	12.9454
RGS7BP	regulator of G protein signaling 7 binding protein	401190	R7BP	-3.36694	-1.75144	3.86e-09	4.63e-08	8.4175
CACNA1H	calcium voltage-gated channel subunit alpha1 H	8912	CACNA1HB, CAV3.2, ECA6, EIG6, HALD4	1.66908	0.739056	3.86e-09	4.64e-08	12.0495
LMNB2	lamin B2	84823	EPM9, LAMB2, LMN2, MCPH27	-1.56353	-0.644809	3.88e-09	4.65e-08	15.3362
DNAJC6	DnaJ heat shock protein family (Hsp40) member C6	9829	DJC6, PARK19	2.82208	1.49676	3.92e-09	4.69e-08	11.1338
CAPN12	calpain 12	147968	-	2.55914	1.35566	4.07e-09	4.87e-08	6.7149
TNFRSF4	TNF receptor superfamily member 4	7293	ACT35, CD134, IMD16, OX40, TXGP1L	4.65087	2.2175	4.09e-09	4.88e-08	3.8245
GALR1	galanin receptor 1	2587	GALNR, GALNR1	8.06492	3.01166	4.15e-09	4.96e-08	3.581
CEP162	centrosomal protein 162	22832	C6ORF84, KIAA1009, QN1	-1.9711	-0.979002	4.16e-09	4.97e-08	11.5471
ADCK2	aarF domain containing kinase 2	90956	AARF	1.61607	0.692489	4.21e-09	5.02e-08	9.8619
TARS1	threonyl-tRNA synthetase 1	6897	TARS, TTD7, THRRS	1.51575	0.600033	4.22e-09	5.03e-08	14.5663
OAS3	2'-5'-oligoadenylate synthetase 3	4940	P100, P100OAS	7.83091	2.96918	4.26e-09	5.07e-08	12.9482
HAVCR1	hepatitis A virus cellular receptor 1	26762	CD365, HAVCR, HAVCR-1, KIM-1, KIM1, TIM, TIM-1, TIM1, TIMD-1, TIMD1	14.8221	3.88968	4.32e-09	5.14e-08	5.4564
C1QL4	complement C1q like 4	338761	C1QTNF11, CTRP11	-5.11644	-2.35514	4.38e-09	5.2e-08	6.3909
HIF1A	hypoxia inducible factor 1 subunit alpha	3091	HIF-1-ALPHA, HIF-1A, HIF-1ALPHA, HIF1, HIF1-ALPHA, MOP1, PASD8, BHLHE78	2.40993	1.26899	4.42e-09	5.25e-08	15.8527
CA13	carbonic anhydrase 13	377677	CAXIII	2.08178	1.05782	4.47e-09	5.3e-08	8.5153
HS6ST2	heparan sulfate 6-O-sulfotransferase 2	90161	MRXSPM	2.14527	1.10116	4.51e-09	5.34e-08	11.6158
AC068831.7				-2.01193	-1.00858	4.55e-09	5.38e-08	10.1042
ARHGAP32	Rho GTPase activating protein 32	9743	GC-GAP, GRIT, PX-RICS, RICS, P200RHOGAP, P250GAP	-1.52703	-0.610725	4.56e-09	5.39e-08	12.5133
KCNG2	potassium voltage-gated channel modifier subfamily G member 2	26251	KCNF2, KV6.2	5.29324	2.40415	4.58e-09	5.41e-08	5.769
FANCB	FA complementation group B	2187	FA2, FAAP90, FAAP95, FAB, FACB	-1.70276	-0.767874	4.61e-09	5.44e-08	10.1435
SECTM1	secreted and transmembrane 1	6398	K12, SECTM	5.29727	2.40525	4.62e-09	5.44e-08	4.0699
ZDHHC2	zDHHC palmitoyltransferase 2	51201	DHHC2, ZNF372	1.71114	0.774959	4.77e-09	5.61e-08	12.6
SLFN11	schlafen family member 11	91607	SLFN8/9	-2.95662	-1.56395	4.81e-09	5.66e-08	8.513
FUZ	fuzzy planar cell polarity protein	80199	CPLANE3, FY, NTD	-2.33084	-1.22085	4.83e-09	5.68e-08	10.8569
RAB31	RAB31, member RAS oncogene family	11031	RAB22B	1.60955	0.686653	4.87e-09	5.72e-08	13.8132
NANOS3	nanos C2HC-type zinc finger 3	342977	NANOS1L, NOS3, ZC2HC12C	3.21754	1.68596	4.89e-09	5.74e-08	5.4583
RXFP1	relaxin family peptide receptor 1	59350	LGR7, RXFPR1	17.9331	4.16455	4.96e-09	5.81e-08	1.687
DNAH6	dynein axonemal heavy chain 6	1768	DNHL1, DNAHC6, HL-2, HL2	-5.15717	-2.36658	5.02e-09	5.88e-08	9.5334
SYT16	synaptotagmin 16	83851	CHR14SYT, SYT14L, STREP14, SYT14R	1.6822	0.750345	5.09e-09	5.95e-08	8.7731
TRAPPC6B	trafficking protein particle complex subunit 6B	122553	NEDMEBA, TPC6	1.58931	0.668403	5.1e-09	5.97e-08	11.7753
YPEL2	yippee like 2	388403	FKSG4	2.56337	1.35804	5.12e-09	5.98e-08	10.4565
ACKR3	atypical chemokine receptor 3	57007	CMKOR1, CXC-R7, CXCR-7, CXCR7, GPR159, RDC-1, RDC1	6.44214	2.68754	5.25e-09	6.13e-08	12.8428
LSAMP	limbic system associated membrane protein	4045	IGLON3, LAMP	-3.9077	-1.96632	5.37e-09	6.27e-08	12.7096
ZMYM1	zinc finger MYM-type containing 1	79830	MYM	-1.59125	-0.670156	5.51e-09	6.42e-08	11.6176
OPCML	opioid binding protein/cell adhesion molecule like	4978	IGLON1, OBCAM, OPCM	-2.20866	-1.14317	5.52e-09	6.43e-08	10.3748
BMERB1	bMERB domain containing 1	89927	C16ORF45, MINP	1.74463	0.802918	5.62e-09	6.54e-08	12.2125
CEACAM1	CEA cell adhesion molecule 1	634	BGP, BGP1, BGPI	4.31518	2.10942	5.63e-09	6.54e-08	5.5221
EREG	epiregulin	2069	EPR, ER, EP	10.0697	3.33195	5.64e-09	6.55e-08	4.0572
C1orf105	chromosome 1 open reading frame 105	92346	-	6.85202	2.77653	5.65e-09	6.56e-08	4.5842
WNT1	Wnt family member 1	7471	BMND16, INT1, OI15	-11.2159	-3.48747	5.76e-09	6.68e-08	10.2258
ITGBL1	integrin subunit beta like 1	9358	OSCP, TIED	11.9236	3.57575	5.77e-09	6.68e-08	4.5363
TRNP1	TMF1 regulated nuclear protein 1	388610	C1ORF225, TNRP, TRNP	1.90709	0.931375	5.81e-09	6.73e-08	11.2743
GDF10	growth differentiation factor 10	2662	BIP, BMP-3B, BMP3B	-6.21627	-2.63605	5.97e-09	6.91e-08	11.0402
GRIN1	glutamate ionotropic receptor NMDA type subunit 1	2902	DEE101, GLUN1, MRD8, NDHMSD, NDHMSR, NMD-R1, NMDA1, NMDAR1, NR1, HNR1	3.90843	1.96659	5.99e-09	6.93e-08	4.3483
SPANXD	SPANX family member D	64648	CT11.3, CT11.4, SPANX-C, SPANX-D, SPANX-E, SPANXC, SPANXE, DJ171K16.1	13.6988	3.77598	6.17e-09	7.13e-08	2.6971
DTYMK	deoxythymidylate kinase	1841	CDC8, CONPM, PP3731, TMPK, TYMK	-1.59932	-0.67746	6.23e-09	7.19e-08	12.5318
SH3BGR	SH3 domain binding glutamate rich protein	6450	21-GARP	1.88992	0.918322	6.27e-09	7.23e-08	9.3639
ARHGEF4	Rho guanine nucleotide exchange factor 4	50649	ASEF, ASEF1, GEF4, SMIM39, STM6	-2.12623	-1.0883	6.28e-09	7.23e-08	10.9486
SGTB	small glutamine rich tetratricopeptide repeat co-chaperone beta	54557	SGT2	1.63076	0.705545	6.3e-09	7.25e-08	12.032
FAXDC2	fatty acid hydroxylase domain containing 2	10826	C5ORF4	-1.69657	-0.762622	6.36e-09	7.32e-08	9.6677
ZMAT4	zinc finger matrin-type 4	79698	-	-4.52661	-2.17843	6.56e-09	7.54e-08	9.8397
CHIC2	cysteine rich hydrophobic domain 2	26511	BTL	2.26735	1.18101	6.61e-09	7.59e-08	10.3719
GABRQ	gamma-aminobutyric acid type A receptor subunit theta	55879	THETA	-2.46488	-1.30152	6.64e-09	7.61e-08	9.0863
CKAP2L	cytoskeleton associated protein 2 like	150468	-	-1.84849	-0.886351	6.71e-09	7.69e-08	13.0202
HGFAC	HGF activator	3083	HGFA	-1.76305	-0.818077	6.89e-09	7.89e-08	6.5455
YRDC	yrdC N6-threonylcarbamoyltransferase domain containing	79693	DRIP3, GAMOS10, IRIP, SUA5	1.84986	0.887419	6.95e-09	7.95e-08	11.3357
LRRC37A2	leucine rich repeat containing 37 member A2	474170	LRRC37	-2.15333	-1.10657	7.28e-09	8.31e-08	9.3339
HTR7	5-hydroxytryptamine receptor 7	3363	5-HT7	4.50707	2.17219	7.31e-09	8.35e-08	5.3772
CD274	CD274 molecule	29126	ADMIO5, B7-H, B7H1, PD-L1, PDCD1L1, PDCD1LG1, PDL1, HPD-L1	6.65907	2.73532	7.37e-09	8.4e-08	9.5924
STAC2	SH3 and cysteine rich domain 2	342667	24B2, 24B2/STAC2	-4.87118	-2.28427	7.43e-09	8.46e-08	6.1818
GNG7	G protein subunit gamma 7	2788	HG3B	-2.57255	-1.3632	7.64e-09	8.7e-08	9.6166
EPGN	epithelial mitogen	255324	ALGV3072, EPG, PRO9904	19.7046	4.30046	7.68e-09	8.73e-08	6.5456
BBS2	Bardet-Biedl syndrome 2	583	BBS, RP74	-1.56029	-0.641815	7.69e-09	8.74e-08	12.156
C7	complement C7	730	-	-13.794	-3.78597	7.79e-09	8.85e-08	6.724
MDK	midkine	4192	ARAP, MK, NEGF2	-1.62237	-0.698106	7.83e-09	8.88e-08	15.4112
MYRF	myelin regulatory factor	745	11ORF9, C11ORF9, CUGS, MMERV, MRF, NNO1, NDT80, PQN-47	5.43523	2.44234	7.94e-09	8.99e-08	12.9865
SCN9A	sodium voltage-gated channel alpha subunit 9	6335	ETHA, FEB3B, GEFSP7, HSAN2D, NE-NA, NENA, NAV1.7, PN1, SFNP	4.20428	2.07186	7.94e-09	8.99e-08	9.3755
GRIN3A	glutamate ionotropic receptor NMDA type subunit 3A	116443	GLUN3A, NMDAR-L, NMDAR3A, NR3A	-4.26356	-2.09206	7.95e-09	9e-08	6.7655
CLDN4	claudin 4	1364	CPE-R, CPER, CPETR, CPETR1, WBSCR8, HCPE-R	7.41245	2.88995	8.03e-09	9.09e-08	10.3889
TMEM67	transmembrane protein 67	91147	JBTS6, MECKELIN, MKS3, NPHP11, TNEM67	-1.8045	-0.8516	8.14e-09	9.2e-08	11.4339
RIPK2	receptor interacting serine/threonine kinase 2	8767	CARD3, CARDIAK, CCK, GIG30, RICK, RIP2	1.71934	0.781858	8.18e-09	9.24e-08	11.3761
CORO1B	coronin 1B	57175	CORONIN-2	1.8674	0.901031	8.63e-09	9.72e-08	13.1869
AKR1B10	aldo-keto reductase family 1 member B10	57016	AKR1B11, AKR1B12, ALDRLN, ARL-1, ARL1, HIS, HSI	8.344	3.06074	8.82e-09	9.91e-08	3.4191
BOC	BOC cell adhesion associated, oncogene regulated	91653	BOI, CDON2	-3.58472	-1.84186	8.9e-09	1e-07	13.2036
ZNF704	zinc finger protein 704	619279	GIG1	-2.89869	-1.5354	8.92e-09	1e-07	12.5307
PPFIA4	PPFI scaffold protein A4	8497	-	-2.2423	-1.16498	8.97e-09	1.01e-07	8.0531
KMT5C	lysine methyltransferase 5C	84787	SUV420H2, SUV4-20H2	-1.64291	-0.71625	9.05e-09	1.01e-07	10.6634
SAMD9	sterile alpha motif domain containing 9	54809	C7ORF5, DRIF1, M7MLS2, MIRAGE, NFTC, OEF1, OEF2	12.799	3.67796	9.28e-09	1.04e-07	10.9017
GARS1	glycyl-tRNA synthetase 1	2617	CMT2D, DSMAV, GARS, GLYRS, HMN5, HMN5A, HMND5, SMAD1, SMAJI	1.64394	0.717161	9.31e-09	1.04e-07	14.478
SLC39A14	solute carrier family 39 member 14	23516	HCIN, HMNDYT2, LZT-HS4, NET34, ZIP14, CIG19	2.5009	1.32245	9.45e-09	1.06e-07	13.406
MCRIP2	MAPK regulated corepressor interacting protein 2	84331	C16ORF14, FAM195A, C349E10.1	1.65001	0.722478	9.45e-09	1.06e-07	9.4547
TSPAN11	tetraspanin 11	441631	VSSW1971	-2.3903	-1.25719	9.57e-09	1.07e-07	12.404
PACSIN3	protein kinase C and casein kinase substrate in neurons 3	29763	SDPIII	2.03035	1.02173	9.68e-09	1.08e-07	10.8029
DRC3	dynein regulatory complex subunit 3	83450	CFAP134, LRRC48	-1.95734	-0.968892	9.7e-09	1.08e-07	7.9253
CLYBL	citramalyl-CoA lyase	171425	CLB	-4.13223	-2.04692	9.75e-09	1.09e-07	10.5866
INHBA	inhibin subunit beta A	3624	EDF, FRP	17.6087	4.13822	9.94e-09	1.11e-07	13.6255
MXD3	MAX dimerization protein 3	83463	BHLHC13, MAD3, MYX	-2.79791	-1.48435	1e-08	1.11e-07	11.226
S100A4	S100 calcium binding protein A4	6275	18A2, 42A, CAPL, FSP1, MTS1, P9KA, PEL98	6.02976	2.5921	1.02e-08	1.13e-07	10.408
GLRX2	glutaredoxin 2	51022	CGI-133, GRX2	1.51697	0.601191	1.04e-08	1.16e-07	10.657
ZNF684	zinc finger protein 684	127396	-	-1.50236	-0.587226	1.05e-08	1.16e-07	9.074
PRSS23	serine protease 23	11098	SIG13, SPUVE, ZSIG13	6.01352	2.58821	1.09e-08	1.2e-07	16.3481
FAM200C	family with sequence similarity 200 member C	63920	BUSTER3, C5ORF54, ZBED8	-2.1344	-1.09383	1.09e-08	1.2e-07	10.1283
GALNT3	polypeptide N-acetylgalactosaminyltransferase 3	2591	GALNAC-T3, HFTC, HFTC1, HHS	7.69329	2.9436	1.1e-08	1.21e-07	9.2307
UROC1	urocanate hydratase 1	131669	HMFN0320, UROCD	-12.467	-3.64004	1.1e-08	1.21e-07	1.845
GBP2	guanylate binding protein 2	2634	-	9.1225	3.18943	1.1e-08	1.21e-07	8.1398
MAP3K5	mitogen-activated protein kinase kinase kinase 5	4217	ASK1, MAPKKK5, MEKK5	4.87523	2.28547	1.1e-08	1.21e-07	7.4449
MAP2	microtubule associated protein 2	4133	MAP-2, MAP2A, MAP2B, MAP2C	-2.70947	-1.43801	1.11e-08	1.22e-07	15.99
CCDC136	coiled-coil domain containing 136	64753	NAG6	-1.67361	-0.742962	1.11e-08	1.22e-07	11.917
PKD1L1	polycystin 1 like 1, transient receptor potential channel interacting	168507	HTX8, PRO19563	3.25593	1.70307	1.12e-08	1.23e-07	5.4739
PTPN22	protein tyrosine phosphatase non-receptor type 22	26191	LYP, LYP1, LYP2, PEP, PTPN22.5, PTPN22.6, PTPN8	12.7544	3.67292	1.13e-08	1.25e-07	5.0427
NACAD	NAC alpha domain containing	23148	-	2.32102	1.21476	1.13e-08	1.24e-07	11.222
DSC2	desmocollin 2	1824	ARVD11, CDHF2, DG2, DGII/III, DSC3	1.75185	0.808879	1.14e-08	1.26e-07	12.8636
RAB17	RAB17, member RAS oncogene family	64284	-	5.19636	2.3775	1.16e-08	1.27e-07	3.5373
PINLYP	phospholipase A2 inhibitor and LY6/PLAUR domain containing	390940	-	-2.93842	-1.55504	1.16e-08	1.27e-07	8.3294
MAOB	monoamine oxidase B	4129	-	-2.88834	-1.53024	1.21e-08	1.33e-07	7.8689
SLC12A3	solute carrier family 12 member 3	6559	NCC, NCCT, TSC	9.39817	3.23238	1.24e-08	1.36e-07	2.8187
SYTL3	synaptotagmin like 3	94120	SLP3	1.72136	0.783552	1.27e-08	1.39e-07	6.2626
LYPD6B	LY6/PLAUR domain containing 6B	130576	CT116, LYPD7	11.8982	3.57267	1.28e-08	1.4e-07	10.0986
FAM227A	family with sequence similarity 227 member A	646851	-	-3.10241	-1.63339	1.28e-08	1.4e-07	10.3959
SLC28A3	solute carrier family 28 member 3	64078	CNT3	7.0025	2.80787	1.28e-08	1.39e-07	5.0075
CFAP54	cilia and flagella associated protein 54	144535	C12ORF55, C12ORF63, CILD54, SPGF98	-4.40854	-2.1403	1.31e-08	1.43e-07	8.1714
CCDC34	coiled-coil domain containing 34	91057	L15, NY-REN-41, RAMA3, SPGF76	-1.83219	-0.873573	1.32e-08	1.43e-07	11.9318
MPND	MPN domain containing	84954	-	-1.95947	-0.970465	1.33e-08	1.44e-07	11.2115
PIK3CG	phosphatidylinositol-4,5-bisphosphate 3-kinase catalytic subunit gamma	5294	IMD97, PI3CG, PI3K, PI3KGAMMA, PIK3, P110GAMMA, P120-PI3K	10.4962	3.39179	1.33e-08	1.45e-07	3.8893
TMEM156	transmembrane protein 156	80008	-	15.3655	3.94162	1.34e-08	1.46e-07	7.8178
PTN	pleiotrophin	5764	HARP, HB-GAM, HBBM, HBGF-8, HBGF8, HBNF, HBNF-1, NEGF1, OSF-1	-4.71612	-2.2376	1.37e-08	1.49e-07	14.2973
TAS2R4	taste 2 receptor member 4	50832	T2R4	-2.57558	-1.3649	1.39e-08	1.5e-07	6.1328
CEP170	centrosomal protein 170	9859	FAM68A, KAB, KIAA0470	1.57794	0.658043	1.39e-08	1.51e-07	14.6178
GIMAP6	GTPase, IMAP family member 6	474344	IAN-2, IAN-6, IAN2, IAN6	10.0833	3.3339	1.4e-08	1.52e-07	3.5418
C3orf52	chromosome 3 open reading frame 52	79669	HYPT15, TTMP	3.41728	1.77285	1.41e-08	1.52e-07	10.9807
CCDC191	coiled-coil domain containing 191	57577	KIAA1407	-2.17706	-1.12238	1.41e-08	1.52e-07	10.1449
ARMC3	armadillo repeat containing 3	219681	CT81, KU-CT-1, VAC8	-5.91349	-2.56401	1.46e-08	1.57e-07	8.206
ITK	IL2 inducible T cell kinase	3702	EMT, LPFS1, LYK, PSCTK2	9.70037	3.27804	1.48e-08	1.59e-07	6.0434
HOATZ	HOATZ cilia and flagella associated protein	399949	C11ORF88	-3.324	-1.73292	1.48e-08	1.59e-07	5.3949
APOBEC3F	apolipoprotein B mRNA editing enzyme catalytic subunit 3F	200316	A3F, ARP8, BK150C2.4.MRNA, KA6	1.992	0.994215	1.51e-08	1.62e-07	8.4036
AL117339.5				4.25713	2.08988	1.53e-08	1.64e-07	6.9253
COL11A2	collagen type XI alpha 2 chain	1302	DFNA13, DFNB53, FBCG2, HKE5, OSMEDA, OSMEDB, PARP, STL3	-1.60246	-0.680289	1.54e-08	1.65e-07	8.8409
SLC35F2	solute carrier family 35 member F2	54733	HSNOV1	5.13744	2.36105	1.57e-08	1.68e-07	11.1313
PRRT2	proline rich transmembrane protein 2	112476	BFIC2, BFIS2, DSPB3, DYT10, EKD1, FICCA, ICCA, IFITMD1, PKC	-1.91327	-0.93604	1.58e-08	1.69e-07	10.2792
COL8A1	collagen type VIII alpha 1 chain	1295	C3ORF7	5.05885	2.33881	1.59e-08	1.69e-07	15.7216
RECQL4	RecQ like helicase 4	9401	RECQ4	-2.10035	-1.07063	1.59e-08	1.7e-07	12.4158
CDC42EP3	CDC42 effector protein 3	10602	BORG2, CEP3, UB1	3.2453	1.69835	1.6e-08	1.7e-07	13.8958
TLR2	toll like receptor 2	7097	CD282, TIL4	2.65548	1.40897	1.62e-08	1.73e-07	6.8091
PNKD	PNKD metallo-beta-lactamase domain containing	25953	BRP17, DYT8, FKSG19, FPD1, KIPP1184, MR-1, MR-1S, MR1, PDC, PKND1, PNKD1, R1, TAHCCP2	1.51947	0.603568	1.66e-08	1.76e-07	11.5857
APP	amyloid beta precursor protein	351	AAA, ABETA, ABPP, AD1, APPI, CTFGAMMA, CVAP, PN-II, PN2, ALPHA-SAPP, PREA4	1.6952	0.761455	1.69e-08	1.79e-07	16.9468
PNOC	prepronociceptin	5368	N/OFQ, NOP, OFQ, PPNOC, PPN/OFQ	7.66731	2.93872	1.72e-08	1.82e-07	3.0471
TNFRSF10D	TNF receptor superfamily member 10d	8793	CD264, DCR2, TRAIL-R4, TRAILR4, TRUNDD	3.89256	1.96072	1.72e-08	1.82e-07	13.6478
TSPAN8	tetraspanin 8	7103	CO-029, TM4SF3	8.93303	3.15915	1.74e-08	1.84e-07	4.2126
FHAD1	forkhead associated phosphopeptide binding domain 1	114827	-	-4.08323	-2.02971	1.74e-08	1.84e-07	8.6151
NFE2	nuclear factor, erythroid 2	4778	NF-E2, P45	-3.05807	-1.61262	1.78e-08	1.87e-07	5.8474
CRYBA4	crystallin beta A4	1413	CTRCT23, CYRBA4, MCOPCT4	21.0328	4.39457	1.78e-08	1.87e-07	10.2985
LRRC4B	leucine rich repeat containing 4B	94030	HSM, LRIG4, NGL-3	-1.87044	-0.903378	1.79e-08	1.89e-07	12.7678
CADM1	cell adhesion molecule 1	23705	BL2, IGSF4, IGSF4A, NECL2, NECL-2, RA175, ST17, SYNCAM, TSLC1, STSLC-1, SGIGSF, SYNCAM1	1.7239	0.785677	1.79e-08	1.88e-07	14.3754
RGS11	regulator of G protein signaling 11	8786	RS11	2.50446	1.3245	1.8e-08	1.89e-07	7.9397
GPN1	GPN-loop GTPase 1	11321	ATPBD1A, MBDIN, NTPBP, RPAP4, XAB1	1.51491	0.599232	1.8e-08	1.89e-07	13.1901
ITGB8	integrin subunit beta 8	3696	-	-1.9049	-0.929715	1.83e-08	1.92e-07	13.1632
KRT18	keratin 18	3875	CK-18, CYK18, K18	3.9874	1.99545	1.83e-08	1.93e-07	14.5103
CNTN3	contactin 3	5067	BIG-1, PANG, PCS	-2.33973	-1.22634	1.88e-08	1.97e-07	8.4475
WIPF3	WAS/WASL interacting protein family member 3	644150	CR16	-1.98489	-0.989057	1.93e-08	2.03e-07	8.4593
PARP9	poly(ADP-ribose) polymerase family member 9	83666	ARTD9, BAL, BAL1, MGC:7868	6.26893	2.64822	1.93e-08	2.03e-07	11.7978
TEDC1	tubulin epsilon and delta complex 1	283643	C14ORF80	-1.99899	-0.999268	1.93e-08	2.02e-07	9.9768
IKZF2	IKAROS family zinc finger 2	22807	ANF1A2, HELIOS, ICHAD, IMDIA, ZNF1A2, ZNFN1A2	-1.70749	-0.771877	1.95e-08	2.04e-07	10.8277
PHYHD1	phytanoyl-CoA dioxygenase domain containing 1	254295	-	2.57209	1.36294	1.98e-08	2.07e-07	8.0219
TMEM229B	transmembrane protein 229B	161145	C14ORF83	3.50742	1.81041	2.04e-08	2.13e-07	6.3046
TPD52	tumor protein D52	7163	D52, N8L, PC-1, PRLZ, HD52	3.97256	1.99007	2.06e-08	2.15e-07	10.1101
RND1	Rho family GTPase 1	27289	ARHS, RHO6, RHOS	-2.42942	-1.28061	2.07e-08	2.16e-07	9.6262
GPRC5C	G protein-coupled receptor class C group 5 member C	55890	RAIG-3, RAIG3	2.6131	1.38576	2.1e-08	2.19e-07	11.2973
CNNM1	cyclin and CBS domain divalent metal cation transport mediator 1	26507	ACDP1, CLP-1, SLC70A1	3.01712	1.59317	2.11e-08	2.19e-07	6.7497
DNAAF4	dynein axonemal assembly factor 4	161582	CILD25, DYX1, DYX1C1, DYXC1, EKN1, RD, PF23	-1.51477	-0.599096	2.15e-08	2.24e-07	9.6756
SRY	sex determining region Y	6736	SRXX1, SRXY1, TDF, TDY	5.23772	2.38894	2.17e-08	2.25e-07	5.7469
ACSM2A	acyl-CoA synthetase medium chain family member 2A	123876	A-923A4.1, ACSM2	13.4363	3.74806	2.23e-08	2.31e-07	3.7589
TICRR	TOPBP1 interacting checkpoint and replication regulator	90381	C15ORF42, SLD3, TRESLIN	-2.36846	-1.24395	2.24e-08	2.32e-07	12.6049
DUSP8	dual specificity phosphatase 8	1850	C11ORF81, HB5, HVH-5, HVH8	2.09609	1.0677	2.31e-08	2.39e-07	9.9235
EVI2A	ecotropic viral integration site 2A	2123	EVDA, EVI-2A, EVI2	13.6592	3.7718	2.33e-08	2.41e-07	1.9237
TES	testin LIM domain protein	26136	TESS, TESS-2	4.06873	2.02458	2.33e-08	2.41e-07	13.8559
SPRED3	sprouty related EVH1 domain containing 3	399473	EVE-3, SPRED-3	3.12345	1.64314	2.33e-08	2.41e-07	10.7379
LCMT2	leucine carboxyl methyltransferase 2	9836	PPM2, TYW4	-1.54175	-0.624573	2.34e-08	2.42e-07	11.1753
GPR137C	G protein-coupled receptor 137C	283554	TM7SF1L2	-1.75299	-0.809814	2.36e-08	2.44e-07	10.3849
SUN3	Sad1 and UNC84 domain containing 3	256979	SUNC1	4.57487	2.19373	2.39e-08	2.46e-07	3.6982
HPCAL4	hippocalcin like 4	51440	HLP4	-2.75204	-1.4605	2.42e-08	2.49e-07	9.3021
CFAP43	cilia and flagella associated protein 43	80217	C10ORF79, HYDNP1, SPGF19, WDR96, BA373N18.2	-3.79792	-1.92521	2.45e-08	2.52e-07	7.8684
C3orf70	chromosome 3 open reading frame 70	285382	-	-2.48289	-1.31202	2.47e-08	2.54e-07	10.9827
AL035425.2	insulin receptor substrate 4			-4.64916	-2.21697	2.47e-08	2.54e-07	8.6416
ITGB3	integrin subunit beta 3	3690	BDPLT16, BDPLT2, BDPLT24, CD61, GP3A, GPIIIA, GT, GT2	3.26266	1.70605	2.54e-08	2.6e-07	9.7401
HRH1	histamine receptor H1	3269	H1-R, H1R, HH1R, HISH1	10.3654	3.37371	2.55e-08	2.61e-07	8.2753
USP15	ubiquitin specific peptidase 15	9958	UNPH-2, UNPH4	1.59579	0.674275	2.58e-08	2.64e-07	12.6948
ARHGEF28	Rho guanine nucleotide exchange factor 28	64283	RGNEF, RIP2, P190RHOGEF	4.83334	2.27302	2.64e-08	2.7e-07	10.3075
CFAP69	cilia and flagella associated protein 69	79846	C7ORF63, FAP69, SPGF24	-2.60492	-1.38124	2.65e-08	2.71e-07	8.6918
SERPINB6	serpin family B member 6	5269	CAP, DFNB91, MSTP057, PI-6, PI6, PTI, SPI3	2.06652	1.0472	2.65e-08	2.71e-07	12.6286
TRIL	TLR4 interactor with leucine rich repeats	9865	-	-4.80611	-2.26487	2.69e-08	2.74e-07	11.0772
LIMK2	LIM domain kinase 2	3985	-	2.8884	1.53027	2.73e-08	2.78e-07	13.2506
NWD2	NACHT and WD repeat domain containing 2	57495	KIAA1239	-7.31308	-2.87048	2.74e-08	2.79e-07	6.6
IGF2R	insulin like growth factor 2 receptor	3482	CD222, CI-M6PR, CIMPR, M6P-R, M6P/IGF2R, MPR 300, MPR1, MPR300, MPRI	1.96779	0.976575	2.74e-08	2.79e-07	15.0893
RAD54L	RAD54 like	8438	HR54, RAD54A, HHR54, HRAD54	-2.64411	-1.40278	2.75e-08	2.8e-07	11.882
SFRP1	secreted frizzled related protein 1	6422	FRP, FRP-1, FRP1, FRZA, SARP2	2.5437	1.34693	2.8e-08	2.85e-07	14.6822
PABPC3	poly(A) binding protein cytoplasmic 3	5042	PABP3, PABPL3, TPABP	-1.95018	-0.96361	2.81e-08	2.86e-07	6.1529
OSTM1	osteoclastogenesis associated transmembrane protein 1	28962	GIPN, GL, HSPC019, OPTB5	2.12397	1.08676	2.82e-08	2.86e-07	12.5249
PLXNA3	plexin A3	55558	6.3, HSSEXGENE, PLXN3, PLXN4, XAP-6	2.19504	1.13425	2.86e-08	2.9e-07	12.9906
CDKN3	cyclin dependent kinase inhibitor 3	1033	CDI1, CIP2, KAP, KAP1	-1.93804	-0.954601	2.88e-08	2.92e-07	11.4853
CD68	CD68 molecule	968	GP110, LAMP4, SCARD1	3.07665	1.62136	2.98e-08	3.02e-07	8.6223
CRYBA2	crystallin beta A2	1412	CTRCT42	23.5119	4.55532	2.99e-08	3.02e-07	8.532
KCNJ4	potassium inwardly rectifying channel subfamily J member 4	3761	HIR, HIRK2, HRK1, IRK-3, IRK3, KIR2.3	-3.59614	-1.84645	3.03e-08	3.06e-07	7.8856
PRRT1	proline rich transmembrane protein 1	80863	C6ORF31, DSPD1, IFITMD7, NG5, SYNDIG4	-2.46389	-1.30094	3.05e-08	3.08e-07	6.7231
CDK15	cyclin dependent kinase 15	65061	ALS2CR7, PFTAIRE2, PFTK2	8.77999	3.13422	3.08e-08	3.1e-07	7.4462
NECAB2	N-terminal EF-hand calcium binding protein 2	54550	EFCBP2, STIP-2	-5.21722	-2.38328	3.09e-08	3.12e-07	9.7928
TRPM3	transient receptor potential cation channel subfamily M member 3	80036	CTRCT50, GON-2, LTRPC3, MLSN2, NEDFSS	-2.60481	-1.38118	3.1e-08	3.12e-07	11.5311
ZNF546	zinc finger protein 546	339327	ZNF49	-1.61751	-0.693776	3.17e-08	3.19e-07	8.9186
SASH1	SAM and SH3 domain containing 1	23328	CAPOK, DUH, DUH1, SH3D6A, DJ323M4.1	-1.65464	-0.726518	3.2e-08	3.22e-07	11.8403
MARCHF9	membrane associated ring-CH-type finger 9	92979	MARCH-IX, MARCH9, RNF179	1.81012	0.856085	3.22e-08	3.23e-07	10.3643
BRCA2	BRCA2 DNA repair associated	675	BRCC2, BROVCA2, FACD, FAD, FAD1, FANCD, FANCD1, GLM3, PNCA2, XRCC11	-2.27614	-1.18659	3.24e-08	3.25e-07	12.6817
NRBF2	nuclear receptor binding factor 2	29982	COPR, COPR1, COPR2, NRBF-2	1.66312	0.733893	3.28e-08	3.29e-07	11.5287
PPP1R14C	protein phosphatase 1 regulatory inhibitor subunit 14C	81706	CPI17-LIKE, KEPI, NY-BR-81	-1.65554	-0.7273	3.28e-08	3.29e-07	10.3964
DHX40	DEAH-box helicase 40	79665	ARG147, DDX40, PAD	-1.56531	-0.646447	3.3e-08	3.31e-07	13.6038
C1QTNF6	C1q and TNF related 6	114904	CTFP6, CTRP6, ZACRP6	-1.65821	-0.729623	3.38e-08	3.38e-07	11.7616
FAM181B	family with sequence similarity 181 member B	220382	-	-4.55797	-2.18839	3.38e-08	3.38e-07	11.4749
DSCAM	DS cell adhesion molecule	1826	CHD2, CHD2-42, CHD2-52	7.36798	2.88127	3.43e-08	3.43e-07	7.8088
WDR27	WD repeat domain 27	253769	-	-1.84339	-0.882363	3.46e-08	3.45e-07	12.2365
CA14	carbonic anhydrase 14	23632	CAXIV	-4.27448	-2.09575	3.53e-08	3.52e-07	11.6913
FBLN7	fibulin 7	129804	TM14	-6.15338	-2.62138	3.56e-08	3.55e-07	11.234
HASPIN	histone H3 associated protein kinase	83903	GSG2	-2.07178	-1.05087	3.57e-08	3.56e-07	10.4762
SLC17A5	solute carrier family 17 member 5	26503	AST, ISSD, NSD, SD, SIALIN, SIASD, SLD, VEAT	1.6999	0.765451	3.6e-08	3.59e-07	11.5847
POC1A	POC1 centriolar protein A	25886	PIX2, SOFT, WDR51A	-1.75486	-0.811353	3.61e-08	3.59e-07	11.3295
LCNL1	lipocalin like 1	401562	-	11.5131	3.52521	3.66e-08	3.63e-07	3.4965
ITGAM	integrin subunit alpha M	3684	CD11B, CR3A, MAC-1, MAC1A, MO1A, SLEB6	9.1458	3.19311	3.77e-08	3.74e-07	4.7325
FGF17	fibroblast growth factor 17	8822	FGF-13, FGF-17, HH20	3.7054	1.88963	3.84e-08	3.8e-07	8.9552
EPS8L2	EPS8 signaling adaptor L2	64787	DFNB106, EPS8R2	7.11715	2.8313	3.86e-08	3.83e-07	12.2067
GEMIN8	gem nuclear organelle associated protein 8	54960	FAM51A1	-1.68113	-0.749432	3.89e-08	3.86e-07	10.5057
PLCL1	phospholipase C like 1 (inactive)	5334	PLCE, PLCL, PLDL1, PPP1R127, PRIP	6.64735	2.73278	3.92e-08	3.88e-07	10.1748
KIF24	kinesin family member 24	347240	C9ORF48, BA571F15.4	-2.80558	-1.4883	3.98e-08	3.93e-07	11.5002
BMAL2	basic helix-loop-helix ARNT like 2	56938	ARNTL2, CLIF, MOP9, PASD9, BHLHE6	1.76628	0.820716	3.99e-08	3.94e-07	12.0777
CCDC194	coiled-coil domain containing 194			21.6151	4.43397	4.13e-08	4.07e-07	4.3525
NCS1	neuronal calcium sensor 1	23413	FLUP, FREQ	2.01387	1.00997	4.17e-08	4.1e-07	13.4162
LRRC32	leucine rich repeat containing 32	2615	CPPRDD, D11S833E, GARP	6.29606	2.65445	4.18e-08	4.11e-07	9.412
PPP4R4	protein phosphatase 4 regulatory subunit 4	57718	CFAP14, KIAA1622, PP4R4	-2.24396	-1.16605	4.2e-08	4.13e-07	9.8463
PIF1	PIF1 5'-to-3' DNA helicase	80119	C15ORF20, PIF	-2.75817	-1.46371	4.21e-08	4.13e-07	11.3386
GPSM2	G protein signaling modulator 2	29899	CMCS, DFNB82, LGN, PINS	-2.71509	-1.441	4.23e-08	4.15e-07	12.582
RASL10A	RAS like family 10 member A	10633	RRP22	2.76861	1.46916	4.26e-08	4.18e-07	4.4855
CCNF	cyclin F	899	FBX1, FBXO1, FTDALS5	-1.84188	-0.88118	4.32e-08	4.23e-07	12.6988
RPL39L	ribosomal protein L39 like	116832	L39-2, RPL39L1	-1.97408	-0.981182	4.35e-08	4.26e-07	10.7381
ZNF208	zinc finger protein 208	7757	PMIDP, ZNF95	17.7235	4.14759	4.37e-08	4.28e-07	5.7229
BCAS4	breast carcinoma amplified sequence 4	55653	CNOL	1.69093	0.757821	4.43e-08	4.33e-07	10.6746
FAM107A	family with sequence similarity 107 member A	11170	DRR1, TU3A	-9.1724	-3.1973	4.47e-08	4.36e-07	11.4114
ARHGEF26	Rho guanine nucleotide exchange factor 26	26084	CSGEF, HMFN1864, SGEF	-2.49054	-1.31646	4.5e-08	4.39e-07	11.388
WDR44	WD repeat domain 44	54521	RAB11BP, RPH11, SYM-4	1.52821	0.611843	4.64e-08	4.53e-07	11.5878
PARP3	poly(ADP-ribose) polymerase family member 3	10039	ADPRT3, ADPRTL2, ADPRTL3, ARTD3, IRT1, PADPRT-3	2.1183	1.08291	4.69e-08	4.57e-07	9.0928
COL6A5	collagen type VI alpha 5 chain	256076	COL29A1, VWA4	7.259	2.85977	4.69e-08	4.57e-07	3.6736
CGA	glycoprotein hormones, alpha polypeptide	1081	CG-ALPHA, FSHA, GPA1, GPHA1, GPHA, HCG, LHA, TSHA	15.1342	3.91974	4.72e-08	4.59e-07	1.4063
NEK2	NIMA related kinase 2	4751	HSPK21, NEK2A, NLK1, PPP1R111, RP67	-2.34956	-1.23239	4.78e-08	4.64e-07	12.332
KCNJ15	potassium inwardly rectifying channel subfamily J member 15	3772	IRKK, KIR1.3, KIR4.2	9.3886	3.23091	4.8e-08	4.66e-07	6.1936
CDH15	cadherin 15	1013	CDH14, CDH3, CDHM, MCAD, MRD3	4.7858	2.25876	4.83e-08	4.68e-07	5.0897
CDCA2	cell division cycle associated 2	157313	PPP1R81, REPO-MAN	-1.75637	-0.812596	4.85e-08	4.7e-07	12.6425
ZNF250	zinc finger protein 250	58500	ZFP647, ZNF647	-1.53989	-0.622823	4.88e-08	4.72e-07	10.8671
PEG3	paternally expressed 3	5178	PW1, ZKSCAN22, ZNF904, ZSCAN24	19.4967	4.28516	4.97e-08	4.8e-07	9.894
ASPH	aspartate beta-hydroxylase	444	AAH, BAH, CASQ2BP1, FDLAB, HAAH, JCTN, JUNCTIN	1.60966	0.686752	4.98e-08	4.8e-07	13.9425
SLC31A2	solute carrier family 31 member 2	1318	COPT2, CTR2, HCTR2	2.28818	1.1942	5.01e-08	4.84e-07	8.4795
NUDT10	nudix hydrolase 10	170685	APS2, DIPP3-ALPHA, DIPP3A	-2.17373	-1.12017	5.04e-08	4.86e-07	10.7753
MEGF11	multiple EGF like domains 11	84465	-	-4.96451	-2.31165	5.04e-08	4.86e-07	6.7004
TBXA2R	thromboxane A2 receptor	6915	BDPLT13, TXA2-R	7.93285	2.98784	5.06e-08	4.87e-07	6.1343
ODAD4	outer dynein arm docking complex subunit 4	83538	TTC25	-2.73333	-1.45066	5.08e-08	4.89e-07	8.5543
KHDC1	KH domain containing 1	80759	C6ORF147, C6ORF148, EM:AC019205.8, NDG1, BA257K9.4	-1.68492	-0.752683	5.13e-08	4.94e-07	8.9901
IRF2BPL	interferon regulatory factor 2 binding protein like	64207	C14ORF4, EAP1, NEDAMSS	-1.61347	-0.690168	5.3e-08	5.09e-07	14.1026
SLC7A10	solute carrier family 7 member 10	56301	ASC1, HASC-1, ASC-1	-2.90301	-1.53755	5.34e-08	5.12e-07	5.3044
NMUR1	neuromedin U receptor 1	10316	(FM-3), FM-3, FM3, GPC-R, GPR66, NMU1R	-7.1864	-2.84527	5.36e-08	5.13e-07	4.6902
CYTL1	cytokine like 1	54360	C17, C4ORF4	5.10712	2.35251	5.4e-08	5.17e-07	10.2361
UAP1L1	UDP-N-acetylglucosamine pyrophosphorylase 1 like 1	91373	-	6.06736	2.60107	5.51e-08	5.26e-07	8.0994
C6orf118	chromosome 6 open reading frame 118	168090	BA85G2.1, DJ416F21.2	-5.91005	-2.56317	5.54e-08	5.29e-07	9.8816
MTMR6	myotubularin related protein 6	9107	-	1.52673	0.610446	5.59e-08	5.34e-07	12.7327
SH2D3A	SH2 domain containing 3A	10045	NSP1	9.61662	3.26553	5.61e-08	5.35e-07	7.0098
EDN3	endothelin 3	1908	ET-3, ET3, HSCR4, PPET3, WS4B	6.25366	2.6447	5.72e-08	5.45e-07	5.1249
CACNA1G	calcium voltage-gated channel subunit alpha1 G	8913	CA(V)T.1, CAV3.1, NBR13, SCA42, SCA42ND	-5.53088	-2.46751	5.73e-08	5.46e-07	8.6276
TPH2	tryptophan hydroxylase 2	121278	ADHD7, NTPH	4.10548	2.03755	5.85e-08	5.57e-07	4.0183
MAP3K7CL	MAP3K7 C-terminal like	56911	C21ORF7, HC21ORF7, TAK1L, TAKL, TAKL-1, TAKL-2, TAKL-4	16.0873	4.00785	6.01e-08	5.71e-07	11.8836
H2BC12	H2B clustered histone 12	85236	H2B/S, H2BFAIII, H2BFT, H2BK, HIST1H2BK	2.59609	1.37634	6.05e-08	5.75e-07	10.5695
BMP5	bone morphogenetic protein 5	653	-	-2.99891	-1.58444	6.17e-08	5.85e-07	9.2006
FRAS1	Fraser extracellular matrix complex subunit 1	80144	FRASRS1	-2.02424	-1.01738	6.22e-08	5.9e-07	13.5344
DSN1	DSN1 component of MIS12 kinetochore complex	79980	C20ORF172, KNL3, MIS13, DJ469A13.2, HKNL-3	-2.03873	-1.02767	6.22e-08	5.9e-07	11.7604
HLA-DQB1	major histocompatibility complex, class II, DQ beta 1	3119	CELIAC1, HLA-DQB, IDDM1	6.26459	2.64722	6.33e-08	5.99e-07	7.2775
MB21D2	Mab-21 domain containing 2	151963	C3ORF59, D2A, HMB21D2	2.40884	1.26834	6.43e-08	6.08e-07	10.7045
ZNF418	zinc finger protein 418	147686	ZFP418	-1.79252	-0.841993	6.43e-08	6.08e-07	10.299
CCNJL	cyclin J like	79616	-	1.56074	0.642234	6.5e-08	6.14e-07	11.511
H2BC4	H2B clustered histone 4	8347	H2B.1, H2B/L, H2BC10, H2BC6, H2BC7, H2BC8, H2BFL, HIST1H2BC, DJ221C16.3	4.16804	2.05937	6.5e-08	6.13e-07	7.5235
G2E3	G2/M-phase specific E3 ubiquitin protein ligase	55632	KIAA1333, PHF7B	-2.05938	-1.04221	6.51e-08	6.14e-07	12.8353
LNX1	ligand of numb-protein X 1	84708	LNX, MPDZ, PDZRN2	4.3591	2.12403	6.54e-08	6.16e-07	8.7554
ARHGAP26	Rho GTPase activating protein 26	23092	GRAF, GRAF1, OPHN1L, OPHN1L1	-1.78408	-0.835184	6.57e-08	6.18e-07	11.4894
HNF1B	HNF1 homeobox B	6928	ADTKD3, FJHN, HNF-1-BETA, HNF-1B, HNF1BETA, HNF2, HPC11, LF-B3, LFB3, MODY5, RCAD, T2D, TCF-2, TCF2, VHNF1	12.821	3.68044	6.57e-08	6.18e-07	9.7006
PPP1R3E	protein phosphatase 1 regulatory subunit 3E	90673	-	-1.67915	-0.747734	6.64e-08	6.25e-07	9.8819
TYMS	thymidylate synthetase	7298	DKCD, HST422, TMS, TS	-1.955	-0.96717	6.66e-08	6.26e-07	14.6108
XRCC1	X-ray repair cross complementing 1	7515	RCC, SCAR26	-1.55924	-0.640839	6.79e-08	6.37e-07	12.2943
SH3GL3	SH3 domain containing GRB2 like 3, endophilin A3	6457	CNSA3, EEN-B2, HST19371, SH3D2C, SH3P13	-1.73782	-0.797277	6.8e-08	6.37e-07	9.1934
ZNF860	zinc finger protein 860	344787	-	3.93655	1.97693	6.84e-08	6.4e-07	6.0569
SLFNL1	schlafen like 1	200172	-	-2.28961	-1.1951	6.85e-08	6.41e-07	4.0544
CENPW	centromere protein W	387103	C6ORF173, CENP-W, CUG2	-1.68032	-0.748738	6.9e-08	6.46e-07	11.4945
KIF25	kinesin family member 25	3834	KNSL3	-3.80686	-1.9286	6.95e-08	6.5e-07	5.5588
TNFSF15	TNF superfamily member 15	9966	TL1, TL1A, TNLG1B, VEGI, VEGI192A	8.95411	3.16255	7.14e-08	6.67e-07	4.6701
SMAD9	SMAD family member 9	4093	MADH6, MADH9, PPH2, SMAD8, SMAD8/9, SMAD8A, SMAD8B	-2.25336	-1.17208	7.18e-08	6.7e-07	10.4863
SLC7A11	solute carrier family 7 member 11	23657	CCBR1, XCT	1.57659	0.656805	7.27e-08	6.78e-07	12.1809
LCA5	lebercilin LCA5	167691	C6ORF152	-2.10677	-1.07503	7.3e-08	6.8e-07	10.5191
CXXC5	CXXC finger protein 5	51523	CF5, HSPC195, RINF, WID	1.88415	0.913912	7.33e-08	6.82e-07	13.8588
SPTA1	spectrin alpha, erythrocytic 1	6708	EL2, HPP, HS3, SPH3, SPTA	5.71764	2.51542	7.34e-08	6.83e-07	3.4259
USP13	ubiquitin specific peptidase 13	8975	ISOT3, ISOT-3	-1.60984	-0.686916	7.36e-08	6.84e-07	12.6321
INA	internexin neuronal intermediate filament protein alpha	9118	NEF5, NF-66, NF66, TXBP-1	2.63149	1.39588	7.41e-08	6.89e-07	12.1252
SLC25A18	solute carrier family 25 member 18	83733	GC2	-3.02977	-1.59921	7.44e-08	6.91e-07	7.3496
ACSM3	acyl-CoA synthetase medium chain family member 3	6296	SA, SAH	4.28748	2.10013	7.53e-08	6.99e-07	8.023
PTPRT	protein tyrosine phosphatase receptor type T	11122	R-PTP-T, RPTP-RHO, RPTPRHO	-9.31038	-3.21884	7.53e-08	6.99e-07	8.8308
PLD1	phospholipase D1	5337	CVDD, CVDP1	4.77811	2.25644	7.65e-08	7.09e-07	10.3675
CNIH3	cornichon family AMPA receptor auxiliary protein 3	149111	CNIH-3	3.08637	1.62591	7.71e-08	7.14e-07	8.6176
TGFBR3	transforming growth factor beta receptor 3	7049	BGCAN, BETAGLYCAN	-3.21712	-1.68577	7.72e-08	7.15e-07	9.8855
HIGD1A	HIG1 hypoxia inducible domain family member 1A	25994	HIG1, RCF1A	1.62496	0.700405	7.73e-08	7.15e-07	13.4492
CFAP126	cilia and flagella associated protein 126	257177	C1ORF192, FLATTOP, FLTP	-8.09432	-3.01691	7.96e-08	7.36e-07	6.3218
TRIML2	tripartite motif family like 2	205860	SPRYD6	8.88517	3.1514	8.06e-08	7.43e-07	4.2722
GRIN2B	glutamate ionotropic receptor NMDA type subunit 2B	2904	DEE27, EIEE27, GLUN2B, MRD6, NMDAR2B, NR2B, NR3, HNR3	-4.3963	-2.13629	8.07e-08	7.44e-07	9.9686
MPHOSPH9	M-phase phosphoprotein 9	10198	MPP-9, MPP9	-1.67834	-0.747038	8.2e-08	7.55e-07	12.7293
FLVCR1	FLVCR choline and heme transporter 1	28982	AXPC1, FLVCR, MFSD7B, NEDMISH, PCA, PCARP, RETSNS, SLC49A1	-1.67611	-0.745115	8.49e-08	7.81e-07	12.2619
IL15	interleukin 15	3600	IL-15	9.57618	3.25945	8.58e-08	7.88e-07	7.3218
SERINC5	serine incorporator 5	256987	C5ORF12, TPO1	1.67683	0.74574	8.59e-08	7.89e-07	12.4738
MTFP1	mitochondrial fission process 1	51537	HSPC242, MTP18	-1.56848	-0.649364	8.71e-08	7.99e-07	6.1498
NEK7	NIMA related kinase 7	140609	-	2.70064	1.4333	8.72e-08	8e-07	12.3516
TP53BP1	tumor protein p53 binding protein 1	7158	53BP1, TDRD30, P202, P53BP1	-1.53168	-0.615116	8.84e-08	8.1e-07	14.7337
SP100	SP100 nuclear antigen	6672	LYSP100B	9.08981	3.18425	9e-08	8.22e-07	11.5617
SP140	SP140 nuclear body protein	11262	LYSP100, LYSP100-A, LYSP100-B	6.88444	2.78334	9.23e-08	8.41e-07	6.9026
SLC16A12	solute carrier family 16 member 12	387700	CJMG, CRT2, CTRCT47, MCT12	5.63053	2.49327	9.37e-08	8.52e-07	7.0326
CFAP61	cilia and flagella associated protein 61	26074	C20ORF26, CAM-IP3, SPGF84, DJ1002M8.3, DJ1178H5.4	-3.10258	-1.63347	9.39e-08	8.53e-07	6.5807
SOX6	SRY-box transcription factor 6	55553	HSSOX6, SOXD, TOLCAS	-1.80786	-0.854282	9.39e-08	8.53e-07	12.1052
COPG2	coat protein complex I subunit gamma 2	26958	2-COP, GAMMA-2-COP	-2.13221	-1.09235	9.4e-08	8.54e-07	13.1485
RHBDL1	rhomboid like 1	9028	RHBDL, RRP	2.14521	1.10112	9.9e-08	8.98e-07	7.2625
FAM171A2	family with sequence similarity 171 member A2	284069	-	-1.71704	-0.779923	1.01e-07	9.15e-07	12.171
ZNF622	zinc finger protein 622	90441	ZPR9	1.86278	0.89746	1.01e-07	9.14e-07	11.6091
EID3	EP300 interacting inhibitor of differentiation 3	493861	NS4EB, NSE4B, NSMCE4B	-2.02279	-1.01635	1.01e-07	9.15e-07	6.9672
EGLN3	egl-9 family hypoxia inducible factor 3	112399	HIFP4H3, HIFPH3, PHD3	-3.44129	-1.78295	1.04e-07	9.44e-07	9.74
VAX2	ventral anterior homeobox 2	25806	DRES93	2.13438	1.09382	1.06e-07	9.62e-07	6.3514
PTGER1	prostaglandin E receptor 1	5731	EP1	5.43526	2.44235	1.07e-07	9.7e-07	4.0008
VGLL2	vestigial like family member 2	245806	VGL2, VITO1	9.64559	3.26987	1.07e-07	9.71e-07	2.9882
SNX14	sorting nexin 14	57231	RGS-PX2, SCAR20	1.60128	0.679222	1.08e-07	9.73e-07	12.5452
CDKN1B	cyclin dependent kinase inhibitor 1B	1027	CDKN4, KIP1, MEN1B, MEN4, P27KIP1	-1.71328	-0.776759	1.11e-07	1e-06	12.6113
LTK	leukocyte receptor tyrosine kinase	4058	TYK1	5.1102	2.35338	1.14e-07	1.03e-06	4.4014
TTC12	tetratricopeptide repeat domain 12	54970	CILD45, TPARM	-1.65403	-0.725983	1.15e-07	1.03e-06	11.0777
ETV3L	ETS variant transcription factor 3 like	440695	-	-4.65438	-2.21859	1.15e-07	1.04e-06	3.493
SAMHD1	SAM and HD domain containing deoxynucleoside triphosphate triphosphohydrolase 1	25939	CHBL2, DCIP, HDDC1, MOP-5, SBBI88, HSAMHD1	3.64038	1.86409	1.16e-07	1.04e-06	11.7857
KCNJ16	potassium inwardly rectifying channel subfamily J member 16	3773	BIR9, HKTD, KIR5.1	7.25995	2.85996	1.16e-07	1.05e-06	6.2114
DBF4B	DBF4B-CDC7 kinase regulatory subunit	80174	ASKL1, CHIFB, DRF1, ZDBF1B	-2.02413	-1.0173	1.17e-07	1.05e-06	11.769
TMEM100	transmembrane protein 100	55273	-	-2.51126	-1.32841	1.17e-07	1.05e-06	9.4732
CUL9	cullin 9	23113	H7AP1, PARC	-1.70092	-0.766313	1.19e-07	1.07e-06	11.6239
SAMD9L	sterile alpha motif domain containing 9 like	219285	ATXPC, C7DELQ, C7ORF6, DEL7Q, DRIF2, M7MLS1, MLSM7, SCA49, UEF1	14.0114	3.80853	1.19e-07	1.07e-06	10.0532
DCPH1	damage control phosphatase 1	79624	ARMT1, C6ORF211	1.64536	0.718403	1.2e-07	1.08e-06	12.7657
BMPER	BMP binding endothelial regulator	168667	CRIM3, CV-2, CV2	6.75886	2.75678	1.2e-07	1.08e-06	7.0471
SLC9C2	solute carrier family 9 member C2 (putative)	284525	NHE11, SLC9A11	-3.76696	-1.9134	1.22e-07	1.09e-06	5.7031
LIM2	lens intrinsic membrane protein 2	3982	CTRCT19, MP17, MP19	11.0275	3.46304	1.25e-07	1.11e-06	7.0769
MANBA	mannosidase beta	4126	MANB1	2.10886	1.07646	1.25e-07	1.12e-06	11.5701
CYP2D6	cytochrome P450 family 2 subfamily D member 6 (gene/pseudogene)	1565	CPD6, CYP2D, CYP2D7AP, CYP2D7BP, CYP2D7P2, CYP2D8P2, CYP2DL1, CYPIID6, P450-DB1, P450C2D, P450DB1	-1.6189	-0.695018	1.26e-07	1.13e-06	5.9762
RHEBL1	RHEB like 1	121268	RHEBL1C	-2.35037	-1.23289	1.26e-07	1.13e-06	7.0185
PPP1R13B	protein phosphatase 1 regulatory subunit 13B	23368	ASPP1, P53BP2-LIKE, P85	1.63439	0.708752	1.29e-07	1.15e-06	9.5068
BIRC5	baculoviral IAP repeat containing 5	332	API4, EPR-1	-1.94758	-0.961682	1.3e-07	1.16e-06	13.9585
MINDY4	MINDY lysine 48 deubiquitinase 4	84182	AQP-1, AQP1, C7ORF67, CHIP28, FAM188B	-2.27905	-1.18843	1.3e-07	1.16e-06	6.0053
SIRT3	sirtuin 3	23410	SIR2L3	-1.63776	-0.711726	1.31e-07	1.16e-06	11.1329
WDR19	WD repeat domain 19	57728	ATD5, CED4, CFAP66, DYF-2, FAP66, IFT144, NPHP13, ORF26, OSEG6, PWDMP, SPGF72, SRTD5	-1.5917	-0.670568	1.31e-07	1.16e-06	12.4953
DNAI7	dynein axonemal intermediate chain 7	55259	CASC1, CFAP94, LAS1, PPP1R54	-3.51579	-1.81385	1.32e-07	1.18e-06	6.6518
EMID1	EMI domain containing 1	129080	EMI5, EMU1	-6.5577	-2.71319	1.33e-07	1.18e-06	10.8553
SERPINB7	serpin family B member 7	8710	MEGSIN, PPKN, TP55	14.591	3.86701	1.39e-07	1.23e-06	7.3468
FAM124A	family with sequence similarity 124 member A	220108	-	-2.27034	-1.18291	1.42e-07	1.26e-06	10.2691
CHN1	chimerin 1	1123	ARHGAP2, CHN, DURS2, NC, RHOGAP2	-1.54268	-0.625441	1.44e-07	1.28e-06	12.6579
ENOSF1	enolase superfamily member 1	55556	FUCD, RTS, TYMSAS	-1.82282	-0.866176	1.44e-07	1.27e-06	12.2078
ABTB3	ankyrin repeat and BTB domain containing 3	121551	ABTB2B, BTBD11	-1.65838	-0.729773	1.44e-07	1.27e-06	10.177
AC007906.2				-2.6392	-1.4001	1.47e-07	1.3e-06	8.5774
LOXL1	lysyl oxidase like 1	4016	LOL, LOXL	3.6206	1.85623	1.49e-07	1.32e-06	13.8312
ZNF785	zinc finger protein 785	146540	ZNF688	-1.51944	-0.603538	1.52e-07	1.34e-06	10.8378
ARHGAP22	Rho GTPase activating protein 22	58504	RHOGAP2, RHOGAP22	1.65026	0.722697	1.54e-07	1.36e-06	8.9699
LHB	luteinizing hormone subunit beta	3972	CGB4, HH23, LSH-B, LSH-BETA	16.955	4.08364	1.55e-07	1.37e-06	3.1795
CENPO	centromere protein O	79172	CENP-O, ICEN-36, MCM21R	-1.57082	-0.651519	1.55e-07	1.37e-06	13.0864
RAI14	retinoic acid induced 14	26064	NORPEG, RAI13	1.69284	0.759448	1.57e-07	1.38e-06	15.1137
KEL	Kell metallo-endopeptidase (Kell blood group)	3792	CD238, ECE3, KELL	-3.01511	-1.59221	1.58e-07	1.39e-06	6.3241
CDCA3	cell division cycle associated 3	83461	GRCC8, TOME-1, TOME1	-2.00277	-1.002	1.6e-07	1.4e-06	12.0456
IFT140	intraflagellar transport 140	9742	CED5, MZSDS, PKD9, RP80, SRTD9, WDTC2, C305C8.4, C380F5.1, GS114	-2.16365	-1.11347	1.61e-07	1.41e-06	12.5052
AL391650.1				4.65119	2.2176	1.61e-07	1.41e-06	7.213
PGCKA1	PDCD10 and GCKIII kinases associated 1	55286	C4ORF19	-4.93753	-2.30379	1.63e-07	1.43e-06	7.4742
TM4SF19	transmembrane 4 L six family member 19	116211	OCTM4	13.3381	3.73748	1.64e-07	1.44e-06	2.6199
SMS	spermine synthase	6611	MRSR, MRXSSR, SPMSY, SRS, SPS	1.60289	0.680678	1.66e-07	1.45e-06	14.6939
DEPP1	DEPP autophagy regulator 1	11067	C10ORF10, DEPP, FIG, FSEG	5.86235	2.55148	1.66e-07	1.45e-06	8.458
ZC3H6	zinc finger CCCH-type containing 6	376940	ZC3HDC6	-1.9263	-0.945835	1.67e-07	1.46e-06	10.6766
BAAT	bile acid-CoA:amino acid N-acyltransferase	570	BACAT, BACD1, BAT, FHCA3, HCHO	4.52059	2.17651	1.68e-07	1.47e-06	7.7532
SNCB	synuclein beta	6620	-	7.93456	2.98815	1.77e-07	1.54e-06	4.0609
MAP1LC3C	microtubule associated protein 1 light chain 3 gamma	440738	ATG8J, LC3C	1.86737	0.901008	1.77e-07	1.54e-06	7.7671
ZNF385D	zinc finger protein 385D	79750	ZNF659	2.66706	1.41525	1.78e-07	1.55e-06	8.0032
TEX22	testis expressed 22	647310	-	-1.84944	-0.887091	1.79e-07	1.56e-06	6.4318
SLC17A9	solute carrier family 17 member 9	63910	C20ORF59, POROK8, VNUT	5.81259	2.53918	1.81e-07	1.58e-06	9.5036
CYP1B1	cytochrome P450 family 1 subfamily B member 1	1545	ASGD6, CP1B, CYPIB1, GLC3A, P4501B1	3.15273	1.6566	1.86e-07	1.61e-06	12.3088
NLGN3	neuroligin 3	54413	HNL3	-3.59691	-1.84676	1.87e-07	1.62e-06	11.9156
HAUS5	HAUS augmin like complex subunit 5	23354	KIAA0841, DGT5	-1.9753	-0.982069	1.89e-07	1.64e-06	11.7726
A1BG	alpha-1-B glycoprotein	1	A1B, ABG, GAB, HYST2477	2.22417	1.15327	1.91e-07	1.65e-06	9.054
IGFBPL1	insulin like growth factor binding protein like 1	347252	IGFBP-RP4, IGFBPRP4, BA113O24.1	-6.6456	-2.7324	1.91e-07	1.65e-06	12.9195
ARHGDIB	Rho GDP dissociation inhibitor beta	397	D4, GDIA2, GDID4, LYGDI, LY-GDI, RAP1GN1, RHOGDI2	2.7958	1.48326	1.92e-07	1.66e-06	10.2482
INSL4	insulin like 4	3641	EPIL, PLACENTIN	12.8129	3.67952	1.92e-07	1.66e-06	2.3584
IFI16	interferon gamma inducible protein 16	3428	IFNGIP1, PYHIN2	4.21628	2.07597	1.93e-07	1.66e-06	11.5898
AGBL5	AGBL carboxypeptidase 5	60509	CCP5, RP75	-2.04937	-1.03518	1.95e-07	1.68e-06	13.0295
PGK1	phosphoglycerate kinase 1	5230	HEL-S-68P, MIG10, PGKA	1.64167	0.715165	1.95e-07	1.68e-06	15.0277
IRS4	insulin receptor substrate 4	8471	CHNG9, IRS-4, PY160	-4.66692	-2.22247	1.96e-07	1.69e-06	10.7576
SH3RF3	SH3 domain containing ring finger 3	344558	POSH2, SH3MD4	4.70088	2.23293	1.96e-07	1.69e-06	10.9152
LEF1	lymphoid enhancer binding factor 1	51176	ECTD1, ECTD17, LEF-1, TCF10, TCF1ALPHA, TCF7L3	-3.51221	-1.81238	1.98e-07	1.7e-06	11.6351
ALDH6A1	aldehyde dehydrogenase 6 family member A1	4329	MMSADHA, MMSDH	-1.91668	-0.938609	1.99e-07	1.71e-06	11.6545
SHC4	SHC adaptor protein 4	399694	RALP, SHCD	4.98188	2.31669	2.02e-07	1.73e-06	9.8156
COL12A1	collagen type XII alpha 1 chain	1303	BA209D8.1, BTHLM2, COL12A1L, DJ234P15.1, EDSMYP, UCMD2	8.64347	3.11161	2.06e-07	1.77e-06	14.5094
STMN1	stathmin 1	3925	C1ORF215, LAP18, LAG, OP18, PP17, PP19, PR22, SMN	-1.7084	-0.772642	2.08e-07	1.78e-06	16.2345
SEZ6L	seizure related 6 homolog like	23544	SEZ6L1	4.88629	2.28874	2.1e-07	1.8e-06	9.2116
SALL3	spalt like transcription factor 3	27164	ZNF796	-3.09513	-1.63	2.1e-07	1.8e-06	7.2502
RHOH	ras homolog family member H	399	ARHH, IMD129, TTF	-6.69823	-2.74378	2.13e-07	1.83e-06	9.2136
RPA1	replication protein A1	6117	HSSB, MST075, PFBMFT6, REPA1, RF-A, RP-A, RPA70	-1.72777	-0.788914	2.15e-07	1.84e-06	14.3257
ACRBP	acrosin binding protein	84519	CT23, OY-TES-1, SP32	-2.77199	-1.47092	2.18e-07	1.86e-06	6.4601
TOR2A	torsin family 2 member A	27433	TORP1	-1.52774	-0.611403	2.2e-07	1.88e-06	10.3983
ZNF98	zinc finger protein 98	148198	F7175, ZNF739	17.4214	4.12279	2.2e-07	1.88e-06	5.2878
RGCC	regulator of cell cycle	28984	C13ORF15, RGC-32, RGC32, BA157L14.2	-3.95874	-1.98504	2.21e-07	1.89e-06	7.6935
TOP2A	DNA topoisomerase II alpha	7153	TOP2, TOP2ALPHA, TOPIIA, TP2A	-2.46764	-1.30313	2.23e-07	1.9e-06	16.2677
GLS	glutaminase	2744	AAD20, CASGID, DEE71, EIEE71, GAC, GAM, GDPAG, GLS1, KGA	2.46743	1.30301	2.24e-07	1.91e-06	13.8204
SOHLH2	spermatogenesis and oogenesis specific basic helix-loop-helix 2	54937	SOSF2, SPATA28, TEB1, BHLHE81	-4.74991	-2.2479	2.24e-07	1.91e-06	6.2217
RP1L1	RP1 like 1	94137	DCDC4B, OCMD, RP88	-1.97983	-0.985376	2.28e-07	1.94e-06	5.4346
CRYBA1	crystallin beta A1	1411	CRYB1, CTRCT10	8.83972	3.144	2.31e-07	1.97e-06	8.9296
NCAPG2	non-SMC condensin II complex subunit G2	54892	3KS, CAP-G2, CAPG2, LUZP5, MTB, HCAP-G2	-1.67513	-0.744271	2.35e-07	2e-06	13.4971
VDAC2	voltage dependent anion channel 2	7417	POR	1.54167	0.624491	2.41e-07	2.04e-06	14.2697
TEX30	testis expressed 30	93081	C13ORF27	-1.73651	-0.796193	2.43e-07	2.06e-06	10.9089
APOB	apolipoprotein B	338	FCHL2, FLDB, LDLCQ4, APOB-100, APOB-48	-3.64614	-1.86637	2.46e-07	2.08e-06	6.7641
MBNL3	muscleblind like splicing regulator 3	55796	CHCR, MBLX, MBLX39, MBXL	-2.38558	-1.25434	2.47e-07	2.09e-06	10.9113
CDC45	cell division cycle 45	8318	CDC45L, CDC45L2, MGORS7, PORC-PI-1	-2.05837	-1.0415	2.53e-07	2.14e-06	11.8302
FCRLA	Fc receptor like A	84824	FCRL, FCRL1, FCRLM1, FCRLX, FCRLB, FCRLC1, FCRLC2, FCRLD, FCRLE, FCRX, FREB	12.4032	3.63264	2.53e-07	2.14e-06	1.9044
ZWINT	ZW10 interacting kinetochore protein	11130	HZWINT-1, KNTC2AP, SIP30, ZWINT1	-1.72782	-0.788952	2.54e-07	2.14e-06	13.2995
CCNB1	cyclin B1	891	CCNB	-1.78101	-0.832692	2.58e-07	2.17e-06	14.7188
HAPLN3	hyaluronan and proteoglycan link protein 3	145864	EXLD1, HST19883	3.10872	1.63632	2.58e-07	2.17e-06	10.4691
DYNLT2B	dynein light chain Tctex-type 2B	255758	SRTD17, TCTEX1D2	-2.16427	-1.11388	2.61e-07	2.2e-06	7.607
PAX2	paired box 2	5076	FSGS7, PAPRS, PAX-2	-4.79091	-2.2603	2.63e-07	2.21e-06	4.8205
CIT	citron rho-interacting serine/threonine kinase	11113	CITK, CRIK, MCPH17, STK21	-2.39551	-1.26033	2.66e-07	2.24e-06	13.4511
SEPTIN6	septin 6	23157	SEP2, SEPT2, SEPT6, SEPTIN-6	1.84702	0.885199	2.68e-07	2.25e-06	12.3372
ZNF676	zinc finger protein 676	163223	-	16.4702	4.04179	2.68e-07	2.25e-06	6.3474
IFIT1	interferon induced protein with tetratricopeptide repeats 1	3434	C56, G10P1, IFI-56, IFI-56K, IFI56, IFIT-1, IFNAI1, ISG56, P56, RNM561	7.5704	2.92037	2.69e-07	2.26e-06	12.6115
IQCH	IQ motif containing H	64799	NYDSP5	-2.31903	-1.21352	2.71e-07	2.27e-06	8.7882
PIH1D2	PIH1 domain containing 2	120379	DNAAF15	-1.96877	-0.977292	2.71e-07	2.27e-06	8.5385
SPDYA	speedy/RINGO cell cycle regulator family member A	245711	RINGO3, RINGOA, SPDY1, SPY1	-2.13557	-1.09462	2.77e-07	2.32e-06	5.6284
ABL2	ABL proto-oncogene 2, non-receptor tyrosine kinase	27	ABLL, ARG	1.90641	0.930856	2.79e-07	2.33e-06	13.5321
LBHD1	LBH domain containing 1	79081	C11ORF48	1.83436	0.875273	2.79e-07	2.33e-06	8.6873
PDE1C	phosphodiesterase 1C	5137	DFNA74, HCAM3, CAM-PDE 1C, HCAM-3	3.45956	1.79059	2.81e-07	2.35e-06	13.3848
ABCA13	ATP binding cassette subfamily A member 13	154664	-	-6.42168	-2.68295	2.81e-07	2.35e-06	11.0418
HMCN1	hemicentin 1	83872	ARMD1, FBLN6, FIBL-6, FIBL6	3.59233	1.84492	2.83e-07	2.36e-06	13.2608
GINS4	GINS complex subunit 4	84296	SLD5	-1.83659	-0.877026	2.85e-07	2.38e-06	12.8032
KIF12	kinesin family member 12	113220	PFIC8	7.12307	2.8325	2.9e-07	2.41e-06	6.6072
GPR155	G protein-coupled receptor 155	151556	DEP.7, DEPDC3, LYCHOS, PGR22	4.7433	2.24589	2.91e-07	2.42e-06	9.9884
SLC40A1	solute carrier family 40 member 1	30061	FPN, FPN1, HFE4, IREG1, MST079, MSTP079, MTP1, SLC11A3	2.63341	1.39693	2.96e-07	2.46e-06	8.1554
MDH1B	malate dehydrogenase 1B	130752	RP11-95H11	-2.10099	-1.07107	2.99e-07	2.48e-06	8.7903
TMED5	transmembrane p24 trafficking protein 5	50999	CGI-100, P24G2, P28	1.57688	0.657069	3.01e-07	2.49e-06	13.8054
KNSTRN	kinetochore localized astrin (SPAG5) binding protein	90417	C15ORF23, HSD11, ROCHIS, SKAP, TRAF4AF1	-1.57197	-0.652575	3.02e-07	2.5e-06	12.6911
POLE	DNA polymerase epsilon, catalytic subunit	5426	CRCS12, FILS, IMAGEI, POLE1	-2.19775	-1.13603	3.02e-07	2.5e-06	13.9939
MMP24	matrix metallopeptidase 24	10893	MMP-24, MMP25, MT-MMP 5, MT-MMP5, MT5-MMP, MT5MMP, MTMMP5	4.61417	2.20607	3.05e-07	2.52e-06	10.151
CUL4B	cullin 4B	8450	CUL-4B, MRXHF2, MRXS15, MRXSC, SFM2	1.58792	0.66714	3.12e-07	2.57e-06	13.901
CCHCR1	coiled-coil alpha-helical rod protein 1	54535	C6ORF18, HCR, SBP, PG8	-1.66859	-0.738628	3.16e-07	2.61e-06	11.5988
CALCR	calcitonin receptor	799	CRT, CT-R, CTR, CTR1	7.93329	2.98792	3.19e-07	2.63e-06	7.8601
LMOD3	leiomodin 3	56203	NEM10	5.67056	2.50349	3.2e-07	2.63e-06	4.7307
NLRC5	NLR family CARD domain containing 5	84166	CLR16.1, NOD27, NOD4	9.06917	3.18097	3.22e-07	2.66e-06	8.8844
USP43	ubiquitin specific peptidase 43	124739	-	2.60611	1.3819	3.23e-07	2.66e-06	9.363
TSSK6	testis specific serine kinase 6	83983	CT72, FKSG82, SSTK, TSSK4	-1.75507	-0.811526	3.24e-07	2.67e-06	7.073
COL9A1	collagen type IX alpha 1 chain	1297	DJ149L1.1.2, EDM6, MED, STL4	-5.63846	-2.4953	3.27e-07	2.69e-06	11.7908
FANCG	FA complementation group G	2189	FAG, XRCC9	-1.95458	-0.966856	3.29e-07	2.71e-06	12.414
KIF14	kinesin family member 14	9928	MCPH20, MKS12	-1.96552	-0.974912	3.32e-07	2.72e-06	13.0474
EDEM1	ER degradation enhancing alpha-mannosidase like protein 1	9695	EDEM	1.83334	0.874475	3.4e-07	2.78e-06	12.2651
SPON1	spondin 1	10418	VSGP/F-SPONDIN, F-SPONDIN	-5.24168	-2.39003	3.41e-07	2.79e-06	10.428
RSPO1	R-spondin 1	284654	CRISTIN3, RSPO	-6.70817	-2.74592	3.42e-07	2.8e-06	10.7652
DNAH11	dynein axonemal heavy chain 11	8701	CILD7, DNAHBL, DNAHC11, DNHBL, DPL11	2.07261	1.05145	3.43e-07	2.8e-06	8.1443
B4GALT4	beta-1,4-galactosyltransferase 4	8702	B4GAL-T4, BETA4GAL-T4	1.63269	0.707253	3.43e-07	2.8e-06	11.7024
ABCG1	ATP binding cassette subfamily G member 1	9619	ABC8, WHITE1	2.99935	1.58465	3.43e-07	2.8e-06	8.094
CYP2E1	cytochrome P450 family 2 subfamily E member 1	1571	CPE1, CYP2E, P450-J, P450C2E	-3.29692	-1.72112	3.45e-07	2.81e-06	5.294
SH3GLB1	SH3 domain containing GRB2 like, endophilin B1	51100	BIF-1, CGI-61, PPP1R70, DJ612B15.2	1.57961	0.659566	3.47e-07	2.83e-06	13.8903
ARHGAP33	Rho GTPase activating protein 33	115703	NOMA-GAP, SNX26, TCGAP	-1.99833	-0.998793	3.5e-07	2.85e-06	12.0772
C3	complement C3	718	AHUS5, ARMD9, ASP, C3A, C3B, CPAMD1, HEL-S-62P	6.33652	2.66369	3.54e-07	2.88e-06	6.6223
AHCYL2	adenosylhomocysteinase like 2	23382	ADOHCYASE3, IRBIT2	-1.75034	-0.807636	3.54e-07	2.88e-06	12.5202
ABLIM1	actin binding LIM protein 1	3983	ABLIM, LIMAB1, LIMATIN, ABLIM-1	-2.07887	-1.0558	3.55e-07	2.89e-06	14.963
ADGRE2	adhesion G protein-coupled receptor E2	30817	CD312, CD97, EMR2, VBU	8.79723	3.13705	3.6e-07	2.93e-06	1.522
DHRS1	dehydrogenase/reductase 1	115817	SDR19C1	1.59818	0.676431	3.61e-07	2.94e-06	10.91
SDHAF4	succinate dehydrogenase complex assembly factor 4	135154	C6ORF57, SDH8	-1.53392	-0.617221	3.62e-07	2.94e-06	10.3893
KLK6	kallikrein related peptidase 6	5653	BSSP, KLK7, PRSS18, PRSS9, SP59, HK6	7.13301	2.83451	3.62e-07	2.94e-06	6.1073
ADAM33	ADAM metallopeptidase domain 33	80332	C20ORF153, DJ964F7.1	4.14384	2.05097	3.63e-07	2.95e-06	9.7523
TINAGL1	tubulointerstitial nephritis antigen like 1	64129	ARG1, LCN7, LIECG3, TINAGRP	11.1326	3.47672	3.64e-07	2.95e-06	7.9319
FLRT1	fibronectin leucine rich transmembrane protein 1	23769	SPG68	-2.59722	-1.37697	3.67e-07	2.97e-06	6.6796
SLC8A1	solute carrier family 8 member A1	6546	NCX1	4.21099	2.07416	3.69e-07	2.99e-06	12.267
NEDD4L	NEDD4 like E3 ubiquitin protein ligase	23327	NEDD4-2, NEDD4.2, PVNH7, RSP5, HNEDD4-2	1.61885	0.694969	3.71e-07	3.01e-06	12.9353
TSPAN32	tetraspanin 32	10077	ART1, PHEMX, PHMX, TSSC6	6.31652	2.65913	3.72e-07	3.02e-06	2.7598
LRRTM4	leucine rich repeat transmembrane neuronal 4	80059	-	-2.86628	-1.51918	3.73e-07	3.02e-06	9.3649
VIP	vasoactive intestinal peptide	7432	PHM27	14.8612	3.89348	3.77e-07	3.05e-06	3.8993
GALNT14	polypeptide N-acetylgalactosaminyltransferase 14	79623	GALNT15, GALNAC-T10, GALNAC-T14	3.62834	1.85931	3.8e-07	3.07e-06	8.2355
FANCC	FA complementation group C	2176	FA3, FAC, FACC	-1.71432	-0.777639	3.8e-07	3.07e-06	11.6034
ABCA1	ATP binding cassette subfamily A member 1	19	ABC-1, ABC1, CERP, HDLCQTL13, HDLDT1, HPALP1, TGD	3.67084	1.87611	3.8e-07	3.07e-06	12.8566
CPXM1	carboxypeptidase X, M14 family member 1	56265	CPX1, CPXM	-1.74724	-0.805076	3.83e-07	3.09e-06	14.2566
KIF20A	kinesin family member 20A	10112	MKLP2, RAB6KIFL, RCM6	-1.96506	-0.974576	3.83e-07	3.09e-06	13.8875
RACGAP1	Rac GTPase activating protein 1	29127	CDAN3B, CYK4, HSCYK-4, ID-GAP, MGCRACGAP, RCGAP1	-1.67877	-0.747404	3.83e-07	3.09e-06	13.6379
CNTN5	contactin 5	53942	HNB-2S, NB-2	5.92486	2.56678	3.92e-07	3.15e-06	8.1183
CBX5	chromobox 5	23468	HEL25, HP1, HP1A, HP1ALPHA	-1.90798	-0.932044	4e-07	3.21e-06	15.9751
DTX3L	deltex E3 ubiquitin ligase 3L	151636	BBAP, RNF143	5.23326	2.38771	4e-07	3.21e-06	11.7708
WNT16	Wnt family member 16	51384	-	3.64137	1.86448	4.04e-07	3.24e-06	2.7374
RAB32	RAB32, member RAS oncogene family	10981	PARK26	1.78527	0.836142	4.05e-07	3.25e-06	11.9842
ODF2	outer dense fiber of sperm tails 2	4957	CT134, ODF2/1, ODF2/2, ODF84	-1.60047	-0.678492	4.06e-07	3.25e-06	13.4343
UNC45B	unc-45 myosin chaperone B	146862	CMYA4, CTRCT43, MFM11, SMUNC45, UNC-45B, UNC45	11.639	3.5409	4.06e-07	3.25e-06	3.4356
SCUBE2	signal peptide, CUB domain and EGF like domain containing 2	57758	CEGB1, CEGF1, CEGP1, SCUBE/YOU	-2.54159	-1.34573	4.07e-07	3.26e-06	8.6564
IL20RA	interleukin 20 receptor subunit alpha	53832	CRF2-8, IL-20R-ALPHA, IL-20R1, IL-20RA	3.31252	1.72793	4.11e-07	3.29e-06	5.4637
SEMA7A	semaphorin 7A (JohnMiltonHagen blood group)	8482	CD108, CDW108, H-SEMA-K1, H-SEMA-L, JMH, PFIC11, SEMAK1, SEMAL	2.40817	1.26794	4.11e-07	3.29e-06	11.2092
F2R	coagulation factor II thrombin receptor	2149	CF2R, HTR, PAR-1, PAR1, TR	2.68198	1.4233	4.13e-07	3.3e-06	14.8783
LAT2	linker for activation of T cells family member 2	7462	HSPC046, LAB, NTAL, WBSCR15, WBSCR5, WSCR5	4.05362	2.01921	4.14e-07	3.3e-06	6.5766
SMURF2	SMAD specific E3 ubiquitin protein ligase 2	64750	-	1.97584	0.982465	4.16e-07	3.32e-06	13.2895
CHTF18	chromosome transmission fidelity factor 18	63922	C16ORF41, C321D2.2, C321D2.3, C321D2.4, CHL12, CTF18, RUVBL	-1.90899	-0.932808	4.28e-07	3.41e-06	12.3774
RAP1B	RAP1B, member of RAS oncogene family	5908	K-REV, RAL1B, THC11	1.54564	0.628201	4.29e-07	3.41e-06	13.9543
IFT56	intraflagellar transport 56	79989	BRENS, DYF13, TTC26, DYF-13	-1.69272	-0.759345	4.32e-07	3.44e-06	11.2767
ABCA8	ATP binding cassette subfamily A member 8	10351	-	-3.74216	-1.90387	4.41e-07	3.51e-06	9.4795
RUNX1T1	RUNX1 partner transcriptional co-repressor 1	862	AML1-MTG8, AML1T1, CBFA2T1, CDR, ETO, MTG8, ZMYND2	2.99925	1.5846	4.45e-07	3.54e-06	8.7893
PRC1	protein regulator of cytokinesis 1	9055	ASE1, MAP65	-1.87476	-0.906704	4.47e-07	3.55e-06	6.7342
FERMT3	FERM domain containing kindlin 3	83706	KIND3, MIG-2, MIG2B, UNC112C, URP2, URP2SF	1.69643	0.762504	4.5e-07	3.57e-06	7.0317
ZNF397	zinc finger protein 397	84307	ZNF47, ZSCAN15	-2.02588	-1.01855	4.57e-07	3.62e-06	12.4424
GPR132	G protein-coupled receptor 132	29933	G2A	11.5254	3.52674	4.58e-07	3.63e-06	6.0337
ANKRD53	ankyrin repeat domain 53	79998	-	2.82782	1.49969	4.62e-07	3.66e-06	6.7961
LSM4	LSM4 homolog, U6 small nuclear RNA and mRNA degradation associated	25804	GRP, YER112W	-1.55503	-0.636942	4.65e-07	3.67e-06	13.8032
SYT15B	synaptotagmin 15B	102724488	-	14.5633	3.86427	4.76e-07	3.76e-06	6.5183
SHMT1	serine hydroxymethyltransferase 1	6470	CSHMT, SHMT	-1.72519	-0.786755	4.81e-07	3.8e-06	11.9918
PYGB	glycogen phosphorylase B	5834	GPBB	2.35292	1.23445	4.83e-07	3.81e-06	14.7612
HSPA6	heat shock protein family A (Hsp70) member 6	3310	HSP70B'	7.16964	2.8419	4.86e-07	3.83e-06	3.5959
IL17RB	interleukin 17 receptor B	55540	CRL4, EVI27, IL17BR, IL17RH1	-4.78752	-2.25928	4.9e-07	3.86e-06	8.1987
EHD4	EH domain containing 4	30844	PAST4	2.21766	1.14904	4.94e-07	3.89e-06	13.3589
ROBO2	roundabout guidance receptor 2	6092	SAX3	-3.88978	-1.95969	4.96e-07	3.9e-06	11.9247
SH2B3	SH2B adaptor protein 3	10019	IDDM20, LNK	2.07145	1.05064	5.03e-07	3.95e-06	11.7835
CCDC180	coiled-coil domain containing 180	100499483	C9ORF174, CFAP76, FAP76	-1.93805	-0.954608	5.04e-07	3.95e-06	9.9305
SLC7A5	solute carrier family 7 member 5	8140	4F2LC, CD98, D16S469E, E16, LAT1, MPE16	2.63823	1.39957	5.16e-07	4.04e-06	14.2269
PRKCH	protein kinase C eta	5583	PKC-L, PKCL, PRKCL, NPKC-ETA, UORF2	2.68282	1.42375	5.17e-07	4.05e-06	8.1344
ELOVL3	ELOVL fatty acid elongase 3	83401	CIG-30, CIG30	2.04153	1.02965	5.2e-07	4.06e-06	5.5097
NCAPD2	non-SMC condensin I complex subunit D2	9918	CAP-D2, CNAP1, MCPH21, HCAP-D2	-1.96074	-0.971398	5.26e-07	4.11e-06	14.8663
CDC6	cell division cycle 6	990	CDC18L, HSCDC18, HSCDC6, MGORS5	-1.68202	-0.750194	5.27e-07	4.12e-06	13.105
DDIT4	DNA damage inducible transcript 4	54541	DIG2, REDD-1, REDD1	-1.69069	-0.757612	5.37e-07	4.19e-06	11.3818
ZNF66	zinc finger protein 66	7617	ZNF66P	-1.60411	-0.68177	5.38e-07	4.2e-06	8.8224
BRIP1	BRCA1 interacting DNA helicase 1	83990	BACH1, FANCJ, OF	-1.97143	-0.97924	5.39e-07	4.2e-06	12.9792
MARCHF1	membrane associated ring-CH-type finger 1	55016	MARCH-I, MARCH1, RNF171	5.8548	2.54962	5.4e-07	4.21e-06	10.1739
ZFPM2	zinc finger protein, FOG family member 2	23414	DIH3, FOG2, SRXY9, ZC2HC11B, ZNF89B, HFOG-2	-1.87006	-0.903081	5.48e-07	4.26e-06	10.6423
LRRC4	leucine rich repeat containing 4	64101	NAG14, NGL-2	-3.36179	-1.74923	5.59e-07	4.34e-06	12.348
LRRC8C	leucine rich repeat containing 8 VRAC subunit C	84230	AD158, FAD158, TIMES	-2.96384	-1.56747	5.64e-07	4.37e-06	10.6588
LINGO2	leucine rich repeat and Ig domain containing 2	158038	LERN3, LRRN6C	2.06998	1.04962	5.65e-07	4.38e-06	7.153
LSM14B	LSM family member 14B	149986	C20ORF40, FAM61B, FT005, LSM13, RAP55B, BA11M20.3	-1.50937	-0.593944	5.66e-07	4.38e-06	12.794
MAP3K8	mitogen-activated protein kinase kinase kinase 8	1326	AURA2, COT, EST, ESTF, MEKK8, TPL2, TPL-2, C-COT	-1.8804	-0.911038	5.67e-07	4.39e-06	9.838
HS6ST1	heparan sulfate 6-O-sulfotransferase 1	9394	HH15, HS6ST	-2.25504	-1.17315	5.68e-07	4.39e-06	13.2156
RCBTB2	RCC1 and BTB domain containing protein 2	1102	CHC1L, RLG	-1.97195	-0.979623	5.77e-07	4.46e-06	12.09
DRC10	dynein regulatory complex subunit 10	115811	4933433C09RIK, CFAP84, IQCD	-2.30183	-1.20278	5.78e-07	4.46e-06	7.8822
SHISA9	shisa family member 9	729993	CKAMP44	5.08198	2.34539	5.78e-07	4.46e-06	12.0652
ACTRT3	actin related protein T3	84517	ARP-T3, ARPM1	2.01476	1.01061	5.81e-07	4.48e-06	8.7574
C4orf46	chromosome 4 open reading frame 46	201725	RCDG1	-1.60524	-0.682787	5.83e-07	4.5e-06	12.1709
KNL1	kinetochore scaffold 1	57082	AF15Q14, CASC5, CT29, D40, MCPH4, PPP1R55, SPC7, HKNL-1, HSPC105	-2.0933	-1.06578	5.91e-07	4.55e-06	13.399
EEA1	early endosome antigen 1	8411	MST105, MSTP105, ZFYVE2	1.62818	0.703263	5.96e-07	4.59e-06	12.8039
BTBD10	BTB domain containing 10	84280	GMRP-1, GMRP1	1.71616	0.779184	5.97e-07	4.6e-06	12.5659
PTPRB	protein tyrosine phosphatase receptor type B	5787	HPTP-BETA, HPTPB, PTPB, R-PTP-BETA, VEPTP	2.41217	1.27033	5.98e-07	4.6e-06	9.8129
TNNI1	troponin I1, slow skeletal type	7135	SSTNI, TNN1	4.03486	2.01252	6.14e-07	4.72e-06	6.8899
TNFAIP8L1	TNF alpha induced protein 8 like 1	126282	TIPE1	-1.51898	-0.603107	6.2e-07	4.76e-06	11.1559
HAUS8	HAUS augmin like complex subunit 8	93323	DGT4, HICE1, NY-SAR-48	-1.65989	-0.731088	6.26e-07	4.8e-06	11.0381
FBXO2	F-box protein 2	26232	FBG1, FBX2, FBS1, NFB42, OCP1	5.3565	2.42129	6.27e-07	4.81e-06	8.4505
APOL4	apolipoprotein L4	80832	APOL-IV, APOLIV	-9.7715	-3.28858	6.31e-07	4.84e-06	9.4913
PARP11	poly(ADP-ribose) polymerase family member 11	57097	ARTD11, C12ORF6, MIB006	-1.60461	-0.682223	6.36e-07	4.88e-06	11.6296
AC091057.6	Rho GTPase-activating protein 11B			-2.05552	-1.0395	6.4e-07	4.9e-06	8.1126
CD200R1	CD200 receptor 1	131450	CD200R, HCRTR2, MOX2R, OX2R	3.13612	1.64898	6.48e-07	4.96e-06	4.5723
UGT2B4	UDP glucuronosyltransferase family 2 member B4	7363	HLUG25, UDPGT2B4, UDPGTH1, UDPGTH-1, UGT2B11	7.96255	2.99323	6.56e-07	5.01e-06	4.7401
TRAF3IP2	TRAF3 interacting protein 2	10758	ACT1, C6ORF2, C6ORF4, C6ORF5, C6ORF6, CANDF8, CIKS, PSORS13	3.59527	1.8461	6.59e-07	5.04e-06	9.821
CHRM3	cholinergic receptor muscarinic 3	1131	EGBRS, HM3, PBS, M3ACHR	2.12898	1.09016	6.64e-07	5.07e-06	7.8393
CCNP	cyclin P	79935	CNTD2	2.18731	1.12916	6.66e-07	5.08e-06	4.7108
ROS1	ROS proto-oncogene 1, receptor tyrosine kinase	6098	MCF3, ROS, C-ROS-1	16.1341	4.01204	6.69e-07	5.1e-06	6.8901
NT5M	5',3'-nucleotidase, mitochondrial	56953	DNT-2, DNT2, MDN	-2.76761	-1.46864	6.71e-07	5.11e-06	8.6629
RFX3	regulatory factor X3	5991	-	-2.59949	-1.37823	6.76e-07	5.15e-06	13.1428
SMR3B	submaxillary gland androgen regulated protein 3B	10879	P-B, PBII, PRL3, PROL3, SMR1B	-8.37408	-3.06593	6.8e-07	5.18e-06	5.7611
ATOH8	atonal bHLH transcription factor 8	84913	HATH6, BHLHA21	-3.89367	-1.96113	6.82e-07	5.19e-06	11.0677
FREM1	FRAS1 related extracellular matrix 1	158326	BNAR, C9ORF143, C9ORF145, C9ORF154, MOTA, TILRR, TRIGNO2	-8.97748	-3.16631	6.85e-07	5.21e-06	12.8514
RIPPLY3	ripply transcriptional repressor 3	53820	DSCR6	-6.73305	-2.75126	6.87e-07	5.22e-06	11.2416
ACSL4	acyl-CoA synthetase long chain family member 4	2182	ACS4, FACL4, LACS4, MRX63, MRX68, XLID63	2.04926	1.0351	6.93e-07	5.26e-06	14.3556
NCF2	neutrophil cytosolic factor 2	4688	NCF-2, NOXA2, P67-PHOX, P67PHOX	12.3974	3.63197	6.96e-07	5.28e-06	8.4852
SLC7A9	solute carrier family 7 member 9	11136	BAT1, CSNU3	-2.29791	-1.20032	6.98e-07	5.3e-06	5.0153
HSD17B1	hydroxysteroid 17-beta dehydrogenase 1	3292	17-BETA-HSD, 20-ALPHA-HSD, E2DH, EDH17B2, EDHB17, HSD17, SDR28C1	-1.53999	-0.622925	6.99e-07	5.3e-06	7.4161
CKS2	CDC28 protein kinase regulatory subunit 2	1164	CKSHS2	-1.73629	-0.796012	7.02e-07	5.32e-06	12.7469
ABHD17C	abhydrolase domain containing 17C, depalmitoylase	58489	FAM108C1	-1.88427	-0.914003	7.03e-07	5.32e-06	11.3552
PCDHA6	protocadherin alpha 6	56142	CNR2, CNRN2, CNRS2, CRNR2, PCDH-ALPHA6	-2.04823	-1.03438	7.06e-07	5.34e-06	10.455
CACHD1	cache domain containing 1	57685	-	-2.6582	-1.41045	7.06e-07	5.34e-06	13.9742
ADCY7	adenylate cyclase 7	113	AC7	3.29635	1.72087	7.08e-07	5.35e-06	11.0639
GNG2	G protein subunit gamma 2	54331	HG3F1	-2.66163	-1.41231	7.08e-07	5.35e-06	13.4598
KANTR	KANTR integral membrane protein	102723508	LINC01155, SPASM	-1.50903	-0.593617	7.12e-07	5.38e-06	10.5418
WNT2	Wnt family member 2	7472	INT1L1, IRP	11.1042	3.47304	7.18e-07	5.42e-06	2.3444
SGO1	shugoshin 1	151648	CAID, NY-BR-85, SGO, SGOL1	-2.07375	-1.05224	7.25e-07	5.47e-06	11.6611
ARF4	ARF GTPase 4	378	ARF2	2.19663	1.13529	7.34e-07	5.53e-06	14.9571
TOR4A	torsin family 4 member A	54863	C9ORF167	3.31463	1.72885	7.49e-07	5.64e-06	10.5365
PTGIR	prostaglandin I2 receptor	5739	IP, PRIPR	4.65645	2.21923	7.58e-07	5.71e-06	3.0903
TMPRSS9	transmembrane serine protease 9	360200	-	4.02891	2.01039	7.58e-07	5.71e-06	3.5807
IQGAP3	IQ motif containing GTPase activating protein 3	128239	-	-1.62571	-0.70107	7.59e-07	5.71e-06	13.0476
CDH23	cadherin related 23	64072	CDHR23, PITA5, USH1D	-5.43508	-2.4423	7.61e-07	5.72e-06	9.3186
ZNF517	zinc finger protein 517	340385	-	-1.58039	-0.660277	7.68e-07	5.76e-06	9.1896
LIG1	DNA ligase 1	3978	IMD96, LIGI, HLIG1	-2.38639	-1.25483	7.71e-07	5.78e-06	13.5447
TPX2	TPX2 microtubule nucleation factor	22974	C20ORF1, C20ORF2, DIL-2, DIL2, FLS353, GD:C20ORF1, HCA519, HCTP4, REPP86, P100	-1.77254	-0.825822	7.79e-07	5.83e-06	14.9756
CPT1A	carnitine palmitoyltransferase 1A	1374	CPT I, CPT1, CPT1-L, CPTI-L, L-CPT1	-2.00536	-1.00386	7.8e-07	5.84e-06	8.9759
NEO1	neogenin 1	4756	IGDCC2, NGN, NTN1R2	-1.93627	-0.953283	7.89e-07	5.91e-06	14.4897
APBB1IP	amyloid beta precursor protein binding family B member 1 interacting protein	54518	INAG1, PREL1, RARP1, RIAM	8.99953	3.16985	7.9e-07	5.91e-06	4.5118
ADARB1	adenosine deaminase RNA specific B1	104	ADAR2, DRABA2, DRADA2, NEDHYMS, RED1	3.09264	1.62884	7.95e-07	5.94e-06	12.9102
ITGB1	integrin subunit beta 1	3688	CD29, FNRB, GPIIA, MDF2, MSK12, VLA-BETA, VLAB	2.41147	1.26991	7.97e-07	5.96e-06	17.1857
BMP2	bone morphogenetic protein 2	650	BDA2, BMP2A, SSFSC, SSFSC1	-2.3479	-1.23137	8.01e-07	5.98e-06	10.2612
KLHDC9	kelch domain containing 9	126823	KARCA1	-2.64948	-1.40571	8.02e-07	5.98e-06	9.0454
GPR176	G protein-coupled receptor 176	11245	HB-954	2.80342	1.48719	8.1e-07	6.04e-06	11.1693
TRIM16	tripartite motif containing 16	10626	EBBP	2.10741	1.07547	8.12e-07	6.06e-06	10.8747
AIFM2	AIF family member 2	84883	AMID, FSP1, PRG3	3.00782	1.58872	8.3e-07	6.19e-06	10.516
CHIC1	cysteine rich hydrophobic domain 1	53344	BRX	1.54458	0.627217	8.34e-07	6.21e-06	10.9
GLRX	glutaredoxin	2745	GRX, GRX1	2.97779	1.57424	8.38e-07	6.24e-06	11.2601
GABRA3	gamma-aminobutyric acid type A receptor subunit alpha3	2556	EPILX2	-2.47288	-1.30619	8.45e-07	6.28e-06	8.7107
FAM95C	family with sequence similarity 95 member C	100289137	-	1.57701	0.657188	8.45e-07	6.28e-06	8.1601
DGKG	diacylglycerol kinase gamma	1608	DAGK3, DGK-GAMMA	2.69393	1.42971	8.57e-07	6.37e-06	6.6819
KCNMB2	potassium calcium-activated channel subfamily M regulatory beta subunit 2	10242	-	-4.24764	-2.08666	8.57e-07	6.36e-06	5.1419
TNFSF10	TNF superfamily member 10	8743	APO2L, APO-2L, CD253, TANCR, TL2, TNLG6A, TRAIL	3.94373	1.97956	8.67e-07	6.43e-06	6.7586
PDE1B	phosphodiesterase 1B	5153	HEL-S-79P, PDE1B1, PDES1B	-4.84525	-2.27657	8.81e-07	6.53e-06	8.8026
NEMP1	nuclear envelope integral membrane protein 1	23306	TMEM194, TMEM194A	-1.78799	-0.83834	8.93e-07	6.62e-06	13.4054
SLC7A3	solute carrier family 7 member 3	84889	ATRC3, CAT-3, CAT3	-4.96867	-2.31286	8.99e-07	6.66e-06	10.0136
C7orf57	chromosome 7 open reading frame 57	136288	-	-3.0316	-1.60008	9.03e-07	6.68e-06	5.7246
LCORL	ligand dependent nuclear receptor corepressor like	254251	MLR1	-1.67306	-0.742486	9.2e-07	6.8e-06	12.2073
KIF2C	kinesin family member 2C	11004	CT139, KNSL6, MCAK	-2.14294	-1.09959	9.65e-07	7.11e-06	13.6028
CLEC2B	C-type lectin domain family 2 member B	9976	AICL, CLECSF2, HP10085, IFNRG1	-3.89291	-1.96085	9.73e-07	7.16e-06	3.9419
DNAJB9	DnaJ heat shock protein family (Hsp40) member B9	4189	ERDJ4, MDG-1, MDG1, MST049, MSTP049	1.79164	0.841279	9.86e-07	7.24e-06	11.5166
PSRC1	proline and serine rich coiled-coil 1	84722	DDA3, FP3214	-2.37711	-1.24921	9.89e-07	7.26e-06	12.7045
UCN2	urocortin 2	90226	SRP, UCN-II, UCNI, UR, URP	5.68059	2.50604	9.91e-07	7.28e-06	7.7591
DCBLD2	discoidin, CUB and LCCL domain containing 2	131566	CLCP1, ESDN	3.6291	1.85961	1e-06	7.35e-06	16.3013
SLC25A32	solute carrier family 25 member 32	81034	GLYB, MFT, MFTC, RREI	1.56921	0.65004	1e-06	7.35e-06	11.8467
IQCK	IQ motif containing K	124152	-	-2.24432	-1.16628	1e-06	7.35e-06	10.9555
CDK5RAP3	CDK5 regulatory subunit associated protein 3	80279	C53, HSF-27, IC53, LZAP, MST016, OK/SW-CL.114, PP1553	-1.63751	-0.7115	1.01e-06	7.42e-06	13.3445
ZNF492	zinc finger protein 492	57615	ZNF115	13.5115	3.75612	1.01e-06	7.39e-06	6.1674
WDFY2	WD repeat and FYVE domain containing 2	115825	PROF, WDF2, ZFYVE22	-1.54549	-0.628065	1.02e-06	7.44e-06	13.0792
TBL1X	transducin beta like 1 X-linked	6907	CHNG8, EBI, SMAP55, TBL1	-1.57086	-0.651551	1.03e-06	7.5e-06	13.0066
IGSF21	immunoglobin superfamily member 21	84966	-	-6.68714	-2.74139	1.03e-06	7.52e-06	9.2753
KIF20B	kinesin family member 20B	9585	CT90, KRMP1, MPHOSPH1, MPP-1, MPP1	-1.71673	-0.779662	1.04e-06	7.57e-06	13.4304
MKI67	marker of proliferation Ki-67	4288	KIA, MIB-, MIB-1, PPP1R105	-2.20309	-1.13953	1.05e-06	7.65e-06	16.0803
BUB1	BUB1 mitotic checkpoint serine/threonine kinase	699	BUB1A, BUB1L, MCPH30, HBUB1	-1.97305	-0.980431	1.05e-06	7.69e-06	13.9417
UGCG	UDP-glucose ceramide glucosyltransferase	7357	GCS, GLCT1	2.66135	1.41216	1.06e-06	7.71e-06	13.6606
ZDHHC11B	zDHHC palmitoyltransferase 11B (putative)	653082	DHHC-11B	2.25329	1.17203	1.06e-06	7.71e-06	7.1569
SERPING1	serpin family G member 1	710	C1IN, C1INH, C1NH, HAE1, HAE2	-2.13404	-1.09359	1.08e-06	7.87e-06	12.3057
SESN3	sestrin 3	143686	SEST3	-1.54127	-0.624117	1.08e-06	7.86e-06	14.1839
MKX	mohawk homeobox	283078	C10ORF48, IFRX, IRXL1	4.85052	2.27814	1.1e-06	7.98e-06	6.576
SH3RF1	SH3 domain containing ring finger 1	57630	POSH, RNF142, SH3MD2	1.67007	0.739909	1.1e-06	8.01e-06	12.2079
PLXND1	plexin D1	23129	CHTD9, PLEXD1	2.45501	1.29573	1.11e-06	8.06e-06	14.7454
GUCY1B1	guanylate cyclase 1 soluble subunit beta 1	2983	GC-S-BETA-1, GC-SB3, GUC1B3, GUCB3, GUCSB3, GUCY1B3	-2.48818	-1.31509	1.11e-06	8.04e-06	10.8206
IL1RAPL1	interleukin 1 receptor accessory protein like 1	11141	IL-1-RAPL-1, IL-1RAPL-1, IL1R8, IL1RAPL, IL1RAPL-1, MRX10, MRX21, MRX34, OPHN4, TIGIRR-2	-2.98684	-1.57862	1.11e-06	8.08e-06	6.6068
ETS1	ETS proto-oncogene 1, transcription factor	2113	ETS-1, EWSR2, C-ETS-1, P54	2.91043	1.54123	1.12e-06	8.11e-06	13.3096
CHRNA5	cholinergic receptor nicotinic alpha 5 subunit	1138	LNCR2	-1.67749	-0.746306	1.12e-06	8.1e-06	11.1174
THSD1	thrombospondin type 1 domain containing 1	55901	ANIB12, LMPHM13, TMTSP, UNQ3010	3.45753	1.78974	1.13e-06	8.16e-06	7.7633
RTCA	RNA 3'-terminal phosphate cyclase	8634	RPC, RTC1, RTCD1	1.94403	0.959051	1.13e-06	8.21e-06	12.4014
ZNF385A	zinc finger protein 385A	25946	HZF, RZF, ZFP385, ZNF385	-1.68923	-0.756365	1.13e-06	8.16e-06	11.5285
IFI6	interferon alpha inducible protein 6	2537	6-16, FAM14C, G1P3, IFI-6-16, IFI616	7.4354	2.89441	1.14e-06	8.27e-06	13.1693
C8orf34	chromosome 8 open reading frame 34	116328	VEST-1, VEST1	-2.64019	-1.40064	1.14e-06	8.25e-06	8.1164
OTULINL	OTU deubiquitinase with linear linkage specificity like	54491	FAM105A, NET20	-1.79373	-0.842966	1.15e-06	8.28e-06	9.9599
C18orf54	chromosome 18 open reading frame 54	162681	LAS2	-1.68836	-0.755619	1.15e-06	8.34e-06	12.3765
NOVA1	NOVA alternative splicing regulator 1	4857	NOVA-1	-1.74379	-0.802223	1.16e-06	8.38e-06	12.3232
CSMD1	CUB and Sushi multiple domains 1	64478	PPP1R24	7.37483	2.88261	1.16e-06	8.39e-06	7.3352
CARHSP1	calcium regulated heat stable protein 1	23589	CRHSP-24, CRHSP24, CSDC1	-1.62372	-0.699307	1.17e-06	8.45e-06	13.4905
SYTL1	synaptotagmin like 1	84958	JFC1, SLP1	3.74042	1.9032	1.18e-06	8.53e-06	10.3097
CEP43	centrosomal protein 43	11116	FGFR1OP, FOP	-1.56372	-0.64498	1.18e-06	8.48e-06	12.4561
DUSP15	dual specificity phosphatase 15	128853	C20ORF57, VHY	-1.59173	-0.670595	1.19e-06	8.54e-06	9.0479
KLK13	kallikrein related peptidase 13	26085	KLK-L4, KLKL4	8.6566	3.1138	1.19e-06	8.57e-06	1.7292
FLT3	fms related receptor tyrosine kinase 3	2322	CD135, FLK-2, FLK2, STK1	2.53353	1.34115	1.2e-06	8.64e-06	5.0627
HADH	hydroxyacyl-CoA dehydrogenase	3033	HAD, HADH1, HADHSC, HCDH, HHF4, MSCHAD, SCHAD	-1.56052	-0.642025	1.2e-06	8.65e-06	12.9363
PLOD2	procollagen-lysine,2-oxoglutarate 5-dioxygenase 2	5352	BRKS2, LH2, TLH	3.00607	1.58788	1.2e-06	8.61e-06	12.5136
MMP23B	matrix metallopeptidase 23B	8510	MIFR, MIFR-1, MMP22, MMP23A	4.43945	2.15038	1.2e-06	8.65e-06	8.6462
SOWAHD	sosondowah ankyrin repeat domain family member D	347454	ANKRD58	2.11471	1.08046	1.21e-06	8.7e-06	4.6949
CLDN7	claudin 7	1366	CEPTRL2, CLDN-7, CPETRL2, HS.84359, CLAUDIN-1	5.74888	2.52328	1.22e-06	8.79e-06	3.4119
SLC46A3	solute carrier family 46 member 3	283537	FKSG16	4.51411	2.17444	1.23e-06	8.81e-06	8.9868
AC008687.4				13.8686	3.79375	1.23e-06	8.82e-06	4.8639
TBC1D30	TBC1 domain family member 30	23329	-	-1.8887	-0.917395	1.25e-06	8.97e-06	8.3931
TFEB	transcription factor EB	7942	ALPHATFEB, BHLHE35, TCFEB	3.61511	1.85404	1.27e-06	9.11e-06	8.2406
PSMD2	proteasome 26S subunit ubiquitin receptor, non-ATPase 2	5708	P97, RPN1, S2, TRAP2	1.53778	0.620853	1.27e-06	9.05e-06	15.5956
EME1	essential meiotic structure-specific endonuclease 1	146956	MMS4L, SLX2A	-2.095	-1.06695	1.28e-06	9.17e-06	11.2744
ZNF132	zinc finger protein 132	7691	PHZ-12	-3.06626	-1.61648	1.29e-06	9.2e-06	8.4291
BARD1	BRCA1 associated RING domain 1	580	-	-1.9754	-0.982148	1.29e-06	9.23e-06	12.2393
SMIM5	small integral membrane protein 5	643008	C17ORF109, PP12104	3.4501	1.78664	1.29e-06	9.22e-06	4.5791
SYNJ2	synaptojanin 2	8871	INPP5H	3.02285	1.59591	1.3e-06	9.3e-06	12.4183
UFM1	ubiquitin fold modifier 1	51569	BM-002, C13ORF20, HLD14	1.65051	0.722911	1.3e-06	9.3e-06	13.2643
NUSAP1	nucleolar and spindle associated protein 1	51203	ANKT, BM037, LNP, NUSAP, PRO0310P1, Q0310, SAPL	-2.35473	-1.23556	1.3e-06	9.27e-06	14.2358
HR	HR lysine demethylase and nuclear receptor corepressor	55806	ALUNC, AU, HSA277165, HYPT4, MUHH, MUHH1	5.26127	2.39541	1.3e-06	9.29e-06	6.4453
ZFP2	ZFP2 zinc finger protein	80108	ZNF751, ZFP-2	-1.94686	-0.96115	1.3e-06	9.27e-06	8.2318
CCDC18	coiled-coil domain containing 18	343099	NY-SAR-41	-1.81716	-0.861683	1.31e-06	9.33e-06	11.7112
H2BC9	H2B clustered histone 9	8345	H2B/J, H2BFJ, HIST1H2BH	-1.87223	-0.904761	1.31e-06	9.33e-06	8.9899
SLC35B3	solute carrier family 35 member B3	51000	C6ORF196, CGI-19, PAPST2	1.54322	0.625946	1.33e-06	9.43e-06	11.2744
SAA1	serum amyloid A1	6288	PIG4, SAA, SAA2, TP53I4	17.3313	4.11531	1.33e-06	9.43e-06	4.1295
NPTX2	neuronal pentraxin 2	4885	NARP, NP-II, NP2	-2.55627	-1.35404	1.34e-06	9.5e-06	11.2656
PASK	PAS domain containing serine/threonine kinase	23178	PASKIN, STK37	-2.69221	-1.42879	1.35e-06	9.56e-06	12.0769
CIDEB	cell death inducing DFFA like effector b	27141	-	-7.03992	-2.81556	1.36e-06	9.65e-06	6.3938
B3GNT7	UDP-GlcNAc:betaGal beta-1,3-N-acetylglucosaminyltransferase 7	93010	BETA3GNT7	2.74943	1.45913	1.36e-06	9.61e-06	8.0342
RASL12	RAS like family 12	51285	RIS	-2.95058	-1.561	1.37e-06	9.69e-06	8.8674
KCNJ6	potassium inwardly rectifying channel subfamily J member 6	3763	BIR1, GIRK-2, GIRK2, KATP-2, KATP2, KCNJ7, KIR3.2, KPLBS, HIGIRK2	3.13784	1.64977	1.37e-06	9.69e-06	9.1592
BRCA1	BRCA1 DNA repair associated	672	BRCAI, BRCC1, BROVCA1, FANCS, IRIS, PNCA4, PPP1R53, PSCP, RNF53	-2.5346	-1.34176	1.38e-06	9.73e-06	12.9704
MXD1	MAX dimerization protein 1	4084	BHLHC58, MAD, MAD1	2.39088	1.25754	1.38e-06	9.76e-06	10.3333
PDCD1LG2	programmed cell death 1 ligand 2	80380	B7DC, BTDC, CD273, PD-L2, PDCD1L2, PDL2, BA574F11.2	7.68252	2.94158	1.38e-06	9.74e-06	8.3996
SEC24A	SEC24 homolog A, COPII component	10802	-	1.53189	0.615315	1.39e-06	9.83e-06	12.8623
LMNTD1	lamin tail domain containing 1	160492	IFLTD1, LMNARS1, PAS1C1	5.175	2.37156	1.4e-06	9.91e-06	4.2861
HDAC10	histone deacetylase 10	83933	HD10	1.65491	0.726755	1.41e-06	9.96e-06	7.2743
CPEB4	cytoplasmic polyadenylation element binding protein 4	80315	CPE-BP4, HCPEB-4	2.96691	1.56896	1.42e-06	1e-05	12.2124
AMN	amnion associated transmembrane protein	81693	IGS2, PRO1028, AMNIONLESS	2.50118	1.32261	1.42e-06	1e-05	4.8186
CD163L1	CD163 molecule like 1	283316	CD163B, M160, SCARI2, STAR, WC1	2.90277	1.53743	1.42e-06	1e-05	4.4052
ZNG1E	Zn regulated GTPase metalloprotein activator 1E	220869	CBWD3, CBWD5, DC36	1.5027	0.587554	1.43e-06	1.01e-05	10.1907
SRR	serine racemase	63826	ILV1, ISO1	-1.62495	-0.700396	1.44e-06	1.01e-05	11.9307
CNR1	cannabinoid receptor 1	1268	CANN6, CB-R, CB1, CB1A, CB1K5, CB1R, CNR	-3.36902	-1.75233	1.46e-06	1.02e-05	11.3682
TCEANC2	transcription elongation factor A N-terminal and central domain containing 2	127428	C1ORF83	-1.55046	-0.632698	1.47e-06	1.03e-05	11.0878
TMEM272	transmembrane protein 272	283521	LINC00282, NCRNA00282	-3.30033	-1.72261	1.48e-06	1.03e-05	3.9754
SPRYD7	SPRY domain containing 7	57213	C13ORF1, CLLD6	2.04467	1.03187	1.5e-06	1.05e-05	10.6556
TSPAN7	tetraspanin 7	7102	A15, CCG-B7, CD231, DXS1692E, MRX58, MXS1, TALLA-1, TM4SF2, TM4SF2B, XLID58	1.82174	0.865315	1.5e-06	1.05e-05	8.107
SLITRK5	SLIT and NTRK like family member 5	26050	LRRC11, BA364G4.2	-2.08365	-1.05911	1.5e-06	1.05e-05	12.0962
METTL25B	methyltransferase like 25B	51093	C1ORF66, CGI-41, RRNAD1	-1.84804	-0.885996	1.51e-06	1.06e-05	10.3809
CLDN1	claudin 1	9076	CLD1, ILVASC, SEMP1	5.12311	2.35702	1.51e-06	1.05e-05	12.5671
PRSS51	serine protease 51	346702	-	-5.91652	-2.56475	1.52e-06	1.06e-05	3.5643
ITGAV	integrin subunit alpha V	3685	CD51, MSK8, VNRA, VTNR	3.9416	1.97878	1.53e-06	1.07e-05	16.5918
MAPK11	mitogen-activated protein kinase 11	5600	P38B, P38BETA2, PRKM11, SAPK2, SAPK2B, P38-2, P38BETA	1.76591	0.820411	1.53e-06	1.07e-05	11.151
ASPM	assembly factor for spindle microtubules	259266	ASP, CALMBP1, MCPH5	-2.22431	-1.15336	1.55e-06	1.08e-05	14.69
NCAPG	non-SMC condensin I complex subunit G	64151	CAPG, CHCG, NY-MEL-3, YCG1	-1.94274	-0.958092	1.56e-06	1.09e-05	14.1215
CFAP210	cilia and flagella associated protein 210	129881	C2ORF77, CCDC173	-3.46775	-1.794	1.62e-06	1.13e-05	8.2526
RTN4RL2	reticulon 4 receptor like 2	349667	NGRH1, NGR2	-2.48852	-1.31529	1.62e-06	1.13e-05	7.8731
LRCH4	leucine rich repeats and calponin homology domain containing 4	4034	LRN, LRRN1, LRRN4, PP14183	1.51452	0.598864	1.63e-06	1.13e-05	12.1348
IFT81	intraflagellar transport 81	28981	CDV-1, CDV-1R, CDV1, CDV1R, DV1, SRTD19	-1.82338	-0.866613	1.63e-06	1.13e-05	12.8607
PGM3	phosphoglucomutase 3	5238	AGM1, IMD23, PAGM, PGM 3	1.52433	0.608172	1.65e-06	1.14e-05	13.5194
ASPHD2	aspartate beta-hydroxylase domain containing 2	57168	-	1.87325	0.905545	1.65e-06	1.15e-05	9.8928
FOXM1	forkhead box M1	2305	FKHL16, FOXM1A, FOXM1B, FOXM1C, HFH-11, HFH11, HNF-3, INS-1, MPHOSPH2, MPP-2, MPP2, PIG29, TRIDENT	-1.76568	-0.820223	1.67e-06	1.16e-05	13.9879
GCNT3	glucosaminyl (N-acetyl) transferase 3, mucin type	9245	C2/4GNT, C24GNT, C2GNT2, C2GNTM, GNTM	11.2446	3.49116	1.67e-06	1.16e-05	6.0363
CDC25C	cell division cycle 25C	995	CDC25, PPP1R60	-2.26479	-1.17938	1.68e-06	1.16e-05	11.606
VAX1	ventral anterior homeobox 1	11023	MCOPS11	3.22567	1.6896	1.69e-06	1.17e-05	10.8734
PLAG1	PLAG1 zinc finger	5324	PSA, SGPA, SRS4, ZNF912	-1.59391	-0.672568	1.72e-06	1.19e-05	11.528
PDE8B	phosphodiesterase 8B	8622	ADSD, PPNAD3	-2.8239	-1.49769	1.73e-06	1.2e-05	4.0335
ARMCX3	armadillo repeat containing X-linked 3	51566	ALEX3, GASP6, DJ545K15.2	1.69338	0.75991	1.74e-06	1.2e-05	13.5959
RAD9A	RAD9 checkpoint clamp component A	5883	RAD9	-1.62201	-0.697784	1.74e-06	1.2e-05	10.8009
CATSPERE	catsper channel auxiliary subunit epsilon	257044	C10ORF101, C1ORF101	2.15054	1.1047	1.74e-06	1.2e-05	6.0603
HROB	homologous recombination factor with OB-fold	78995	C17ORF53, MCM8IP, ODG11	-1.79528	-0.844209	1.77e-06	1.22e-05	10.5471
LY6E	lymphocyte antigen 6 family member E	4061	RIG-E, RIGE, SCA-2, SCA2, TSA-1	3.05002	1.60882	1.78e-06	1.23e-05	12.6221
MLKL	mixed lineage kinase domain like pseudokinase	197259	HMLKL	6.64017	2.73122	1.78e-06	1.23e-05	8.0189
OLIG3	oligodendrocyte transcription factor 3	167826	BHLHB7, BHLHE20	-10.9838	-3.4573	1.79e-06	1.23e-05	5.3684
FBXW10B	F-box and WD repeat domain containing 10B	374286	C170RF1, C17ORF1, C17ORF1A, CDRT1, FBXW10P1, HREP, SM25H2	3.13982	1.65068	1.79e-06	1.23e-05	4.6466
C6orf141	chromosome 6 open reading frame 141	135398	-	2.01644	1.01181	1.8e-06	1.24e-05	10.3119
OCSTAMP	osteoclast stimulatory transmembrane protein	128506	C20ORF123, OC-STAMP, DJ257E24.3	-5.46356	-2.44984	1.81e-06	1.24e-05	5.6411
HSD17B13	hydroxysteroid 17-beta dehydrogenase 13	345275	FLDP, HMFN0376, NIIL497, SCDR9, SDR16C3	-2.73451	-1.45128	1.81e-06	1.24e-05	3.8603
AC107871.1				-2.75259	-1.46079	1.81e-06	1.24e-05	7.6317
RIGI	RNA sensor RIG-I	23586	DDX58, RIG-I, RIG1, RLR-1, SGMRT2	4.37417	2.12901	1.83e-06	1.26e-05	12.1949
NEK11	NIMA related kinase 11	79858	-	-1.6493	-0.721857	1.83e-06	1.26e-05	9.5798
SERPINA5	serpin family A member 5	5104	PAI-3, PAI3, PCI, PCI-B, PLANH3, PROCI	-2.40003	-1.26305	1.83e-06	1.26e-05	9.8465
TMEM236	transmembrane protein 236	653567	FAM23A, FAM23B, BA162I21.2, BA16O1.2	2.7483	1.45854	1.84e-06	1.26e-05	4.5623
ERMN	ermin	57471	JN, KIAA1189	-7.54113	-2.91478	1.86e-06	1.28e-05	5.5676
NOCT	nocturnin	25819	CCR4L, CCRN4L, CCR4C, NOC	2.59544	1.37598	1.86e-06	1.27e-05	10.6576
KIF27	kinesin family member 27	55582	-	-2.1591	-1.11043	1.86e-06	1.27e-05	10.0132
EFNA1	ephrin A1	1942	B61, ECKLG, EFL1, EPLG1, GMAN, LERK-1, LERK1, TNFAIP4	5.45863	2.44854	1.86e-06	1.28e-05	8.842
SPIN4	spindlin family member 4	139886	LJBS, TDRD28	-1.86407	-0.898457	1.88e-06	1.29e-05	11.6301
ARC	activity regulated cytoskeleton associated protein	23237	ARG3.1, HARC	2.31399	1.21038	1.88e-06	1.28e-05	6.7368
SEC16B	SEC16 homolog B, endoplasmic reticulum export factor	89866	LZTR2, PGPR-P117, RGPR, RGPR-P117, SEC16S	2.47224	1.30582	1.9e-06	1.3e-05	8.86
RETREG1	reticulophagy regulator 1	54463	FAM134B, JK-1, JK1	3.0172	1.59321	1.92e-06	1.31e-05	8.4737
C22orf42	chromosome 22 open reading frame 42	150297	DJ90G24.6	8.12896	3.02307	1.92e-06	1.31e-05	5.1209
TBX19	T-box transcription factor 19	9095	TBS19, TPIT, DJ747L4.1	-1.59071	-0.669667	1.94e-06	1.32e-05	7.239
RGS20	regulator of G protein signaling 20	8601	RGSZ1, ZGAP1, G(Z)GAP, GZ-GAP	2.32977	1.22019	1.98e-06	1.35e-05	10.9472
TRIM55	tripartite motif containing 55	84675	MURF-2, RNF29, MURF2	5.28308	2.40138	1.98e-06	1.35e-05	8.7977
XAF1	XIAP associated factor 1	54739	BIRC4BP, HSXIAPAF1, XIAPAF1	9.23614	3.20729	1.99e-06	1.35e-05	8.7211
KAZN	kazrin, periplakin interacting protein	23254	C1ORF196, KAZ	-1.60482	-0.682415	2e-06	1.36e-05	11.9059
FBLN2	fibulin 2	2199	-	-3.11184	-1.63777	2.03e-06	1.38e-05	12.5607
HAVCR2	hepatitis A virus cellular receptor 2	84868	CD366, HAVCR-2, KIM-3, SPTCL, TIM3, TIMD-3, TIMD3, TIM-3	3.93674	1.977	2.05e-06	1.39e-05	5.8195
ESRRA	estrogen related receptor alpha	2101	ERR1, ERRA, ERRALPHA, ESRL1, NR3B1	1.58593	0.665325	2.06e-06	1.4e-05	10.7002
HBEGF	heparin binding EGF like growth factor	1839	DTR, DTS, DTSF, HEGFL	5.20919	2.38106	2.08e-06	1.41e-05	13.3666
AMH	anti-Mullerian hormone	268	MIF, MIS	2.07598	1.05379	2.09e-06	1.42e-05	9.9545
PDE4D	phosphodiesterase 4D	5144	ACRDYS2, DPDE3, HSPDE4D, PDE43, PDE4DN2, STRK1	2.77793	1.47401	2.09e-06	1.42e-05	12.4345
DDIT3	DNA damage inducible transcript 3	1649	ALTDDIT3, C/EBPZETA, CEBPZ, CHOP, CHOP-10, CHOP10, GADD153	2.12526	1.08764	2.1e-06	1.42e-05	8.9952
ANK1	ankyrin 1	286	ANK, SPH1, SPH2, ANKYRIN-1	3.27333	1.71076	2.11e-06	1.43e-05	10.3004
MORN3	MORN repeat containing 3	283385	-	-1.91978	-0.940944	2.11e-06	1.43e-05	6.4553
JARID2	jumonji and AT-rich interaction domain containing 2	3720	DIDDF, JMJ	-1.68035	-0.74876	2.12e-06	1.43e-05	13.4421
CCNA2	cyclin A2	890	CCN1, CCNA	-1.86086	-0.895968	2.12e-06	1.43e-05	14.126
JPH1	junctophilin 1	56704	CMT2K, CMYO25, JP-1, JP1	2.05745	1.04086	2.13e-06	1.44e-05	9.4915
CCDC15	coiled-coil domain containing 15	80071	-	-1.96864	-0.977197	2.13e-06	1.44e-05	10.2017
CACNA1B	calcium voltage-gated channel subunit alpha1 B	774	BIII, CACNL1A5, CACNN, CAV2.2, DYT23, NEDNEH	2.16335	1.11327	2.15e-06	1.45e-05	8.8042
NUP210L	nucleoporin 210 like	91181	SPGF97	2.96954	1.57024	2.17e-06	1.47e-05	3.4148
ITGA9	integrin subunit alpha 9	3680	ALPHA-RLC, ITGA4L, RLC	-2.98576	-1.5781	2.17e-06	1.46e-05	9.8261
PEX11A	peroxisomal biogenesis factor 11 alpha	8800	PEX11-ALPHA, PEX11ALPHA, PMP28, HSPEX11P	-1.54959	-0.631886	2.17e-06	1.46e-05	9.6432
THBS3	thrombospondin 3	7059	TSP3	3.16185	1.66077	2.17e-06	1.47e-05	12.8355
KRT79	keratin 79	338785	K6L, KRT6L	8.35158	3.06205	2.18e-06	1.47e-05	2.6605
CLIP4	CAP-Gly domain containing linker protein family member 4	79745	RSNL2	2.27173	1.18379	2.21e-06	1.49e-05	10.7937
CENPF	centromere protein F	1063	CENF, CILD31, PRO1779, STROMS, HCP-1	-2.28037	-1.18927	2.22e-06	1.49e-05	16.1202
WNT11	Wnt family member 11	7481	HWNT11	2.8793	1.52572	2.24e-06	1.51e-05	4.5175
LACC1	laccase domain containing 1	144811	C13ORF31, FAMIN, JUVAR	3.53824	1.82303	2.26e-06	1.52e-05	9.6026
TMEM235	transmembrane protein 235	283999	ARGM1	9.22085	3.2049	2.26e-06	1.52e-05	1.6019
AQP1	aquaporin 1 (Colton blood group)	358	AQP-CHIP, CHIP28, CO	8.58971	3.10261	2.26e-06	1.52e-05	10.5624
TKFC	triokinase and FMN cyclase	26007	DAK, NET45, TKFCD	-1.51782	-0.601997	2.28e-06	1.53e-05	11.4389
SYT12	synaptotagmin 12	91683	SYT11, SYTXII	-3.08308	-1.62437	2.28e-06	1.53e-05	7.586
ST3GAL6	ST3 beta-galactoside alpha-2,3-sialyltransferase 6	10402	SIAT10, ST3GALVI	-3.00699	-1.58832	2.29e-06	1.54e-05	8.3617
HSPB8	heat shock protein family B (small) member 8	26353	CMT2L, DHMN2, E2IG1, H11, HMN2, HMN2A, HMND2, HSP22, HSPB8-N1, HSPB8-N2, MFM13	6.1138	2.61207	2.29e-06	1.54e-05	12.0251
EXO1	exonuclease 1	9156	HEX1, HEXOI	-2.09034	-1.06374	2.32e-06	1.55e-05	12.2847
LIAT1	ligand of ATE1	400566	C17ORF97, CK20	-1.98662	-0.990315	2.32e-06	1.55e-05	9.0074
HJURP	Holliday junction recognition protein	55355	FAKTS, URLC9, HFLEG1	-1.68741	-0.75481	2.33e-06	1.56e-05	13.018
ITGA11	integrin subunit alpha 11	22801	HST18964	9.92103	3.31049	2.34e-06	1.57e-05	14.4556
ADRA2A	adrenoceptor alpha 2A	150	ADRA2, ADRA2R, ADRAR, ALPHA2AAR, FPLD8, ZNF32	4.96193	2.3109	2.36e-06	1.58e-05	5.9992
SMC2	structural maintenance of chromosomes 2	10592	CAP-E, CAPE, SMC-2, SMC2L1	-1.76597	-0.820463	2.37e-06	1.59e-05	13.9036
TMEM139	transmembrane protein 139	135932	-	2.7803	1.47524	2.38e-06	1.59e-05	7.8465
IFIT3	interferon induced protein with tetratricopeptide repeats 3	3437	CIG-49, GARG-49, IFI60, IFIT4, IRG2, ISG60, P60, RIG-G, CIG41	8.38017	3.06698	2.4e-06	1.6e-05	11.4141
ZG16B	zymogen granule protein 16B	124220	EECP, HRPE773, JCLN2, PAUF, PRO1567	9.53399	3.25308	2.4e-06	1.6e-05	4.8206
MT1X	metallothionein 1X	4501	MT-1L, MT1	1.8515	0.888693	2.43e-06	1.62e-05	8.652
SAMD15	sterile alpha motif domain containing 15	161394	C14ORF174, FAM15A	-1.96984	-0.978076	2.44e-06	1.62e-05	9.2418
SUV39H1	SUV39H1 histone lysine methyltransferase	6839	H3-K9-HMTASE 1, KMT1A, MG44, SUV39H	-1.59539	-0.673912	2.44e-06	1.62e-05	11.1969
LCK	LCK proto-oncogene, Src family tyrosine kinase	3932	IMD22, LSK, YT16, P56LCK, PP58LCK	9.52765	3.25212	2.44e-06	1.62e-05	3.0435
SRXN1	sulfiredoxin 1	140809	C20ORF139, NPN3, SRX, SRX1	1.84113	0.880591	2.44e-06	1.62e-05	7.4486
FANCM	FA complementation group M	57697	FAAP250, KIAA1596, POF15, SPGF28	-1.62972	-0.704621	2.47e-06	1.64e-05	11.1903
OASL	2'-5'-oligoadenylate synthetase like	8638	OASL1, OASLD, TRIP-14, TRIP14, P59 OASL, P59-OASL, P59OASL	15.4242	3.94712	2.48e-06	1.65e-05	6.0982
DLGAP5	DLG associated protein 5	9787	DLG7, HURP	-2.17869	-1.12346	2.49e-06	1.66e-05	14.15
IQCC	IQ motif containing C	55721	-	-2.27431	-1.18543	2.5e-06	1.66e-05	9.3428
MLXIP	MLX interacting protein	22877	MIR, MONDOA, BHLHE36	1.55203	0.634158	2.5e-06	1.66e-05	12.8629
UBR7	ubiquitin protein ligase E3 component n-recognin 7	55148	C14ORF130, LICAS	-1.50761	-0.59226	2.53e-06	1.68e-05	12.6844
ALOX5	arachidonate 5-lipoxygenase	240	5-LO, 5-LOX, 5LPG, LOG5	3.61719	1.85487	2.54e-06	1.68e-05	5.9412
RAB18	RAB18, member RAS oncogene family	22931	RAB18LI1, WARBM3	1.56458	0.645775	2.57e-06	1.7e-05	13.5324
FRMPD4	FERM and PDZ domain containing 4	9758	MRX104, PDZD10, PDZK10, XLID104	6.03992	2.59453	2.57e-06	1.7e-05	4.3669
PIAS1	protein inhibitor of activated STAT 1	8554	DDXBP1, GBP, GU/RH-II, ZMIZ3	-1.57081	-0.651507	2.59e-06	1.72e-05	13.0878
DHX58	DExH-box helicase 58	79132	D11LGP2, D11LGP2E, LGP2, RLR-3	5.74943	2.52342	2.59e-06	1.71e-05	7.5165
GOLGA6C	golgin A6 family member C	653641	-	4.50576	2.17177	2.59e-06	1.71e-05	2.0248
LOX	lysyl oxidase	4015	AAT10	8.20373	3.03628	2.61e-06	1.73e-05	14.8276
TNFSF4	TNF superfamily member 4	7292	CD134L, CD252, GP34, OX-40L, OX4OL, TNLG2B, TXGP1	5.37472	2.42619	2.63e-06	1.74e-05	9.9378
SERPINA6	serpin family A member 6	866	CBG	12.9306	3.69272	2.63e-06	1.74e-05	2.4563
MBNL1	muscleblind like splicing regulator 1	4154	EXP, MBNL	2.24252	1.16512	2.64e-06	1.74e-05	13.302
SIM1	SIM bHLH transcription factor 1	6492	BHLHE14	-4.47522	-2.16196	2.65e-06	1.75e-05	8.0206
STARD8	StAR related lipid transfer domain containing 8	9754	ARHGAP38, DLC3, STARTGAP3	-3.64402	-1.86553	2.66e-06	1.76e-05	7.6659
BDNF	brain derived neurotrophic factor	627	ANON2, BULN2	6.24413	2.6425	2.69e-06	1.77e-05	11.2104
COL7A1	collagen type VII alpha 1 chain	1294	EBD1, EBDCT, EBR1, NDNC8	3.64154	1.86455	2.71e-06	1.78e-05	13.2447
MICAL1	microtubule associated monooxygenase, calponin and LIM domain containing 1	64780	MICAL, MICAL-1, NICAL	1.68226	0.750398	2.72e-06	1.79e-05	12.8094
DDA1	DET1 and DDB1 associated 1	79016	C19ORF58, PCIA1	2.01348	1.00969	2.73e-06	1.8e-05	12.9684
LPCAT1	lysophosphatidylcholine acyltransferase 1	79888	AGPAT10, AGPAT9, AYTL2, LPCAT-1, LPLAT8, PFAAP3, LPCAT, LYSOPAFAT	-1.51948	-0.603579	2.73e-06	1.8e-05	13.7764
HPCA	hippocalcin	3208	BDR2, DYT2	-3.47945	-1.79886	2.74e-06	1.8e-05	6.6684
ECHDC2	enoyl-CoA hydratase domain containing 2	55268	-	1.88028	0.910948	2.75e-06	1.8e-05	9.1671
LCP1	lymphocyte cytosolic protein 1	3936	CP64, HEL-S-37, L-PLASTIN, LC64P, LPL, PLS2	2.65833	1.41052	2.75e-06	1.8e-05	8.6763
CARD10	caspase recruitment domain family member 10	29775	BIMP1, CARMA3, IMD89	3.53512	1.82176	2.77e-06	1.82e-05	11.5241
ANGPT2	angiopoietin 2	285	AGPT2, ANG2, LMPHM10	-2.16813	-1.11645	2.84e-06	1.86e-05	8.5288
SLC44A3	solute carrier family 44 member 3	126969	CTL3	1.92626	0.945802	2.84e-06	1.86e-05	8.0597
POLE2	DNA polymerase epsilon 2, accessory subunit	5427	DPE2	-2.26996	-1.18267	2.85e-06	1.86e-05	11.0127
ANO4	anoctamin 4	121601	TMEM16D	4.7941	2.26126	2.87e-06	1.88e-05	12.8439
ZNF732	zinc finger protein 732	654254	-	-2.17397	-1.12033	2.88e-06	1.88e-05	9.4596
AL590132.1				3.42195	1.77482	2.88e-06	1.88e-05	5.9655
JUP	junction plakoglobin	3728	CTNNG, DP3, DPIII, PDGB, PG, PKGB	2.85444	1.51321	2.89e-06	1.89e-05	14.159
PPIL6	peptidylprolyl isomerase like 6	285755	PPIASE, RSPH12, BA425D10.6, DJ919F19.1	-3.12128	-1.64214	2.92e-06	1.91e-05	8.2206
CENPU	centromere protein U	79682	CENP50, CENPU50, KLIP1, MLF1IP, PBIP1	-2.36185	-1.23992	2.95e-06	1.93e-05	13.1359
CGREF1	cell growth regulator with EF-hand domain 1	10669	CGR11	2.18142	1.12527	2.96e-06	1.93e-05	7.9678
SNTG2	syntrophin gamma 2	54221	G2SYN, SYN5	2.69402	1.42976	2.97e-06	1.94e-05	4.3755
SIX5	SIX homeobox 5	147912	BOR2, DMAHP	-1.54138	-0.62422	2.98e-06	1.94e-05	11.9911
SPEF2	sperm flagellar 2	79925	CT122, KPL2, SPGF43	-2.00094	-1.00068	2.99e-06	1.95e-05	9.9255
HTR1A	5-hydroxytryptamine receptor 1A	3350	5-HT-1A, 5-HT1A, 5HT1A, ADRB2RL1, ADRBRL1, G-21, PFMCD	10.7576	3.42728	2.99e-06	1.95e-05	2.4102
PARP10	poly(ADP-ribose) polymerase family member 10	84875	ARTD10	3.63093	1.86034	2.99e-06	1.95e-05	10.3186
SYCE1L	synaptonemal complex central element protein 1 like	100130958	MRP2	-2.04815	-1.03432	3e-06	1.95e-05	8.6673
CHRNB1	cholinergic receptor nicotinic beta 1 subunit	1140	ACHRB, CHRNB, CMS1D, CMS2A, CMS2C, SCCMS	1.50378	0.588589	3.02e-06	1.96e-05	10.3906
ARHGEF39	Rho guanine nucleotide exchange factor 39	84904	C9ORF100, XGEF	-3.33357	-1.73707	3.03e-06	1.97e-05	10.9259
DPP10	dipeptidyl peptidase like 10	57628	DPL2, DPPY, DPRP-3, DPRP3	-2.99513	-1.58262	3.03e-06	1.97e-05	10.7242
CD63	CD63 molecule	967	AD1, HOP-26, ME491, MLA1, OMA81H, PLTGP40, TSPAN30	1.74099	0.799906	3.04e-06	1.97e-05	14.7936
ZNF691	zinc finger protein 691	51058	ZFP691	-1.57073	-0.651439	3.04e-06	1.97e-05	10.2597
LPAR5	lysophosphatidic acid receptor 5	57121	GPR92, GPR93, KPG_010, LPA5	7.06539	2.82077	3.07e-06	1.99e-05	5.7644
CAND2	cullin associated and neddylation dissociated 2 (putative)	23066	TIP120B, TP120B	-1.81624	-0.860955	3.08e-06	2e-05	11.2724
SCD	stearoyl-CoA desaturase	6319	FADS5, MSTP008, SCD1, SCDOS, HSCD1	-1.51008	-0.594621	3.11e-06	2.02e-05	17.9333
HAND2	heart and neural crest derivatives expressed 2	9464	DHAND2, HED, THING2, BHLHA26, DHAND	9.01308	3.17202	3.11e-06	2.02e-05	6.4939
MED10	mediator complex subunit 10	84246	L6, NUT2, TRG20	1.61466	0.691232	3.12e-06	2.02e-05	11.5657
CGB5	chorionic gonadotropin subunit beta 5	93659	CGB, HCG, HCGB	14.9684	3.90385	3.16e-06	2.05e-05	5.1018
ASAH2	N-acylsphingosine amidohydrolase 2	56624	BCDASE, HNAC1, LCDASE, N-CDASE, NCDASE	-2.4309	-1.28149	3.2e-06	2.07e-05	7.8699
DENND6B	DENN domain containing 6B	414918	AFI1B, FAM116B	-1.83295	-0.87417	3.2e-06	2.07e-05	10.5096
WDR49	WD repeat domain 49	151790	CFAP337	-6.0154	-2.58866	3.21e-06	2.07e-05	7.9068
DIO2	iodothyronine deiodinase 2	1734	5DII, D2, DIOII, SELENOY, SELY, TXDI2	6.39915	2.67788	3.23e-06	2.09e-05	10.4372
NYAP2	neuronal tyrosine-phosphorylated phosphoinositide-3-kinase adaptor 2	57624	KIAA1486	4.74731	2.24711	3.24e-06	2.09e-05	4.9162
HLA-DRB5	major histocompatibility complex, class II, DR beta 5	3127	DRB5, HLA-DRB5*	4.93093	2.30186	3.24e-06	2.09e-05	3.1044
CEP192	centrosomal protein 192	55125	PPP1R62	-1.68554	-0.753213	3.25e-06	2.1e-05	13.229
GDPD2	glycerophosphodiester phosphodiesterase domain containing 2	54857	GDE3, OBDPF	-5.7098	-2.51344	3.25e-06	2.1e-05	10.5914
MYL1	myosin light chain 1	4632	CMYO14, CMYP14, MLC-1, MLC1, MLC1/3, MLC1F, MLC3F, MYOFTA	11.341	3.50347	3.25e-06	2.1e-05	6.0445
MPZL3	myelin protein zero like 3	196264	-	3.04173	1.60489	3.31e-06	2.13e-05	8.8929
PLP1	proteolipid protein 1	5354	GPM6C, HLD1, MMPL, PLP, PLP/DM20, PMD, SPG2	-2.7914	-1.48099	3.33e-06	2.14e-05	11.3426
CTTNBP2NL	CTTNBP2 N-terminal like	55917	-	1.56443	0.645633	3.33e-06	2.14e-05	13.3825
PABIR3	PABIR family member 3	159091	FAM122C	-1.74892	-0.806464	3.33e-06	2.14e-05	9.1841
SLC49A3	solute carrier family 49 member 3	84179	LP2561, MFSD7	2.12241	1.0857	3.34e-06	2.15e-05	7.3488
CHST5	carbohydrate sulfotransferase 5	23563	I-GLCNAC-6-ST, I-GLCNAC6ST, GLCNAC6ST-3, GN6ST-3, HIGN6ST	-3.18369	-1.6707	3.36e-06	2.16e-05	4.1317
OLFM3	olfactomedin 3	118427	NOE3, NOELIN3, OPTIMEDIN	-4.45048	-2.15396	3.41e-06	2.19e-05	8.0735
CD2AP	CD2 associated protein	23607	CMS	2.35827	1.23773	3.42e-06	2.19e-05	13.0832
EFHB	EF-hand domain family member B	151651	CFAP21	-1.7435	-0.801989	3.44e-06	2.2e-05	7.004
CALML4	calmodulin like 4	91860	NY-BR-20	-2.38474	-1.25383	3.46e-06	2.21e-05	6.5569
COPB1	coat protein complex I subunit beta 1	1315	BARMACS, COPB	1.62705	0.702256	3.53e-06	2.25e-05	14.5869
RIBC1	RIB43A domain with coiled-coils 1	158787	2610028I09RIK	-1.87544	-0.907229	3.53e-06	2.25e-05	7.6726
TEKT2	tektin 2	27285	TEKTB1, TEKTIN-T, H-TEKTIN-T	-3.91551	-1.9692	3.54e-06	2.26e-05	9.2593
TMEM106C	transmembrane protein 106C	79022	-	-1.6719	-0.741488	3.54e-06	2.26e-05	13.0112
LRGUK	leucine rich repeats and guanylate kinase domain containing	136332	CFAP246	-2.30202	-1.2029	3.54e-06	2.26e-05	7.4862
FRMD1	FERM domain containing 1	79981	BA164L23.1	-4.57344	-2.19328	3.55e-06	2.26e-05	4.1407
RAX	retina and anterior neural fold homeobox	30062	MCOP3, MCOPS16, RAX1, RX	-9.26865	-3.21236	3.58e-06	2.28e-05	8.3466
PCDH10	protocadherin 10	57575	OL-PCDH, PCDH19	4.73531	2.24346	3.63e-06	2.31e-05	12.992
PRKAG2	protein kinase AMP-activated non-catalytic subunit gamma 2	51422	AAKG, AAKG2, CMH6, H91620P, WPWS	2.86199	1.51702	3.64e-06	2.31e-05	12.3177
CD247	CD247 molecule	919	CD3-ZETA, CD3H, CD3Q, CD3Z, CD3ZETA, IMD25, T3Z, TCRZ	-5.63014	-2.49317	3.64e-06	2.31e-05	7.4068
PIK3IP1	phosphoinositide-3-kinase interacting protein 1	113791	HGFL, TRIP, HHGFL(S)	3.72986	1.89912	3.68e-06	2.34e-05	10.2843
CXCL2	C-X-C motif chemokine ligand 2	2920	CINC-2A, GRO2, GROB, MGSA-B, MIP-2A, MIP2, MIP2A, SCYB2	-3.80453	-1.92772	3.73e-06	2.37e-05	8.2158
JMJD7-PLA2G4B	JMJD7-PLA2G4B readthrough	8681	HST16992, CPLA2-BETA	-1.94882	-0.962602	3.74e-06	2.38e-05	8.7203
ESCO2	establishment of sister chromatid cohesion N-acetyltransferase 2	157570	2410004I17RIK, EFO2, EFO2P, JHS, RBS, HEFO2	-2.02013	-1.01445	3.74e-06	2.38e-05	11.6416
ZNF101	zinc finger protein 101	94039	HZF12	-1.56099	-0.642464	3.76e-06	2.39e-05	10.4084
HARS1	histidyl-tRNA synthetase 1	3035	CMT2W, HARS, HRS, USH3B	1.57435	0.654758	3.77e-06	2.39e-05	13.4285
STK10	serine/threonine kinase 10	6793	LOK, PRO2729	2.27531	1.18606	3.79e-06	2.4e-05	12.6948
KREMEN2	kringle containing transmembrane protein 2	79412	KRM2	1.89493	0.922142	3.79e-06	2.4e-05	8.9335
SLCO3A1	solute carrier organic anion transporter family member 3A1	28232	OATP-D, OATP-RP3, OATP3A1, OATPD, OATPRP3, SLC21A11	-2.42605	-1.27861	3.81e-06	2.41e-05	10.8843
CCNE1	cyclin E1	898	CCNE, PCCNE1	-1.53283	-0.616194	3.84e-06	2.43e-05	11.1863
CACNG7	calcium voltage-gated channel auxiliary subunit gamma 7	59284	-	-2.83339	-1.50253	3.84e-06	2.43e-05	10.462
SLC32A1	solute carrier family 32 member 1	140679	DEE114, GEFSP12, VGAT, VIAAT, VIAAT GEFSP12	10.4712	3.38836	3.85e-06	2.43e-05	4.2932
XDH	xanthine dehydrogenase	7498	XAN1, XO, XOR	2.35958	1.23853	3.88e-06	2.45e-05	7.4011
GCNT1	glucosaminyl (N-acetyl) transferase 1	2650	C2GNT, C2GNT-L, C2GNT1, C2GLCNACT, G6NT, NACGT2, NAGCT2	-2.17065	-1.11813	3.88e-06	2.45e-05	11.3616
LURAP1	leucine rich adaptor protein 1	541468	C1ORF190, LRAP35A, LRP35A	-1.64923	-0.721796	3.91e-06	2.47e-05	7.1612
FAM53B	family with sequence similarity 53 member B	9679	KIAA0140, BA12J10.2, SMP	-1.77865	-0.830783	3.91e-06	2.47e-05	11.8789
MRO	maestro	83876	B29, C18ORF3	-2.55508	-1.35337	3.94e-06	2.49e-05	4.9646
[truncated: 3,129 more rows]

## Sheet: S9e
Supplemental table S89e. Shared DEGs between 449 T21Sph and 5127 T21 DEG sets.
Gene Symbol	Description	Gene ID	Alias	T21Sph vs T21UT Fold Change	T21Sph vs T21UT Log Fold Change	T21Sph vs T21UT p-Value	T21Sph vs T21UT p-Adj	T21Sph vs T21UT Average Log2 Expression	T21UT vs EupUT Fold Change	T21UT vs EupUT Log Fold Change	T21UT vs EupUT p-Value	T21UT vs EupUT p-Adj	Average Log2 Expression
ZIC4	Zic family zinc finger 4	84107	-	-1.44668	-0.532744	3.4e-17	1.39e-14	11.1629	-10.4297	-3.38262	1.51e-15	4.7e-14	12.8722
HES5	hes family bHLH transcription factor 5	388585	BHLHB38	-1.41802	-0.503876	1.8e-09	1.2e-07	8.1941	-3.70987	-1.89137	0.013302	0.029369	10.1017
LHX9	LIM homeobox 9	56956	-	-1.41799	-0.503851	6.62e-11	6.64e-09	8.9854	-2.94527	-1.5584	0.007675	0.018272	9.3664
LMX1B	LIM homeobox transcription factor 1 beta	4010	FSGS10, LMX1.2, NPS1	-1.39094	-0.476063	9.65e-11	9.25e-09	9.651	-4.78447	-2.25836	0.000547	0.001867	10.9252
SPOCK2	SPARC (osteonectin), cwcv and kazal like domains proteoglycan 2	9806	TESTICAN-2	-1.3782	-0.462785	4.9e-13	8.97e-11	8.4163	-1.83761	-0.877829	0.022924	0.04709	8.8262
ADCYAP1R1	ADCYAP receptor type I	117	PAC1, PAC1R, PACAPR, PACAPRI	-1.35576	-0.439098	3.6e-08	1.55e-06	7.8671	-5.66989	-2.50332	2.14e-05	0.000111	9.6583
DCC	DCC netrin 1 receptor	1630	CRC18, CRCR1, HGPPS2, IGDCC1, MRMV1, NTN1R1	-1.34982	-0.432771	5.67e-26	1.34e-22	11.7802	-2.26709	-1.18084	0.001969	0.005657	12.3187
SSTR2	somatostatin receptor 2	6752	SST2	-1.34078	-0.423076	1.11e-11	1.47e-09	8.5961	-2.05442	-1.03873	0.011739	0.026404	9.1001
TP73	tumor protein p73	7161	CILD47, P73	-1.33373	-0.415463	8.22e-07	2.25e-05	6.4927	-2.86116	-1.5166	0.007926	0.018783	7.2197
CADPS	calcium dependent secretion activator	8618	CADPS1, CAPS, CAPS1, UNC-31	-1.33302	-0.4147	1.4e-22	2.02e-19	10.2047	-1.9584	-0.969678	0.001596	0.00471	10.8483
ZIC1	Zic family zinc finger 1	7545	BAIDCS, CRS6, ZIC, ZNF201	-1.33094	-0.412446	1.73e-16	5.94e-14	13.2958	-8.10516	-3.01884	2.08e-14	5.43e-13	14.7143
FREM1	FRAS1 related extracellular matrix 1	158326	BNAR, C9ORF143, C9ORF145, C9ORF154, MOTA, TILRR, TRIGNO2	-1.32699	-0.408153	9.6e-17	3.48e-14	10.6192	-8.97748	-3.16631	6.85e-07	5.21e-06	12.8514
AMER2	APC membrane recruitment protein 2	219287	FAM123A	-1.32156	-0.402246	3.67e-25	7.68e-22	11.0119	-2.61941	-1.38924	0.009959	0.022896	11.657
ZIC3	Zic family zinc finger 3	7547	HTX, HTX1, VACTERLX, ZNF203	-1.31905	-0.399502	1.15e-20	9.86e-18	11.9001	-2.41259	-1.27058	0.003941	0.010355	12.1268
CACNG4	calcium voltage-gated channel auxiliary subunit gamma 4	27092	-	-1.31706	-0.397325	1.6e-15	4.7e-13	12.5025	-1.52327	-0.60717	0.01269	0.02824	12.9669
FBN3	fibrillin 3	84467	-	-1.31632	-0.396514	1.62e-06	4.04e-05	11.2933	-2.44274	-1.2885	0.005521	0.013799	11.5167
HYDIN	HYDIN axonemal central pair apparatus protein	54768	CILD5, HYDIN1, HYDIN2, PPP1R31	-1.31219	-0.391974	1.18e-12	1.96e-10	9.4652	-4.51226	-2.17385	1.01e-29	1.08e-27	10.8058
NRXN2	neurexin 2	9379	-	-1.30522	-0.384296	7.25e-09	4e-07	9.3303	-2.42494	-1.27795	7.95e-05	0.000349	9.9875
AGAP2	ArfGAP with GTPase domain, ankyrin repeat and PH domain 2	116986	CENTG1, GGAP2, PIKE	-1.30521	-0.384285	1.68e-07	5.9e-06	7.9658	-1.84359	-0.882519	0.000883	0.002834	8.4952
ADD2	adducin 2	119	ADDB	-1.29982	-0.378312	2.12e-23	3.33e-20	12.3096	-1.96234	-0.972576	0.004005	0.010495	12.8761
PTPRZ1	protein tyrosine phosphatase receptor type Z1	5803	HPTPZ, HPTPZETA, PTP-ZETA, PTP18, PTPRZ, PTPZ, R-PTP-ZETA-2, RPTPB, RPTPBETA, PHOSPHACAN	-1.29786	-0.376133	2.01e-08	9.57e-07	14.7497	-2.9807	-1.57565	0.009538	0.022069	15.4278
LRRC55	leucine rich repeat containing 55	219527	-	-1.29636	-0.374466	2.12e-07	7.12e-06	9.383	-2.64235	-1.40182	0.001491	0.00444	9.8444
PARM1	prostate androgen-regulated mucin-like protein 1	25849	CIPAR1, DKFZP564O0823, PARM-1, WSC4	-1.29321	-0.370959	2.04e-12	3.12e-10	11.3746	-3.7781	-1.91766	2.57e-05	0.00013	12.0709
RGS8	regulator of G protein signaling 8	85397	-	-1.28284	-0.359341	1.16e-05	0.000212	6.774	-2.19631	-1.13508	0.007748	0.018418	7.9107
KLHL14	kelch like family member 14	57565	-	-1.28172	-0.358082	3.1e-06	7.02e-05	8.6031	-4.69742	-2.23187	1.89e-05	9.97e-05	9.9564
RHPN1	rhophilin Rho GTPase binding protein 1	114822	ODF5, RHOPHILIN, RHPN	-1.27229	-0.347424	3.41e-08	1.47e-06	10.4611	-2.08245	-1.05828	0.004905	0.012464	10.9019
WNT8B	Wnt family member 8B	7479	-	-1.26971	-0.344504	1.9e-05	0.000325	7.7401	-185.484	-7.53515	0	4.62e-44	14.067
ASTN1	astrotactin 1	460	ASTN	-1.26707	-0.341497	1.82e-18	9.28e-16	10.9296	-3.24874	-1.69988	0.000114	0.000475	11.633
ATP1B2	ATPase Na+/K+ transporting subunit beta 2	482	AMOG	-1.26566	-0.33989	2.11e-10	1.79e-08	8.7837	-4.17918	-2.06322	5.3e-30	5.77e-28	10.197
NEUROG2	neurogenin 2	63973	ATOH4, MATH4A, NGN2, BHLHA8, NGN-2	-1.26527	-0.339447	3.43e-05	0.000533	5.2252	-6.12428	-2.61454	0.001079	0.003361	8.7659
CCDC177	coiled-coil domain containing 177	56936	C14ORF162, PLPL	-1.26326	-0.337151	7.5e-07	2.08e-05	9.2001	-3.74693	-1.90571	0.001954	0.005618	9.9543
NKD2	NKD inhibitor of Wnt signaling pathway 2	85409	NAKED2	-1.26275	-0.336566	2.52e-05	0.000413	8.5884	-3.57752	-1.83896	5.89e-05	0.000268	9.4467
PREX2	phosphatidylinositol-3,4,5-trisphosphate dependent Rac exchange factor 2	80243	DEP.2, DEPDC2, P-REX2, PPP1R129	-1.26272	-0.33654	5.7e-13	1.02e-10	11.7701	-3.33575	-1.73801	9.34e-06	5.32e-05	12.764
NMU	neuromedin U	10874	-	-1.26136	-0.334978	2.62e-06	6.05e-05	10.1943	-2.62179	-1.39055	0.002014	0.005768	10.8924
FAM181A	family with sequence similarity 181 member A	90050	C14ORF152	-1.26004	-0.333475	4.99e-05	0.000732	8.6692	-5.58548	-2.48168	4.73e-06	2.93e-05	9.9434
LRRK2	leucine rich repeat kinase 2	120892	AURA17, DARDARIN, PARK8, RIPK7, ROCO2	-1.25897	-0.332243	6.26e-05	0.000888	6.3477	-2.20953	-1.14374	0.001683	0.004928	7.041
RIPPLY3	ripply transcriptional repressor 3	53820	DSCR6	-1.25822	-0.331383	7.76e-05	0.001062	10.2402	-6.73305	-2.75126	6.87e-07	5.22e-06	11.2416
MAP6	microtubule associated protein 6	4135	MAP6-N, MTAP6, N-STOP, STOP	-1.25559	-0.328369	4.06e-40	3.83e-36	13.2584	-1.85639	-0.8925	0.012136	0.027172	13.677
LRAT	lecithin retinol acyltransferase	9227	LCA14	-1.2537	-0.32619	5.18e-06	0.000108	8.5384	-2.63445	-1.3975	0.00844	0.019815	9.8374
E2F2	E2F transcription factor 2	1870	E2F-2	-1.249	-0.320769	7.38e-07	2.05e-05	10.1146	-3.59774	-1.84709	6.11e-05	0.000277	11.2052
SEMA5B	semaphorin 5B	54437	SEMAG, SEMG	-1.24828	-0.319943	5.19e-09	3.04e-07	11.6136	-3.29443	-1.72003	0.005632	0.014032	12.2588
CES3	carboxylesterase 3	23491	ES31	-1.24819	-0.319842	0.000104	0.001337	6.5484	-1.93015	-0.948713	0.021859	0.045272	7.045
SYT4	synaptotagmin 4	6860	HST1192	-1.24406	-0.315056	0.000217	0.002496	9.0052	-1.95521	-0.967322	0.019146	0.040335	9.2393
NLGN3	neuroligin 3	54413	HNL3	-1.24261	-0.313379	2.76e-07	8.89e-06	11.2092	-3.59691	-1.84676	1.87e-07	1.62e-06	11.9156
CTNNA2	catenin alpha 2	1496	CAP-R, CAPR, CDCBM9, CT114, CTNR	-1.2404	-0.310808	2.37e-08	1.1e-06	10.5237	-3.30017	-1.72254	0.003772	0.009994	11.4782
CNMD	chondromodulin	11061	BRICD3, CHM-I, CHM1, LECT1, MYETS1	-1.23949	-0.309743	0.00017	0.002046	6.3569	-2.2963	-1.19931	7.71e-14	1.86e-12	7.2234
SPAG6	sperm associated antigen 6	9576	CFAP194, CT141, FAP194, REPRO-SA-1, PF16	-1.23813	-0.308161	0.000252	0.002828	6.1407	-3.51311	-1.81275	0.00311	0.008446	7.1962
ZNF367	zinc finger protein 367	195828	AFF29, CDC14B, ZFF29	-1.23632	-0.306056	3.04e-08	1.34e-06	10.4482	-2.10698	-1.07518	0.000265	0.000993	11.1236
ZNF497	zinc finger protein 497	162968	-	-1.23504	-0.30456	9.19e-07	2.47e-05	8.6301	-2.49567	-1.31943	0.000143	0.00058	9.2717
PTGIS	prostaglandin I2 synthase	5740	CYP8, CYP8A1, PGIS, PTGI	-1.23363	-0.302904	1.56e-10	1.4e-08	10.2812	-3.5004	-1.80752	2.16e-31	2.62e-29	11.4581
KLHDC8A	kelch domain containing 8A	55220	-	-1.22923	-0.297751	9.19e-09	4.95e-07	11.1343	-1.88506	-0.914608	0.002956	0.008077	11.4407
COL9A1	collagen type IX alpha 1 chain	1297	DJ149L1.1.2, EDM6, MED, STL4	-1.22917	-0.297687	0.00014	0.001715	10.6298	-5.63846	-2.4953	3.27e-07	2.69e-06	11.7908
CBLN1	cerebellin 1 precursor	869	-	-1.22803	-0.296348	0.000302	0.003266	7.1283	-2.03764	-1.0269	0.00013	0.000533	8.5687
BTBD17	BTB domain containing 17	388419	BTBD17A, LGALS3BPL, TANGO10A	-1.22539	-0.293237	0.000541	0.005296	10.7917	-4.69284	-2.23046	1.95e-05	0.000103	11.4173
C6orf118	chromosome 6 open reading frame 118	168090	BA85G2.1, DJ416F21.2	-1.22494	-0.292706	7.97e-06	0.000156	8.877	-5.91005	-2.56317	5.54e-08	5.29e-07	9.8816
NELL2	neural EGFL like 2	4753	NRP2	-1.22443	-0.292114	6.43e-05	0.000908	13.6647	-3.4437	-1.78396	6.12e-10	8.62e-09	14.5434
ZCCHC12	zinc finger CCHC-type containing 12	170261	PNMA7A, SIZN, SIZN1	-1.22432	-0.291983	3.33e-05	0.00052	7.9189	-2.68703	-1.42601	8.22e-11	1.33e-09	8.9989
PLEKHA6	pleckstrin homology domain containing A6	22874	PEPP-3, PEPP3	-1.22367	-0.291218	1.55e-08	7.69e-07	10.2169	-4.42789	-2.14662	1.74e-14	4.59e-13	11.3431
ECEL1	endothelin converting enzyme like 1	9427	DA5D, DINE, ECEX, XCE	-1.2235	-0.291018	0.00058	0.005612	8.1515	-2.13809	-1.09632	0.012203	0.027283	8.6272
FEZF2	FEZ family zinc finger 2	55079	FEZ, FEZL, FKSG36, TOF, ZFP312, ZNF312	-1.2232	-0.290659	0.000561	0.005462	11.2069	-3.63708	-1.86278	0.003859	0.010177	12.2038
HPCAL4	hippocalcin like 4	51440	HLP4	-1.22287	-0.290274	1.86e-05	0.000319	8.3013	-2.75204	-1.4605	2.42e-08	2.49e-07	9.3021
FBLN7	fibulin 7	129804	TM14	-1.22276	-0.290144	1e-05	0.000188	9.8731	-6.15338	-2.62138	3.56e-08	3.55e-07	11.234
EMILIN3	elastin microfibril interfacer 3	90187	C20ORF130, EMILIN5, DJ620E11.4	-1.22265	-0.290011	5.48e-07	1.59e-05	9.8574	-3.51353	-1.81292	1.74e-11	3.09e-10	11.0701
IGSF9	immunoglobulin superfamily member 9	57549	FP18798, IGSF9A, NRT1	-1.22265	-0.29001	8.27e-11	8.04e-09	11.0503	-1.92938	-0.948139	0.014456	0.03158	11.4756
KCNK5	potassium two pore domain channel subfamily K member 5	8645	K2P5.1, KCNK5B, TASK-2, TASK2	-1.22252	-0.289862	0.000308	0.003324	8.6442	-2.87649	-1.52431	0.01078	0.024535	9.3688
DPP6	dipeptidyl peptidase like 6	1804	DPL1, DPPX, MRD33, VF2	-1.2225	-0.289829	0.000335	0.003572	7.9124	-2.36951	-1.24459	0.000766	0.002503	8.8657
LRRC4	leucine rich repeat containing 4	64101	NAG14, NGL-2	-1.2219	-0.289131	3.85e-06	8.38e-05	11.6111	-3.36179	-1.74923	5.59e-07	4.34e-06	12.348
MAPK15	mitogen-activated protein kinase 15	225689	ERK7, ERK8	-1.22019	-0.287104	9.25e-05	0.001221	9.4345	-2.6834	-1.42406	3.16e-20	1.58e-18	10.3837
PCDH8	protocadherin 8	5100	ARCADLIN, PAPC	-1.22017	-0.287083	3.03e-05	0.000484	8.6494	-5.86154	-2.55128	0.000115	0.000481	11.2905
EBF3	EBF transcription factor 3	253738	COE3, EBF-3, HADDS, O/E-2, OE-2	-1.21944	-0.286223	0.000266	0.002941	8.8464	-2.55147	-1.35133	0.00748	0.01788	9.4075
SLC7A3	solute carrier family 7 member 3	84889	ATRC3, CAT-3, CAT3	-1.21871	-0.28535	0.000295	0.003199	8.7289	-4.96867	-2.31286	8.99e-07	6.66e-06	10.0136
PRRG3	proline rich and Gla domain 3	79057	PRGP3, TMG3	-1.21796	-0.284461	5.96e-06	0.000123	8.624	-2.60057	-1.37883	0.001786	0.005191	9.5061
H2BC9	H2B clustered histone 9	8345	H2B/J, H2BFJ, HIST1H2BH	-1.21772	-0.284186	3.05e-06	6.92e-05	8.3617	-1.87223	-0.904761	1.31e-06	9.33e-06	8.9899
OLFM1	olfactomedin 1	10439	AMY, NOE1, NOELIN1, OLFA	-1.21285	-0.278396	2.37e-12	3.58e-10	9.8332	-1.8069	-0.853513	0.015208	0.033009	10.6111
CCDC74B	coiled-coil domain containing 74B	91409	-	-1.21278	-0.278317	2.18e-07	7.27e-06	9.0361	-2.35857	-1.23791	3.54e-10	5.17e-09	9.7576
TTYH1	tweety family member 1	57348	-	-1.21193	-0.277309	0.000587	0.005666	12.7985	-2.28526	-1.19236	0.007473	0.017872	13.2725
SLFN13	schlafen family member 13	146857	SLFN10, HSLFN13	-1.21181	-0.277166	1.8e-09	1.2e-07	11.6818	-2.65034	-1.40618	4.21e-05	0.0002	12.5661
OLFM3	olfactomedin 3	118427	NOE3, NOELIN3, OPTIMEDIN	-1.21159	-0.276905	0.001153	0.009808	7.0084	-4.45048	-2.15396	3.41e-06	2.19e-05	8.0735
COL26A1	collagen type XXVI alpha 1 chain	136227	EMI6, EMID2, EMU2, SH2B	-1.2107	-0.275836	0.000283	0.003093	12.2186	-3.48174	-1.79981	5.42e-06	3.29e-05	14.2745
KCNQ2	potassium voltage-gated channel subfamily Q member 2	3785	BFNC, DEE7, EBN, EBN1, ENB1, HNSPC, KCNA11, KV7.2	-1.21013	-0.275163	2.63e-09	1.68e-07	11.9908	-2.24903	-1.1693	0.007655	0.018239	12.5169
FAM111B	FAM111 trypsin like peptidase B	374393	CANP, POIKTMP	-1.20733	-0.271821	1.8e-07	6.16e-06	11.8642	-1.72929	-0.790178	0.004438	0.011444	12.3591
FAM181B	family with sequence similarity 181 member B	220382	-	-1.20683	-0.271221	2.72e-06	6.22e-05	10.3673	-4.55797	-2.18839	3.38e-08	3.38e-07	11.4749
CFAP210	cilia and flagella associated protein 210	129881	C2ORF77, CCDC173	-1.20579	-0.269977	0.001111	0.009544	7.3646	-3.46775	-1.794	1.62e-06	1.13e-05	8.2526
LRRC10B	leucine rich repeat containing 10B	390205	-	-1.20449	-0.268428	0.001633	0.013052	7.4185	-5.10351	-2.35149	0.000186	0.000729	8.8849
CFAP91	cilia and flagella associated protein 91	89876	AAT1, AAT1ALPHA, C3ORF15, CAM-IP2, MAATS1, SPATA26, SPGF51	-1.2031	-0.266753	1e-05	0.000188	9.9619	-4.14201	-2.05033	4.62e-05	0.000217	10.7678
CACNA2D2	calcium voltage-gated channel auxiliary subunit alpha2delta 2	9254	CACNA2D, CASVDD	-1.20296	-0.266587	1.33e-11	1.71e-09	10.5201	-2.4152	-1.27214	0.000512	0.00176	11.0306
FBXO43	F-box protein 43	286151	EMI2, ERP1, FBX43, OOMD12, OZEMA12, SPGF64	-1.20191	-0.265331	0.000613	0.005872	7.8773	-3.73193	-1.89992	3.62e-12	6.94e-11	9.0602
KCNJ4	potassium inwardly rectifying channel subfamily J member 4	3761	HIR, HIRK2, HRK1, IRK-3, IRK3, KIR2.3	-1.20107	-0.264321	0.001336	0.011029	6.514	-3.59614	-1.84645	3.03e-08	3.06e-07	7.8856
DPYSL5	dihydropyrimidinase like 5	56896	CRAM, CRMP-5, CRMP5, CV2, RTSC4, ULIP6	-1.2001	-0.26316	3.16e-08	1.39e-06	14.5946	-2.49419	-1.31857	4.53e-05	0.000214	15.2854
HSPB8	heat shock protein family B (small) member 8	26353	CMT2L, DHMN2, E2IG1, H11, HMN2, HMN2A, HMND2, HSP22, HSPB8-N1, HSPB8-N2, MFM13	1.20014	0.263206	0.000501	0.004968	12.9394	6.1138	2.61207	2.29e-06	1.54e-05	12.0251
ZMAT3	zinc finger matrin-type 3	64393	PAG608, WIG-1, WIG1	1.2003	0.263391	8.17e-12	1.1e-09	14.2022	2.27756	1.18749	0.004343	0.011231	13.5011
AHR	aryl hydrocarbon receptor	196	FVH3, RP85, BHLHE76	1.20129	0.26459	2.12e-08	9.91e-07	12.4336	2.52143	1.33424	0.010765	0.02451	11.7802
GDF5	growth differentiation factor 5	8200	BDA1C, BMP-14, BMP14, CDMP1, DUPANS, LAP-4, LAP4, OS5, SYM1B, SYNS2	1.20138	0.264693	0.00055	0.005373	11.0083	7.28334	2.8646	3.13e-05	0.000155	10.0538
PAPSS2	3'-phosphoadenosine 5'-phosphosulfate synthase 2	9060	ATPSK2, BCYM4, SK2	1.20181	0.265214	2.76e-20	2.27e-17	13.1413	2.19643	1.13516	0.01543	0.033424	12.5232
H2AC6	H2A clustered histone 6	8334	H2A/L, H2AFL, HIST1H2AC, DJ221C16.4	1.20187	0.265285	3.72e-11	4.04e-09	10.6641	3.15773	1.65889	1.28e-05	7.08e-05	9.8663
LOXL4	lysyl oxidase like 4	84171	LOXC	1.20199	0.265427	2.23e-06	5.31e-05	11.2866	5.30238	2.40664	4.02e-16	1.35e-14	10.3777
GASK1B	golgi associated kinase 1B	51313	AD021, AD036, C4ORF18, ENED, FAM198B	1.20347	0.267195	3.39e-09	2.09e-07	14.1811	4.21061	2.07403	1.07e-14	2.93e-13	13.3461
MYRF	myelin regulatory factor	745	11ORF9, C11ORF9, CUGS, MMERV, MRF, NNO1, NDT80, PQN-47	1.20389	0.267698	3.04e-11	3.38e-09	13.9157	5.43523	2.44234	7.94e-09	8.99e-08	12.9865
EPS8L2	EPS8 signaling adaptor L2	64787	DFNB106, EPS8R2	1.20397	0.267798	0.001251	0.010438	13.1638	7.11715	2.8313	3.86e-08	3.83e-07	12.2067
FOXC2	forkhead box C2	2303	FKHL14, LD, MFH-1, MFH1	1.20401	0.267843	0.000434	0.004418	12.5456	6.73772	2.75226	3.71e-05	0.00018	11.642
PRSS23	serine protease 23	11098	SIG13, SPUVE, ZSIG13	1.20531	0.269401	4.91e-11	5.06e-09	17.2716	6.01352	2.58821	1.09e-08	1.2e-07	16.3481
RRAD	RRAD, Ras related glycolysis inhibitor and calcium channel regulator	6236	RAD, RAD1, REM3	1.20535	0.269458	0.000394	0.00408	8.8723	5.00621	2.32372	8.26e-06	4.77e-05	7.8926
RUNX2	RUNX family transcription factor 2	860	AML3, CBF-ALPHA-1, CBFA1, CCD, CCD1, CLCD, OSF-2, OSF2, PEA2AA, PEBP2AA	1.20577	0.269953	0.000422	0.00432	11.893	3.19324	1.67502	0.001296	0.003938	11.2366
IGFL4	IGF like family member 4	444882	-	1.20657	0.270914	0.001486	0.012085	6.3527	2.38745	1.25547	0.013223	0.029226	5.5312
POLD4	DNA polymerase delta 4, accessory subunit	57804	POLDS, P12	1.20659	0.270934	0.000126	0.001568	8.5969	2.21395	1.14662	0.017081	0.036525	7.9337
FRMD7	FERM domain containing 7	90167	NYS, NYS1, XIPAN	1.20663	0.270989	0.000423	0.004332	8.0886	23.4889	4.55391	3.53e-15	1.04e-13	6.9806
GPR87	G protein-coupled receptor 87	53836	FKSG78, GPR95, KPG_002	1.20687	0.271276	0.001362	0.011198	6.7057	4.31838	2.11049	0.002789	0.007679	5.6481
TGFBR2	transforming growth factor beta receptor 2	7048	AAT3, FAA3, LDS1B, LDS2, LDS2B, MFS2, RIIC, TAAD2, TBR-II, TBRII, TGFR-2, TGFBETA-RII, TBETAR-II	1.20695	0.271367	5.61e-14	1.2e-11	12.7669	3.04331	1.60564	0.00012	0.000497	12.0232
FAM114A1	family with sequence similarity 114 member A1	92689	NOXP20	1.20799	0.272604	5.75e-15	1.55e-12	13.6436	2.6061	1.38189	0.000966	0.003062	12.9277
SIX2	SIX homeobox 2	10736	-	1.20867	0.273415	0.00114	0.009739	9.4218	10.8619	3.4412	1.04e-20	5.46e-19	8.393
NRK	Nik related kinase	203447	NESK	1.20869	0.273448	2.31e-06	5.45e-05	13.7966	8.98252	3.16712	2.78e-10	4.15e-09	12.8403
COL8A1	collagen type VIII alpha 1 chain	1295	C3ORF7	1.20972	0.274677	4.58e-10	3.56e-08	16.6283	5.05885	2.33881	1.59e-08	1.69e-07	15.7216
BHLHE40	basic helix-loop-helix family member e40	8553	BHLHB2, CLAST5, DEC1, HLHB2, SHARP-2, SHARP2, STRA13, STRA14	1.20985	0.274827	0.000389	0.004037	13.6929	5.26079	2.39528	0.000468	0.001628	12.7975
ADAM12	ADAM metallopeptidase domain 12	8038	ADAM12-OT1, CAR10, MCMP, MCMPMLTNA, MLTN, MLTNA	1.2105	0.2756	3.88e-05	0.000594	13.7122	4.98907	2.31877	8.05e-05	0.000353	12.9737
PRICKLE1	prickle planar cell polarity protein 1	144165	EPM1B, RILP	1.21057	0.275688	3.36e-11	3.7e-09	12.3642	2.68978	1.42749	0.000281	0.001049	11.6805
GDF6	growth differentiation factor 6	392255	BMP-13, BMP13, CDMP2, KFM, KFS, KFS1, KFSL, SGM1, SYNS4	1.21063	0.275753	0.000496	0.004931	13.4531	19.7947	4.30704	4.03e-15	1.18e-13	12.3924
COL12A1	collagen type XII alpha 1 chain	1303	BA209D8.1, BTHLM2, COL12A1L, DJ234P15.1, EDSMYP, UCMD2	1.21208	0.27749	3e-05	0.000481	15.4802	8.64347	3.11161	2.06e-07	1.77e-06	14.5094
TMPRSS2	transmembrane serine protease 2	7113	PRSS10	1.21219	0.277618	0.000784	0.007212	5.3571	3.99249	1.99729	0.000591	0.001992	4.2907
CREB3L1	cAMP responsive element binding protein 3 like 1	90993	C16DELP11.2, DEL16P11.2, OASIS, OI16	1.21287	0.278425	5.86e-05	0.000841	13.4435	6.27154	2.64882	3.53e-05	0.000172	12.5184
SYNE3	spectrin repeat containing nuclear envelope family member 3	161176	C14ORF139, C14ORF49, KASH3, LINC00341, NCRNA00341, NET53, NESP3	1.21312	0.278717	2.61e-05	0.000424	8.0372	2.183	1.12631	0.000737	0.002421	7.3829
DLC1	DLC1 Rho GTPase activating protein	10395	ARHGAP7, HP, STARD12, P122-RHOGAP	1.21326	0.278889	7.92e-10	5.76e-08	13.9503	3.88836	1.95916	1.13e-05	6.3e-05	13.0971
ITGBL1	integrin subunit beta like 1	9358	OSCP, TIED	1.21349	0.279163	0.000926	0.008249	5.7872	11.9236	3.57575	5.77e-09	6.68e-08	4.5363
CYTL1	cytokine like 1	54360	C17, C4ORF4	1.21389	0.279636	6.31e-08	2.53e-06	11.1515	5.10712	2.35251	5.4e-08	5.17e-07	10.2361
INHBA	inhibin subunit beta A	3624	EDF, FRP	1.21391	0.27966	0.000757	0.007004	14.6849	17.6087	4.13822	9.94e-09	1.11e-07	13.6255
MYOCD	myocardin	93649	MGBL, MYCD	1.21568	0.281758	0.000474	0.004759	8.8691	3.35148	1.7448	0.000965	0.003061	8.1563
CPA4	carboxypeptidase A4	51200	CPA3	1.21677	0.283055	0.000107	0.001362	12.689	8.11753	3.02104	8.02e-06	4.66e-05	11.7339
HTR7	5-hydroxytryptamine receptor 7	3363	5-HT7	1.21785	0.284334	0.000755	0.006988	6.4369	4.50707	2.17219	7.31e-09	8.35e-08	5.3772
IP6K3	inositol hexakisphosphate kinase 3	117283	IHPK3, INSP6K3	1.21874	0.285392	0.000475	0.004764	10.3287	4.53587	2.18138	2.21e-05	0.000114	9.4021
MVP	major vault protein	9961	LRP, VAULT1	1.21906	0.285769	4.36e-10	3.43e-08	13.1898	5.84535	2.54729	1.15e-05	6.39e-05	12.2573
[truncated: 115 more rows]

## Sheet: S9f
Supplemental Table S9f. Ingenuity pathway analysis using the 244 shared DEGs between 449 T21Sph and 5127 T21 DEG sets.
[truncated: 162 more rows]

[truncated: 1 more sheets: S9g]
